# Supplementary material for: Intracerebral hemorrhage induces monocyte TNF signaling that is suppressed by Siponimod (BAF312): a single-cell transcriptomics study in patients
Source: medRxiv. 2026 Jan 27:2026.01.22.26344292. Preprint. [Version 1] doi: 10.64898/2026.01.22.26344292 (PMC12870585; doi:10.64898/2026.01.22.26344292)
Supplement: Supplement 3 [file media-3.xlsx]

## Sheet: Description
DEGs of Placebo-treated patients, comparisons by Day
DEGs from single cell gene expression, populations downsampled
Population	Downsampled size
Monocytes	1,600
CD16+ Monocytes	400
NK cells	400
CD4+ T cells	800
CD8+ T cells	400
B cells	400

## Sheet: Placebo Monocytes D3vD1
Gene	p_val	avg_log2FC	pct.1	pct.2	p_val_adj
FKBP5	6.15541e-238	-1.03196	0.807	0.935	2.25294e-233
IER2	1.41882e-204	1.0894	0.989	0.978	5.19302e-200
FMN1	4.77265e-150	-1.71985	0.296	0.576	1.74684e-145
ZBTB16	1.88435e-143	-1.90304	0.15	0.434	6.8969e-139
UBC	1.14038e-129	0.555088	0.998	0.99	4.1739e-125
JUNB	1.73613e-129	0.584959	0.997	0.99	6.3544e-125
SMAP2	6.55882e-129	-0.54471	0.948	0.975	2.40059e-124
IRAK3	1.01369e-123	-0.559763	0.919	0.973	3.7102e-119
RPL34	1.28156e-123	-0.314493	0.996	0.998	4.69065e-119
FTL	1.76494e-122	0.318854	1	1	6.45985e-118
JUN	3.27975e-117	0.85794	0.976	0.951	1.20042e-112
RPL39	2.19581e-114	-0.30139	0.998	0.998	8.03688e-110
EGR1	8.52055e-113	1.456	0.618	0.392	3.11861e-108
MT-ND3	1.75779e-112	-0.329627	0.998	1	6.4337e-108
DPYD	4.01485e-107	-0.337345	0.998	0.999	1.46948e-102
SLC11A1	5.74434e-102	-0.623015	0.85	0.939	2.10249e-97
CCND3	1.76412e-101	-0.846064	0.6	0.778	6.45685e-97
TSC22D3	3.36027e-101	-0.661577	0.818	0.917	1.22989e-96
NFKBIA	1.82013e-100	0.766769	0.98	0.918	6.66188e-96
HIST1H1C	7.06074e-99	1.37617	0.656	0.493	2.5843e-94
ARHGAP24	4.0881e-97	-0.696679	0.826	0.908	1.49628e-92
FLT3	1.156e-96	-1.88933	0.126	0.337	4.23106e-92
AGFG1	8.81967e-95	-0.766126	0.758	0.872	3.22809e-90
SAMSN1	3.08393e-89	-0.972198	0.622	0.76	1.12875e-84
VCAN	1.29944e-87	-0.375854	0.997	0.999	4.75607e-83
PLXDC2	4.1473e-85	-0.380624	0.989	0.993	1.51795e-80
RPL37	2.01994e-84	-0.281135	0.995	0.996	7.39319e-80
SPIDR	5.31541e-80	-0.562478	0.862	0.913	1.94549e-75
PLCB1	9.69037e-80	-0.650054	0.859	0.922	3.54677e-75
PDK4	2.99756e-79	-1.40206	0.193	0.4	1.09714e-74
ACSL1	4.4278e-79	-0.632553	0.944	0.977	1.62062e-74
RPL41	1.20212e-78	-0.233095	0.999	0.999	4.3999e-74
RPS28	8.00858e-78	-0.248356	0.998	0.998	2.93122e-73
MAP1LC3B	1.67622e-76	0.671401	0.88	0.819	6.13514e-72
TPST1	1.23362e-74	-1.83972	0.114	0.292	4.51518e-70
ST6GALNAC3	1.93475e-73	-0.872367	0.498	0.682	7.08136e-69
SH3BGRL3	8.0525e-70	0.248616	0.997	0.996	2.9473e-65
H1FX	1.02055e-69	1.0355	0.76	0.647	3.73531e-65
RPL35A	1.86131e-69	-0.244116	0.994	0.994	6.81257e-65
FYN	8.89651e-66	-0.51078	0.829	0.904	3.25621e-61
NFAT5	5.17736e-61	0.785667	0.812	0.729	1.89497e-56
RPL36A	9.73413e-61	-0.347463	0.939	0.948	3.56279e-56
IRS2	8.22004e-60	-0.533552	0.678	0.813	3.00862e-55
VMP1	1.41909e-59	-0.346875	0.983	0.99	5.194e-55
CCDC200	1.87348e-58	0.878188	0.673	0.533	6.85713e-54
ADGRB3	2.25951e-58	-1.67195	0.113	0.267	8.27003e-54
ACTB	7.67717e-58	0.170393	1	1	2.80992e-53
LINC01619	9.73458e-57	-0.643918	0.629	0.772	3.56295e-52
PLAC8	1.42529e-55	1.01008	0.591	0.445	5.2167e-51
RPS21	2.38819e-55	-0.26582	0.975	0.981	8.741e-51
TYMP	6.71226e-54	0.334041	0.976	0.963	2.45676e-49
CELF2	2.35169e-52	-0.369123	0.955	0.963	8.60742e-48
SPI1	2.39472e-52	0.337544	0.944	0.913	8.76492e-48
SPTLC2	3.82003e-52	-0.51	0.755	0.838	1.39817e-47
SSH2	1.57344e-51	-0.364382	0.949	0.972	5.75893e-47
CLEC4E	1.34662e-50	-0.510803	0.68	0.804	4.92876e-46
IFI30	5.40476e-50	0.25355	0.991	0.983	1.9782e-45
RNF144B	5.44539e-50	-0.545018	0.537	0.708	1.99307e-45
ARHGAP26	1.28e-49	-0.276143	0.994	0.995	4.68493e-45
RGS2	3.30998e-49	-0.480042	0.904	0.946	1.21148e-44
FGD4	3.52681e-49	-0.422239	0.838	0.9	1.29085e-44
RHOB	1.0522e-48	0.663299	0.831	0.748	3.85117e-44
THBS1	5.2225e-48	-1.94722	0.068	0.188	1.91149e-43
RIPOR2	7.41763e-48	-0.370598	0.918	0.958	2.71493e-43
ATF3	8.67026e-48	0.792183	0.614	0.486	3.1734e-43
ZDHHC20	1.68185e-47	-0.509279	0.761	0.84	6.15573e-43
SORL1	1.9811e-47	-0.482192	0.751	0.863	7.25101e-43
ARPC1B	3.0279e-47	0.212325	0.994	0.99	1.10824e-42
CXCL8	9.79471e-47	1.09544	0.637	0.516	3.58496e-42
CRISPLD2	4.85523e-46	-0.804095	0.342	0.507	1.77706e-41
CD55	5.86164e-45	-0.368991	0.93	0.954	2.14542e-40
RPL36	7.61588e-45	-0.243486	0.968	0.975	2.78749e-40
ADAMTS2	1.6754e-44	-1.51077	0.1	0.226	6.13215e-40
ADM	3.53915e-44	1.26458	0.376	0.234	1.29536e-39
USP15	6.87589e-44	-0.290639	0.966	0.982	2.51664e-39
CD163	1.84678e-43	-0.59029	0.594	0.703	6.75938e-39
PELI1	5.91548e-43	-0.584545	0.714	0.812	2.16512e-38
IER5	1.55785e-42	0.625393	0.71	0.598	5.70189e-38
GAPDH	1.04427e-41	0.221428	0.993	0.989	3.82213e-37
PLEKHO1	2.0016e-41	0.47666	0.791	0.708	7.32605e-37
CEBPD	5.21797e-41	-0.34537	0.917	0.957	1.90983e-36
RPS12	7.35728e-41	-0.190634	0.996	0.996	2.69284e-36
SIPA1L1	8.15564e-41	-0.384008	0.912	0.944	2.98504e-36
RBM47	2.59704e-40	-0.338069	0.941	0.958	9.50542e-36
MTRNR2L12	6.23753e-40	-0.31962	0.912	0.936	2.283e-35
GNAS	7.02802e-40	0.321861	0.951	0.932	2.57232e-35
SQSTM1	7.06381e-40	0.483031	0.828	0.766	2.58542e-35
CCNL1	8.44992e-40	0.404027	0.945	0.924	3.09276e-35
SLA	4.4655e-39	-0.488379	0.616	0.743	1.63442e-34
RPS27	8.48952e-39	-0.20387	0.994	0.997	3.10725e-34
AL512603.2	9.8176e-39	0.915403	0.571	0.448	3.59334e-34
RPLP2	1.33941e-38	-0.182579	0.991	0.991	4.90238e-34
KLF6	1.48528e-38	0.432469	0.954	0.943	5.43628e-34
IL13RA1	1.00961e-37	-0.574197	0.514	0.641	3.69528e-33
TYROBP	1.76721e-37	0.166981	0.999	0.998	6.46817e-33
TBXAS1	2.38851e-37	-0.295949	0.928	0.945	8.74217e-33
MYL6	2.49178e-37	0.190059	0.995	0.994	9.12017e-33
UBAP1	4.84052e-37	0.513534	0.807	0.744	1.77168e-32
AKAP13	1.02766e-36	-0.251419	0.975	0.982	3.76134e-32
KLF2	1.24855e-36	-0.417406	0.838	0.878	4.56981e-32
TUT7	2.90599e-36	-0.516045	0.657	0.756	1.06362e-31
OAZ1	4.38119e-36	0.143795	0.999	0.998	1.60356e-31
DENND5A	4.78531e-36	0.411942	0.829	0.761	1.75147e-31
WDR74	5.00409e-36	0.564045	0.656	0.541	1.83155e-31
MT-CO3	2.41358e-35	-0.133071	0.999	1	8.83394e-31
CLU	3.30421e-35	2.01237	0.152	0.059	1.20937e-30
EFHD2	5.00459e-35	0.268669	0.954	0.93	1.83173e-30
PFN1	5.57862e-35	0.212547	0.984	0.975	2.04183e-30
BID	6.61145e-35	0.415609	0.804	0.733	2.41986e-30
TLR2	1.34379e-34	-0.40116	0.796	0.857	4.91839e-30
CXCR4	1.64785e-34	-0.651124	0.401	0.54	6.03131e-30
DUSP2	6.08022e-34	1.15322	0.357	0.237	2.22542e-29
AC007952.4	8.90183e-34	0.377129	0.862	0.82	3.25816e-29
AC020916.1	1.38221e-33	0.468423	0.877	0.817	5.05903e-29
FOSB	2.1405e-33	0.345658	0.948	0.895	7.83443e-29
FAM20A	3.12892e-33	1.97946	0.119	0.039	1.14522e-28
SRGAP1	3.92618e-33	-1.80634	0.042	0.124	1.43702e-28
OTUD1	4.66425e-33	0.981933	0.562	0.468	1.70716e-28
CEBPA	5.83232e-33	0.739832	0.568	0.469	2.13469e-28
RPS15A	8.30347e-33	-0.157763	0.997	0.993	3.03915e-28
ABCA1	9.56436e-33	0.747093	0.478	0.351	3.50065e-28
RPL38	1.31159e-32	-0.244354	0.931	0.949	4.80056e-28
TMSB4X	1.46014e-32	0.138254	1	1	5.34424e-28
CROCC	1.47608e-32	0.502745	0.755	0.671	5.40261e-28
MT-ND4L	1.66054e-32	-0.339811	0.947	0.945	6.07776e-28
RAB5IF	3.00035e-32	0.295952	0.896	0.851	1.09816e-27
FCN1	3.03261e-32	0.165008	0.999	0.999	1.10997e-27
PTEN	5.5808e-32	-0.352006	0.85	0.882	2.04263e-27
MT-CO1	8.78854e-32	-0.149592	1	1	3.21669e-27
HIPK3	2.37478e-31	-0.379017	0.833	0.875	8.69195e-27
RPL37A	2.92276e-31	-0.206242	0.973	0.98	1.06976e-26
PTPRC	5.10332e-31	-0.166984	0.997	0.997	1.86787e-26
MPP7	5.70738e-31	-0.482408	0.641	0.747	2.08896e-26
ATP5F1E	6.04893e-31	-0.175378	0.998	0.998	2.21397e-26
MT-ND2	6.07952e-31	-0.15188	0.999	1	2.22517e-26
ACTR3	9.68432e-31	0.280537	0.927	0.899	3.54456e-26
YWHAZ	2.54224e-30	0.320047	0.954	0.929	9.30486e-26
CYBA	3.00362e-30	0.15188	0.999	0.999	1.09935e-25
CLIC1	3.24343e-30	0.21062	0.968	0.961	1.18713e-25
AC253572.2	3.59985e-30	0.672525	0.541	0.427	1.31758e-25
IL1R2	6.26135e-30	-1.98203	0.041	0.117	2.29172e-25
FOXP1	6.32936e-30	-0.265549	0.963	0.966	2.31661e-25
SLC9A1	1.11131e-29	0.84878	0.374	0.258	4.06749e-25
SAP30	1.25568e-29	-0.703231	0.323	0.449	4.59592e-25
MAFF	1.47181e-29	0.73232	0.443	0.324	5.38697e-25
EMP3	4.45069e-29	0.21948	0.978	0.963	1.629e-24
RPL30	2.13589e-28	-0.147197	0.998	0.998	7.81756e-24
NCF1	2.56472e-28	0.302523	0.946	0.924	9.38714e-24
H3F3B	3.60928e-28	0.246773	0.994	0.996	1.32103e-23
RPLP1	3.99914e-28	-0.140687	0.999	0.998	1.46372e-23
TXNIP	1.67355e-27	-0.243907	0.982	0.986	6.12536e-23
VAMP5	2.12142e-27	0.515097	0.676	0.59	7.7646e-23
PSME2	2.54527e-27	0.590696	0.676	0.598	9.31596e-23
CHMP4B	5.11549e-27	0.496157	0.676	0.597	1.87232e-22
JUND	5.25622e-27	0.338996	0.976	0.963	1.92383e-22
RAB32	8.1975e-27	0.302989	0.831	0.762	3.00037e-22
BRI3	9.60204e-27	0.16533	0.993	0.986	3.51444e-22
AC009093.2	9.8236e-27	-0.598709	0.365	0.48	3.59553e-22
SGMS2	1.24661e-26	-0.610497	0.441	0.551	4.56273e-22
HIVEP2	2.24728e-26	0.833852	0.3	0.192	8.22525e-22
MARCH1	3.38425e-26	-0.288535	0.897	0.924	1.23867e-21
CST3	7.01602e-26	0.150153	0.998	0.998	2.56793e-21
FRY	1.23561e-25	-0.39352	0.733	0.791	4.52246e-21
RPL26	1.24598e-25	-0.131643	0.998	0.998	4.56039e-21
VNN3	1.61355e-25	-1.21709	0.066	0.146	5.90577e-21
HIPK2	1.87135e-25	-0.490107	0.488	0.6	6.84933e-21
HCAR3	2.72936e-25	1.36302	0.2	0.112	9.98974e-21
RNF149	3.22321e-25	-0.309336	0.897	0.941	1.17973e-20
PHC2	3.25244e-25	-0.493882	0.488	0.602	1.19043e-20
VIM	3.31496e-25	0.193556	0.998	0.996	1.21331e-20
TMEM107	3.45597e-25	0.588436	0.506	0.397	1.26492e-20
ITGB2	4.04375e-25	0.181133	0.985	0.975	1.48005e-20
PAN3	4.38114e-25	-0.299016	0.844	0.89	1.60354e-20
LUCAT1	6.78111e-25	0.657217	0.435	0.326	2.48196e-20
UTRN	9.45551e-25	-0.312077	0.915	0.936	3.46081e-20
ATP2B1-AS1	1.39591e-24	0.355118	0.787	0.719	5.10919e-20
RPS26	1.6639e-24	-0.187168	0.975	0.984	6.09003e-20
MT-ND4	2.29622e-24	-0.136326	1	1	8.40439e-20
RPS8	2.53667e-24	-0.164553	0.99	0.991	9.28446e-20
RPS23	5.51219e-24	-0.145555	0.996	0.995	2.01752e-19
PPP1R15A	6.79685e-24	0.412767	0.811	0.781	2.48771e-19
AL163541.1	1.19158e-23	-1.58982	0.119	0.204	4.3613e-19
RELT	1.28284e-23	0.445543	0.665	0.594	4.69531e-19
B2M	1.30045e-23	0.16328	1	1	4.75979e-19
AOAH	2.30058e-23	-0.224601	0.982	0.984	8.42034e-19
VEGFA	2.32654e-23	0.826905	0.37	0.268	8.51536e-19
CTSZ	2.41191e-23	0.226878	0.906	0.882	8.82782e-19
ERGIC1	2.55142e-23	-0.45104	0.49	0.603	9.33844e-19
SNHG6	4.02144e-23	-0.364138	0.662	0.737	1.47189e-18
MBNL1	4.30123e-23	-0.21558	0.988	0.985	1.57429e-18
CLEC7A	4.40105e-23	-0.275604	0.906	0.929	1.61083e-18
MT-CYB	6.766e-23	-0.146568	0.999	1	2.47642e-18
PHLDA2	2.05224e-22	1.35768	0.137	0.065	7.51142e-18
ERF	2.33293e-22	0.697868	0.312	0.21	8.53875e-18
TMEM170B	2.43699e-22	-0.386454	0.629	0.719	8.91962e-18
MT-ND1	2.49242e-22	-0.125846	0.999	1	9.1225e-18
UBE2E1	3.98235e-22	0.383042	0.729	0.644	1.45758e-17
IFNGR1	3.99665e-22	-0.270301	0.823	0.863	1.46281e-17
GSTO1	4.3359e-22	0.275778	0.851	0.816	1.58698e-17
HIST1H1B	5.08046e-22	1.30956	0.148	0.074	1.8595e-17
GNAQ	5.30936e-22	-0.230402	0.951	0.96	1.94328e-17
PKM	5.37287e-22	0.256292	0.885	0.867	1.96652e-17
IFFO2	6.26112e-22	0.801876	0.326	0.228	2.29163e-17
JAZF1	6.92548e-22	-0.317952	0.74	0.818	2.53479e-17
REPS1	7.00097e-22	-0.643108	0.418	0.507	2.56242e-17
PRKCD	7.02296e-22	0.410567	0.645	0.562	2.57047e-17
HMGB2	7.45674e-22	-0.360761	0.698	0.783	2.72924e-17
SLC8A1	9.8424e-22	-0.25826	0.962	0.968	3.60242e-17
MAPKAPK2	1.23924e-21	0.540152	0.578	0.499	4.53573e-17
UBE2L6	1.76011e-21	0.558434	0.463	0.367	6.44218e-17
JDP2	1.79354e-21	-0.510106	0.57	0.655	6.56454e-17
PYCARD	2.05113e-21	0.195067	0.953	0.936	7.50735e-17
CD83	2.43129e-21	0.256775	0.89	0.796	8.89877e-17
SLC43A2	2.65799e-21	-0.391888	0.726	0.787	9.72852e-17
CCL4	2.81899e-21	-1.45053	0.055	0.121	1.03178e-16
CSF3R	4.26365e-21	-0.250704	0.926	0.953	1.56054e-16
IQGAP2	4.75403e-21	-0.261935	0.867	0.905	1.74002e-16
RPL35	4.79306e-21	-0.182511	0.948	0.961	1.75431e-16
CYTH4	5.20311e-21	0.424747	0.626	0.551	1.90439e-16
PSME1	6.52093e-21	0.285732	0.837	0.804	2.38672e-16
RELB	8.64775e-21	0.453967	0.595	0.505	3.16516e-16
AP2S1	8.71664e-21	0.218097	0.909	0.875	3.19038e-16
MIS18BP1	8.90107e-21	-0.362282	0.682	0.749	3.25788e-16
ENTPD1	9.78718e-21	-0.411842	0.61	0.695	3.58221e-16
SIRPB2	1.0034e-20	-0.395754	0.593	0.682	3.67254e-16
AC084871.1	1.00881e-20	-0.57204	0.27	0.38	3.69233e-16
RNF138	1.35313e-20	0.43134	0.653	0.574	4.9526e-16
ACTG1	1.72016e-20	0.161782	0.989	0.984	6.29594e-16
NABP1	2.32674e-20	0.414416	0.655	0.573	8.51609e-16
DDIT3	2.36909e-20	0.893793	0.281	0.192	8.67109e-16
ZBTB10	2.96866e-20	0.816839	0.269	0.182	1.08656e-15
SLC22A15	3.07951e-20	-0.50355	0.388	0.5	1.12713e-15
AGTPBP1	3.30865e-20	-0.228129	0.939	0.957	1.211e-15
PAG1	4.07729e-20	-0.461935	0.577	0.66	1.49233e-15
NINJ1	4.38549e-20	0.388305	0.633	0.545	1.60513e-15
TKT	5.28479e-20	0.164463	0.981	0.977	1.93429e-15
FOSL1	6.37373e-20	0.78476	0.313	0.223	2.33285e-15
KCNE1	7.20637e-20	-0.587056	0.277	0.38	2.6376e-15
G0S2	1.12418e-19	0.76063	0.38	0.288	4.1146e-15
TOMM7	1.37332e-19	-0.207016	0.875	0.902	5.0265e-15
MCL1	1.75054e-19	0.292283	0.95	0.938	6.40713e-15
KLF4	1.80887e-19	0.301963	0.899	0.856	6.62064e-15
ALDH2	1.90351e-19	-0.309285	0.789	0.831	6.96702e-15
RALGAPA2	2.01207e-19	-0.36581	0.652	0.722	7.36436e-15
CD302	2.15036e-19	-0.223356	0.864	0.886	7.87053e-15
CTSD	2.16223e-19	0.219844	0.973	0.966	7.91399e-15
RPS24	2.52409e-19	-0.111044	0.998	0.996	9.2384e-15
FAM107B	2.54094e-19	0.382194	0.764	0.698	9.30008e-15
MIDN	2.92625e-19	0.306341	0.789	0.736	1.07104e-14
PRKCE	3.87834e-19	-0.437973	0.552	0.632	1.41951e-14
INSR	3.88305e-19	-0.497069	0.432	0.526	1.42124e-14
CORO1A	3.92415e-19	0.180299	0.959	0.943	1.43628e-14
WDFY2	4.17636e-19	-0.315054	0.763	0.807	1.52859e-14
SLC2A3	5.42457e-19	-0.446165	0.657	0.729	1.98545e-14
DOCK8	7.2415e-19	-0.167614	0.981	0.984	2.65046e-14
ATP6V0B	9.45471e-19	0.19184	0.928	0.923	3.46052e-14
RPS29	1.00539e-18	-0.147371	0.985	0.986	3.67983e-14
LSP1	1.24748e-18	0.216761	0.91	0.89	4.56589e-14
MT-CO2	1.53447e-18	-0.0910462	1	1	5.61632e-14
RPL21	1.68576e-18	-0.122156	0.994	0.996	6.17004e-14
ZNF267	1.74274e-18	0.532801	0.455	0.37	6.37861e-14
EIF1	1.99667e-18	0.111384	0.998	0.998	7.30802e-14
MAP7D1	2.27666e-18	0.444754	0.515	0.432	8.33281e-14
ANXA2	2.3062e-18	0.180632	0.952	0.94	8.44091e-14
SOCS3	2.58236e-18	-0.516177	0.438	0.528	9.45168e-14
KDM6B	2.85495e-18	0.383937	0.575	0.492	1.04494e-13
RPS17	2.92927e-18	-0.187583	0.92	0.93	1.07214e-13
ARID4B	2.9861e-18	0.297158	0.891	0.848	1.09294e-13
AC013652.1	3.26499e-18	-0.76908	0.128	0.209	1.19502e-13
ATP2B1	3.42229e-18	-0.28205	0.867	0.896	1.25259e-13
TLR4	5.5186e-18	-0.332012	0.564	0.661	2.01986e-13
MARCKS	6.06188e-18	0.466369	0.551	0.471	2.21871e-13
ASGR1	6.93465e-18	0.299456	0.787	0.736	2.53815e-13
DOCK5	6.95774e-18	-0.25502	0.831	0.864	2.5466e-13
NEK7	7.21594e-18	-0.341441	0.557	0.64	2.64111e-13
ATF6	9.21276e-18	-0.352313	0.6	0.683	3.37196e-13
MEGF9	1.04995e-17	-0.209958	0.919	0.944	3.84293e-13
RELL1	1.4493e-17	-0.432115	0.5	0.589	5.30459e-13
ZFAS1	1.51462e-17	-0.235655	0.874	0.903	5.54365e-13
DNAJC1	1.85276e-17	0.511942	0.601	0.524	6.78128e-13
S100A10	1.98647e-17	0.174049	0.976	0.964	7.27068e-13
LRRK2	2.07443e-17	-0.273345	0.864	0.905	7.59262e-13
MT-ND5	2.40974e-17	-0.178022	0.988	0.983	8.81988e-13
CSRNP1	2.46478e-17	0.517221	0.428	0.343	9.02133e-13
RIT1	2.66861e-17	0.458868	0.512	0.427	9.76738e-13
CYP1B1	2.93573e-17	-0.348202	0.566	0.668	1.07451e-12
PDE3B	3.29359e-17	-0.502476	0.367	0.466	1.20549e-12
NCOA2	4.15485e-17	-0.232597	0.861	0.894	1.52072e-12
TNIP1	4.38903e-17	0.465777	0.528	0.449	1.60643e-12
CNTRL	4.45428e-17	-0.395509	0.468	0.564	1.63031e-12
ARID5A	7.02101e-17	0.528852	0.402	0.319	2.56976e-12
GABARAP	8.06061e-17	0.132146	0.988	0.987	2.95026e-12
CPM	8.11134e-17	-0.632726	0.193	0.28	2.96883e-12
HIST1H1E	8.58142e-17	0.655366	0.618	0.577	3.14089e-12
RNF11	9.68319e-17	0.497014	0.465	0.381	3.54414e-12
TACC1	9.98126e-17	0.354027	0.759	0.709	3.65324e-12
MAML3	1.00312e-16	-0.262367	0.864	0.886	3.67152e-12
TIMP1	1.64433e-16	0.232732	0.848	0.813	6.01843e-12
SPAG9	1.72501e-16	0.339045	0.808	0.77	6.31372e-12
HIST1H1D	2.25235e-16	0.768781	0.375	0.296	8.24383e-12
SS18L1	3.28061e-16	0.757888	0.292	0.215	1.20074e-11
FAM13A	4.788e-16	-0.448322	0.451	0.539	1.75245e-11
IL1B	5.2042e-16	0.473935	0.476	0.384	1.90479e-11
HIVEP1	5.67146e-16	0.43119	0.473	0.385	2.07581e-11
QKI	6.28797e-16	0.186751	0.984	0.971	2.30146e-11
MYCBP2	6.51515e-16	-0.227691	0.838	0.874	2.38461e-11
PMAIP1	6.83233e-16	0.523769	0.401	0.317	2.5007e-11
SRSF2	7.98658e-16	0.332067	0.657	0.593	2.92317e-11
AC012447.1	9.90065e-16	0.376846	0.617	0.537	3.62374e-11
NFKBIZ	9.99357e-16	0.308013	0.876	0.842	3.65775e-11
TRPS1	1.02845e-15	-0.263213	0.901	0.914	3.76423e-11
RETN	1.08323e-15	-0.474373	0.355	0.446	3.96472e-11
SEMA3C	1.12156e-15	-0.695778	0.189	0.272	4.10504e-11
PRELID1	1.15605e-15	0.185363	0.919	0.9	4.23125e-11
PCNX1	1.24827e-15	-0.3102	0.704	0.758	4.5688e-11
SCO2	1.37705e-15	0.363085	0.519	0.437	5.04013e-11
EZH2	1.54704e-15	0.716423	0.408	0.333	5.66231e-11
VNN1	1.61362e-15	-0.610939	0.207	0.292	5.90602e-11
CLIC4	1.84617e-15	0.541624	0.571	0.504	6.75718e-11
PPIF	1.90216e-15	0.533686	0.4	0.319	6.9621e-11
PER1	1.95493e-15	-0.314259	0.618	0.686	7.15526e-11
DGKD	1.98375e-15	-0.386208	0.496	0.582	7.26074e-11
KMT2C	2.03844e-15	0.228161	0.954	0.938	7.46091e-11
RNF13	2.07766e-15	-0.246057	0.795	0.847	7.60445e-11
C20orf194	2.14315e-15	-0.363402	0.477	0.571	7.84416e-11
DUSP1	2.49978e-15	0.173217	0.998	0.998	9.14945e-11
TEX2	2.58579e-15	-0.78846	0.134	0.208	9.46425e-11
RABGEF1	2.8641e-15	0.223611	0.922	0.887	1.04829e-10
ICAM1	2.87604e-15	0.413133	0.442	0.355	1.05266e-10
XRCC4	2.98471e-15	-0.407942	0.42	0.506	1.09243e-10
SYTL3	3.17315e-15	-0.478507	0.364	0.448	1.16141e-10
PTP4A2	3.2298e-15	0.199171	0.888	0.865	1.18214e-10
MDM2	3.24077e-15	-0.499825	0.375	0.468	1.18615e-10
GCH1	4.68111e-15	0.272618	0.635	0.552	1.71333e-10
CLEC4D	5.07133e-15	-0.488972	0.23	0.322	1.85616e-10
COX7C	5.18789e-15	-0.159023	0.906	0.922	1.89882e-10
NFKBIE	5.8692e-15	0.673559	0.287	0.211	2.14819e-10
PFKFB3	6.41853e-15	-0.428894	0.466	0.544	2.34925e-10
RPL22	7.39792e-15	-0.128281	0.979	0.982	2.70771e-10
COTL1	7.41385e-15	0.103874	0.992	0.995	2.71354e-10
CFL1	7.4478e-15	0.131912	0.98	0.973	2.72597e-10
CALM3	7.59491e-15	0.268292	0.74	0.688	2.77981e-10
GRN	9.1414e-15	0.14036	0.968	0.965	3.34584e-10
BLVRA	9.35076e-15	0.317975	0.634	0.571	3.42247e-10
C1orf162	1.04396e-14	-0.197582	0.895	0.909	3.82098e-10
ANKS1A	1.06528e-14	-0.349494	0.553	0.62	3.89903e-10
WDR49	1.10419e-14	-0.842513	0.119	0.187	4.04145e-10
PLK3	1.19661e-14	0.555823	0.393	0.317	4.37971e-10
AGO4	1.20722e-14	-0.273969	0.713	0.771	4.41856e-10
CD63	1.36624e-14	0.204939	0.929	0.91	5.00056e-10
PLSCR1	1.37691e-14	-0.29509	0.625	0.713	5.03964e-10
PLEKHM2	1.45589e-14	0.405557	0.54	0.471	5.32869e-10
P4HB	1.50301e-14	0.276797	0.778	0.751	5.50115e-10
ELMO1	1.51921e-14	-0.240809	0.874	0.889	5.56046e-10
CDK14	1.76142e-14	0.460471	0.475	0.397	6.44699e-10
IGF2R	1.82471e-14	-0.284688	0.704	0.766	6.67861e-10
ABHD5	2.00296e-14	-0.470129	0.558	0.63	7.33104e-10
LONRF3	2.11559e-14	0.774343	0.267	0.195	7.74328e-10
LINC00910	2.33631e-14	0.248814	0.787	0.748	8.55111e-10
RPL28	3.51793e-14	-0.0975174	0.997	0.998	1.2876e-09
PDSS1	3.6181e-14	-0.838055	0.093	0.156	1.32426e-09
TRAF3	3.85766e-14	0.319977	0.727	0.655	1.41194e-09
TPM4	4.08486e-14	0.267659	0.795	0.761	1.4951e-09
SPRED2	4.31105e-14	0.803923	0.237	0.168	1.57789e-09
C9orf72	4.47031e-14	0.233259	0.865	0.834	1.63618e-09
AL021155.5	6.25191e-14	0.333879	0.658	0.597	2.28826e-09
PNP	6.59286e-14	0.483321	0.422	0.349	2.41305e-09
S100A9	6.79986e-14	0.207266	1	1	2.48882e-09
GLS	7.06952e-14	0.44627	0.668	0.627	2.58751e-09
ITFG1	8.16985e-14	-0.283209	0.665	0.729	2.99025e-09
TBC1D8	8.61452e-14	-0.409792	0.431	0.512	3.153e-09
PTK2B	9.87213e-14	-0.259389	0.827	0.857	3.6133e-09
TMEM39A	1.02807e-13	-0.47449	0.253	0.336	3.76286e-09
RILPL2	1.20145e-13	-0.339926	0.797	0.815	4.39741e-09
RIPK2	1.22769e-13	0.261415	0.689	0.616	4.49345e-09
ENOX2	1.29464e-13	-0.524193	0.24	0.32	4.73853e-09
ARL17B	1.32232e-13	-0.422246	0.359	0.442	4.83981e-09
AFF1	1.33323e-13	-0.34858	0.584	0.642	4.87977e-09
IRF1	1.33698e-13	0.3528	0.67	0.617	4.89348e-09
PHF21A	1.43269e-13	-0.2154	0.86	0.9	5.24379e-09
TSPO	1.4729e-13	0.113576	0.995	0.996	5.39095e-09
RPL32	1.48049e-13	-0.0977906	0.996	0.996	5.41873e-09
ID1	1.50952e-13	0.758511	0.222	0.153	5.52498e-09
MT-ATP8	1.59465e-13	-0.186317	0.901	0.929	5.83656e-09
GNAI2	1.82445e-13	0.130797	0.972	0.973	6.67765e-09
LONP2	2.17231e-13	-0.389096	0.417	0.502	7.95086e-09
S100A6	2.19581e-13	-0.0917936	0.999	1	8.03687e-09
HSPA5	2.21966e-13	0.657127	0.716	0.685	8.12416e-09
MYLIP	2.23363e-13	0.414814	0.546	0.482	8.17532e-09
CLEC2B	2.27816e-13	0.307197	0.639	0.584	8.33831e-09
SLC39A11	2.34441e-13	-0.30075	0.607	0.667	8.58077e-09
RPL31	2.81661e-13	-0.160306	0.892	0.907	1.03091e-08
USP12	2.95342e-13	0.373445	0.578	0.513	1.08098e-08
EIF4E	3.00038e-13	0.642072	0.407	0.34	1.09817e-08
ARPC2	3.20085e-13	0.103669	0.986	0.984	1.17154e-08
LGALS3	3.32406e-13	0.150935	0.927	0.901	1.21664e-08
GCA	3.78828e-13	-0.217095	0.848	0.887	1.38655e-08
C17orf49	4.08596e-13	0.36763	0.495	0.419	1.4955e-08
RIN2	4.12432e-13	-0.369244	0.583	0.641	1.50954e-08
GUK1	4.2647e-13	0.1952	0.784	0.748	1.56092e-08
TNFAIP2	4.60168e-13	0.286377	0.757	0.728	1.68426e-08
AC245014.3	4.83841e-13	0.543075	0.305	0.231	1.7709e-08
VPS13C	5.00859e-13	-0.211376	0.805	0.836	1.83319e-08
ZNF385A	5.41659e-13	0.298996	0.623	0.563	1.98253e-08
RAB7A	5.87749e-13	0.252985	0.891	0.875	2.15122e-08
KIAA1109	6.18409e-13	-0.310186	0.482	0.571	2.26344e-08
ARF5	6.39063e-13	0.268835	0.667	0.608	2.33903e-08
MAP2K1	7.40164e-13	-0.350642	0.718	0.748	2.70908e-08
STS	7.65344e-13	-0.70434	0.134	0.201	2.80123e-08
GPSM3	7.67029e-13	0.179541	0.904	0.873	2.8074e-08
ARHGAP15	7.71281e-13	-0.19619	0.893	0.923	2.82297e-08
UBXN2B	7.93414e-13	-0.432251	0.298	0.382	2.90398e-08
TAPBP	8.21712e-13	0.26701	0.705	0.652	3.00755e-08
FOXN2	9.11075e-13	-0.349524	0.523	0.596	3.33463e-08
STK17B	9.87849e-13	-0.157898	0.963	0.973	3.61562e-08
NXT1	1.04407e-12	0.615658	0.302	0.234	3.8214e-08
LGALS1	1.07236e-12	0.186191	0.974	0.962	3.92493e-08
PNRC1	1.23721e-12	0.187635	0.934	0.915	4.5283e-08
ANPEP	1.28671e-12	0.280633	0.699	0.639	4.70948e-08
COMMD6	1.44268e-12	-0.189258	0.852	0.896	5.28034e-08
LASP1	1.44824e-12	0.376137	0.569	0.514	5.30072e-08
DBI	1.46809e-12	0.245575	0.795	0.777	5.37336e-08
MAP3K1	1.526e-12	-0.229606	0.877	0.897	5.58531e-08
WASHC4	1.79389e-12	-0.259357	0.685	0.741	6.5658e-08
TGFB1	1.84261e-12	0.231437	0.868	0.834	6.74414e-08
NFKB2	2.07684e-12	0.462001	0.376	0.305	7.60144e-08
PGS1	2.1186e-12	-0.380862	0.411	0.497	7.75428e-08
EAF1	2.11872e-12	0.495336	0.325	0.25	7.75472e-08
SMAD3	2.12015e-12	0.318508	0.645	0.58	7.75996e-08
TEX14	2.17654e-12	0.317666	0.854	0.837	7.96636e-08
ELF4	2.24814e-12	0.472692	0.376	0.307	8.22841e-08
VASP	2.70585e-12	0.17964	0.877	0.84	9.90369e-08
SKP1	2.8648e-12	0.232368	0.842	0.833	1.04855e-07
GABARAPL1	3.25952e-12	0.414154	0.481	0.412	1.19302e-07
LINC02432	3.28593e-12	-0.389223	0.283	0.366	1.20269e-07
RPS10	3.38221e-12	-0.176249	0.842	0.865	1.23792e-07
RBM3	3.57445e-12	-0.218021	0.704	0.763	1.30829e-07
CD99	3.66106e-12	0.286945	0.714	0.675	1.33998e-07
CALM1	3.69638e-12	0.139017	0.944	0.921	1.35291e-07
CREB5	3.92836e-12	0.170803	0.905	0.87	1.43782e-07
SERPINA1	3.95866e-12	0.186528	0.958	0.966	1.44891e-07
PRDX1	4.14754e-12	0.253886	0.733	0.704	1.51804e-07
DUSP5	4.17269e-12	0.757871	0.148	0.093	1.52725e-07
PIM3	4.91708e-12	0.445838	0.364	0.294	1.7997e-07
FCHO2	5.0466e-12	-0.41959	0.318	0.398	1.84711e-07
ZFP36	5.18692e-12	0.214127	0.94	0.929	1.89846e-07
RPS25	5.19783e-12	-0.11704	0.973	0.977	1.90246e-07
CHST15	5.26167e-12	-0.277763	0.657	0.718	1.92582e-07
PDIA3	5.53744e-12	0.219052	0.819	0.764	2.02676e-07
TLE1	5.6661e-12	1.05536	0.106	0.059	2.07385e-07
VAV2	6.01225e-12	-0.472584	0.229	0.307	2.20054e-07
GPR132	6.47794e-12	0.495231	0.392	0.328	2.37099e-07
COX4I1	6.50761e-12	0.102249	0.984	0.982	2.38185e-07
AQP9	6.58672e-12	-0.275919	0.564	0.636	2.4108e-07
SASH1	6.66805e-12	-0.609332	0.228	0.299	2.44057e-07
STAT1	6.88578e-12	0.413096	0.489	0.429	2.52026e-07
PDLIM7	6.90338e-12	0.438624	0.259	0.192	2.52671e-07
PSMB9	7.0839e-12	0.345993	0.642	0.607	2.59278e-07
SNAPC1	7.13988e-12	-0.668601	0.126	0.187	2.61327e-07
RPS19BP1	7.44175e-12	0.343933	0.493	0.429	2.72375e-07
CPNE8	7.47604e-12	-0.260591	0.641	0.704	2.73631e-07
RHOQ	7.78599e-12	0.252604	0.752	0.706	2.84975e-07
CYP1B1-AS1	7.86891e-12	-0.556678	0.216	0.289	2.8801e-07
TLR5	7.93842e-12	-0.434385	0.269	0.35	2.90554e-07
TOP1	8.01028e-12	0.202195	0.893	0.858	2.93184e-07
CEBPB	8.64703e-12	-0.258847	0.902	0.929	3.1649e-07
LOXHD1	8.92516e-12	-0.676791	0.096	0.154	3.2667e-07
ANXA1	9.84809e-12	0.260271	0.96	0.962	3.6045e-07
SLC66A2	1.05897e-11	0.366991	0.555	0.501	3.87593e-07
SCAND1	1.15017e-11	0.236421	0.718	0.676	4.20972e-07
ELL	1.26369e-11	0.394983	0.531	0.475	4.62523e-07
FCHSD2	1.46331e-11	-0.25396	0.761	0.796	5.35585e-07
CAMTA1	1.49573e-11	0.304963	0.628	0.573	5.47452e-07
MS4A4E	1.59224e-11	-0.466272	0.262	0.336	5.82777e-07
SNHG5	1.59236e-11	-0.23164	0.783	0.816	5.82819e-07
ADAM17	1.62642e-11	-0.254881	0.702	0.745	5.95287e-07
SEC62	1.69621e-11	-0.290965	0.615	0.69	6.2083e-07
TCF7L2	1.74109e-11	0.263653	0.575	0.499	6.37256e-07
SRPK1	1.9506e-11	0.555717	0.316	0.253	7.13938e-07
MAP4K4	1.9566e-11	-0.195335	0.803	0.842	7.16134e-07
EXT1	2.04324e-11	-0.270338	0.743	0.784	7.47846e-07
LINC00937	2.0883e-11	-0.337788	0.383	0.464	7.64338e-07
FOXN3	2.11129e-11	-0.208852	0.855	0.877	7.72754e-07
GALNT3	2.30357e-11	0.648914	0.281	0.216	8.4313e-07
ITSN1	2.34302e-11	-0.369263	0.375	0.457	8.57569e-07
HEATR5B	2.39362e-11	-0.442662	0.295	0.369	8.7609e-07
TMEM258	2.53134e-11	-0.244379	0.672	0.745	9.26494e-07
JARID2	2.63547e-11	-0.16161	0.94	0.95	9.6461e-07
RNASEK	2.80525e-11	0.122568	0.974	0.963	1.02675e-06
PSMB10	2.81603e-11	0.238053	0.715	0.674	1.0307e-06
HBEGF	2.99399e-11	-0.430823	0.237	0.312	1.09583e-06
CSK	3.3421e-11	0.248106	0.684	0.637	1.22324e-06
ASTL	3.36692e-11	1.04761	0.122	0.075	1.23233e-06
SLC35E3	3.62001e-11	-0.549338	0.16	0.227	1.32496e-06
SPOPL	3.64632e-11	0.282238	0.68	0.632	1.33459e-06
ICAM3	3.69016e-11	0.233646	0.783	0.756	1.35064e-06
ECHDC3	3.73469e-11	-0.65225	0.082	0.134	1.36693e-06
LAMTOR4	3.77007e-11	0.121357	0.954	0.94	1.37988e-06
TAP1	4.14871e-11	0.47813	0.317	0.249	1.51847e-06
MAP3K20	4.34777e-11	-0.326357	0.516	0.581	1.59133e-06
HK2	4.46923e-11	0.382632	0.534	0.474	1.63578e-06
CDKAL1	5.17915e-11	-0.325961	0.491	0.561	1.89562e-06
CSF2RA	5.21073e-11	-0.259728	0.593	0.666	1.90718e-06
ATM	5.33955e-11	-0.256012	0.587	0.659	1.95433e-06
NFKB1	5.37472e-11	0.149184	0.812	0.733	1.9672e-06
SRPK2	6.01678e-11	-0.203965	0.833	0.862	2.2022e-06
ISG15	6.27222e-11	0.555621	0.313	0.248	2.29569e-06
ZBTB43	6.65014e-11	0.51789	0.332	0.271	2.43402e-06
PVT1	7.49321e-11	-0.437138	0.264	0.333	2.74259e-06
TRAPPC5	7.6078e-11	0.128815	0.922	0.908	2.78453e-06
TET2	7.6613e-11	-0.187727	0.897	0.904	2.80411e-06
HDAC4	8.26908e-11	-0.256639	0.674	0.716	3.02657e-06
ST8SIA4	8.71385e-11	-0.265706	0.603	0.672	3.18936e-06
IRF9	9.24173e-11	0.414514	0.286	0.22	3.38257e-06
SLC16A3	9.28189e-11	0.263278	0.667	0.627	3.39726e-06
LSM10	1.00412e-10	0.273707	0.561	0.501	3.67519e-06
TPK1	1.00541e-10	-0.334008	0.437	0.515	3.6799e-06
HCAR2	1.06308e-10	0.937242	0.132	0.083	3.89099e-06
FMNL1	1.22308e-10	0.206344	0.774	0.743	4.47658e-06
MCEMP1	1.22333e-10	-0.320833	0.436	0.512	4.47752e-06
GRK3	1.28418e-10	-0.178649	0.875	0.888	4.70024e-06
NHS	1.33442e-10	-0.604767	0.111	0.167	4.88411e-06
PSEN1	1.4056e-10	-0.206201	0.707	0.756	5.14463e-06
AGTRAP	1.4124e-10	0.174566	0.869	0.855	5.16954e-06
SH3GL1	1.43608e-10	0.46447	0.405	0.345	5.25618e-06
ACSL4	1.48417e-10	-0.327078	0.581	0.646	5.43221e-06
SREBF1	1.50502e-10	0.628081	0.217	0.16	5.50852e-06
CAPG	1.55456e-10	0.170801	0.852	0.819	5.68985e-06
XIST	1.5906e-10	-0.207682	0.769	0.792	5.82177e-06
PSMA7	1.60241e-10	0.145034	0.925	0.908	5.86499e-06
KIF13B	1.61204e-10	-0.311218	0.512	0.583	5.90023e-06
CD68	1.69678e-10	0.151506	0.931	0.913	6.21037e-06
RASA2	1.88205e-10	-0.323911	0.522	0.593	6.88851e-06
NFKBID	1.88232e-10	0.409649	0.44	0.382	6.88947e-06
RHEB	1.92042e-10	0.315365	0.602	0.554	7.02892e-06
AGO1	1.9636e-10	-0.360291	0.292	0.368	7.18696e-06
APOBEC3A	1.96728e-10	0.369998	0.626	0.585	7.20044e-06
SEC61G	2.01136e-10	-0.208515	0.618	0.689	7.36179e-06
ATF7IP	2.03589e-10	-0.286281	0.547	0.621	7.45156e-06
PTX3	2.11326e-10	0.830553	0.189	0.133	7.73476e-06
AKR1B1	2.14409e-10	-0.622538	0.117	0.173	7.8476e-06
CTSA	2.23374e-10	0.243656	0.677	0.632	8.17572e-06
TMEM63B	2.29383e-10	0.672656	0.185	0.131	8.39566e-06
CD36	2.34938e-10	-0.258291	0.93	0.927	8.59896e-06
H2AFV	2.47905e-10	0.241303	0.703	0.66	9.07357e-06
VOPP1	2.53506e-10	0.408628	0.404	0.338	9.27857e-06
TP53BP2	2.5447e-10	0.316169	0.577	0.529	9.31387e-06
KIAA0319L	2.6856e-10	-0.285684	0.524	0.593	9.82956e-06
KIF13A	3.19382e-10	-0.261903	0.742	0.775	1.16897e-05
ERCC8	3.21716e-10	-0.585251	0.118	0.174	1.17751e-05
C3AR1	3.28565e-10	-0.346063	0.248	0.322	1.20258e-05
NDUFA1	3.29052e-10	-0.181639	0.776	0.825	1.20436e-05
ESYT2	3.4174e-10	0.314988	0.677	0.636	1.2508e-05
CARD19	3.43923e-10	0.294047	0.553	0.499	1.25879e-05
PTGS2	3.52247e-10	-0.975137	0.113	0.166	1.28926e-05
MID1IP1	3.63493e-10	0.460418	0.425	0.366	1.33042e-05
RPL7A	3.76491e-10	0.0884198	0.993	0.988	1.378e-05
TAF10	3.78658e-10	0.239141	0.636	0.594	1.38593e-05
MAP3K3	4.03036e-10	-0.204433	0.76	0.797	1.47515e-05
S100A4	4.26552e-10	0.105998	0.999	1	1.56122e-05
BCL6	4.28078e-10	-0.316758	0.562	0.624	1.56681e-05
LYSMD2	4.49019e-10	0.396635	0.382	0.318	1.64346e-05
P2RY8	4.5084e-10	-0.303466	0.484	0.555	1.65012e-05
AL034397.3	4.65757e-10	-0.364261	0.379	0.456	1.70472e-05
MANBA	4.76887e-10	-0.203804	0.796	0.827	1.74546e-05
ARL6IP4	4.81128e-10	0.188884	0.796	0.759	1.76098e-05
IFNGR2	4.81428e-10	0.167413	0.873	0.854	1.76207e-05
ADD3	4.84092e-10	-0.262922	0.658	0.708	1.77183e-05
EMILIN2	4.86548e-10	0.217521	0.871	0.84	1.78082e-05
CSTA	4.92974e-10	-0.160886	0.9	0.919	1.80433e-05
HIST1H2AC	4.94795e-10	0.31701	0.336	0.266	1.811e-05
RBM38	4.97228e-10	0.681907	0.202	0.147	1.8199e-05
TWF2	5.00312e-10	0.238135	0.636	0.599	1.83119e-05
SPATA6	5.00806e-10	-0.45883	0.229	0.296	1.833e-05
ARAP1	5.0549e-10	0.249413	0.678	0.636	1.85014e-05
RGS19	5.08131e-10	0.215773	0.718	0.682	1.85981e-05
CSGALNACT2	5.60487e-10	-0.223094	0.791	0.817	2.05144e-05
UBE3C	5.99956e-10	-0.294338	0.47	0.542	2.1959e-05
JTB	6.60571e-10	0.195972	0.771	0.733	2.41775e-05
RAC1	6.76303e-10	0.132674	0.944	0.926	2.47534e-05
CFD	6.82993e-10	0.13841	0.952	0.95	2.49982e-05
CHD4	6.96617e-10	0.371136	0.612	0.565	2.54969e-05
ARRDC4	7.28841e-10	-0.49579	0.208	0.275	2.66763e-05
GBP4	7.39929e-10	0.866364	0.105	0.063	2.70822e-05
SAT1	7.42324e-10	0.129567	0.993	0.987	2.71698e-05
SNHG15	7.96446e-10	0.487835	0.328	0.272	2.91507e-05
ARID1B	8.02148e-10	-0.204774	0.803	0.827	2.93594e-05
KDM7A	8.69788e-10	-0.209705	0.708	0.757	3.18351e-05
ELMSAN1	9.39408e-10	0.436606	0.394	0.335	3.43833e-05
WDFY3	9.68169e-10	-0.171125	0.847	0.871	3.54359e-05
EHD4	9.87291e-10	0.422769	0.439	0.384	3.61358e-05
MYADM	9.9148e-10	0.237923	0.749	0.712	3.62892e-05
OSBPL1A	1.00583e-09	-0.509923	0.191	0.252	3.68142e-05
RHOG	1.04666e-09	0.180204	0.772	0.729	3.83088e-05
FGD6	1.06812e-09	-0.377847	0.323	0.396	3.90941e-05
FAM53B	1.07593e-09	-0.272561	0.398	0.476	3.938e-05
TRPM2	1.11343e-09	-0.422331	0.214	0.281	4.07528e-05
DGAT2	1.12316e-09	0.502668	0.217	0.159	4.11089e-05
LYN	1.12883e-09	-0.128322	0.993	0.992	4.13164e-05
SNRK	1.1553e-09	-0.333349	0.44	0.506	4.22851e-05
MAP3K5	1.22124e-09	-0.165579	0.798	0.834	4.46986e-05
LRRC8B	1.25297e-09	-0.40514	0.18	0.243	4.58598e-05
TSPAN14	1.26535e-09	-0.304743	0.587	0.641	4.63132e-05
ATP6V0D1	1.26611e-09	0.162008	0.84	0.808	4.63408e-05
RIN3	1.28397e-09	-0.157239	0.833	0.858	4.69947e-05
SRGAP2	1.29456e-09	-0.247981	0.54	0.611	4.73821e-05
FGR	1.50055e-09	-0.14323	0.893	0.911	5.49218e-05
MEF2D	1.60064e-09	0.371804	0.492	0.439	5.85852e-05
RPS3A	1.6508e-09	0.0672704	0.996	0.998	6.04209e-05
KLF9	1.70988e-09	-0.465088	0.23	0.294	6.25832e-05
IRF2BP2	1.72845e-09	0.263527	0.635	0.604	6.32631e-05
CCDC170	1.73351e-09	-0.454344	0.149	0.208	6.3448e-05
CERS6	1.76444e-09	-0.215324	0.685	0.738	6.45803e-05
ADAM8	1.77536e-09	0.399146	0.348	0.282	6.49798e-05
MGAT1	1.88201e-09	-0.199032	0.709	0.752	6.88835e-05
FCGR3A	2.03106e-09	-0.497088	0.212	0.276	7.43387e-05
RAB2A	2.07846e-09	0.207202	0.889	0.861	7.60736e-05
RPL27	2.09087e-09	-0.0954873	0.981	0.978	7.65279e-05
FAM126B	2.09601e-09	-0.334057	0.318	0.392	7.6716e-05
HLA-A	2.11771e-09	0.0648719	0.994	0.997	7.75103e-05
HIF1A	2.13603e-09	-0.194046	0.872	0.9	7.81809e-05
HECA	2.20555e-09	0.258947	0.767	0.723	8.07253e-05
GBP1	2.24576e-09	0.645787	0.145	0.098	8.2197e-05
CACUL1	2.28348e-09	-0.294296	0.457	0.526	8.35776e-05
PLEK	2.35868e-09	0.133819	0.926	0.902	8.63301e-05
PIP5K1B	2.38335e-09	-0.525139	0.178	0.237	8.72331e-05
KLF13	2.47331e-09	0.228333	0.702	0.67	9.05255e-05
CCL3	2.60448e-09	0.42953	0.494	0.435	9.53264e-05
SLC2A9	2.63695e-09	-0.315892	0.353	0.422	9.65151e-05
NIN	2.68158e-09	-0.195443	0.748	0.783	9.81483e-05
PICK1	2.80297e-09	-0.60929	0.068	0.11	0.000102592
IL1RAP	2.9129e-09	-0.478403	0.312	0.373	0.000106615
MAML2	3.03376e-09	-0.225288	0.781	0.807	0.000111039
C5AR1	3.15805e-09	-0.270136	0.69	0.748	0.000115588
KLHL2	3.34148e-09	-0.280747	0.572	0.632	0.000122302
FNDC3B	3.41258e-09	-0.178129	0.956	0.958	0.000124904
TALDO1	3.61935e-09	0.111678	0.963	0.963	0.000132472
EPSTI1	3.84743e-09	0.445717	0.242	0.187	0.00014082
RGCC	3.90335e-09	0.504754	0.273	0.212	0.000142866
MT-ATP6	4.49472e-09	-0.0764696	0.999	1	0.000164511
EIF4G3	4.62838e-09	-0.194758	0.772	0.814	0.000169403
MAP3K7CL	4.71896e-09	-0.449871	0.235	0.295	0.000172719
RAB27A	4.82676e-09	-0.21945	0.754	0.79	0.000176664
SNX9	4.93678e-09	0.332751	0.459	0.403	0.000180691
ALAS1	5.40427e-09	0.550191	0.209	0.156	0.000197802
TSC2	5.43312e-09	-0.488308	0.137	0.192	0.000198858
PLAUR	5.78956e-09	0.228879	0.891	0.858	0.000211904
MIR222HG	5.92435e-09	0.278858	0.357	0.289	0.000216837
KIAA1328	6.10282e-09	-0.47738	0.136	0.189	0.000223369
GK	6.34034e-09	0.305734	0.517	0.461	0.000232063
AP003086.1	6.56268e-09	0.23874	0.459	0.396	0.000240201
EPB41L3	6.70352e-09	-0.398981	0.463	0.519	0.000245355
LIPN	6.89391e-09	-0.547776	0.109	0.159	0.000252324
SNX29	6.94937e-09	-0.162365	0.73	0.781	0.000254354
PRKDC	7.0044e-09	-0.360709	0.396	0.456	0.000256368
AC044849.1	7.04681e-09	0.631747	0.198	0.148	0.00025792
SBF2	7.14073e-09	-0.160692	0.89	0.909	0.000261358
UBQLN1	7.42824e-09	0.308776	0.548	0.505	0.000271881
B4GALT5	7.55518e-09	-0.272178	0.49	0.556	0.000276527
RGS18	7.61335e-09	-0.236604	0.612	0.675	0.000278656
GASK1B	7.92757e-09	-0.26974	0.549	0.602	0.000290157
GNA15	7.93075e-09	0.377242	0.381	0.328	0.000290273
RGS10	8.07988e-09	0.211318	0.658	0.613	0.000295732
LIMD2	8.93266e-09	0.165655	0.786	0.76	0.000326944
FAM135A	9.08732e-09	-0.362293	0.221	0.286	0.000332605
EVI5	9.43676e-09	-0.161091	0.808	0.843	0.000345395
RTN1	9.49902e-09	-0.243014	0.566	0.627	0.000347674
GRB2	9.60358e-09	0.109609	0.964	0.944	0.000351501
DOCK11	1.01035e-08	-0.21861	0.716	0.759	0.000369797
SLC39A10	1.02921e-08	0.409838	0.337	0.28	0.000376702
FAM172A	1.03006e-08	-0.223137	0.643	0.696	0.000377012
SUMF1	1.06056e-08	-0.259205	0.612	0.663	0.000388177
SBDS	1.18443e-08	0.372727	0.391	0.333	0.000433515
KLHL8	1.23131e-08	-0.354246	0.338	0.407	0.000450671
HNRNPC	1.23282e-08	0.162414	0.912	0.891	0.000451224
FTO	1.2365e-08	-0.334431	0.355	0.419	0.000452572
CDKN1A	1.24357e-08	0.383203	0.478	0.425	0.00045516
FLNA	1.24784e-08	0.154184	0.872	0.855	0.000456721
MS4A7	1.25559e-08	-0.200824	0.495	0.575	0.000459557
MTHFS	1.29273e-08	-0.390486	0.335	0.402	0.000473154
EEF1D	1.3241e-08	0.0896983	0.972	0.968	0.000484633
RNF24	1.32635e-08	-0.226344	0.636	0.693	0.000485457
RPL23	1.33957e-08	-0.105967	0.962	0.963	0.000490294
EEF1G	1.38192e-08	0.123535	0.944	0.935	0.000505797
KCNQ1	1.38601e-08	-0.254697	0.549	0.61	0.000507292
ARIH1	1.38967e-08	0.183004	0.904	0.874	0.000508634
SERTAD1	1.39434e-08	0.420067	0.371	0.313	0.000510343
APOL3	1.44834e-08	0.46504	0.293	0.24	0.000530109
MIR22HG	1.49425e-08	0.349752	0.369	0.314	0.000546911
COPE	1.50692e-08	0.142339	0.808	0.778	0.000551547
IFI35	1.55945e-08	0.335978	0.335	0.275	0.000570775
UGGT2	1.57269e-08	-0.39325	0.208	0.267	0.000575621
ZEB2	1.62158e-08	-0.12054	0.994	0.988	0.000593513
MSL3	1.64136e-08	-0.29785	0.442	0.513	0.000600755
PPP2CA	1.72064e-08	0.192264	0.708	0.665	0.000629772
VWA8	1.75528e-08	-0.437295	0.249	0.308	0.000642451
CALCRL	1.75997e-08	-0.635077	0.063	0.102	0.000644166
PIAS1	1.76502e-08	-0.151559	0.858	0.881	0.000646016
AIF1	1.7969e-08	0.114834	0.998	0.999	0.000657684
YPEL3	1.84773e-08	0.197394	0.647	0.607	0.000676289
NDUFAF2	1.89233e-08	-0.409361	0.221	0.28	0.000692612
RBM6	1.94102e-08	-0.204238	0.724	0.753	0.000710433
CORO1B	2.02046e-08	0.330246	0.44	0.385	0.000739508
CCL3L1	2.02968e-08	0.785431	0.287	0.239	0.000742885
ANKRD44	2.0449e-08	-0.139406	0.927	0.923	0.000748455
GIMAP8	2.1017e-08	-0.250657	0.45	0.515	0.000769243
NAMPT	2.16757e-08	-0.211261	0.997	0.995	0.000793353
ATR	2.28023e-08	-0.343752	0.3	0.364	0.000834586
ZNF532	2.28359e-08	-0.591983	0.088	0.131	0.000835815
R3HDM1	2.31941e-08	-0.356611	0.389	0.448	0.000848927
CD48	2.38146e-08	0.128429	0.896	0.884	0.000871637
SRGAP2B	2.43338e-08	-0.315305	0.304	0.368	0.000890643
CDC42SE2	2.48329e-08	0.16757	0.805	0.775	0.000908908
WARS	2.58844e-08	0.248339	0.59	0.549	0.000947396
FAM49A	2.73062e-08	-0.178973	0.823	0.849	0.000999435
IFI6	2.73785e-08	0.391225	0.239	0.185	0.00100208
AC012368.1	2.86311e-08	-0.630056	0.093	0.138	0.00104793
SUB1	2.8782e-08	0.121455	0.891	0.884	0.00105345
SAT2	2.92136e-08	0.216707	0.668	0.634	0.00106925
H1F0	2.94106e-08	0.904804	0.146	0.102	0.00107646
XAF1	2.96864e-08	0.321053	0.363	0.304	0.00108655
RYK	3.01646e-08	-0.336881	0.244	0.307	0.00110406
TMTC2	3.12108e-08	-0.277185	0.692	0.717	0.00114235
CDKN1B	3.12264e-08	0.319301	0.479	0.432	0.00114292
UBB	3.12995e-08	0.166933	0.862	0.84	0.00114559
HSP90B1	3.28089e-08	-0.228345	0.685	0.722	0.00120084
LRRC25	3.39793e-08	0.17416	0.698	0.647	0.00124368
ZYX	3.49749e-08	0.194987	0.712	0.669	0.00128012
MS4A6A	3.55152e-08	-0.125372	0.938	0.951	0.00129989
DNASE2	3.67478e-08	0.488685	0.254	0.202	0.00134501
LINC00528	3.68063e-08	0.679967	0.147	0.103	0.00134715
PSME4	3.73099e-08	0.357681	0.581	0.545	0.00136558
STAT3	3.84706e-08	-0.201962	0.73	0.776	0.00140806
CSTB	3.89904e-08	0.163288	0.827	0.812	0.00142709
LDHB	4.0585e-08	-0.339481	0.342	0.402	0.00148545
TNF	4.09761e-08	0.711155	0.116	0.076	0.00149977
HOOK2	4.30054e-08	0.256604	0.509	0.452	0.00157404
AC103591.3	4.31432e-08	0.355907	0.428	0.369	0.00157909
BCL3	4.33831e-08	0.40665	0.363	0.31	0.00158786
CFLAR	4.37019e-08	-0.209077	0.774	0.806	0.00159953
RSRC1	4.63263e-08	-0.256405	0.542	0.598	0.00169559
NOP2	4.65254e-08	0.898719	0.144	0.102	0.00170288
SLC36A4	4.71739e-08	-0.306087	0.398	0.463	0.00172661
EML4	4.776e-08	0.301183	0.614	0.572	0.00174806
U62317.4	4.86776e-08	0.57078	0.164	0.118	0.00178165
MEF2C	4.93044e-08	-0.191391	0.707	0.752	0.00180459
HERPUD1	4.95856e-08	-0.218564	0.699	0.756	0.00181488
SMARCD3	5.18152e-08	-0.28714	0.412	0.481	0.00189649
LYZ	5.39521e-08	0.0562352	1	1	0.0019747
TUBA4A	5.46256e-08	0.36753	0.446	0.394	0.00199935
CRYBG3	5.46533e-08	-0.311337	0.281	0.347	0.00200037
EHD1	5.51397e-08	0.341435	0.384	0.327	0.00201817
RPS15	5.71274e-08	-0.0855582	0.993	0.993	0.00209092
TAB2	5.78592e-08	0.209416	0.618	0.579	0.00211771
SLC2A6	5.79513e-08	0.415782	0.318	0.268	0.00212108
FRMD4B	5.98178e-08	-0.215578	0.615	0.667	0.00218939
PSMB3	6.06118e-08	0.155185	0.809	0.782	0.00221845
IGFLR1	6.10069e-08	0.305918	0.444	0.389	0.00223291
DOCK2	6.22618e-08	-0.113887	0.959	0.96	0.00227885
TG	6.3124e-08	-0.441052	0.118	0.166	0.0023104
PICALM	6.70004e-08	-0.120904	0.98	0.982	0.00245228
AC025171.3	6.73057e-08	0.544046	0.161	0.116	0.00246346
PHACTR1	6.82338e-08	0.435555	0.319	0.265	0.00249743
BIRC6	6.84166e-08	-0.158932	0.835	0.858	0.00250412
POU2F2	7.01076e-08	0.14973	0.871	0.842	0.00256601
OSER1	7.08935e-08	0.298902	0.438	0.385	0.00259477
AURKAIP1	7.29623e-08	0.177015	0.662	0.621	0.00267049
MYO5A	7.34915e-08	-0.211068	0.706	0.743	0.00268986
VPS54	8.09703e-08	-0.336154	0.388	0.449	0.0029636
MXD4	8.37478e-08	0.306909	0.403	0.349	0.00306525
MFSD1	8.49709e-08	-0.21595	0.6	0.653	0.00311002
BHLHE40	8.67709e-08	0.487636	0.343	0.298	0.0031759
EVI2B	8.67934e-08	-0.110103	0.954	0.966	0.00317673
H2AFJ	8.9387e-08	0.226025	0.557	0.51	0.00327165
MTLN	9.0957e-08	-0.358293	0.179	0.236	0.00332912
PI4K2A	9.10169e-08	0.395792	0.365	0.314	0.00333131
EZR	9.27004e-08	0.327367	0.564	0.527	0.00339293
RSL1D1	9.66686e-08	-0.228417	0.563	0.616	0.00353817
C2CD5	1.00288e-07	-0.329738	0.334	0.397	0.00367064
KDM4B	1.00587e-07	-0.225945	0.506	0.57	0.00368159
PSMB6	1.01152e-07	0.243856	0.592	0.56	0.00370228
MERTK	1.03181e-07	-0.554254	0.113	0.159	0.00377652
LTN1	1.04271e-07	-0.341094	0.248	0.309	0.00381643
STK24	1.04488e-07	0.225146	0.663	0.618	0.00382438
FRYL	1.05796e-07	-0.193918	0.632	0.685	0.00387222
MYOF	1.11213e-07	0.350994	0.388	0.338	0.0040705
SLF2	1.11748e-07	-0.350121	0.223	0.284	0.00409009
FERMT3	1.13118e-07	0.177699	0.768	0.739	0.00414023
CPT1A	1.1431e-07	-0.232757	0.485	0.552	0.00418385
ZC2HC1A	1.14751e-07	-0.373079	0.147	0.198	0.00420001
NAGK	1.16263e-07	0.197889	0.77	0.75	0.00425533
MEPCE	1.18887e-07	0.390588	0.295	0.243	0.0043514
MGST1	1.19992e-07	0.227449	0.63	0.589	0.00439183
TRIM25	1.20901e-07	-0.296038	0.363	0.428	0.00442509
RPS13	1.22805e-07	-0.0844066	0.993	0.994	0.00449479
DIP2B	1.2656e-07	-0.214879	0.657	0.701	0.00463222
POMP	1.28298e-07	0.180916	0.74	0.713	0.00469584
PRDX5	1.30745e-07	0.148187	0.762	0.74	0.00478538
TRAF1	1.35579e-07	0.679264	0.131	0.091	0.00496231
ADAM10	1.35994e-07	-0.155721	0.796	0.824	0.00497753
BHLHE40-AS1	1.37958e-07	0.548679	0.162	0.118	0.00504938
TGIF2	1.38592e-07	0.424613	0.279	0.228	0.00507262
STX10	1.3915e-07	0.182061	0.641	0.602	0.00509301
USP37	1.429e-07	-0.481322	0.191	0.243	0.00523028
RPL15	1.44506e-07	0.0640062	0.988	0.989	0.00528907
PIBF1	1.45052e-07	-0.290903	0.367	0.432	0.00530906
MAPK6	1.45643e-07	0.285934	0.483	0.429	0.0053307
LDLRAD3	1.48721e-07	-0.27116	0.368	0.431	0.00544332
RNF146	1.53447e-07	-0.301795	0.287	0.353	0.00561633
EGLN2	1.56885e-07	0.378922	0.334	0.287	0.00574216
UQCRQ	1.57726e-07	-0.194769	0.646	0.713	0.00577293
MTSS1	1.61235e-07	-0.467732	0.341	0.394	0.00590137
RBBP4	1.66058e-07	-0.29452	0.376	0.436	0.0060779
PIAS2	1.66696e-07	-0.44833	0.194	0.246	0.00610124
RALGAPA1	1.6974e-07	-0.353716	0.319	0.378	0.00621266
RBIS	1.71406e-07	-0.218408	0.53	0.596	0.00627362
HIST1H2BD	1.79474e-07	0.262076	0.144	0.1	0.00656892
ELOB	1.79477e-07	-0.124252	0.936	0.957	0.00656903
PRICKLE1	1.83446e-07	-0.493046	0.155	0.203	0.0067143
TTC37	1.8881e-07	-0.302022	0.286	0.344	0.00691065
MEF2A	1.93545e-07	-0.166674	0.853	0.872	0.00708394
SMURF1	1.98244e-07	0.216898	0.65	0.599	0.00725592
TFRC	1.99382e-07	-0.398663	0.248	0.304	0.00729756
FBXL4	2.02273e-07	-0.367029	0.203	0.26	0.0074034
MAP2K5	2.0287e-07	-0.331271	0.399	0.458	0.00742525
CCDC88A	2.06899e-07	-0.177351	0.754	0.778	0.00757272
RPS3	2.11439e-07	0.0764738	0.996	0.99	0.00773887
ELF2	2.13119e-07	-0.186154	0.789	0.817	0.00780038
SGK3	2.17107e-07	-0.184497	0.709	0.753	0.00794634
BLOC1S2	2.20197e-07	0.246868	0.453	0.402	0.00805944
ZNF638	2.24003e-07	-0.203181	0.659	0.708	0.00819875
ABI1	2.2503e-07	0.224437	0.743	0.71	0.00823632
CD74	2.28203e-07	0.208303	0.958	0.95	0.00835245
CLIP4	2.32438e-07	-0.293191	0.363	0.421	0.00850745
ARF6	2.43729e-07	0.200709	0.557	0.519	0.00892073
RASSF5	2.47836e-07	0.269639	0.528	0.482	0.00907105
SMARCC1	2.481e-07	-0.23782	0.545	0.597	0.0090807
COX6C	2.52791e-07	-0.147292	0.725	0.782	0.00925242
FGD2	2.52979e-07	-0.243647	0.417	0.478	0.00925929
HDHD5	2.59243e-07	-0.424373	0.252	0.308	0.00948855
SREBF2	2.60285e-07	0.253584	0.47	0.415	0.00952668
STK3	2.71293e-07	-0.247237	0.596	0.656	0.0099296
IGF1R	2.71559e-07	-0.336699	0.25	0.306	0.00993934
FAM53C	2.88489e-07	0.353887	0.369	0.318	0.010559
RPL18	2.89946e-07	0.062759	0.994	0.99	0.0106123
RICTOR	2.94359e-07	-0.211048	0.523	0.594	0.0107738
RAB1A	2.96659e-07	0.157136	0.87	0.853	0.010858
HGF	2.98475e-07	-0.408737	0.133	0.182	0.0109245
TMCC3	2.98746e-07	-0.569179	0.112	0.156	0.0109344
SPG11	2.98977e-07	-0.196819	0.614	0.675	0.0109428
DOT1L	3.25677e-07	0.433027	0.351	0.304	0.0119201
RBM26	3.26103e-07	-0.249905	0.533	0.587	0.0119357
AC007032.1	3.34975e-07	0.585323	0.163	0.121	0.0122604
JMJD1C	3.46983e-07	0.178951	0.973	0.964	0.0126999
FOS	3.50956e-07	0.113031	1	1	0.0128454
TGFBR2	3.58543e-07	-0.236689	0.723	0.758	0.013123
C18orf25	3.63451e-07	0.379893	0.428	0.385	0.0133027
PRLR	3.63719e-07	-0.538464	0.082	0.121	0.0133125
DPEP2	3.6836e-07	-0.267338	0.388	0.455	0.0134823
CEP350	3.6935e-07	-0.189293	0.662	0.707	0.0135186
FEM1C	3.75716e-07	0.42735	0.31	0.26	0.0137516
FAM198B-AS1	3.79456e-07	-0.344119	0.274	0.331	0.0138885
REPS2	3.79676e-07	-0.49248	0.152	0.201	0.0138965
GLRX	3.92222e-07	0.124288	0.9	0.904	0.0143557
CD58	3.94651e-07	0.245572	0.507	0.461	0.0144446
IPCEF1	3.97027e-07	-0.236907	0.602	0.654	0.0145316
UBE2G1	4.11195e-07	0.25775	0.602	0.565	0.0150501
ANAPC16	4.13384e-07	-0.190586	0.609	0.661	0.0151303
BTBD11	4.18417e-07	-0.534996	0.141	0.187	0.0153145
SEL1L	4.25189e-07	-0.281634	0.386	0.446	0.0155623
TMED10	4.2656e-07	-0.240645	0.498	0.56	0.0156125
ZNF331	4.27758e-07	-0.806572	0.202	0.247	0.0156564
SERP1	4.29785e-07	0.100395	0.963	0.954	0.0157306
ZBTB20	4.42208e-07	-0.189988	0.73	0.766	0.0161852
ALDOA	4.50841e-07	0.44441	0.252	0.205	0.0165012
ERP29	4.53696e-07	0.130613	0.852	0.824	0.0166057
CDC42	4.63084e-07	0.0873746	0.963	0.958	0.0169493
FBXW7	4.65424e-07	0.196099	0.902	0.881	0.017035
PPP4C	4.67103e-07	0.182591	0.613	0.581	0.0170964
ATF5	4.78103e-07	0.544295	0.197	0.153	0.0174991
PKN2	4.93323e-07	-0.159183	0.766	0.793	0.0180561
ARPC3	5.04718e-07	0.0642192	0.994	0.994	0.0184732
ZDHHC12	5.09756e-07	0.355634	0.277	0.226	0.0186576
FAM120B	5.17072e-07	-0.259528	0.358	0.417	0.0189253
RPS6KA3	5.19798e-07	-0.233362	0.672	0.7	0.0190251
SLC25A37	5.36052e-07	-0.277071	0.543	0.596	0.01962
MTMR10	5.48226e-07	0.278194	0.526	0.485	0.0200656
BRK1	5.66901e-07	0.148486	0.765	0.734	0.0207491
SASH3	5.7374e-07	0.219734	0.498	0.449	0.0209994
MPST	5.76578e-07	0.349703	0.316	0.267	0.0211033
HEATR5A	5.77083e-07	-0.348988	0.322	0.378	0.0211218
PSMA3-AS1	5.7829e-07	-0.228649	0.365	0.432	0.021166
ARF1	5.89662e-07	0.123527	0.863	0.847	0.0215822
ENO1	6.38421e-07	0.122331	0.888	0.88	0.0233669
CNPY3	6.45999e-07	0.118276	0.88	0.848	0.0236442
YWHAH	6.4773e-07	0.242395	0.511	0.464	0.0237076
GAS2L3	6.48798e-07	0.654147	0.156	0.117	0.0237467
RAB11FIP1	6.66967e-07	0.130032	0.906	0.88	0.0244117
MARVELD1	6.80908e-07	-0.485106	0.119	0.162	0.0249219
PPM1B	6.94336e-07	-0.243474	0.57	0.616	0.0254134
TTC17	6.95811e-07	-0.273691	0.543	0.595	0.0254674
DOP1B	7.11821e-07	-0.30838	0.349	0.403	0.0260534
RPL8	7.21323e-07	0.0773967	0.993	0.99	0.0264011
RAP1B	7.22011e-07	-0.141413	0.913	0.913	0.0264263
IQGAP1	7.32935e-07	-0.0830053	0.958	0.958	0.0268262
KLF7	7.43738e-07	-0.243491	0.524	0.583	0.0272215
CUX1	7.48236e-07	-0.128243	0.929	0.935	0.0273862
PPIP5K2	7.68246e-07	-0.217657	0.427	0.487	0.0281186
FBXO38	7.70636e-07	-0.381514	0.261	0.317	0.028206
MARCH6	7.75257e-07	0.292473	0.593	0.563	0.0283752
HELZ	7.75536e-07	-0.148894	0.748	0.785	0.0283854
GOLGA4	7.81495e-07	-0.185132	0.614	0.672	0.0286035
INPP5D	7.8916e-07	-0.193801	0.765	0.803	0.028884
RABGAP1	7.92258e-07	-0.244978	0.43	0.488	0.0289974
PLXNB2	7.9304e-07	0.219854	0.566	0.522	0.0290261
EIF5A	8.02421e-07	0.198986	0.587	0.543	0.0293694
HSPA8	8.13349e-07	-0.181497	0.717	0.755	0.0297694
YWHAQ	8.16633e-07	0.230048	0.646	0.61	0.0298896
CPEB2	8.26999e-07	0.265733	0.531	0.482	0.030269
EHBP1L1	8.33243e-07	0.176512	0.734	0.699	0.0304975
LITAF	8.36876e-07	0.183187	0.619	0.582	0.0306305
ZCCHC8	8.60678e-07	0.387047	0.351	0.308	0.0315017
CBR1	8.63104e-07	0.32888	0.303	0.254	0.0315905
PSMB8	8.63269e-07	0.19243	0.709	0.687	0.0315965
P2RX4	8.66778e-07	0.26024	0.487	0.437	0.0317249
APP	8.89287e-07	-0.208175	0.506	0.562	0.0325488
PKP4	8.89898e-07	-0.344161	0.229	0.281	0.0325712
HACL1	9.4476e-07	-0.45606	0.126	0.17	0.0345791
FAM133B	9.48885e-07	-0.215914	0.396	0.462	0.0347301
PPP3R1	9.52079e-07	0.168454	0.8	0.762	0.034847
NCOA3	9.52792e-07	-0.176079	0.738	0.774	0.0348732
MBD2	9.55916e-07	-0.136825	0.735	0.788	0.0349875
ARAP2	9.74844e-07	-0.292176	0.313	0.372	0.0356803
ST3GAL6	9.80217e-07	-0.323044	0.316	0.372	0.0358769
ROCK1	9.97555e-07	-0.121215	0.914	0.915	0.0365115
JPT1	9.98134e-07	0.183571	0.639	0.601	0.0365327
TNRC6B	1.01456e-06	-0.202613	0.818	0.836	0.0371337
APBB1IP	1.03999e-06	-0.137252	0.884	0.9	0.0380647
FHOD1	1.05168e-06	0.470136	0.209	0.165	0.0384927
PRAM1	1.05763e-06	-0.184445	0.71	0.753	0.0387103
GPD2	1.05875e-06	-0.316394	0.409	0.458	0.0387511
DDHD1	1.08384e-06	0.379929	0.451	0.411	0.0396697
IPMK	1.09184e-06	0.172025	0.644	0.611	0.0399624
LUZP1	1.09667e-06	0.394644	0.402	0.362	0.0401392
CIB1	1.11533e-06	0.21058	0.616	0.586	0.0408223
FAF1	1.13622e-06	-0.180783	0.641	0.68	0.0415867
ATG2B	1.14395e-06	-0.398318	0.145	0.191	0.0418697
SPOP	1.15121e-06	-0.255854	0.461	0.519	0.0421353
VAMP8	1.16392e-06	0.127119	0.894	0.879	0.0426005
DERL1	1.1652e-06	0.271717	0.348	0.295	0.0426477
RHOC	1.16756e-06	0.57978	0.164	0.124	0.0427339
MT2A	1.18588e-06	0.458208	0.558	0.532	0.0434045
FADS1	1.23345e-06	0.473442	0.163	0.123	0.0451454
HSD17B4	1.23385e-06	-0.272345	0.441	0.496	0.0451603
USP48	1.28878e-06	-0.226409	0.51	0.566	0.0471706
FBXL17	1.29412e-06	-0.253643	0.569	0.605	0.0473661
NR1D2	1.29443e-06	0.307264	0.417	0.37	0.0473775
FARSB	1.30851e-06	-0.500834	0.116	0.158	0.0478927
GFOD1	1.32094e-06	-0.389885	0.148	0.196	0.0483476
EP300	1.32508e-06	0.200995	0.74	0.704	0.0484992
SLC24A4	1.35118e-06	-0.255859	0.546	0.595	0.0494544
ATP5MD	1.36001e-06	-0.140094	0.69	0.766	0.0497778
PHKB	1.39676e-06	-0.223097	0.594	0.647	0.0511229
POLD4	1.40804e-06	0.170839	0.642	0.605	0.0515357
ETF1	1.41994e-06	0.185065	0.72	0.685	0.0519714
SH3BP5	1.43433e-06	-0.279887	0.371	0.423	0.052498
RAB24	1.44069e-06	0.620499	0.112	0.077	0.0527305
FCGR1A	1.45266e-06	0.268173	0.463	0.422	0.0531687
ZFAND3	1.47361e-06	0.111366	0.98	0.965	0.0539355
LHFPL2	1.48214e-06	-0.341899	0.13	0.174	0.0542478
TRAPPC9	1.50545e-06	-0.192305	0.613	0.662	0.0551008
DENND4A	1.50563e-06	-0.156087	0.695	0.727	0.0551076
MOSPD2	1.51441e-06	-0.270793	0.327	0.388	0.055429
PLAGL2	1.54287e-06	0.370132	0.286	0.238	0.0564704
SORT1	1.56329e-06	-0.234397	0.498	0.549	0.0572179
HADHA	1.59845e-06	-0.16199	0.65	0.697	0.058505
SUMO2	1.65111e-06	0.127421	0.866	0.855	0.0604323
BTBD19	1.68206e-06	0.513305	0.226	0.183	0.0615651
PLEKHB2	1.69871e-06	0.243533	0.634	0.606	0.0621745
DYM	1.69971e-06	-0.186672	0.6	0.646	0.0622112
DDX18	1.71375e-06	-0.222567	0.382	0.442	0.0627248
RPL23A	1.74425e-06	-0.079911	0.981	0.979	0.0638415
LPXN	1.74739e-06	0.355456	0.482	0.443	0.0639564
RPL22L1	1.75981e-06	-0.271706	0.454	0.509	0.0644108
ZNF518A	1.82915e-06	-0.286357	0.385	0.442	0.0669488
TBC1D22A	1.82976e-06	-0.164768	0.759	0.792	0.0669711
CRTC1	1.84293e-06	-0.278202	0.217	0.271	0.067453
SPATA5	1.85435e-06	-0.521458	0.113	0.153	0.0678712
CYSLTR2	1.89061e-06	-0.626477	0.099	0.137	0.0691983
OSM	1.96602e-06	0.69366	0.116	0.082	0.0719583
B4GALT1	1.9731e-06	0.179105	0.797	0.775	0.0722175
KLHL15	1.99156e-06	0.307992	0.393	0.343	0.0728929
CLASP2	2.0019e-06	-0.229078	0.594	0.633	0.0732717
PRPF6	2.00789e-06	-0.244684	0.32	0.38	0.0734908
ATRX	2.01551e-06	-0.178645	0.668	0.706	0.0737698
FAR2	2.02709e-06	-0.332708	0.364	0.414	0.0741936
AVL9	2.04165e-06	-0.251146	0.495	0.544	0.0747264
RAB31	2.04604e-06	-0.164011	0.865	0.873	0.074887
ERLIN1	2.05477e-06	-0.32023	0.175	0.226	0.0752068
ST3GAL5	2.06176e-06	0.346663	0.289	0.243	0.0754624
DDX5	2.06259e-06	0.114964	0.978	0.97	0.0754928
COMMD10	2.11533e-06	-0.230184	0.542	0.59	0.077423
BAG1	2.19053e-06	0.219127	0.514	0.468	0.0801755
TNFRSF14	2.19582e-06	0.270086	0.438	0.391	0.0803692
SKI	2.21708e-06	-0.343239	0.236	0.285	0.0811475
LPP	2.23415e-06	-0.155449	0.844	0.851	0.0817721
OGFRL1	2.23971e-06	0.166575	0.843	0.845	0.0819756
PRKAG2	2.32733e-06	-0.157711	0.823	0.834	0.0851826
TESC	2.33083e-06	0.259129	0.498	0.453	0.0853106
VPS13B	2.37508e-06	-0.143559	0.855	0.878	0.0869302
NDRG1	2.43376e-06	-0.316821	0.404	0.462	0.0890782
SMCO4	2.46822e-06	0.197549	0.632	0.607	0.0903393
LINC02035	2.47467e-06	-0.53479	0.068	0.102	0.0905755
ATP2A2	2.48116e-06	0.334934	0.486	0.444	0.0908129
HINT1	2.51233e-06	0.130647	0.798	0.777	0.0919538
COPA	2.51598e-06	-0.180097	0.605	0.661	0.0920874
IRF7	2.597e-06	0.369569	0.307	0.259	0.0950527
ADAM19	2.65024e-06	-0.348519	0.327	0.381	0.0970014
RNASE6	2.66097e-06	-0.216215	0.577	0.629	0.0973941
SCFD2	2.69292e-06	-0.358976	0.244	0.292	0.0985635
STK39	2.76202e-06	-0.246093	0.342	0.403	0.101093
SRSF3	2.7687e-06	0.138353	0.844	0.831	0.101337
ZCWPW2	2.78109e-06	0.368833	0.261	0.215	0.101791
TBC1D14	2.78554e-06	-0.199692	0.475	0.53	0.101953
TXN	2.90036e-06	0.120966	0.792	0.781	0.106156
FTX	2.90813e-06	-0.167376	0.779	0.801	0.10644
DNMBP	2.91615e-06	-0.409252	0.212	0.261	0.106734
MBNL2	2.92475e-06	-0.256039	0.486	0.535	0.107049
CBLB	2.94627e-06	-0.361835	0.23	0.278	0.107836
SCLT1	2.95035e-06	-0.167184	0.771	0.802	0.107986
CITED4	3.06402e-06	0.456236	0.305	0.266	0.112146
DENND6A	3.07361e-06	-0.278714	0.371	0.427	0.112497
MTPN	3.08041e-06	0.0971279	0.865	0.846	0.112746
KCMF1	3.08562e-06	0.208757	0.561	0.525	0.112937
TAF15	3.09784e-06	-0.193069	0.56	0.612	0.113384
ARHGAP45	3.16579e-06	0.164846	0.64	0.603	0.115871
EXOC6	3.20709e-06	-0.203945	0.474	0.528	0.117383
FBN2	3.23827e-06	-0.381239	0.254	0.304	0.118524
UPF3A	3.27717e-06	-0.298149	0.206	0.258	0.119948
LINC02384	3.3686e-06	-0.447328	0.11	0.149	0.123294
XYLT1	3.37161e-06	-0.303454	0.55	0.596	0.123404
PSMD8	3.43368e-06	0.180607	0.61	0.57	0.125676
SESN2	3.56175e-06	0.447489	0.234	0.192	0.130363
PNN	3.64189e-06	0.28298	0.594	0.571	0.133297
FLVCR2	3.67276e-06	-0.307134	0.273	0.327	0.134427
SIPA1	3.73055e-06	0.245007	0.452	0.405	0.136542
ATAD2	3.77154e-06	0.511818	0.212	0.171	0.138042
RNF130	3.82144e-06	-0.0941844	0.953	0.959	0.139869
SELENOH	3.82511e-06	0.137903	0.803	0.787	0.140003
CCR2	3.83345e-06	-0.223864	0.436	0.493	0.140308
LINC-PINT	3.87472e-06	0.445415	0.224	0.183	0.141818
IL6ST	3.98111e-06	0.22603	0.546	0.501	0.145713
FLI1	4.00252e-06	-0.16233	0.788	0.812	0.146496
ANO6	4.06202e-06	-0.189492	0.577	0.624	0.148674
GADD45G	4.12041e-06	0.923115	0.115	0.082	0.150811
CTDSP1	4.19128e-06	-0.237964	0.489	0.538	0.153405
TOM1	4.21316e-06	0.163631	0.794	0.781	0.154206
PRR13	4.22823e-06	0.121912	0.794	0.766	0.154758
ZNF644	4.23304e-06	0.243053	0.681	0.651	0.154934
PLAAT4	4.28152e-06	0.436353	0.272	0.23	0.156708
HSD17B12	4.31437e-06	-0.2834	0.204	0.256	0.15791
MLLT11	4.34899e-06	0.637806	0.113	0.081	0.159177
ASPH	4.36265e-06	-0.314861	0.341	0.391	0.159678
YY1	4.39257e-06	0.16228	0.713	0.68	0.160772
AFF4	4.43975e-06	0.183064	0.736	0.71	0.162499
MAP2K6	4.48776e-06	-0.463711	0.185	0.229	0.164257
IRF8	4.52305e-06	-0.259445	0.409	0.461	0.165548
KDM2A	4.62104e-06	0.127007	0.902	0.887	0.169135
AC009522.1	4.66662e-06	0.462008	0.22	0.178	0.170803
CLTCL1	4.66813e-06	-0.411975	0.099	0.137	0.170858
MYL12B	4.6718e-06	0.0983222	0.924	0.918	0.170993
ABCA7	4.69047e-06	0.36158	0.295	0.253	0.171676
ORC3	4.71914e-06	-0.447824	0.117	0.158	0.172725
DNAJC13	4.76709e-06	-0.247859	0.486	0.536	0.17448
ATP9B	4.91945e-06	-0.166895	0.615	0.658	0.180057
ZBTB2	4.96299e-06	0.434207	0.227	0.184	0.18165
Z93241.1	4.98826e-06	0.283094	0.523	0.483	0.182575
ABCF1	5.00119e-06	0.315951	0.381	0.338	0.183049
PLD1	5.06985e-06	-0.35817	0.307	0.351	0.185562
PLCL2	5.16988e-06	-0.157664	0.696	0.742	0.189223
HIBADH	5.21085e-06	-0.435857	0.142	0.184	0.190722
TGIF1	5.23861e-06	0.335731	0.323	0.277	0.191738
IPO9	5.24511e-06	-0.334912	0.197	0.246	0.191976
TBCC	5.25609e-06	0.481127	0.128	0.093	0.192378
RPL7	5.27193e-06	0.0716534	0.975	0.977	0.192958
ARHGDIA	5.33522e-06	0.16909	0.696	0.666	0.195274
SIAH2-AS1	5.47065e-06	0.603904	0.125	0.091	0.200231
EVA1B	5.54366e-06	0.407545	0.249	0.208	0.202903
RIPOR1	5.55824e-06	0.3502	0.301	0.258	0.203437
PTPN6	5.59518e-06	0.142673	0.8	0.789	0.204789
GALNT2	5.64016e-06	-0.252825	0.455	0.501	0.206436
OST4	5.66015e-06	-0.0928597	0.858	0.887	0.207167
FAM43A	5.66035e-06	0.648004	0.105	0.073	0.207175
FIS1	5.6813e-06	0.141292	0.642	0.608	0.207941
PLP2	5.69345e-06	0.126603	0.746	0.727	0.208386
ZNF280D	5.90219e-06	-0.263706	0.297	0.35	0.216026
NLRP1	5.9457e-06	-0.174789	0.668	0.711	0.217618
NAIP	5.96907e-06	-0.218471	0.668	0.693	0.218474
DPH6	6.00184e-06	-0.449918	0.085	0.12	0.219673
SNF8	6.02758e-06	0.190586	0.548	0.513	0.220615
ENTPD1-AS1	6.03568e-06	-0.342111	0.209	0.256	0.220912
MSL2	6.13697e-06	0.255424	0.427	0.38	0.224619
STK10	6.19601e-06	0.125335	0.917	0.897	0.22678
AGAP3	6.27862e-06	0.350515	0.3	0.255	0.229804
IKBKB	6.30999e-06	-0.240711	0.341	0.396	0.230952
POLG2	6.33296e-06	-0.421998	0.169	0.211	0.231793
SLC26A11	6.41338e-06	0.638688	0.105	0.074	0.234736
RNF19B	6.46373e-06	0.246794	0.399	0.349	0.236579
SSNA1	6.57976e-06	0.189227	0.468	0.425	0.240826
VAV3	6.64416e-06	-0.164153	0.671	0.716	0.243183
NUP107	6.65195e-06	-0.273004	0.131	0.172	0.243468
CSF2RB	6.76385e-06	0.298341	0.39	0.345	0.247564
CYTIP	6.7811e-06	-0.178479	0.653	0.699	0.248195
ZNF407	6.90718e-06	-0.167441	0.563	0.612	0.25281
NDUFC1	6.97259e-06	-0.229307	0.439	0.5	0.255204
PRDX6	7.19844e-06	0.179544	0.644	0.616	0.26347
TIAM1	7.20472e-06	-0.257633	0.603	0.629	0.2637
MAK	7.28118e-06	-0.445887	0.094	0.13	0.266498
KLHL24	7.31759e-06	-0.180481	0.515	0.575	0.267831
NDEL1	7.33322e-06	-0.249	0.478	0.529	0.268403
IDH2	7.38287e-06	0.266161	0.342	0.296	0.27022
TAFA2	7.55363e-06	-0.420999	0.174	0.218	0.27647
INPP5A	7.63912e-06	-0.237106	0.339	0.395	0.279599
CHCHD2	7.69265e-06	0.0906842	0.906	0.901	0.281559
IGSF6	7.69371e-06	0.125743	0.875	0.866	0.281597
RECQL	7.84797e-06	-0.263678	0.246	0.3	0.287243
PIM1	7.84974e-06	0.365852	0.203	0.162	0.287308
FAM89B	7.859e-06	0.204908	0.47	0.428	0.287647
ZC3H6	8.11536e-06	-0.364555	0.162	0.207	0.29703
CD99L2	8.16435e-06	-0.409445	0.162	0.205	0.298823
COPS9	8.215e-06	-0.136448	0.667	0.708	0.300677
HEATR1	8.28974e-06	-0.396721	0.089	0.124	0.303413
KDM4C	8.40941e-06	-0.162905	0.656	0.692	0.307793
SLC40A1	8.51119e-06	-0.266082	0.158	0.205	0.311518
GAB3	8.62324e-06	-0.245438	0.323	0.377	0.315619
ZC3H13	8.71745e-06	-0.224418	0.43	0.487	0.319068
IFIT2	8.75555e-06	0.372067	0.109	0.078	0.320462
SNN	8.75939e-06	0.31713	0.293	0.248	0.320602
CAPZA2	8.79188e-06	0.13193	0.842	0.827	0.321792
GPR160	9.09732e-06	-0.371196	0.159	0.202	0.332971
PMS1	9.1389e-06	-0.406681	0.111	0.149	0.334493
CEP128	9.16283e-06	-0.656666	0.077	0.108	0.335369
TTC27	9.38283e-06	-0.325347	0.086	0.121	0.343421
ACBD6	9.42113e-06	-0.226807	0.326	0.381	0.344823
OSBPL9	9.4673e-06	0.185112	0.662	0.626	0.346513
TSC22D2	9.5876e-06	0.230016	0.611	0.584	0.350916
MED15	9.75031e-06	0.249022	0.468	0.425	0.356871
ECHDC1	9.78974e-06	-0.150383	0.595	0.648	0.358314
PUM2	9.84913e-06	-0.141794	0.701	0.747	0.360488
LARS	9.91552e-06	-0.259996	0.282	0.335	0.362918
ACSL3	9.98174e-06	0.176956	0.532	0.485	0.365342
ARL15	1.00131e-05	-0.1465	0.856	0.868	0.366489
SOAT1	1.01275e-05	-0.18602	0.532	0.582	0.370677
TANK	1.05851e-05	0.144181	0.806	0.793	0.387427
ATP5MG	1.06464e-05	-0.0865224	0.948	0.958	0.389669
SMIM4	1.07188e-05	-0.305953	0.163	0.209	0.392319
AMPD3	1.08652e-05	0.491016	0.203	0.164	0.397678
NCKAP5L	1.08926e-05	0.341669	0.321	0.28	0.398679
HRH2	1.12652e-05	-0.164635	0.555	0.613	0.412316
FAM117B	1.13379e-05	-0.262103	0.326	0.381	0.414979
LDLR	1.15676e-05	0.122964	0.415	0.361	0.423385
OSBPL8	1.17808e-05	0.0933423	0.964	0.954	0.431189
RPS18	1.21337e-05	-0.0786711	0.995	0.992	0.444107
TUBB4B	1.21539e-05	0.250582	0.482	0.442	0.444843
PIK3C3	1.21566e-05	-0.211687	0.391	0.449	0.444945
GFM2	1.218e-05	-0.321881	0.117	0.156	0.445801
SYNE1	1.22578e-05	-0.335774	0.401	0.449	0.448649
F13A1	1.23009e-05	-0.308646	0.436	0.473	0.450225
DIAPH1	1.23095e-05	-0.124367	0.77	0.81	0.450542
CYTOR	1.24369e-05	0.340811	0.309	0.267	0.455204
SQOR	1.25133e-05	0.186024	0.595	0.553	0.457999
TNKS	1.26522e-05	-0.232569	0.466	0.508	0.463083
MIGA1	1.27129e-05	-0.310841	0.202	0.249	0.465304
SF3B5	1.28058e-05	0.148018	0.771	0.739	0.468703
CHMP1A	1.28346e-05	0.315874	0.267	0.226	0.46976
ITPKC	1.28465e-05	-0.507716	0.072	0.102	0.470196
GSDMD	1.28719e-05	0.251989	0.381	0.335	0.471125
RAB44	1.30104e-05	-0.55269	0.075	0.105	0.476194
NUDT16	1.30501e-05	-0.182596	0.419	0.483	0.477648
CSNK1G2	1.31807e-05	0.255607	0.437	0.398	0.482425
SMC5	1.32709e-05	-0.181254	0.454	0.512	0.485728
ZNF431	1.389e-05	-0.348931	0.131	0.171	0.508387
GNPTAB	1.39116e-05	-0.271115	0.36	0.41	0.509177
TPD52L2	1.4154e-05	0.2207	0.495	0.463	0.518051
BIRC3	1.41782e-05	0.314098	0.222	0.18	0.518936
AHR	1.43723e-05	-0.127836	0.683	0.721	0.526041
MDFIC	1.44836e-05	-0.278462	0.375	0.425	0.530115
ASAH1	1.45866e-05	-0.113816	0.887	0.898	0.533884
GAS7	1.47645e-05	-0.136013	0.866	0.878	0.540397
ELP4	1.48485e-05	-0.279666	0.31	0.355	0.543469
TRIR	1.49541e-05	0.114666	0.837	0.822	0.547337
SH3RF1	1.50786e-05	-0.358194	0.13	0.168	0.551893
SPTSSA	1.5251e-05	-0.227935	0.318	0.373	0.558202
CAAP1	1.52573e-05	-0.415067	0.162	0.203	0.558433
TMED5	1.53398e-05	0.18662	0.629	0.595	0.561451
NBEAL2	1.53735e-05	0.211283	0.468	0.426	0.562687
ZNHIT1	1.54266e-05	0.182993	0.628	0.593	0.56463
ARHGEF18	1.57052e-05	-0.243259	0.411	0.465	0.574827
EHBP1	1.60891e-05	-0.517309	0.18	0.219	0.588877
SPAG5-AS1	1.62488e-05	0.47359	0.155	0.119	0.594723
JMJD6	1.62819e-05	0.324369	0.312	0.275	0.595933
RBM4	1.64886e-05	0.197468	0.54	0.498	0.603498
CCNH	1.67081e-05	-0.20864	0.618	0.654	0.611532
NARS2	1.69227e-05	-0.456216	0.106	0.141	0.619389
MIR29B2CHG	1.69305e-05	-0.232922	0.359	0.411	0.619674
SETX	1.7009e-05	-0.125101	0.726	0.756	0.622546
COX7A2	1.70908e-05	-0.137214	0.751	0.802	0.625539
NOTCH2NLA	1.71162e-05	-0.383856	0.069	0.1	0.626471
LRPAP1	1.71361e-05	0.126803	0.663	0.625	0.627198
UBE2E2	1.72126e-05	-0.151079	0.775	0.799	0.629997
AAK1	1.72247e-05	-0.160709	0.601	0.648	0.63044
PUDP	1.74955e-05	-0.263623	0.298	0.348	0.640351
CHMP4A	1.75959e-05	0.222676	0.548	0.517	0.644027
PCM1	1.76067e-05	-0.195674	0.521	0.566	0.644424
IFIH1	1.78937e-05	0.252757	0.318	0.273	0.654926
MIB1	1.79174e-05	-0.378862	0.284	0.329	0.655795
IMMT	1.79914e-05	-0.224088	0.319	0.371	0.658503
HIVEP3	1.80719e-05	0.356955	0.287	0.244	0.661449
PAM16	1.82078e-05	-0.30602	0.244	0.29	0.666422
NBAS	1.84464e-05	-0.228858	0.418	0.473	0.675157
SIGIRR	1.84783e-05	0.249749	0.402	0.36	0.676324
IER3IP1	1.84947e-05	-0.268354	0.279	0.333	0.676924
BTF3	1.8763e-05	0.0654483	0.948	0.938	0.686743
LRMDA	1.87671e-05	-0.104664	0.943	0.953	0.686894
STX7	1.92034e-05	-0.145846	0.62	0.663	0.702865
PWWP2A	1.94561e-05	-0.273157	0.294	0.346	0.712114
ITGAX	1.95661e-05	0.146247	0.676	0.644	0.716138
MARCKSL1	1.98206e-05	0.371927	0.225	0.184	0.725453
TAOK1	1.99748e-05	-0.188379	0.685	0.718	0.731096
HDAC9	2.00097e-05	-0.214283	0.819	0.841	0.732376
ZBTB1	2.00952e-05	0.189191	0.49	0.446	0.735506
ADI1	2.03023e-05	0.23885	0.43	0.39	0.743086
C4orf48	2.0683e-05	-0.164336	0.692	0.742	0.75702
AL691403.1	2.07573e-05	0.141162	0.552	0.501	0.759738
MARC1	2.07902e-05	-0.227719	0.32	0.374	0.760943
CALM2	2.09642e-05	-0.09737	0.95	0.959	0.76731
DYNLT1	2.16156e-05	0.188237	0.73	0.73	0.791154
DSC2	2.1847e-05	-0.306147	0.188	0.232	0.799623
DDRGK1	2.18741e-05	0.309911	0.324	0.285	0.800614
SHKBP1	2.21437e-05	0.168973	0.637	0.62	0.810481
TICAM1	2.23208e-05	0.427389	0.264	0.228	0.816963
DDX10	2.2623e-05	-0.333884	0.205	0.248	0.828024
USP42	2.27555e-05	0.3288	0.34	0.3	0.832875
RIF1	2.2767e-05	-0.250484	0.307	0.359	0.833295
SLC30A9	2.28272e-05	-0.223877	0.301	0.351	0.835499
ZDHHC17	2.30291e-05	-0.230144	0.335	0.386	0.842888
WRN	2.30745e-05	-0.483044	0.108	0.143	0.84455
PPDPF	2.35692e-05	0.167539	0.557	0.522	0.862656
DDAH2	2.36009e-05	0.338411	0.272	0.232	0.863816
DHX30	2.43791e-05	-0.247433	0.172	0.217	0.8923
LTB	2.48103e-05	0.415785	0.209	0.17	0.908082
PPP2R5C	2.48527e-05	-0.158767	0.646	0.687	0.909633
ARL4C	2.51597e-05	0.639318	0.152	0.119	0.920871
LILRB4	2.58878e-05	0.292191	0.354	0.313	0.947519
MYO9A	2.59216e-05	-0.30073	0.279	0.325	0.948757
MAPKAPK3	2.65334e-05	0.181176	0.544	0.511	0.971148
SNAPC3	2.6549e-05	-0.25943	0.227	0.274	0.97172
AF111167.1	2.70577e-05	0.522505	0.146	0.113	0.99034
UBE2K	2.72145e-05	-0.174524	0.7	0.726	0.996079
HADHB	2.72408e-05	-0.188527	0.597	0.643	0.99704
TBC1D23	2.74799e-05	0.276178	0.478	0.44	1
TCIRG1	2.75722e-05	0.132404	0.711	0.686	1
CYSLTR1	2.76518e-05	0.358934	0.258	0.219	1
CLASP1	2.76774e-05	-0.194965	0.562	0.599	1
MAN2B1	2.77765e-05	0.173088	0.659	0.626	1
ZNF438	2.78686e-05	-0.168264	0.596	0.633	1
ATP6V0E1	2.80942e-05	0.103727	0.939	0.949	1
CAPZB	2.82528e-05	0.096893	0.909	0.892	1
CD40	2.83598e-05	0.384411	0.134	0.101	1
PLIN3	2.84311e-05	0.168849	0.578	0.544	1
ACVR2A	2.84875e-05	0.370562	0.235	0.193	1
ATL3	2.84971e-05	-0.363588	0.186	0.228	1
XRN2	2.85976e-05	-0.127809	0.816	0.834	1
N4BP2L2	2.87232e-05	-0.128971	0.779	0.812	1
PRKAG1	2.90611e-05	-0.286184	0.22	0.266	1
AHCTF1	2.91166e-05	0.273056	0.568	0.543	1
UBE2S	2.92786e-05	0.326802	0.39	0.352	1
LINC02785	2.94203e-05	-0.307989	0.23	0.276	1
HNMT	2.96081e-05	-0.141014	0.6	0.656	1
ITPR1	2.96497e-05	-0.225471	0.396	0.444	1
MSH3	2.97676e-05	-0.305888	0.322	0.369	1
TMEM176B	2.98197e-05	0.16357	0.784	0.761	1
MNT	3.05499e-05	0.295374	0.352	0.312	1
ZBTB21	3.09754e-05	0.397439	0.264	0.226	1
GIMAP4	3.14914e-05	-0.121708	0.699	0.748	1
H6PD	3.20673e-05	-0.305272	0.16	0.202	1
SLC25A33	3.24604e-05	0.314362	0.377	0.342	1
TTC19	3.24915e-05	0.369855	0.384	0.349	1
GTF2A2	3.27595e-05	0.198432	0.521	0.483	1
CWF19L2	3.3344e-05	-0.29248	0.223	0.269	1
PHLPP1	3.3362e-05	0.285251	0.36	0.317	1
FCGRT	3.37737e-05	-0.112352	0.932	0.941	1
SLC45A4	3.42566e-05	0.369881	0.319	0.281	1
H2AFZ	3.48544e-05	0.134555	0.744	0.736	1
AC008105.3	3.51876e-05	0.279418	0.367	0.328	1
SLC30A1	3.54486e-05	0.435873	0.254	0.216	1
MTM1	3.59639e-05	-0.250997	0.322	0.37	1
KIF16B	3.60031e-05	-0.316566	0.208	0.251	1
DGKG	3.61872e-05	-0.22828	0.393	0.443	1
STAG2	3.62164e-05	-0.140982	0.726	0.766	1
TUBA1C	3.63328e-05	0.241849	0.407	0.366	1
CD2BP2	3.64275e-05	0.249394	0.286	0.242	1
RELCH	3.71215e-05	-0.230448	0.468	0.508	1
P2RX1	3.74967e-05	0.221266	0.442	0.402	1
TSC22D4	3.81726e-05	0.297413	0.382	0.345	1
APOBR	3.82776e-05	0.258293	0.447	0.41	1
TGFBI	3.84449e-05	0.139485	0.755	0.743	1
ARF4	3.94853e-05	0.147967	0.652	0.628	1
YBX1	3.97637e-05	0.0868938	0.943	0.939	1
ADRB2	3.97914e-05	-0.511139	0.126	0.162	1
FAM149B1	3.98748e-05	-0.382836	0.098	0.132	1
AUH	4.01944e-05	-0.299405	0.225	0.269	1
BABAM2	4.05049e-05	-0.170466	0.628	0.672	1
SH3BGRL	4.05226e-05	-0.0752044	0.903	0.932	1
DRAP1	4.06446e-05	0.117164	0.627	0.593	1
ATG7	4.0661e-05	-0.0862116	0.942	0.945	1
RIOX2	4.09418e-05	-0.395289	0.104	0.138	1
CHP1	4.10145e-05	0.13231	0.664	0.629	1
C16orf87	4.25106e-05	0.411717	0.222	0.187	1
FTH1	4.2749e-05	0.0640912	1	1	1
TMEM161B	4.28934e-05	-0.476031	0.124	0.16	1
TMEM30A	4.32691e-05	-0.230656	0.325	0.375	1
COX7B	4.4079e-05	-0.116699	0.732	0.769	1
LILRA1	4.43382e-05	0.19583	0.527	0.497	1
PPA1	4.46551e-05	0.272438	0.402	0.365	1
CCDC91	4.47134e-05	-0.204814	0.523	0.57	1
CYLD	4.48984e-05	0.22565	0.535	0.501	1
UBE2G2	4.52009e-05	-0.171075	0.304	0.357	1
GLUL	4.53766e-05	-0.194245	0.682	0.722	1
DTWD1	4.57641e-05	-0.3882	0.149	0.187	1
LINC00623	4.6466e-05	0.37187	0.255	0.216	1
MBTD1	4.66411e-05	-0.274855	0.313	0.359	1
ABAT	4.73453e-05	-0.25513	0.264	0.311	1
TRRAP	4.75251e-05	-0.287273	0.27	0.315	1
LYL1	4.75494e-05	0.186532	0.515	0.478	1
SNRPF	4.76387e-05	-0.184308	0.402	0.458	1
HCLS1	4.76788e-05	-0.102904	0.862	0.877	1
KLHL21	4.87699e-05	0.50992	0.132	0.1	1
PTAFR	4.91192e-05	-0.135846	0.632	0.678	1
AC118549.1	4.91262e-05	-0.295395	0.26	0.306	1
TCF12	4.92877e-05	-0.121311	0.807	0.821	1
UBAC2	5.06015e-05	-0.137611	0.793	0.812	1
MAP3K11	5.06316e-05	0.233552	0.44	0.41	1
FCAR	5.06712e-05	0.252934	0.583	0.563	1
H3F3A	5.09776e-05	0.0621488	0.999	0.998	1
ATP1A1	5.12856e-05	0.192334	0.637	0.61	1
ZNF804A	5.14856e-05	0.198088	0.404	0.355	1
PIGG	5.19285e-05	-0.408858	0.115	0.15	1
AGPAT2	5.19994e-05	0.235778	0.458	0.42	1
ASCC1	5.20392e-05	-0.405501	0.119	0.154	1
CHCHD3	5.21337e-05	-0.205316	0.502	0.549	1
MGA	5.2146e-05	-0.236259	0.256	0.304	1
UBXN1	5.22016e-05	0.134935	0.699	0.675	1
TP53I11	5.22348e-05	0.57825	0.111	0.082	1
IMMP2L	5.22673e-05	-0.279165	0.324	0.372	1
CCDC107	5.25369e-05	0.28916	0.249	0.21	1
CDADC1	5.38546e-05	-0.304629	0.188	0.23	1
THADA	5.42491e-05	-0.236108	0.411	0.453	1
NUMB	5.45995e-05	-0.0828986	0.938	0.949	1
POLR2J	5.46572e-05	0.126624	0.552	0.512	1
ASCL2	5.51639e-05	0.377531	0.202	0.166	1
PTK2	5.5294e-05	0.306948	0.311	0.27	1
ARNT	5.56392e-05	-0.217179	0.355	0.407	1
DENND10	5.60779e-05	-0.170289	0.472	0.53	1
RHOT1	5.64077e-05	-0.160353	0.543	0.589	1
KPNA5	5.64438e-05	-0.30219	0.081	0.112	1
C20orf27	5.64691e-05	-0.191438	0.605	0.65	1
PACS1	5.64693e-05	-0.193678	0.599	0.639	1
TRPM7	5.68209e-05	-0.210617	0.42	0.468	1
ARL6IP5	5.71291e-05	0.102251	0.843	0.831	1
HLCS	5.73072e-05	-0.46108	0.079	0.108	1
C11orf58	5.88614e-05	-0.144593	0.629	0.689	1
TTBK2	5.90453e-05	-0.266715	0.338	0.385	1
CASP10	5.92558e-05	-0.298427	0.21	0.254	1
BTG3	6.045e-05	0.455913	0.165	0.132	1
ARFIP1	6.15016e-05	-0.207501	0.325	0.374	1
BDP1	6.19142e-05	-0.144416	0.376	0.428	1
VPS35L	6.20237e-05	-0.25522	0.288	0.335	1
SLC25A13	6.21933e-05	-0.221251	0.388	0.439	1
AC026979.2	6.22617e-05	0.460702	0.143	0.111	1
CHMP2A	6.23551e-05	0.127844	0.726	0.707	1
OPHN1	6.28631e-05	-0.466165	0.103	0.135	1
ATG3	6.31687e-05	0.152138	0.741	0.724	1
ANKHD1	6.32101e-05	-0.134077	0.755	0.774	1
IRGQ	6.4259e-05	0.383869	0.195	0.16	1
SRBD1	6.43012e-05	-0.243434	0.296	0.342	1
ZNF787	6.48904e-05	0.318996	0.361	0.327	1
NME2	6.49195e-05	0.11504	0.861	0.861	1
SPIN1	6.49642e-05	-0.328091	0.148	0.186	1
HELZ2	6.51843e-05	0.549194	0.133	0.103	1
LAMTOR2	6.51891e-05	0.141438	0.677	0.652	1
IFI16	6.6162e-05	-0.118699	0.723	0.764	1
CASP9	6.69446e-05	-0.251587	0.194	0.238	1
CD82	6.74644e-05	0.370742	0.227	0.19	1
TMEM168	6.79017e-05	-0.247063	0.142	0.181	1
LIMK1	6.83339e-05	0.517719	0.129	0.099	1
DIP2A	7.01516e-05	-0.242767	0.263	0.311	1
LGALS9	7.04942e-05	0.169614	0.653	0.625	1
SNRPA1	7.11054e-05	0.302191	0.371	0.342	1
SLC4A7	7.1231e-05	-0.260794	0.277	0.322	1
DST	7.20326e-05	-0.353556	0.158	0.196	1
DARS	7.27737e-05	-0.227169	0.326	0.372	1
LSM12	7.33503e-05	0.235958	0.402	0.368	1
ZBTB7A	7.36787e-05	0.17639	0.621	0.593	1
ARHGEF40	7.39825e-05	-0.231164	0.36	0.408	1
GPALPP1	7.4053e-05	-0.264971	0.129	0.167	1
AC011472.2	7.4149e-05	-0.351955	0.211	0.252	1
SNTB1	7.44183e-05	-0.181993	0.629	0.656	1
SZRD1	7.47733e-05	0.23822	0.433	0.394	1
CLK1	7.49637e-05	0.178951	0.64	0.607	1
UQCRFS1	7.52125e-05	0.166296	0.61	0.576	1
FCGR2A	7.52568e-05	-0.0989529	0.806	0.828	1
RUNX1	7.69077e-05	-0.124081	0.834	0.862	1
ATP6V0C	7.74377e-05	0.0738516	0.957	0.942	1
SAC3D1	7.76584e-05	0.437963	0.137	0.105	1
LRG1	7.8714e-05	-0.314521	0.11	0.144	1
TMEM205	7.87422e-05	0.176125	0.542	0.501	1
BCAT1	7.9297e-05	-0.456454	0.151	0.187	1
HIST1H3D	8.19544e-05	0.439989	0.104	0.076	1
SDHB	8.27329e-05	0.157746	0.507	0.473	1
TP53INP2	8.37821e-05	0.513663	0.161	0.13	1
AC093673.1	8.45725e-05	0.23289	0.199	0.16	1
CEP192	8.46932e-05	-0.241024	0.322	0.369	1
TTC7A	8.5128e-05	-0.165435	0.671	0.7	1
GRAMD1B	8.63329e-05	-0.284523	0.217	0.258	1
BUD31	8.65437e-05	0.176335	0.532	0.498	1
PSMD7	8.66205e-05	0.152581	0.547	0.518	1
FAM214B	8.66534e-05	0.303657	0.304	0.268	1
RNF115	8.69853e-05	-0.209742	0.33	0.377	1
TMEM176A	8.73334e-05	0.197152	0.618	0.59	1
ERCC1	8.85926e-05	0.190982	0.599	0.57	1
ZNF266	8.9607e-05	-0.355588	0.117	0.152	1
MDM1	9.03741e-05	-0.48636	0.085	0.115	1
LINC00968	9.04496e-05	-0.324601	0.074	0.102	1
AKAP9	9.08569e-05	-0.158277	0.616	0.658	1
ZNF506	9.26884e-05	-0.301789	0.115	0.15	1
E2F3	9.40973e-05	-0.196986	0.5	0.542	1
OGDH	9.48551e-05	0.155186	0.631	0.598	1
LIN7A	9.50232e-05	-0.233189	0.364	0.411	1
ELF1	9.56699e-05	-0.132065	0.912	0.91	1
TLR6	9.63487e-05	-0.332137	0.183	0.224	1
TPPP3	9.67538e-05	0.41027	0.143	0.112	1
UBALD2	9.80631e-05	0.220661	0.505	0.478	1
MXD1	9.83075e-05	-0.173854	0.727	0.753	1
CMTM3	9.8448e-05	0.275271	0.426	0.394	1
TMEM256	9.84699e-05	-0.152471	0.359	0.414	1
PUM3	9.8795e-05	-0.242664	0.16	0.198	1
VPS50	9.90662e-05	-0.253555	0.265	0.309	1
SND1	0.000100174	-0.111161	0.717	0.738	1
ZNF593	0.000100524	0.446648	0.23	0.197	1
FSD1L	0.000100604	-0.501114	0.073	0.1	1
TM2D3	0.000100792	0.296271	0.295	0.259	1
CARS2	0.000101226	0.134106	0.648	0.624	1
MIRLET7BHG	0.000101368	-0.258408	0.162	0.2	1
FIG4	0.00010372	-0.1873	0.359	0.407	1
HNRNPU	0.00010387	0.104208	0.911	0.891	1
TRA2A	0.000104408	0.162001	0.727	0.694	1
AP2A1	0.000105818	-0.23363	0.406	0.451	1
PCGF3	0.000105856	-0.213687	0.241	0.286	1
MAFK	0.00010588	0.405649	0.191	0.157	1
SLIRP	0.000106322	-0.155972	0.426	0.483	1
MRPL34	0.000106733	0.250463	0.407	0.375	1
RSRP1	0.000107501	-0.118894	0.763	0.797	1
TBC1D10A	0.000108103	-0.328335	0.12	0.154	1
RRAS	0.000108325	0.24032	0.308	0.266	1
RCOR3	0.000108407	-0.232725	0.376	0.424	1
GPR183	0.000108612	-0.34817	0.176	0.213	1
TRAPPC1	0.000108973	0.134352	0.734	0.717	1
NUP85	0.000109105	-0.318953	0.122	0.157	1
CHML	0.000109281	-0.185622	0.144	0.183	1
SULT1B1	0.000109676	-0.40686	0.133	0.168	1
GOLPH3	0.000109792	0.164648	0.566	0.539	1
GUF1	0.000110092	-0.464384	0.09	0.119	1
HIST1H2BN	0.000110389	0.449312	0.102	0.075	1
TMEM245	0.000111609	-0.301957	0.215	0.257	1
POC5	0.000112706	-0.520895	0.086	0.115	1
MYO9B	0.000112714	0.108219	0.864	0.843	1
PLA2G6	0.000113774	0.452075	0.192	0.159	1
NAP1L1	0.000114137	-0.109598	0.762	0.788	1
C19orf38	0.000114455	0.140572	0.686	0.671	1
SS18	0.000115328	-0.204465	0.34	0.388	1
ST3GAL2	0.000115405	0.190081	0.318	0.277	1
TAGLN2	0.000116752	0.121884	0.767	0.74	1
MAT2A	0.000117229	-0.220286	0.344	0.389	1
DCXR	0.000117672	0.256049	0.291	0.253	1
EXTL3	0.000118632	-0.236752	0.181	0.222	1
TMPO	0.00011878	-0.1729	0.52	0.565	1
IFIT3	0.000119578	0.410903	0.1	0.073	1
TBC1D5	0.000119632	-0.118166	0.877	0.874	1
U2SURP	0.000119839	-0.178821	0.482	0.526	1
MBP	0.000120446	0.106817	0.863	0.845	1
TMUB1	0.00012131	0.324018	0.172	0.138	1
PDPR	0.00012263	-0.248394	0.192	0.233	1
RGS14	0.000122721	0.274592	0.332	0.293	1
RNASET2	0.000123106	0.0843476	0.894	0.879	1
HIST1H4C	0.000123125	-0.210422	0.434	0.486	1
ATP6V0A2	0.000123501	-0.495852	0.083	0.112	1
MSRB1	0.00012477	0.138081	0.681	0.64	1
ATG2A	0.000126914	0.333244	0.268	0.232	1
ITGB3BP	0.000128842	-0.385437	0.118	0.151	1
TLR8	0.000130085	-0.16958	0.469	0.518	1
MYO15B	0.00013011	-0.221551	0.355	0.401	1
GPBP1L1	0.00013055	-0.163147	0.505	0.553	1
GZF1	0.000132025	0.301721	0.305	0.27	1
PITPNM1	0.00013233	0.254051	0.25	0.215	1
TRIM69	0.00013254	0.353327	0.173	0.141	1
RAB3GAP2	0.000133268	-0.241054	0.384	0.427	1
CRLS1	0.000134029	-0.263434	0.264	0.308	1
FMO5	0.000134926	-0.364869	0.102	0.134	1
AC104123.1	0.000135008	-0.415302	0.081	0.109	1
AIP	0.000135538	0.239565	0.427	0.399	1
TOPBP1	0.00013559	-0.318829	0.2	0.241	1
ZNF780B	0.000137246	-0.379666	0.084	0.113	1
DIAPH2	0.000137955	-0.098316	0.927	0.93	1
MAP3K4	0.000139989	-0.231639	0.302	0.345	1
CMTM6	0.000141053	-0.143422	0.695	0.741	1
PRPF8	0.000142459	-0.207399	0.372	0.421	1
HK3	0.000143698	0.222568	0.415	0.38	1
WAC	0.000143913	0.121429	0.815	0.797	1
EYA3	0.000144283	-0.256932	0.296	0.34	1
RPS19	0.000144384	-0.0578893	0.991	0.99	1
EXOC5	0.000146889	-0.253511	0.244	0.286	1
VPS8	0.000148353	-0.126407	0.628	0.667	1
FKBP1A	0.000150624	0.0907477	0.84	0.843	1
MRPL1	0.000150841	-0.386539	0.11	0.142	1
MON2	0.000150925	-0.175747	0.564	0.603	1
INTS6L	0.000151301	0.353147	0.273	0.237	1
TENT4A	0.0001516	0.295834	0.351	0.315	1
PKN1	0.000151905	0.15112	0.569	0.532	1
FDFT1	0.000153453	-0.230113	0.287	0.333	1
ABHD15-AS1	0.000153895	-0.326031	0.196	0.234	1
NFX1	0.000154533	-0.22739	0.256	0.299	1
MYL12A	0.000154658	0.0782322	0.944	0.946	1
EDEM3	0.000154811	-0.191429	0.427	0.477	1
OXR1	0.000157317	-0.191175	0.526	0.563	1
UBR5	0.000157482	0.141021	0.69	0.654	1
ABHD16A	0.000157866	0.30913	0.255	0.22	1
DDB2	0.000160274	-0.479595	0.104	0.135	1
NEDD9	0.000161992	-0.157064	0.64	0.671	1
LYRM1	0.000162233	0.229773	0.212	0.175	1
NSUN3	0.000162424	-0.228765	0.214	0.256	1
SAMHD1	0.000162941	-0.0752365	0.941	0.939	1
ZC3H12A	0.000164253	0.45243	0.158	0.128	1
STK40	0.000165931	0.180873	0.458	0.425	1
MTAP	0.000169284	-0.29447	0.187	0.225	1
AL157392.3	0.000169948	-0.390647	0.088	0.117	1
GATAD2A	0.000170543	0.234936	0.543	0.522	1
TMBIM6	0.000171509	0.0950118	0.905	0.907	1
MMP17	0.000171566	-0.382276	0.115	0.147	1
NEDD8	0.000171915	0.0961064	0.8	0.788	1
NUMA1	0.000172696	0.218446	0.392	0.358	1
HAL	0.000173265	-0.279681	0.189	0.229	1
BTAF1	0.000175013	0.159905	0.65	0.619	1
TOB1	0.000175458	0.205509	0.427	0.388	1
ZMYM6	0.000175736	-0.21089	0.28	0.325	1
PTPN22	0.000178123	-0.298666	0.268	0.309	1
UBE2L3	0.000181173	0.144585	0.645	0.613	1
HEATR3	0.00018296	-0.228612	0.258	0.3	1
PPP3CA	0.000183189	-0.120584	0.861	0.869	1
DAAM1	0.000186606	-0.391561	0.161	0.196	1
SMC1A	0.000187965	-0.206567	0.447	0.495	1
INPPL1	0.000189086	0.217288	0.362	0.325	1
SCYL3	0.000189565	-0.161918	0.08	0.109	1
ABHD14B	0.000190111	-0.302777	0.142	0.178	1
ETS2	0.00019016	-0.140489	0.578	0.622	1
C2CD3	0.00019132	-0.318123	0.107	0.139	1
GK5	0.00019145	-0.352544	0.118	0.151	1
S1PR4	0.000192018	0.169112	0.527	0.5	1
GPR35	0.000192158	0.586942	0.112	0.086	1
FUT7	0.000193022	0.450549	0.139	0.109	1
NFATC3	0.000194019	-0.186692	0.493	0.537	1
STIMATE	0.000194066	-0.291412	0.176	0.214	1
AMDHD2	0.000194258	0.532356	0.148	0.119	1
PIGA	0.000195093	0.311803	0.277	0.242	1
IQCN	0.000195583	0.295981	0.318	0.286	1
GABPB1-IT1	0.000197787	0.313397	0.351	0.316	1
ARHGEF1	0.000198948	0.179706	0.502	0.47	1
RPL13	0.0001994	0.04327	0.997	0.998	1
ZNF160	0.0002	-0.268675	0.121	0.155	1
RNMT	0.000201253	0.203583	0.398	0.359	1
ILF3	0.000202598	0.191577	0.536	0.503	1
DNAJC7	0.000203524	0.149795	0.653	0.624	1
SLC35C2	0.000205649	0.298565	0.277	0.241	1
AC007384.1	0.000205762	-0.264961	0.217	0.257	1
DHX32	0.000206008	-0.307944	0.134	0.169	1
TRIQK	0.000209649	-0.275894	0.284	0.323	1
TNK2	0.000209988	0.215709	0.432	0.401	1
NLRP3	0.000211657	-0.169908	0.625	0.661	1
PPP2R2A	0.000214689	0.180492	0.638	0.613	1
CCDC18-AS1	0.000215527	-0.272157	0.236	0.278	1
PITPNC1	0.000216441	-0.197825	0.632	0.655	1
ZNF430	0.000216702	-0.33416	0.16	0.196	1
KMT2E	0.000217556	0.123254	0.821	0.813	1
NOP58	0.000218596	-0.235082	0.319	0.36	1
BTBD9	0.000225467	-0.167905	0.639	0.664	1
PIGN	0.000225846	-0.345384	0.196	0.232	1
LDHA	0.000226491	0.138167	0.668	0.648	1
STX6	0.000227283	-0.199944	0.278	0.327	1
UQCR10	0.0002281	-0.106617	0.796	0.836	1
ARHGEF3	0.000228358	-0.172543	0.375	0.425	1
PDCD6IP	0.000230739	-0.136479	0.61	0.647	1
SUPT4H1	0.000234294	0.151697	0.566	0.535	1
PREX1	0.000235175	-0.116224	0.792	0.812	1
JMY	0.000236253	0.349704	0.279	0.244	1
CALR	0.000236607	0.143959	0.642	0.616	1
IFNAR2	0.000237004	-0.169377	0.563	0.602	1
DCTN4	0.0002374	-0.174799	0.473	0.523	1
OTUD6B	0.000238053	-0.449887	0.08	0.107	1
RPS27A	0.000238212	-0.062987	0.997	0.996	1
GLT1D1	0.000239787	-0.116821	0.729	0.77	1
NDUFB11	0.000239872	0.113312	0.773	0.75	1
UBR3	0.000241417	-0.189566	0.522	0.555	1
COX6B1	0.000242	-0.0900217	0.885	0.913	1
MPP1	0.000242248	0.168868	0.485	0.449	1
RNF103	0.000242426	0.378058	0.175	0.143	1
OAF	0.000244468	0.318753	0.227	0.192	1
POLE3	0.000244809	-0.296224	0.173	0.21	1
MTR	0.000245672	-0.228735	0.175	0.212	1
GSPT1	0.000246442	-0.144169	0.369	0.419	1
ABR	0.000246596	-0.129981	0.675	0.708	1
NDUFB4	0.000247998	-0.153419	0.577	0.632	1
ARPC5L	0.000248492	0.296879	0.309	0.277	1
ERICH1	0.000249878	-0.171708	0.615	0.663	1
TNKS2	0.00025201	-0.198643	0.5	0.543	1
SON	0.000254579	-0.101277	0.798	0.812	1
TMEM144	0.000255051	-0.272401	0.296	0.337	1
OAZ2	0.000255412	0.207488	0.469	0.438	1
DLGAP4	0.000262211	0.268874	0.362	0.329	1
CDK19	0.000264213	-0.156052	0.63	0.664	1
EPRS	0.000265816	-0.219805	0.299	0.342	1
RASA1	0.000267516	-0.192901	0.437	0.484	1
BTG2	0.000267838	0.2948	0.603	0.607	1
DISC1	0.000269906	-0.151748	0.743	0.765	1
HLX	0.00027056	-0.194108	0.194	0.235	1
BMP2K	0.000272002	-0.187185	0.749	0.773	1
RNH1	0.000276856	0.0989942	0.787	0.769	1
SHPRH	0.000277064	-0.279756	0.198	0.236	1
DESI1	0.000278107	0.254742	0.339	0.305	1
TMEM219	0.00027938	0.107544	0.707	0.688	1
NFATC2IP	0.000281086	-0.241871	0.294	0.338	1
MARF1	0.000281766	-0.170208	0.353	0.401	1
PDZD8	0.000284007	0.218066	0.518	0.491	1
NOD2	0.000285333	0.202723	0.285	0.251	1
LYST	0.000285643	-0.0879916	0.954	0.954	1
ACVR1B	0.000285661	-0.308872	0.192	0.23	1
DMXL1	0.000287129	-0.192491	0.48	0.523	1
DUSP10	0.000287581	0.253523	0.282	0.247	1
CAPN3	0.000289395	-0.26668	0.14	0.175	1
THUMPD3-AS1	0.000289972	0.230776	0.412	0.382	1
HDHD2	0.00029018	-0.286807	0.171	0.208	1
NFE2L2	0.000293982	0.110609	0.789	0.749	1
ADRM1	0.000300295	0.226016	0.384	0.354	1
AKIRIN2	0.000300717	0.150657	0.71	0.689	1
MAP2K2	0.000300769	0.156311	0.586	0.566	1
EIF2A	0.000301429	-0.178926	0.436	0.48	1
MILR1	0.000303039	0.277944	0.251	0.217	1
GANC	0.000303087	-0.26153	0.208	0.248	1
NAA15	0.000308974	-0.237425	0.336	0.377	1
RMDN1	0.000309225	-0.221249	0.242	0.284	1
DSE	0.000309864	0.231873	0.502	0.475	1
ATF4	0.000313585	0.163949	0.585	0.557	1
UBE2D3	0.000315033	0.0652115	0.961	0.949	1
IARS	0.000317451	-0.343844	0.085	0.112	1
ALG13	0.000317495	-0.17286	0.374	0.421	1
GTF3C6	0.000318246	0.214616	0.398	0.365	1
CHKA	0.000319781	0.207221	0.453	0.416	1
NUDT16L1	0.000322329	0.362829	0.201	0.17	1
TSNAX	0.000323781	-0.210049	0.38	0.42	1
CTSS	0.000325696	-0.0413137	0.999	0.999	1
PHC3	0.000325713	-0.165055	0.468	0.519	1
DLG1	0.000325994	-0.186279	0.458	0.512	1
SLC49A4	0.000332948	-0.158272	0.649	0.682	1
NR2C2	0.00033991	-0.199651	0.288	0.331	1
PREP	0.000339996	-0.194802	0.281	0.323	1
SKIL	0.000340842	0.219652	0.403	0.375	1
NUDT5	0.000342651	0.239516	0.265	0.23	1
SCMH1	0.000342729	-0.43101	0.109	0.137	1
RNPC3	0.000346494	-0.202734	0.242	0.286	1
JPX	0.000347065	-0.1858	0.416	0.463	1
HLA-DMA	0.000347262	0.217691	0.57	0.552	1
NSMAF	0.000348177	-0.21219	0.314	0.357	1
SYS1	0.000351382	0.320016	0.215	0.182	1
CMSS1	0.000352992	-0.460789	0.112	0.141	1
KCTD7	0.000354092	0.321067	0.209	0.177	1
CORO7	0.000354303	0.209113	0.483	0.461	1
TRIM44	0.000355057	-0.158788	0.533	0.573	1
ALCAM	0.00035545	0.221219	0.372	0.336	1
FNIP2	0.000355681	-0.218568	0.339	0.379	1
NAT10	0.000357576	-0.292296	0.081	0.108	1
FXN	0.000358725	-0.381396	0.102	0.131	1
ARHGDIB	0.000361211	0.0689626	0.942	0.946	1
SSBP3	0.00036718	0.232197	0.412	0.381	1
WDPCP	0.000367616	-0.221155	0.293	0.332	1
APPL1	0.000369806	-0.193721	0.326	0.369	1
VPS41	0.000370593	-0.175788	0.485	0.525	1
ZFHX3	0.000372541	-0.174944	0.647	0.662	1
ITM2B	0.000374799	0.0667505	0.991	0.988	1
MIEN1	0.000375243	0.217411	0.374	0.342	1
CNN2	0.000376174	0.157658	0.5	0.47	1
SUN1	0.000378773	-0.189621	0.2	0.239	1
GPR141	0.000379409	-0.382341	0.08	0.106	1
S100A8	0.000383117	-0.0557602	1	0.999	1
CCDC84	0.000385684	-0.218956	0.174	0.212	1
RPL12	0.000391592	-0.0714313	0.988	0.99	1
NFIA	0.000392252	-0.236677	0.278	0.321	1
KLHL36	0.000400693	-0.272443	0.135	0.168	1
PFDN5	0.000404257	0.0479933	0.993	0.993	1
LILRB2	0.000404749	0.142336	0.753	0.733	1
RNGTT	0.000405656	-0.181625	0.468	0.509	1
RPRD1A	0.000406311	-0.240321	0.277	0.319	1
UFC1	0.000407078	0.149226	0.582	0.56	1
SIRT7	0.000415149	0.207264	0.332	0.298	1
RPL29	0.000416587	0.0376663	0.994	0.993	1
FOXO3	0.000419331	0.149388	0.906	0.883	1
MT1F	0.000420268	0.418788	0.163	0.133	1
CCDC149	0.000422345	-0.240371	0.286	0.328	1
PGAM1	0.000424324	0.114244	0.647	0.62	1
CFP	0.000424843	0.0950274	0.886	0.869	1
PDIA5	0.0004252	-0.275801	0.082	0.108	1
ZNF516	0.000427891	-0.135827	0.686	0.724	1
CAPN1	0.000428261	0.213632	0.396	0.36	1
FXR1	0.00042899	0.191009	0.542	0.521	1
SRC	0.000431385	0.421817	0.132	0.106	1
FAM49B	0.000431723	-0.0947381	0.951	0.957	1
NCEH1	0.000435441	-0.282184	0.234	0.273	1
WDR60	0.000436002	-0.330224	0.091	0.118	1
MRPS34	0.000438948	0.201838	0.51	0.48	1
PARK7	0.000441529	0.0979294	0.788	0.765	1
CYP51A1	0.000448438	0.311898	0.252	0.217	1
TRAF3IP2-AS1	0.000449136	-0.28255	0.18	0.215	1
BAZ2A	0.000451324	0.213046	0.452	0.421	1
ZNF445	0.000454661	-0.255105	0.146	0.18	1
CLINT1	0.000455628	0.179305	0.643	0.628	1
RPS9	0.000456553	0.0370741	0.997	0.997	1
GNL1	0.000458765	0.26749	0.28	0.247	1
AGPS	0.000459384	-0.184888	0.405	0.447	1
GALK2	0.000462046	-0.196318	0.214	0.253	1
ALDH1A1	0.000463126	-0.279419	0.183	0.218	1
MARCH5	0.000467156	0.28524	0.336	0.301	1
NCOA4	0.000468007	0.118819	0.794	0.786	1
PCSK5	0.000469453	-0.228521	0.464	0.499	1
TFCP2	0.000470018	-0.151285	0.562	0.603	1
DDX60L	0.000471729	-0.161529	0.562	0.607	1
COG2	0.000471851	-0.290699	0.152	0.187	1
NETO2	0.00047191	-0.395407	0.128	0.158	1
EXOC4	0.000480502	-0.117884	0.788	0.803	1
UBE2D2	0.00048235	0.10783	0.77	0.747	1
HSP90AA1	0.000483864	0.0789711	0.916	0.906	1
IARS2	0.000486986	-0.181044	0.276	0.32	1
ATRN	0.000488506	-0.20393	0.339	0.378	1
PRKD2	0.000490667	0.309091	0.22	0.19	1
RIOK1	0.000491669	-0.186227	0.131	0.164	1
SRFBP1	0.000494997	-0.301096	0.163	0.197	1
IMPDH2	0.000495426	-0.238679	0.137	0.17	1
COX17	0.000504289	-0.17041	0.465	0.513	1
COQ2	0.000505943	-0.276905	0.232	0.271	1
USP34	0.000508783	-0.117837	0.758	0.779	1
CHCHD7	0.000509192	-0.214092	0.251	0.292	1
SH3BP1	0.000514473	0.263726	0.377	0.346	1
FNDC3A	0.000514903	-0.158879	0.618	0.647	1
CSPP1	0.000516212	-0.229216	0.194	0.233	1
FBXW2	0.000516807	-0.244756	0.265	0.305	1
SRSF7	0.000516894	0.128623	0.705	0.689	1
NUP160	0.000517253	-0.295033	0.19	0.224	1
DUSP23	0.000519744	0.238475	0.343	0.311	1
COMMD2	0.00052346	-0.360301	0.149	0.182	1
GNB2	0.0005261	0.0896061	0.822	0.804	1
GBP2	0.00052674	0.207941	0.464	0.433	1
PLXND1	0.000527981	0.246486	0.327	0.296	1
RPL19	0.000532434	0.0336777	0.996	0.997	1
EIF3G	0.000532834	0.0848514	0.817	0.809	1
ATXN3	0.0005357	-0.236135	0.392	0.435	1
YAF2	0.000535904	0.176017	0.452	0.417	1
EEF2	0.000536029	0.0930718	0.904	0.891	1
ABCD3	0.000539399	-0.266784	0.252	0.292	1
CAMK2D	0.000543044	0.218929	0.534	0.503	1
BICRAL	0.000547142	0.16531	0.533	0.493	1
PPIB	0.000551473	0.0896537	0.803	0.786	1
MTMR14	0.000556712	0.200559	0.572	0.552	1
KANSL1-AS1	0.000558542	-0.237017	0.239	0.28	1
RECK	0.000563682	-0.29691	0.09	0.117	1
ACAT2	0.000566478	0.344552	0.138	0.111	1
CIC	0.000567508	0.322308	0.248	0.218	1
METTL7A	0.000567867	-0.138319	0.488	0.532	1
PPP2R5E	0.000568679	-0.117667	0.581	0.617	1
XRCC5	0.000575449	-0.108896	0.752	0.766	1
ITCH	0.000578149	-0.117433	0.678	0.714	1
APOBEC3G	0.000579679	0.295826	0.211	0.18	1
RAP1GAP2	0.000590054	-0.101284	0.721	0.754	1
RCSD1	0.000594063	-0.108224	0.788	0.825	1
TREM1	0.000596938	-0.130822	0.65	0.689	1
MCTP1	0.000599839	-0.111947	0.892	0.898	1
SMIM25	0.000609116	-0.102558	0.548	0.593	1
UBE2N	0.000614232	0.169737	0.521	0.499	1
FKBP8	0.000618135	0.151355	0.642	0.622	1
SAP18	0.000620287	0.0941786	0.721	0.711	1
HOMER3	0.000620956	0.25946	0.358	0.33	1
ZMPSTE24	0.000624608	-0.258277	0.191	0.228	1
AP3S2	0.00062873	-0.184279	0.467	0.512	1
EDF1	0.000631005	0.0902224	0.81	0.797	1
UBR2	0.000631717	-0.146786	0.642	0.681	1
TRAPPC11	0.000631791	-0.233147	0.329	0.37	1
TPM3	0.000634184	0.0747794	0.96	0.948	1
DGAT1	0.000636194	0.233903	0.251	0.22	1
PKD2	0.000642594	-0.326753	0.141	0.172	1
DYNC1I2	0.000644762	-0.157862	0.425	0.472	1
PPME1	0.00064702	-0.340965	0.089	0.115	1
MLST8	0.000648491	0.374559	0.11	0.085	1
THOC2	0.000652725	-0.171519	0.495	0.535	1
TTF1	0.000653783	-0.384193	0.137	0.167	1
ISCU	0.000655865	0.120446	0.534	0.501	1
USO1	0.000660745	-0.175233	0.388	0.428	1
ZMYM4	0.000669891	-0.182225	0.499	0.534	1
ODF2	0.000677535	-0.406547	0.126	0.155	1
DOK2	0.000677921	0.149374	0.644	0.618	1
PRIM2	0.000680534	-0.297805	0.188	0.222	1
SLC9A8	0.000684342	-0.1946	0.345	0.391	1
MRPS6	0.000687504	0.245243	0.325	0.293	1
COG5	0.000689412	-0.131542	0.631	0.663	1
DPYD-AS1	0.000689904	-0.234301	0.158	0.192	1
EXOC1	0.000695357	-0.180804	0.364	0.408	1
CEP295	0.000700014	-0.235328	0.128	0.159	1
MSRA	0.00070032	-0.212167	0.431	0.465	1
ZMYND8	0.00070098	-0.161547	0.359	0.403	1
GDAP2	0.000701196	-0.163061	0.342	0.386	1
ZNF780A	0.000708306	-0.313719	0.13	0.16	1
POLK	0.000718991	-0.148216	0.483	0.518	1
RNFT1	0.000722488	-0.257966	0.173	0.205	1
DDX39A	0.000725869	0.251911	0.374	0.349	1
AKAP10	0.000726663	-0.137421	0.472	0.516	1
MRPL3	0.000728992	-0.250662	0.217	0.253	1
MRPL55	0.000741783	0.260203	0.344	0.316	1
PLEKHO2	0.00074433	0.187201	0.416	0.387	1
ATAD1	0.000745104	-0.461594	0.121	0.149	1
ARHGAP17	0.000746798	0.174219	0.549	0.517	1
LRRC8A	0.000758721	0.429705	0.147	0.12	1
AC012181.1	0.000758737	-0.380656	0.08	0.105	1
ADAMTSL4-AS1	0.000762831	0.0797487	0.904	0.885	1
AP001160.1	0.000764349	0.277492	0.142	0.114	1
CPAMD8	0.000767311	0.383881	0.121	0.095	1
COQ8A	0.000772589	-0.27616	0.174	0.208	1
ENGASE	0.000778145	-0.385354	0.09	0.116	1
MOSMO	0.00077876	-0.240885	0.215	0.252	1
C1orf122	0.000781167	0.222649	0.3	0.267	1
CTDSPL2	0.000781793	-0.21382	0.302	0.345	1
TMBIM1	0.000788273	0.238834	0.317	0.283	1
IRAK2	0.000792722	0.526013	0.1	0.077	1
LINC00894	0.000792826	-0.261719	0.167	0.2	1
BCCIP	0.000797046	-0.264901	0.177	0.211	1
AL360012.1	0.000801112	0.21125	0.315	0.28	1
GNL3	0.000809194	-0.226616	0.158	0.19	1
SOX4	0.000809751	0.520546	0.459	0.438	1
ANO10	0.000810297	-0.221732	0.353	0.394	1
PPM1L	0.000811267	-0.287083	0.449	0.471	1
NDUFB1	0.000813224	-0.0866722	0.766	0.812	1
WDR75	0.000815228	-0.352736	0.129	0.158	1
ZNF480	0.000818009	-0.180058	0.141	0.175	1
CHPF2	0.000822099	0.263513	0.17	0.141	1
MVP	0.0008227	0.151392	0.549	0.519	1
PDCD11	0.000826298	-0.238476	0.088	0.114	1
SRA1	0.000827211	0.145531	0.525	0.493	1
CLCN3	0.000829994	-0.191126	0.291	0.334	1
ATG101	0.000830284	0.278841	0.288	0.258	1
CPQ	0.000832036	-0.115716	0.808	0.824	1
GLOD4	0.000835943	-0.223342	0.176	0.21	1
RFX7	0.000854631	-0.198884	0.292	0.333	1
C12orf10	0.000855222	0.252473	0.272	0.24	1
EIF3E	0.00085698	-0.0896691	0.828	0.84	1
FGL2	0.000858496	-0.0574074	0.964	0.968	1
IRF5	0.000862188	0.231698	0.331	0.301	1
STIM1	0.000864386	-0.128211	0.654	0.683	1
ABRACL	0.000868717	0.112429	0.717	0.698	1
FBXO31	0.000869199	0.3502	0.18	0.151	1
LMO2	0.000873732	0.120465	0.699	0.687	1
DCP2	0.000882271	-0.125621	0.502	0.552	1
LY6E	0.0008831	0.401605	0.272	0.245	1
PPP1R21	0.000887478	-0.168005	0.435	0.475	1
JAK2	0.000891195	-0.113634	0.772	0.798	1
RAPH1	0.000893326	-0.441766	0.082	0.106	1
RNF7	0.000893473	0.103564	0.667	0.632	1
TOR3A	0.000900824	0.263328	0.237	0.206	1
CRYBG1	0.000901331	-0.179165	0.513	0.553	1
LNPEP	0.000903855	-0.136323	0.477	0.524	1
MTOR	0.000904081	-0.176748	0.183	0.219	1
AC124016.1	0.00090819	0.477295	0.102	0.079	1
WDR43	0.000912455	-0.217223	0.266	0.304	1
CEPT1	0.000914924	-0.191547	0.373	0.413	1
SIPA1L2	0.000916461	-0.300552	0.171	0.204	1
GABPB1	0.000924009	0.358933	0.244	0.215	1
TIMM10B	0.000925053	0.379398	0.138	0.112	1
ST14	0.000926368	-0.255171	0.214	0.251	1
VCP	0.000932257	0.170445	0.556	0.538	1
POLA1	0.000933585	-0.50748	0.084	0.108	1
NDUFA2	0.000933883	-0.105816	0.608	0.655	1
CCDC122	0.000939119	0.422717	0.105	0.081	1
OIP5-AS1	0.000942746	-0.20434	0.323	0.364	1
MOB1A	0.000949761	0.0981105	0.797	0.798	1
AC005670.3	0.000951223	-0.296467	0.142	0.172	1
MSRB2	0.000953582	0.187768	0.478	0.449	1
PTPRE	0.000954248	-0.081015	0.934	0.934	1
MIER1	0.000957131	-0.130476	0.612	0.642	1
CEP170	0.000962031	0.156375	0.657	0.64	1
STX18	0.000964452	-0.185968	0.323	0.363	1
WIPF1	0.00096736	-0.107742	0.811	0.824	1
RB1	0.000969947	-0.11153	0.685	0.711	1
RAB5C	0.000970803	0.105824	0.69	0.678	1
PRRC2B	0.000971888	-0.174399	0.479	0.517	1
ARID3B	0.000976246	0.438522	0.24	0.213	1
MAP3K8	0.000978048	-0.132225	0.653	0.672	1
CNOT6	0.000979006	-0.166915	0.219	0.257	1
ABCC1	0.0009841	-0.14261	0.412	0.451	1
SUCLG2	0.000991613	-0.169799	0.468	0.505	1
EHMT1	0.000994928	-0.115166	0.552	0.598	1
BLVRB	0.000996292	0.0901059	0.891	0.874	1
ERCC6	0.00100448	-0.31853	0.121	0.149	1
ACAD10	0.00101497	-0.313806	0.14	0.17	1
FBXL20	0.00101668	-0.153405	0.563	0.595	1
ZNF33A	0.00102141	-0.234731	0.346	0.381	1
UBXN6	0.00102769	0.265334	0.22	0.189	1
FP236383.3	0.00102863	-0.160161	0.117	0.147	1
ELP3	0.00102915	-0.219893	0.177	0.209	1
PMM2	0.00102927	-0.149617	0.16	0.194	1
NUP205	0.00103336	-0.276191	0.096	0.122	1
MLH3	0.00103884	-0.267631	0.092	0.118	1
USPL1	0.00103953	-0.186082	0.202	0.238	1
HSPE1	0.00104548	-0.179779	0.338	0.379	1
TRIP11	0.00104561	-0.20433	0.317	0.356	1
SSR4	0.00105583	0.0919101	0.798	0.79	1
RNF213	0.00106844	0.122227	0.782	0.764	1
APRT	0.0010698	0.08618	0.766	0.75	1
FAM102B	0.00108099	-0.14417	0.294	0.335	1
CREG1	0.00108948	0.120043	0.603	0.582	1
IRF2	0.0010903	-0.143529	0.494	0.539	1
ARHGAP19	0.00109864	-0.274418	0.167	0.199	1
ERBIN	0.00109912	-0.0860946	0.79	0.822	1
CCDC144A	0.00110376	-0.17644	0.148	0.18	1
ARRDC3	0.00110724	-0.247896	0.434	0.464	1
BRD8	0.00111013	-0.289544	0.125	0.154	1
SSBP4	0.0011157	0.150138	0.38	0.35	1
NECAP2	0.00112346	0.176521	0.392	0.362	1
SLC37A2	0.00113301	0.409435	0.167	0.14	1
PIK3R5	0.00113576	-0.0892361	0.789	0.811	1
TAB3	0.00114142	-0.269528	0.162	0.193	1
PIK3CB	0.00114348	-0.189993	0.577	0.609	1
MAPK1	0.00114569	-0.105508	0.792	0.812	1
RPS6KB2	0.00115566	0.249158	0.301	0.273	1
CCDC85B	0.00116169	0.209963	0.491	0.475	1
MRPL28	0.00116707	0.169553	0.343	0.312	1
GPX4	0.00118523	0.0631185	0.859	0.85	1
ZNF91	0.00118558	-0.209166	0.14	0.171	1
ABHD17B	0.00118666	-0.191433	0.137	0.168	1
CHM	0.00119101	-0.208095	0.233	0.271	1
DENND1A	0.0012	-0.0718757	0.938	0.939	1
SOD2	0.00120065	0.0796933	0.933	0.921	1
RBBP6	0.00120377	0.149867	0.479	0.45	1
PHTF2	0.00121376	-0.157853	0.384	0.426	1
Z83843.1	0.00121471	-0.285085	0.086	0.111	1
USP40	0.00121688	-0.40642	0.101	0.127	1
MRPS24	0.00122201	0.158923	0.512	0.49	1
FAR1	0.00122529	0.114123	0.813	0.8	1
CMC1	0.00122871	-0.179297	0.381	0.422	1
PPIG	0.00122913	-0.116572	0.557	0.606	1
DHX15	0.00123532	-0.177914	0.421	0.461	1
ATPAF2	0.0012433	0.242986	0.241	0.211	1
KMT5A	0.00124349	0.315117	0.189	0.162	1
KIFAP3	0.00124864	-0.390223	0.1	0.124	1
KBTBD2	0.00124901	0.225221	0.409	0.383	1
GOLT1B	0.00124923	-0.394937	0.168	0.198	1
MFSD8	0.00125158	-0.307831	0.107	0.132	1
APOL6	0.00125162	0.288123	0.33	0.303	1
HNRNPA3	0.00125204	-0.0778013	0.796	0.821	1
VPS37B	0.0012525	0.192046	0.501	0.474	1
LARP4	0.00125373	-0.238745	0.205	0.24	1
MKNK2	0.00125557	0.184276	0.546	0.529	1
AQR	0.00125611	-0.171284	0.299	0.336	1
SECISBP2	0.00125751	-0.205151	0.389	0.424	1
SLC25A51	0.0012619	-0.334299	0.126	0.154	1
AL391832.2	0.00127121	0.409753	0.116	0.092	1
ARHGAP31	0.00127788	0.245847	0.371	0.344	1
CEP152	0.00127873	-0.246272	0.129	0.159	1
PLA2G15	0.00128534	0.486453	0.141	0.117	1
NHP2	0.00128713	-0.139178	0.268	0.309	1
FAM210A	0.00128859	-0.279293	0.12	0.148	1
ELOVL5	0.00129857	0.16175	0.617	0.603	1
CEP85L	0.00130278	-0.152209	0.601	0.631	1
MRPL33	0.001306	-0.129263	0.62	0.658	1
EIF4E3	0.00131791	-0.135882	0.492	0.54	1
HSPB1	0.00131866	0.638274	0.102	0.081	1
TNRC6A	0.00132417	-0.148337	0.485	0.527	1
KLHL20	0.00132611	-0.307638	0.156	0.188	1
GSAP	0.00132685	-0.152561	0.519	0.557	1
SLC35A3	0.00132776	-0.240076	0.195	0.228	1
NCF2	0.0013287	0.0619139	0.955	0.954	1
ADAP2	0.00134317	0.153667	0.495	0.465	1
SIK3	0.00135584	-0.0818817	0.968	0.958	1
TCHP	0.00136108	0.260409	0.265	0.234	1
STK38	0.00136607	-0.096481	0.692	0.723	1
B3GNT2	0.00136755	0.224776	0.292	0.262	1
CHD6	0.00137223	-0.144984	0.396	0.439	1
[truncated: 5,949 more rows]

## Sheet: Placebo Monocytes D7vD3
Gene	p_val	avg_log2FC	pct.1	pct.2	p_val_adj
NFKBIA	3.78787e-247	-1.519	0.891	0.98	1.3864e-242
IER2	2.49982e-245	-1.39455	0.965	0.989	9.1496e-241
JUNB	8.81223e-214	-0.908505	0.974	0.997	3.22537e-209
CD83	1.32686e-157	-1.2025	0.707	0.89	4.85644e-153
CXCL8	1.93401e-157	-2.80376	0.325	0.637	7.07868e-153
FOS	9.87311e-156	-0.618935	0.998	1	3.61366e-151
DUSP1	9.28559e-155	-0.640396	0.989	0.998	3.39862e-150
JUN	6.86739e-154	-1.13844	0.95	0.976	2.51353e-149
MT-ND3	1.73216e-134	0.426455	0.999	0.998	6.33989e-130
JUND	8.56707e-134	-0.834668	0.914	0.976	3.13563e-129
KLF6	1.33665e-131	-0.965361	0.889	0.954	4.89226e-127
ZFP36	1.09254e-124	-0.860601	0.837	0.94	3.9988e-120
ATF3	5.55931e-122	-1.65742	0.328	0.614	2.03476e-117
PPP1R15A	2.83195e-121	-1.14069	0.608	0.811	1.03652e-116
RPL39	7.87919e-118	0.378599	0.996	0.998	2.88386e-113
RPL37	1.36033e-116	0.378481	0.991	0.995	4.97896e-112
EGR1	1.23305e-112	-1.68591	0.33	0.618	4.51309e-108
UBC	5.88994e-106	-0.568915	0.986	0.998	2.15578e-101
MTRNR2L8	7.09837e-106	0.801526	0.895	0.66	2.59808e-101
RPS28	7.51228e-104	0.341458	0.991	0.998	2.74957e-99
RPL41	4.73036e-103	0.313258	0.999	0.999	1.73136e-98
CCNL1	1.11589e-102	-0.759184	0.871	0.945	4.08427e-98
CCL3L1	3.02046e-100	-3.76651	0.051	0.287	1.10552e-95
AC105402.3	8.39098e-93	0.775625	0.799	0.498	3.07118e-88
AC020916.1	1.15774e-92	-0.876591	0.731	0.877	4.23743e-88
MCL1	1.87642e-91	-0.667817	0.861	0.95	6.86788e-87
TEX14	7.967e-90	-0.951843	0.698	0.854	2.916e-85
GPCPD1	1.13251e-89	-0.802408	0.859	0.939	4.14509e-85
ATP2B1-AS1	1.70709e-88	-0.926771	0.598	0.787	6.24813e-84
CCL3	2.42074e-86	-2.14463	0.252	0.494	8.86014e-82
G0S2	7.17398e-86	-2.42724	0.138	0.38	2.62575e-81
RABGEF1	1.1348e-85	-0.690982	0.816	0.922	4.15348e-81
NFAT5	1.8101e-85	-1.04948	0.646	0.812	6.62513e-81
RIPK2	1.87062e-85	-1.05333	0.45	0.689	6.84665e-81
RPS27	2.41165e-85	0.335586	0.992	0.994	8.82686e-81
MAFF	1.17579e-83	-1.57089	0.187	0.443	4.30351e-79
SPAG9	2.50315e-83	-0.89285	0.649	0.808	9.16177e-79
NFKB1	1.51127e-80	-0.99916	0.644	0.812	5.53139e-76
DUSP2	5.06261e-79	-2.11191	0.129	0.357	1.85296e-74
IL1R2	5.5837e-79	5.99066	0.196	0.041	2.04369e-74
UBAP1	8.24446e-79	-0.860122	0.635	0.807	3.01755e-74
FOSB	8.904e-79	-0.630979	0.886	0.948	3.25895e-74
ABCA1	2.01936e-77	-1.54439	0.235	0.478	7.39105e-73
ATP5F1E	2.29843e-77	0.327128	0.998	0.998	8.41248e-73
IL1B	6.93093e-75	-1.79962	0.244	0.476	2.53679e-70
RPL34	1.28753e-73	0.274538	0.991	0.996	4.7125e-69
CCDC200	1.46412e-73	-1.009	0.458	0.673	5.35883e-69
S100A6	8.33842e-72	0.310183	1	0.999	3.05195e-67
TMEM176B	9.68378e-72	-0.833772	0.634	0.784	3.54436e-67
NAMPT	4.18072e-71	-0.394345	0.977	0.997	1.53018e-66
YWHAZ	4.23628e-71	-0.595595	0.893	0.954	1.55052e-66
HIST1H1C	1.01163e-69	-1.25845	0.471	0.656	3.70267e-65
OTUD1	1.18633e-69	-1.53106	0.355	0.562	4.34209e-65
LGALS2	2.47653e-69	-1.1287	0.36	0.582	9.06434e-65
HLA-DQB1	3.23853e-69	-1.32033	0.386	0.588	1.18533e-64
RPS26	5.24799e-68	0.350294	0.97	0.975	1.92082e-63
HCAR3	4.27508e-66	-2.97687	0.032	0.2	1.56472e-61
RPS21	5.79224e-66	0.352019	0.967	0.975	2.12002e-61
IER5	7.28831e-66	-0.864501	0.516	0.71	2.6676e-61
PDIA3	1.06235e-64	-0.673248	0.643	0.819	3.88831e-60
TYMP	1.18013e-64	-0.432696	0.946	0.976	4.31938e-60
RPL35A	1.05129e-63	0.264035	0.987	0.994	3.84782e-59
SRGAP1	6.49667e-63	3.64574	0.177	0.042	2.37785e-58
TNFAIP3	2.47303e-61	-0.293598	0.39	0.642	9.05154e-57
USP15	2.16676e-59	0.430363	0.978	0.966	7.93055e-55
B4GALT1	3.29889e-59	-0.722836	0.631	0.797	1.20743e-54
EZH2	4.74165e-59	-1.58323	0.205	0.408	1.73549e-54
KLF10	1.83931e-58	-0.946365	0.439	0.643	6.73206e-54
QKI	2.26246e-58	-0.440251	0.954	0.984	8.28083e-54
LYN	3.92436e-58	-0.388349	0.974	0.993	1.43635e-53
ARIH1	6.83006e-58	-0.591954	0.803	0.904	2.49987e-53
MAP1LC3B	9.7527e-58	-0.648511	0.771	0.88	3.56959e-53
PHACTR1	1.08042e-57	-1.674	0.129	0.319	3.95444e-53
NFKBIZ	3.67748e-57	-0.673697	0.796	0.876	1.34599e-52
ATP2B1	6.00063e-56	-0.679636	0.741	0.867	2.19629e-51
AL512603.2	8.93772e-56	-1.15965	0.37	0.571	3.2713e-51
HIST1H1E	1.27205e-55	-1.09545	0.442	0.618	4.65583e-51
SSH2	2.73741e-55	0.430542	0.966	0.949	1.00192e-50
AC253572.2	3.95482e-55	-1.09677	0.339	0.541	1.4475e-50
PNRC1	2.04426e-54	-0.49947	0.875	0.934	7.48219e-50
RAB11FIP1	1.61117e-53	-0.617484	0.83	0.906	5.89705e-49
RPS29	2.33838e-53	0.276313	0.974	0.985	8.55871e-49
HLA-DRB1	2.59601e-53	-0.950478	0.691	0.801	9.50167e-49
HNRNPU	2.84793e-53	-0.587727	0.846	0.911	1.04237e-48
LRRFIP1	1.04333e-52	-0.378484	0.955	0.986	3.81868e-48
CSRNP1	1.13575e-52	-1.02555	0.219	0.428	4.15694e-48
WDR74	4.18415e-52	-0.827574	0.472	0.656	1.53144e-47
JMJD1C	5.55907e-52	-0.527091	0.944	0.973	2.03467e-47
H1FX	1.01464e-51	-1.00868	0.633	0.76	3.71367e-47
DDX5	2.06684e-51	-0.370023	0.935	0.978	7.56485e-47
RPL38	2.57581e-51	0.347766	0.928	0.931	9.42773e-47
EMILIN2	3.89162e-51	-0.547521	0.76	0.871	1.42437e-46
RIPOR2	6.42473e-51	0.496065	0.943	0.918	2.35151e-46
RPL37A	1.36507e-50	0.323046	0.969	0.973	4.9963e-46
MTRNR2L12	5.32634e-50	0.411726	0.926	0.912	1.94949e-45
ESYT2	8.09478e-50	-0.76188	0.509	0.677	2.96277e-45
HSPA5	1.63843e-48	-0.995313	0.566	0.716	5.9968e-44
USP12	1.8218e-48	-0.812105	0.384	0.578	6.66798e-44
ZBTB10	1.85024e-48	-1.75767	0.104	0.269	6.77207e-44
RASGEF1B	2.42094e-48	-0.764277	0.317	0.527	8.86088e-44
BTG2	3.30323e-48	-0.967508	0.44	0.603	1.20902e-43
Z93241.1	1.38e-47	-0.885504	0.326	0.523	5.05093e-43
RAB7A	1.78593e-47	-0.557771	0.81	0.891	6.53669e-43
SNX9	2.95769e-47	-1.04361	0.273	0.459	1.08254e-42
VEGFA	4.18978e-47	-1.21122	0.186	0.37	1.5335e-42
CTNNB1	8.06306e-47	-0.820253	0.635	0.776	2.95116e-42
OLR1	8.70383e-47	-2.56565	0.047	0.182	3.18569e-42
PDE4B	1.90938e-46	-1.02568	0.272	0.465	6.98852e-42
AMPH	3.90275e-46	3.81487	0.103	0.016	1.42845e-41
BHLHE40	4.55909e-46	-1.35475	0.168	0.343	1.66867e-41
AC007952.4	1.25267e-45	-0.532561	0.766	0.862	4.58491e-41
KMT2C	1.45457e-45	-0.426847	0.909	0.954	5.32385e-41
ELOB	6.46902e-45	0.3875	0.943	0.936	2.36772e-40
RHOB	7.7247e-45	-0.549678	0.687	0.831	2.82732e-40
DPYD	1.6379e-44	0.345836	0.997	0.998	5.99487e-40
MAPKAPK2	5.70553e-44	-0.814223	0.399	0.578	2.08828e-39
RPL36	6.6584e-44	0.289031	0.955	0.968	2.43704e-39
CST3	7.41355e-44	-0.233684	0.992	0.998	2.71343e-39
AHR	7.73052e-44	-0.760409	0.516	0.683	2.82945e-39
AL691403.1	6.01721e-43	-0.735586	0.36	0.552	2.20236e-38
SRGN	6.41489e-43	-0.240005	0.996	0.999	2.34791e-38
BCL2A1	1.03131e-42	-0.735034	0.434	0.622	3.77472e-38
SMAD3	1.3822e-42	-0.70892	0.458	0.645	5.05898e-38
TRIB1	2.87331e-42	-1.14208	0.261	0.438	1.05166e-37
GABARAPL1	3.00664e-42	-0.909679	0.298	0.481	1.10046e-37
HNRNPC	7.1007e-42	-0.43924	0.838	0.912	2.59893e-37
TP53BP2	1.10184e-41	-0.693913	0.391	0.577	4.03283e-37
PMAIP1	1.63284e-41	-1.06319	0.227	0.401	5.97637e-37
AC020656.1	3.80348e-41	0.34958	0.966	0.959	1.39211e-36
NR1D2	4.36974e-41	-0.921347	0.24	0.417	1.59937e-36
GALNT3	7.59002e-41	-1.41964	0.124	0.281	2.77802e-36
AL021155.5	1.13461e-40	-0.638436	0.487	0.658	4.1528e-36
DENND5A	1.77032e-40	-0.47812	0.696	0.829	6.47956e-36
H3F3B	6.71878e-40	-0.352704	0.985	0.994	2.45914e-35
PLAUR	2.75186e-39	-0.591854	0.798	0.891	1.00721e-34
GCH1	2.92167e-39	-0.771028	0.468	0.635	1.06936e-34
HCAR2	3.07057e-39	-2.7834	0.025	0.132	1.12386e-34
RRP12	6.52959e-39	-0.591828	0.647	0.786	2.3899e-34
RELT	6.83885e-39	-0.613094	0.503	0.665	2.50309e-34
REL	7.74113e-39	-0.522299	0.638	0.782	2.83333e-34
HECA	2.03616e-38	-0.527808	0.627	0.767	7.45253e-34
TSC22D2	3.16498e-38	-0.691549	0.442	0.611	1.15842e-33
NR4A3	5.96348e-38	-1.52568	0.104	0.248	2.18269e-33
S100A4	6.39215e-38	0.231712	0.999	0.999	2.33959e-33
S100A8	9.31519e-38	0.398982	1	1	3.40945e-33
ANKRD28	9.99543e-38	-1.11769	0.163	0.321	3.65843e-33
RPLP2	1.24209e-37	0.206343	0.98	0.991	4.54617e-33
MARCKS	1.42032e-37	-0.726041	0.375	0.551	5.19851e-33
MAPK6	1.47217e-37	-0.777686	0.306	0.483	5.38828e-33
MYADM	2.35738e-37	-0.546608	0.617	0.749	8.62826e-33
MAP3K8	2.47616e-37	-0.620857	0.479	0.653	9.06298e-33
SLC25A33	3.31334e-37	-1.03365	0.216	0.377	1.21271e-32
EREG	3.77711e-37	-1.48246	0.1	0.239	1.38246e-32
C9orf72	5.50354e-37	-0.422147	0.769	0.865	2.01435e-32
MALAT1	8.75062e-37	-0.208586	1	1	3.20282e-32
ETF1	8.95517e-37	-0.523981	0.56	0.72	3.27768e-32
ZBTB16	3.02418e-36	3.46886	0.264	0.15	1.10688e-31
DDHD1	4.63093e-36	-0.960588	0.288	0.451	1.69497e-31
YPEL5	5.02988e-36	-0.437918	0.729	0.841	1.84099e-31
TMEM176A	8.41655e-36	-0.60816	0.454	0.618	3.08054e-31
FBXW7	8.58857e-36	-0.452301	0.83	0.902	3.1435e-31
SQSTM1	8.64426e-36	-0.498072	0.716	0.828	3.16389e-31
AL450992.3	9.06346e-36	-1.53031	0.109	0.247	3.31732e-31
CALR	9.47669e-36	-0.586159	0.475	0.642	3.46856e-31
IFFO2	1.02861e-35	-1.33479	0.177	0.326	3.76481e-31
SRSF5	1.17086e-35	-0.383979	0.796	0.888	4.28548e-31
LRRK2	1.23005e-35	0.472949	0.904	0.864	4.50209e-31
THBS1	1.25611e-35	3.49383	0.171	0.068	4.59749e-31
GNAS	1.64653e-35	-0.343919	0.904	0.951	6.02645e-31
STX11	2.24361e-35	-0.396678	0.749	0.861	8.21182e-31
HSP90AB1	3.15832e-35	-0.59195	0.618	0.738	1.15598e-30
ID1	3.233e-35	-1.63175	0.091	0.222	1.18331e-30
ELL	3.32664e-35	-0.682304	0.362	0.531	1.21758e-30
AC009522.1	3.7057e-35	-1.33666	0.087	0.22	1.35632e-30
IGF2BP2	5.49377e-35	-1.22947	0.132	0.275	2.01078e-30
CROCC	6.13389e-35	-0.522325	0.618	0.755	2.24506e-30
TRAF3	7.11686e-35	-0.536161	0.577	0.727	2.60484e-30
PLIN2	1.0652e-34	-0.652985	0.374	0.545	3.89874e-30
CD302	1.16866e-34	0.416516	0.869	0.864	4.27742e-30
ICAM1	1.6628e-34	-0.79554	0.275	0.442	6.08603e-30
DDIT3	1.73237e-34	-1.23858	0.137	0.281	6.34066e-30
RELB	3.42251e-34	-0.643849	0.43	0.595	1.25267e-29
PLEKHM2	3.67057e-34	-0.699199	0.383	0.54	1.34347e-29
LONRF3	4.4914e-34	-1.37449	0.129	0.267	1.6439e-29
TMA7	4.76716e-34	0.340768	0.937	0.92	1.74483e-29
NR4A1	4.92129e-34	-0.950324	0.261	0.418	1.80124e-29
NDUFB1	2.29104e-33	0.465051	0.816	0.766	8.38543e-29
MNDA	2.6838e-33	0.26419	0.99	0.994	9.82297e-29
NFIL3	3.3604e-33	-0.493096	0.508	0.689	1.22994e-28
ATP1A1	6.38212e-33	-0.619876	0.482	0.637	2.33592e-28
MIR222HG	6.61071e-33	-0.947253	0.204	0.357	2.41958e-28
SLC9A1	6.89989e-33	-0.904456	0.216	0.374	2.52543e-28
RFX2	8.48822e-33	-0.656548	0.315	0.483	3.10677e-28
EIF2AK3	1.08616e-32	-0.745174	0.264	0.428	3.97547e-28
CSTA	1.5464e-32	0.327474	0.913	0.9	5.65997e-28
ARL5B	1.78494e-32	-1.18073	0.14	0.28	6.53305e-28
PLEK	1.97893e-32	-0.365264	0.869	0.926	7.24309e-28
GPR132	2.01663e-32	-0.896363	0.24	0.392	7.38108e-28
NR4A2	2.07063e-32	-0.575169	0.463	0.629	7.57873e-28
PPP1R15B	2.66196e-32	-0.628639	0.371	0.535	9.74302e-28
CD74	3.46026e-32	-0.41862	0.917	0.958	1.26649e-27
NXT1	3.48959e-32	-1.00267	0.158	0.302	1.27723e-27
ANXA1	4.80841e-32	-0.419519	0.932	0.96	1.75992e-27
CHMP4B	5.75356e-32	-0.559527	0.537	0.676	2.10586e-27
HIVEP2	6.21792e-32	-0.898305	0.154	0.3	2.27582e-27
KDM6B	7.27585e-32	-0.523438	0.413	0.575	2.66303e-27
PDCD4	1.09389e-31	-0.478697	0.509	0.67	4.00376e-27
HIVEP1	1.47595e-31	-0.617117	0.304	0.473	5.40211e-27
BTAF1	1.7886e-31	-0.587833	0.503	0.65	6.54645e-27
JMY	2.08242e-31	-1.13288	0.141	0.279	7.62187e-27
TACC1	2.20402e-31	-0.53925	0.643	0.759	8.06694e-27
AHNAK	2.31185e-31	-0.411952	0.873	0.936	8.46158e-27
FCAR	3.58901e-31	-0.635947	0.428	0.583	1.31362e-26
CD36	3.67076e-31	-0.365469	0.876	0.93	1.34354e-26
PNPLA8	3.82572e-31	-0.545417	0.544	0.683	1.40025e-26
ARPC5	6.75808e-31	0.266786	0.952	0.948	2.47352e-26
ATP5MPL	7.19248e-31	0.352402	0.901	0.883	2.63252e-26
ARHGAP24	1.05938e-30	0.609784	0.848	0.826	3.87745e-26
KLF4	1.7925e-30	-0.443461	0.83	0.899	6.56073e-26
LINC00910	2.11792e-30	-0.475879	0.665	0.787	7.75181e-26
UBL5	3.66789e-30	0.361049	0.897	0.845	1.34249e-25
SNHG15	3.76606e-30	-0.932086	0.187	0.328	1.37842e-25
FOXO3	4.33038e-30	-0.217399	0.822	0.906	1.58496e-25
CLEC12A	8.68802e-30	0.315475	0.95	0.948	3.1799e-25
PSAP	1.02005e-29	-0.206874	0.981	0.995	3.73347e-25
UBE2E1	1.02694e-29	-0.502473	0.602	0.729	3.75871e-25
NDUFA1	1.10269e-29	0.433388	0.821	0.776	4.03596e-25
RPL30	1.18813e-29	0.159983	0.994	0.998	4.34867e-25
EIF4E	1.27503e-29	-0.954586	0.258	0.407	4.66672e-25
PTX3	1.56371e-29	-2.02054	0.077	0.189	5.72333e-25
ZBTB21	2.42372e-29	-1.03957	0.133	0.264	8.87105e-25
ADK	3.71175e-29	0.450972	0.791	0.742	1.35854e-24
LDLR	3.76484e-29	-0.848208	0.271	0.415	1.37797e-24
TMSB10	7.79099e-29	0.142559	0.998	1	2.85158e-24
NFKBIE	2.6507e-28	-0.966887	0.153	0.287	9.70183e-24
SLC1A3	4.84594e-28	2.77528	0.133	0.05	1.77366e-23
CLEC4E	5.18972e-28	0.601278	0.732	0.68	1.89949e-23
PLEKHG2	5.44423e-28	-0.708313	0.335	0.48	1.99264e-23
RPS15A	6.276e-28	0.164555	0.988	0.997	2.29708e-23
AC044849.1	6.99639e-28	-1.29561	0.085	0.198	2.56075e-23
TRA2A	1.26275e-27	-0.461348	0.603	0.727	4.62181e-23
SH3GL1	1.34606e-27	-0.808434	0.266	0.405	4.92673e-23
P4HB	1.74511e-27	-0.428382	0.681	0.778	6.38728e-23
RNF11	2.4018e-27	-0.651123	0.319	0.465	8.79082e-23
NOCT	3.10289e-27	-0.916748	0.178	0.314	1.13569e-22
DOT1L	3.14836e-27	-0.857803	0.21	0.351	1.15233e-22
SMURF1	3.23095e-27	-0.453255	0.496	0.65	1.18256e-22
FTL	4.04158e-27	-0.160711	1	1	1.47926e-22
TOM1	6.21247e-27	-0.388805	0.686	0.794	2.27383e-22
CXCL2	8.60627e-27	-2.32902	0.028	0.11	3.14998e-22
RPS15	8.85096e-27	0.178694	0.982	0.993	3.23954e-22
SS18L1	1.05106e-26	-1.03615	0.166	0.292	3.84698e-22
UQCR11	1.13094e-26	0.334364	0.903	0.882	4.13936e-22
EML4	1.15986e-26	-0.539705	0.472	0.614	4.24519e-22
TTC19	1.23005e-26	-0.868216	0.246	0.384	4.50211e-22
PNN	1.28676e-26	-0.586852	0.464	0.594	4.70968e-22
AL355075.4	1.59843e-26	-0.891486	0.311	0.446	5.85043e-22
COX7C	1.79643e-26	0.267321	0.9	0.906	6.5751e-22
TPST1	1.91068e-26	2.09405	0.211	0.114	6.99328e-22
GCA	2.21629e-26	0.385832	0.885	0.848	8.11183e-22
FAM107B	2.25777e-26	-0.52427	0.657	0.764	8.26366e-22
NEAT1	2.77356e-26	-0.188124	1	1	1.01515e-21
CALM2	3.38959e-26	0.303766	0.942	0.95	1.24062e-21
PLK3	3.39196e-26	-0.699629	0.248	0.393	1.24149e-21
RGS1	3.69331e-26	-2.57425	0.025	0.103	1.35179e-21
FOSL1	3.7085e-26	-0.794753	0.18	0.313	1.35735e-21
MARCH1	3.90869e-26	0.324268	0.908	0.897	1.43062e-21
PSME4	5.29659e-26	-0.593639	0.447	0.581	1.9386e-21
ARID4B	7.41841e-26	-0.397371	0.814	0.891	2.71521e-21
ADAMTSL4-AS1	9.16028e-26	-0.264317	0.791	0.904	3.35276e-21
GZF1	9.87395e-26	-0.802281	0.172	0.305	3.61397e-21
RAB1A	1.06765e-25	-0.339018	0.794	0.87	3.90772e-21
LUZP1	1.13859e-25	-0.816225	0.27	0.402	4.16736e-21
VNN2	1.1996e-25	0.596689	0.626	0.492	4.39067e-21
FBXL5	1.52998e-25	0.388168	0.899	0.89	5.59987e-21
DNAJC1	1.72692e-25	-0.663902	0.476	0.601	6.32069e-21
NFKBID	1.87805e-25	-0.664337	0.304	0.44	6.87384e-21
BCLAF1	1.93876e-25	-0.4011	0.54	0.683	7.09606e-21
AZIN1-AS1	2.34776e-25	-1.1429	0.126	0.243	8.59304e-21
STK10	2.40231e-25	-0.314308	0.843	0.917	8.79271e-21
PI4K2A	2.55771e-25	-0.78212	0.228	0.365	9.36147e-21
DLEU2	3.05888e-25	0.32234	0.942	0.94	1.11958e-20
EPB41L3	3.3351e-25	-0.695253	0.321	0.463	1.22068e-20
EAF1	3.5883e-25	-0.882758	0.194	0.325	1.31336e-20
PET100	3.68662e-25	0.483975	0.709	0.634	1.34934e-20
VIM-AS1	4.33007e-25	-0.686064	0.254	0.393	1.58485e-20
FOXN2	4.63754e-25	0.645682	0.613	0.523	1.69739e-20
VMP1	4.92108e-25	0.29976	0.983	0.983	1.80117e-20
KDM6A	5.25044e-25	-0.356976	0.785	0.873	1.92171e-20
SPRED2	5.69321e-25	-1.03476	0.122	0.237	2.08377e-20
BTBD19	5.81654e-25	-1.0711	0.113	0.226	2.12891e-20
TIPARP	6.06692e-25	-0.667925	0.348	0.488	2.22055e-20
HIST1H1D	1.34327e-24	-1.18338	0.258	0.375	4.91651e-20
PPIF	1.52175e-24	-0.7445	0.264	0.4	5.56974e-20
USP36	2.06806e-24	-0.706876	0.255	0.392	7.5693e-20
ST6GALNAC3	2.45463e-24	1.1169	0.571	0.498	8.9842e-20
OXSR1	3.89751e-24	-0.558449	0.46	0.582	1.42653e-19
NFKB2	4.00483e-24	-0.658649	0.24	0.376	1.46581e-19
GAS2L3	4.46433e-24	-1.59129	0.063	0.156	1.63399e-19
AFF4	4.78381e-24	-0.387421	0.611	0.736	1.75092e-19
CEBPA	4.92478e-24	-0.628491	0.444	0.568	1.80252e-19
CHMP1B	6.65839e-24	-0.586374	0.417	0.55	2.43704e-19
TBC1D7	7.52213e-24	-1.01753	0.113	0.223	2.75318e-19
CYTH1	7.74985e-24	-0.32702	0.798	0.887	2.83652e-19
AC012447.1	1.05821e-23	-0.489909	0.475	0.617	3.87315e-19
TRAF1	1.1177e-23	-1.59253	0.046	0.131	4.0909e-19
LINC00877	1.32291e-23	-0.46873	0.43	0.575	4.84197e-19
PDZD8	1.56611e-23	-0.498363	0.373	0.518	5.73212e-19
HIST1H1B	1.60248e-23	-1.58598	0.058	0.148	5.86525e-19
IPMK	1.90601e-23	-0.393038	0.512	0.644	6.97619e-19
TYROBP	2.0209e-23	0.149951	0.997	0.999	7.39669e-19
SLA	2.02893e-23	0.526517	0.693	0.616	7.42609e-19
LRMDA	2.48491e-23	0.273883	0.949	0.943	9.09501e-19
RPS2	2.74192e-23	-0.204101	0.975	0.991	1.00357e-18
NRIP1	2.9231e-23	-0.474835	0.502	0.632	1.06988e-18
LSP1	3.19921e-23	-0.262518	0.847	0.91	1.17094e-18
RANBP2	4.30765e-23	-0.571605	0.458	0.583	1.57664e-18
PER1	4.54942e-23	-0.234604	0.439	0.618	1.66513e-18
IRF2BP2	4.78482e-23	-0.474462	0.511	0.635	1.75129e-18
CD52	7.80412e-23	0.318403	0.92	0.921	2.85639e-18
MT-ATP6	1.18491e-22	0.156402	0.999	0.999	4.3369e-18
TMEM107	1.34387e-22	-0.619896	0.38	0.506	4.91869e-18
FTH1	1.61176e-22	-0.17736	1	1	5.8992e-18
EZR	1.70841e-22	-0.578809	0.435	0.564	6.25297e-18
ARID5A	1.80199e-22	-0.690725	0.273	0.402	6.59546e-18
IRGQ	2.44837e-22	-0.947368	0.093	0.195	8.96128e-18
RPL35	2.77231e-22	0.225877	0.931	0.948	1.01469e-17
YWHAQ	3.23805e-22	-0.506272	0.532	0.646	1.18516e-17
SGK1	3.43275e-22	-0.737586	0.366	0.484	1.25642e-17
RPS3A	3.83559e-22	-0.151775	0.982	0.996	1.40387e-17
HCLS1	4.39182e-22	0.375954	0.873	0.862	1.60745e-17
SLC7A5	6.30211e-22	-1.11126	0.091	0.189	2.30663e-17
SLC11A1	7.32614e-22	0.42816	0.866	0.85	2.68144e-17
IQCN	8.10885e-22	-0.707022	0.195	0.318	2.96792e-17
OSM	8.60609e-22	-1.54622	0.039	0.116	3.14991e-17
CHD4	9.21769e-22	-0.557912	0.489	0.612	3.37377e-17
ZNF267	9.27087e-22	-0.520047	0.322	0.455	3.39323e-17
UBQLN1	9.59954e-22	-0.492137	0.42	0.548	3.51353e-17
HLA-C	9.73668e-22	0.166779	0.995	0.998	3.56372e-17
TOMM7	1.01774e-21	0.28289	0.871	0.875	3.72504e-17
EHD4	1.1485e-21	-0.645014	0.314	0.439	4.20361e-17
PLBD1	1.28338e-21	0.337227	0.903	0.872	4.6973e-17
ACSL1	1.34425e-21	-0.139267	0.851	0.944	4.92008e-17
TBXAS1	1.34999e-21	0.276699	0.921	0.928	4.9411e-17
IFIH1	1.42434e-21	-0.639178	0.192	0.318	5.21323e-17
ASTL	1.53081e-21	-1.63705	0.044	0.122	5.60291e-17
VCAN	1.62826e-21	0.210827	0.998	0.997	5.95958e-17
YBX3	1.66272e-21	-0.504888	0.621	0.717	6.08574e-17
RARA	1.75206e-21	-0.445936	0.439	0.575	6.41271e-17
AL138720.1	1.75217e-21	-0.511322	0.237	0.371	6.41313e-17
RNF138	1.9285e-21	-0.442751	0.53	0.653	7.0585e-17
CDKN1A	2.11569e-21	-0.667442	0.356	0.478	7.74364e-17
ATP5ME	2.46437e-21	0.35579	0.804	0.766	9.01983e-17
CPT1A	3.06705e-21	-0.486877	0.349	0.485	1.12257e-16
C4orf48	3.35549e-21	0.455447	0.75	0.692	1.22814e-16
ATP13A3	3.60371e-21	-0.382378	0.435	0.587	1.31899e-16
RPL31	4.2369e-21	0.257455	0.883	0.892	1.55075e-16
TOP1	4.42776e-21	-0.235261	0.811	0.893	1.6206e-16
RPL10	4.86281e-21	-0.162976	0.987	0.996	1.77984e-16
CLIC4	6.66476e-21	-0.77008	0.472	0.571	2.43937e-16
CHD1	6.66796e-21	-0.366152	0.7	0.787	2.44054e-16
DCP1A	7.69525e-21	-0.536762	0.329	0.458	2.81654e-16
TXNDC11	1.11838e-20	-0.560055	0.412	0.545	4.09337e-16
CDK14	1.82723e-20	-0.446135	0.338	0.475	6.68784e-16
AC073332.1	2.27626e-20	-0.918075	0.145	0.25	8.33133e-16
EEF1G	2.76558e-20	-0.225282	0.895	0.944	1.01223e-15
ADAMTS2	2.9394e-20	2.37824	0.175	0.1	1.07585e-15
MYLIP	3.42484e-20	-0.500688	0.42	0.546	1.25353e-15
ELF4	3.73871e-20	-0.57421	0.252	0.376	1.3684e-15
GMFG	4.06429e-20	0.218021	0.962	0.974	1.48757e-15
GLS	4.12581e-20	-0.543857	0.571	0.668	1.51009e-15
PPP2CA	4.31926e-20	-0.345844	0.589	0.708	1.58089e-15
YBX1	5.43712e-20	-0.234151	0.89	0.943	1.99004e-15
SKP1	5.99871e-20	-0.327487	0.766	0.842	2.19559e-15
SKIL	6.42868e-20	-0.580163	0.277	0.403	2.35296e-15
RBP7	8.51498e-20	0.393695	0.834	0.791	3.11657e-15
NFE2L2	1.11376e-19	-0.337093	0.689	0.789	4.07648e-15
USP42	1.13986e-19	-0.61846	0.219	0.34	4.172e-15
HK2	1.16508e-19	-0.587598	0.417	0.534	4.26432e-15
SNHG25	1.34281e-19	0.674805	0.448	0.344	4.91483e-15
AZIN1	1.41252e-19	-0.44437	0.429	0.555	5.16995e-15
IRAK3	1.42488e-19	0.412943	0.92	0.919	5.21521e-15
LINC00528	1.77305e-19	-1.13108	0.064	0.147	6.48956e-15
SLC45A4	2.00509e-19	-0.682445	0.203	0.319	7.33884e-15
FAU	2.02016e-19	0.127228	0.989	0.997	7.39398e-15
TP53BP1	2.2087e-19	-0.919383	0.088	0.18	8.08406e-15
EEF1A1	2.28652e-19	-0.162168	0.99	0.997	8.3689e-15
AC093849.4	3.05e-19	1.37989	0.12	0.052	1.11633e-14
TAGAP	3.46042e-19	-0.529865	0.365	0.483	1.26655e-14
MT-ATP8	4.06803e-19	0.276294	0.899	0.901	1.48894e-14
CDKN1B	4.92311e-19	-0.506465	0.357	0.479	1.80191e-14
ZBTB43	5.91781e-19	-0.622872	0.218	0.332	2.16598e-14
MIDN	5.95779e-19	-0.324913	0.701	0.789	2.18061e-14
AHCTF1	1.14964e-18	-0.535357	0.458	0.568	4.20779e-14
RGCC	1.2073e-18	-0.851553	0.167	0.273	4.41883e-14
FAM49A	1.48478e-18	-0.306022	0.744	0.823	5.43443e-14
TMED5	1.52154e-18	-0.356769	0.509	0.629	5.56899e-14
ZNFX1	1.70782e-18	-0.467387	0.323	0.445	6.2508e-14
POLR2L	1.74419e-18	0.351752	0.776	0.717	6.38389e-14
TGIF1	1.778e-18	-0.662602	0.21	0.323	6.50766e-14
SBDS	2.10419e-18	-0.565161	0.275	0.391	7.70155e-14
SAP30	2.13127e-18	1.08956	0.401	0.323	7.80067e-14
KLHL15	2.17658e-18	-0.634391	0.275	0.393	7.96652e-14
BTG1	2.20046e-18	-0.224747	0.924	0.959	8.0539e-14
LMNA	2.22386e-18	-1.75057	0.055	0.129	8.13954e-14
SPTLC2	2.25754e-18	0.580012	0.766	0.755	8.26283e-14
CYLD	2.41928e-18	-0.440236	0.404	0.535	8.85481e-14
RPS17	2.54084e-18	0.244732	0.901	0.92	9.29971e-14
AKIRIN2	2.63363e-18	-0.387023	0.612	0.71	9.63935e-14
NOP2	2.68354e-18	-1.38515	0.066	0.144	9.82202e-14
CHKA	2.78391e-18	-0.483711	0.325	0.453	1.01894e-13
TCF7L2	2.85714e-18	-0.386956	0.446	0.575	1.04574e-13
TICAM1	2.96294e-18	-0.699573	0.159	0.264	1.08447e-13
HIST1H2AC	3.13026e-18	0.812265	0.427	0.336	1.14571e-13
HSP90AA1	3.63805e-18	-0.225308	0.861	0.916	1.33156e-13
HSD11B1-AS1	3.84169e-18	-1.17432	0.043	0.113	1.4061e-13
LINC01578	3.8611e-18	-0.315344	0.691	0.786	1.4132e-13
MT-ND5	3.88377e-18	-0.171567	0.97	0.988	1.4215e-13
CD300LB	4.4109e-18	-0.565877	0.319	0.44	1.61443e-13
ZNF503	5.38645e-18	-1.53199	0.045	0.115	1.9715e-13
ZCWPW2	5.65501e-18	-0.722072	0.156	0.261	2.06979e-13
TBC1D12	5.99718e-18	-0.839023	0.226	0.331	2.19503e-13
TPM4	6.14523e-18	-0.331449	0.711	0.795	2.24922e-13
HIF1A	6.16586e-18	-0.236751	0.795	0.872	2.25677e-13
SLC3A2	6.52149e-18	-0.493066	0.382	0.5	2.38693e-13
IL3RA	7.09944e-18	-1.1914	0.064	0.14	2.59847e-13
FGD4	7.11225e-18	0.344439	0.852	0.838	2.60316e-13
TEX41	8.91532e-18	-1.16436	0.059	0.135	3.26309e-13
ZFAS1	9.61184e-18	0.269777	0.876	0.874	3.51803e-13
MID1IP1	1.03086e-17	-0.619216	0.312	0.425	3.77307e-13
SERPINB1	1.26381e-17	0.277531	0.908	0.901	4.62568e-13
ARHGAP17	1.31059e-17	-0.433927	0.424	0.549	4.79687e-13
RPL36AL	1.40999e-17	0.203123	0.936	0.94	5.16071e-13
PPP3R1	1.59405e-17	-0.35724	0.698	0.8	5.83438e-13
ITM2B	1.76495e-17	0.187041	0.985	0.991	6.45989e-13
IFITM2	1.81626e-17	0.325956	0.837	0.779	6.64768e-13
ERF	1.92427e-17	-0.558025	0.199	0.312	7.04303e-13
PIGA	1.97658e-17	-0.65259	0.171	0.277	7.23449e-13
SIAH1	2.00958e-17	-0.680253	0.211	0.317	7.35525e-13
LINC-PINT	2.37954e-17	-0.73205	0.129	0.224	8.70937e-13
ADM	2.49704e-17	-0.834697	0.273	0.376	9.13942e-13
JARID2	2.7424e-17	-0.220464	0.905	0.94	1.00375e-12
OST4	3.02592e-17	0.254166	0.866	0.858	1.10752e-12
CD163	3.28951e-17	1.44846	0.607	0.594	1.20399e-12
AL034397.3	3.68563e-17	0.61327	0.475	0.379	1.34898e-12
ATP5MG	4.27933e-17	0.198875	0.945	0.948	1.56628e-12
GNL1	4.79052e-17	-0.617059	0.177	0.28	1.75338e-12
ID2	4.96856e-17	-0.690697	0.623	0.688	1.81854e-12
EFCAB2	5.33403e-17	-0.514435	0.329	0.444	1.95231e-12
VPS37B	5.86554e-17	-0.409607	0.374	0.501	2.14685e-12
MEGF9	7.02479e-17	0.267679	0.928	0.919	2.57114e-12
HOOK2	7.25209e-17	-0.434855	0.392	0.509	2.65434e-12
RNF144B	7.70417e-17	0.440689	0.632	0.537	2.8198e-12
ATP6V0E1	8.42399e-17	0.231643	0.945	0.939	3.08326e-12
FLNA	1.07262e-16	-0.230291	0.797	0.872	3.92591e-12
ZNF644	1.15494e-16	-0.387731	0.58	0.681	4.22719e-12
IFRD1	1.15656e-16	-0.370038	0.538	0.652	4.23312e-12
UBE2D3	1.22851e-16	-0.20177	0.923	0.961	4.49648e-12
SIK3	1.2388e-16	-0.192933	0.937	0.968	4.53412e-12
S100A11	1.30526e-16	0.159425	0.993	0.998	4.77738e-12
CYTH4	1.35491e-16	-0.327815	0.513	0.626	4.9591e-12
STK38	1.546e-16	0.392104	0.736	0.692	5.6585e-12
ZNF394	1.5515e-16	-0.504855	0.287	0.399	5.67863e-12
ATP1B3	1.57324e-16	-0.25918	0.641	0.751	5.75822e-12
PDE4A	1.58759e-16	-0.568249	0.229	0.337	5.81074e-12
LYZ	1.66891e-16	0.105023	1	1	6.10837e-12
GTPBP1	1.79614e-16	-0.461401	0.253	0.365	6.57407e-12
ZFAND6	1.87618e-16	-0.314744	0.63	0.732	6.86702e-12
TPT1	2.10833e-16	-0.110258	0.998	1	7.71669e-12
FMN1	2.28037e-16	1.91454	0.359	0.296	8.34638e-12
RHEB	2.31102e-16	-0.397963	0.503	0.602	8.45858e-12
AL731577.2	2.42768e-16	-0.620254	0.181	0.281	8.88556e-12
CLEC2B	2.45049e-16	-0.32327	0.53	0.639	8.96903e-12
ELOVL5	2.88802e-16	-0.395934	0.513	0.617	1.05704e-11
C5AR1	2.9439e-16	0.439225	0.754	0.69	1.0775e-11
AC016831.7	3.28912e-16	-0.803013	0.11	0.198	1.20385e-11
SYNCRIP	3.49471e-16	-0.361286	0.54	0.646	1.2791e-11
RAB20	3.594e-16	-0.532805	0.306	0.414	1.31544e-11
RPL36A	3.68748e-16	0.217137	0.919	0.939	1.34966e-11
SOD2	3.83011e-16	-0.274475	0.887	0.933	1.40186e-11
ARL4C	3.97031e-16	-1.44464	0.077	0.152	1.45317e-11
YTHDF3	3.97922e-16	-0.333481	0.541	0.647	1.45643e-11
CTSZ	4.81106e-16	-0.203749	0.839	0.906	1.7609e-11
CRY1	4.8262e-16	-0.914306	0.109	0.194	1.76644e-11
SLC25A36	5.46833e-16	-0.548636	0.317	0.427	2.00146e-11
SPAG5-AS1	5.83322e-16	-0.823575	0.077	0.155	2.13502e-11
DUSP10	6.43017e-16	-0.66094	0.183	0.282	2.3535e-11
ATP5MD	6.94396e-16	0.300144	0.749	0.69	2.54156e-11
TGIF2	7.133e-16	-0.617359	0.179	0.279	2.61075e-11
RPL8	7.39439e-16	-0.151652	0.975	0.993	2.70642e-11
ALDH1A2	7.58456e-16	-0.674039	0.14	0.236	2.77603e-11
ATAD2	8.29899e-16	-0.75046	0.123	0.212	3.03751e-11
ZDHHC20	8.71155e-16	0.407707	0.777	0.761	3.18852e-11
DUSP5	9.07943e-16	-1.08134	0.073	0.148	3.32316e-11
RAPGEF2	9.56297e-16	-0.33257	0.61	0.716	3.50014e-11
FBXO34	1.01617e-15	-0.317502	0.497	0.616	3.71928e-11
AP1G1	1.1067e-15	-0.36176	0.435	0.556	4.05063e-11
ZBTB2	1.29381e-15	-0.741583	0.135	0.227	4.73548e-11
TENT4A	1.35343e-15	-0.672091	0.251	0.351	4.95368e-11
SAP30BP	1.35959e-15	-0.370568	0.346	0.464	4.97622e-11
CXCR4	1.42873e-15	1.03035	0.461	0.401	5.22929e-11
MLLT11	1.57451e-15	-1.09333	0.049	0.113	5.76285e-11
MEX3C	1.58057e-15	-0.590886	0.158	0.254	5.78504e-11
MEF2D	1.61976e-15	-0.451691	0.382	0.492	5.92849e-11
UBE2G1	1.6561e-15	-0.423841	0.498	0.602	6.06149e-11
ATG2A	1.65972e-15	-0.611653	0.172	0.268	6.07473e-11
RPL3	1.92332e-15	-0.183331	0.93	0.962	7.03955e-11
NBPF14	2.03414e-15	-0.526421	0.295	0.404	7.44517e-11
P2RX4	2.04441e-15	-0.427847	0.367	0.487	7.48273e-11
KSR1	2.1577e-15	-0.416966	0.412	0.527	7.89739e-11
EVI2B	2.28582e-15	0.216626	0.96	0.954	8.36634e-11
COPS9	2.40361e-15	0.401947	0.7	0.667	8.79745e-11
EIF5	2.50016e-15	-0.293337	0.719	0.818	9.15084e-11
HDAC5	2.73608e-15	-0.501095	0.241	0.346	1.00143e-10
RLF	2.76064e-15	-0.360802	0.461	0.578	1.01042e-10
AC007032.1	2.78828e-15	-0.924451	0.086	0.163	1.02054e-10
CITED4	2.94157e-15	-0.644388	0.206	0.305	1.07664e-10
GGA2	3.11145e-15	-0.57696	0.243	0.347	1.13882e-10
PDK4	3.11407e-15	-0.260399	0.108	0.193	1.13978e-10
AC009226.1	3.13778e-15	-0.703142	0.144	0.236	1.14846e-10
MAP7D1	3.33724e-15	-0.337479	0.396	0.515	1.22146e-10
PLEKHB2	3.34052e-15	-0.36802	0.525	0.634	1.22266e-10
RPL10A	3.6306e-15	-0.206811	0.888	0.94	1.32884e-10
BHLHE40-AS1	3.65196e-15	-0.900284	0.085	0.162	1.33665e-10
CSF3R	4.27351e-15	0.272393	0.94	0.926	1.56415e-10
PLA2G6	4.57383e-15	-0.793621	0.108	0.192	1.67407e-10
MBP	4.7547e-15	-0.252568	0.795	0.863	1.74027e-10
SFPQ	4.84191e-15	-0.289178	0.676	0.767	1.77219e-10
MAN1A1	5.00445e-15	-0.29191	0.439	0.573	1.83168e-10
SORL1	5.12558e-15	0.377751	0.8	0.751	1.87602e-10
IRAK2	5.20649e-15	-1.12984	0.04	0.1	1.90563e-10
ENSA	5.21978e-15	-0.294263	0.621	0.717	1.91049e-10
IFI30	5.46377e-15	-0.169419	0.962	0.991	1.99979e-10
PHLDA2	5.52746e-15	-1.07368	0.067	0.137	2.02311e-10
SUCO	5.74952e-15	-0.288243	0.369	0.487	2.10438e-10
COMMD6	5.91431e-15	0.238213	0.861	0.852	2.1647e-10
TPRA1	6.30813e-15	-0.816489	0.124	0.209	2.30884e-10
MIR22HG	6.5133e-15	-0.43745	0.262	0.369	2.38393e-10
STX5	6.68559e-15	-0.388092	0.476	0.585	2.44699e-10
AUTS2	6.96329e-15	-0.923291	0.075	0.148	2.54863e-10
JMJD6	7.20356e-15	-0.539257	0.212	0.312	2.63657e-10
ZCCHC8	7.37486e-15	-0.469589	0.246	0.351	2.69927e-10
PRRC2C	7.57067e-15	-0.260291	0.711	0.801	2.77094e-10
TMEM258	8.81341e-15	0.30827	0.728	0.672	3.22579e-10
CPEB2	8.99531e-15	-0.402239	0.418	0.531	3.29237e-10
DENND4A	9.25189e-15	-0.333532	0.599	0.695	3.38629e-10
CKLF	9.53036e-15	0.328309	0.859	0.849	3.48821e-10
ILF3	9.7032e-15	-0.411252	0.43	0.536	3.55147e-10
CUBN	9.77694e-15	-1.35006	0.045	0.105	3.57846e-10
CCND3	1.00249e-14	0.67143	0.621	0.6	3.66923e-10
ARHGAP26	1.11695e-14	-0.146504	0.984	0.994	4.08813e-10
C12orf57	1.21548e-14	-0.563463	0.398	0.498	4.44876e-10
ELMSAN1	1.21701e-14	-0.538651	0.292	0.394	4.45436e-10
FP236383.3	1.4578e-14	-1.15711	0.054	0.117	5.3357e-10
MRPL23	1.64956e-14	-0.632929	0.154	0.243	6.03756e-10
MRAS	1.77665e-14	-1.28331	0.052	0.115	6.50273e-10
OLIG1	1.85658e-14	0.731716	0.286	0.201	6.79528e-10
APBB1IP	2.04493e-14	0.25271	0.892	0.884	7.48464e-10
HLA-A	2.07904e-14	0.151922	0.985	0.994	7.60949e-10
SLC66A2	2.18321e-14	-0.40711	0.457	0.555	7.99075e-10
SRA1	2.33511e-14	-0.377654	0.421	0.525	8.54674e-10
AHI1	2.46603e-14	-1.17406	0.044	0.103	9.02592e-10
BTG3	2.50143e-14	-0.866255	0.089	0.165	9.1555e-10
EEPD1	2.632e-14	-0.376682	0.317	0.431	9.63339e-10
MRPL33	2.63548e-14	0.396251	0.67	0.62	9.64611e-10
ELL2	2.65288e-14	0.254272	0.365	0.512	9.70982e-10
PCNX1	2.89597e-14	0.533364	0.72	0.704	1.05996e-09
ZMIZ1	2.95934e-14	-0.325059	0.533	0.633	1.08315e-09
RNF19A	3.32273e-14	-0.398878	0.39	0.494	1.21615e-09
SOX4	3.34496e-14	-0.862703	0.368	0.459	1.22429e-09
LTA4H	3.45064e-14	0.29701	0.882	0.886	1.26297e-09
CYCS	3.64789e-14	-0.448807	0.438	0.535	1.33516e-09
USP9X	3.69595e-14	-0.313574	0.552	0.653	1.35275e-09
UBR5	4.07553e-14	-0.267089	0.572	0.69	1.49168e-09
DYRK1A	4.17293e-14	-0.303209	0.726	0.795	1.52733e-09
UBA52	4.29283e-14	0.108145	0.985	0.996	1.57122e-09
MYOF	4.30704e-14	-0.483329	0.284	0.388	1.57642e-09
MAP3K2	4.31266e-14	-0.317054	0.8	0.853	1.57848e-09
HLA-DPA1	4.76803e-14	-0.3078	0.565	0.659	1.74515e-09
FLT3	4.9194e-14	1.55405	0.192	0.126	1.80055e-09
DOCK10	5.10414e-14	-0.36376	0.487	0.587	1.86817e-09
VNN3	5.2963e-14	1.22037	0.126	0.066	1.9385e-09
SF3B1	5.34958e-14	-0.240956	0.653	0.744	1.958e-09
PDIA6	5.7723e-14	-0.309051	0.449	0.55	2.11272e-09
BID	5.8556e-14	-0.231008	0.718	0.804	2.14321e-09
DYSF	6.37908e-14	0.42943	0.63	0.552	2.33481e-09
SLC15A3	6.47184e-14	-0.415943	0.384	0.496	2.36876e-09
METTL6	6.48747e-14	-0.576594	0.118	0.201	2.37448e-09
RASSF3	7.11431e-14	0.270343	0.871	0.858	2.60391e-09
TBC1D23	7.21565e-14	-0.428577	0.37	0.478	2.641e-09
COX6B1	7.57194e-14	0.214336	0.889	0.885	2.7714e-09
SENP5	7.58556e-14	-0.40252	0.389	0.493	2.77639e-09
CXorf21	7.79027e-14	-0.505146	0.286	0.389	2.85132e-09
PAX8-AS1	7.98626e-14	-1.23783	0.046	0.105	2.92305e-09
NINJ1	9.42583e-14	-0.251045	0.517	0.633	3.44995e-09
C18orf25	1.12214e-13	-0.50881	0.33	0.428	4.10715e-09
ABCF1	1.27205e-13	-0.425256	0.275	0.381	4.65582e-09
BIRC3	1.33895e-13	-0.531033	0.136	0.222	4.90068e-09
GADD45G	1.67133e-13	-1.33062	0.055	0.115	6.11722e-09
SESN2	2.08322e-13	-0.591261	0.148	0.234	7.62481e-09
NRG1	2.16487e-13	0.448387	0.631	0.558	7.92364e-09
RPS25	2.18986e-13	0.144753	0.962	0.973	8.01511e-09
COX7A2	2.23789e-13	0.279083	0.783	0.751	8.1909e-09
FNDC3B	2.3761e-13	-0.164712	0.917	0.956	8.69678e-09
RBBP6	2.37862e-13	-0.40104	0.377	0.479	8.70597e-09
HLA-DPB1	2.47873e-13	-0.308829	0.557	0.643	9.07239e-09
ABHD15-AS1	2.86563e-13	0.759235	0.277	0.196	1.04885e-08
SLC22A4	2.8945e-13	-0.509577	0.186	0.28	1.05942e-08
B2M	2.95307e-13	0.0840874	1	1	1.08085e-08
ZFAND3	3.05274e-13	-0.177005	0.961	0.98	1.11733e-08
MAFG	3.22911e-13	-0.563088	0.171	0.26	1.18189e-08
ARPC3	3.25926e-13	0.131465	0.985	0.994	1.19292e-08
TRPS1	3.34926e-13	0.271588	0.91	0.901	1.22586e-08
AGPAT4	3.50757e-13	-0.253023	0.353	0.469	1.28381e-08
ZBTB18	3.50979e-13	-0.415492	0.19	0.282	1.28462e-08
HBEGF	3.52965e-13	-0.727228	0.153	0.237	1.29189e-08
RASSF4	3.61903e-13	-0.327165	0.435	0.541	1.3246e-08
YTHDC1	3.7061e-13	-0.303732	0.482	0.591	1.35647e-08
NAA38	4.04661e-13	0.429972	0.607	0.55	1.4811e-08
WARS	4.09981e-13	-0.315562	0.492	0.59	1.50057e-08
ANKRD10	4.149e-13	-0.331727	0.367	0.471	1.51858e-08
RASSF5	4.16845e-13	-0.330815	0.427	0.528	1.52569e-08
MTMR10	4.31321e-13	-0.29849	0.422	0.526	1.57868e-08
ARL4A	4.43552e-13	-0.206864	0.233	0.341	1.62344e-08
UQCR10	5.03912e-13	0.26138	0.814	0.796	1.84437e-08
SBF2	5.08779e-13	0.240361	0.894	0.89	1.86218e-08
KLF11	5.27789e-13	-0.666609	0.152	0.234	1.93176e-08
FHIT	5.4163e-13	-0.513678	0.259	0.356	1.98242e-08
ACSL3	5.43031e-13	-0.21793	0.417	0.532	1.98755e-08
TPPP3	5.5935e-13	-0.970687	0.076	0.143	2.04728e-08
HSP90B1	6.69772e-13	-0.312994	0.599	0.685	2.45143e-08
TPM3	6.8445e-13	-0.185403	0.918	0.96	2.50516e-08
WASHC4	7.12441e-13	0.354688	0.721	0.685	2.60761e-08
RGS18	7.3101e-13	0.398995	0.655	0.612	2.67557e-08
RNF24	7.81472e-13	0.434632	0.683	0.636	2.86027e-08
SZRD1	8.32761e-13	-0.397469	0.328	0.433	3.04799e-08
STK24	8.91594e-13	-0.269491	0.569	0.663	3.26332e-08
VAMP2	9.49854e-13	-0.324345	0.402	0.517	3.47656e-08
AF117829.1	9.66322e-13	-0.70206	0.112	0.188	3.53684e-08
RIT1	1.0233e-12	-0.331017	0.407	0.512	3.74538e-08
GPR183	1.02703e-12	-0.776772	0.103	0.176	3.75903e-08
ADAM17	1.04794e-12	-0.206899	0.592	0.702	3.83555e-08
ZFP36L1	1.05654e-12	-0.284318	0.761	0.83	3.86705e-08
CD58	1.18999e-12	-0.376551	0.407	0.507	4.35547e-08
RPS8	1.28457e-12	0.128301	0.982	0.99	4.70167e-08
AL158801.2	1.45211e-12	-0.712046	0.07	0.133	5.31488e-08
NUDT16	1.49246e-12	0.538408	0.486	0.419	5.46255e-08
RPLP0	1.56317e-12	-0.205926	0.841	0.9	5.72137e-08
SAMHD1	1.65405e-12	-0.172198	0.895	0.941	6.05398e-08
SDE2	1.84204e-12	-0.554027	0.164	0.249	6.74204e-08
PHF21A	1.89846e-12	0.264518	0.881	0.86	6.94855e-08
HSPA8	1.91374e-12	-0.279157	0.631	0.717	7.00446e-08
MORF4L2	1.92714e-12	-0.307363	0.359	0.463	7.05351e-08
TRAK1	1.96109e-12	-0.265539	0.518	0.621	7.17778e-08
CD44	1.98444e-12	-0.216203	0.96	0.973	7.26323e-08
GSE1	2.1571e-12	-0.443599	0.286	0.38	7.89519e-08
FEM1C	2.16614e-12	-0.494582	0.218	0.31	7.9283e-08
RPS4X	2.23064e-12	-0.131416	0.967	0.989	8.16437e-08
SCAF4	2.3343e-12	-0.402185	0.369	0.469	8.54377e-08
TAGLN2	2.68657e-12	-0.225187	0.67	0.767	9.83313e-08
RPS3	2.77245e-12	-0.123019	0.978	0.996	1.01474e-07
SIN3A	2.90684e-12	-0.454074	0.316	0.408	1.06393e-07
UBR2	3.14705e-12	0.361958	0.698	0.642	1.15185e-07
SCO2	3.17187e-12	-0.234649	0.407	0.519	1.16094e-07
LYST	3.54046e-12	0.210025	0.943	0.954	1.29584e-07
CCDC144A	3.56459e-12	-0.774448	0.081	0.148	1.30468e-07
RAP1B	3.57527e-12	-0.237653	0.862	0.913	1.30858e-07
RPL27	3.70875e-12	0.123338	0.964	0.981	1.35744e-07
NABP1	3.84094e-12	-0.253056	0.558	0.655	1.40582e-07
G3BP2	3.88574e-12	-0.311885	0.408	0.514	1.42222e-07
GLT1D1	3.88605e-12	0.311683	0.761	0.729	1.42233e-07
RALGDS	3.94706e-12	-0.763723	0.118	0.19	1.44466e-07
MARCH6	4.1555e-12	-0.320918	0.506	0.593	1.52095e-07
EHD1	4.30228e-12	-0.439361	0.288	0.384	1.57468e-07
SETD7	4.49866e-12	-0.379345	0.3	0.4	1.64656e-07
SLC39A10	4.59686e-12	-0.434177	0.244	0.337	1.6825e-07
MAP2K3	4.643e-12	-0.285322	0.485	0.582	1.69938e-07
NDUFA3	4.80573e-12	0.409322	0.586	0.52	1.75895e-07
SPI1	4.82579e-12	-0.161767	0.898	0.944	1.76629e-07
ING1	5.11923e-12	-0.436085	0.226	0.315	1.87369e-07
UBE2N	5.41585e-12	-0.342805	0.427	0.521	1.98225e-07
RHOQ	5.42928e-12	-0.227186	0.663	0.752	1.98717e-07
ZNF131	6.02862e-12	-0.381575	0.342	0.444	2.20654e-07
LIMS1	6.20357e-12	-0.279316	0.691	0.767	2.27057e-07
PARVB	6.30213e-12	-0.387523	0.306	0.4	2.30664e-07
RNASE6	6.65314e-12	0.389599	0.625	0.577	2.43512e-07
COX17	6.87522e-12	0.426434	0.531	0.465	2.5164e-07
TANK	7.37711e-12	-0.280618	0.743	0.806	2.70009e-07
QSOX1	7.77787e-12	-0.307456	0.471	0.573	2.84678e-07
ARAP1	7.84129e-12	-0.23778	0.568	0.678	2.86999e-07
HSD17B11	8.26594e-12	0.30428	0.709	0.676	3.02542e-07
TREM1	8.33244e-12	-0.221743	0.536	0.65	3.04976e-07
ZFAND5	9.32545e-12	-0.0882458	0.804	0.86	3.41321e-07
WDR48	9.36406e-12	-0.440352	0.193	0.278	3.42734e-07
PID1	1.08456e-11	-0.298712	0.439	0.54	3.96961e-07
RPL15	1.12791e-11	-0.11743	0.97	0.988	4.12828e-07
CSGALNACT1	1.13589e-11	0.750727	0.407	0.341	4.15748e-07
TCOF1	1.15635e-11	-0.606112	0.193	0.277	4.23235e-07
XBP1	1.22474e-11	-0.344495	0.442	0.54	4.48266e-07
CBL	1.23898e-11	0.365683	0.686	0.641	4.53479e-07
RNF19B	1.24997e-11	-0.28018	0.293	0.399	4.575e-07
TP53INP2	1.32398e-11	-0.650565	0.094	0.161	4.8459e-07
SEC61G	1.35502e-11	0.344255	0.655	0.618	4.95951e-07
PGD	1.42611e-11	0.332851	0.763	0.742	5.2197e-07
KBTBD2	1.47943e-11	-0.383788	0.312	0.409	5.41487e-07
TMEM140	1.4928e-11	-0.812159	0.085	0.149	5.46381e-07
HIST1H4C	1.52207e-11	0.633941	0.49	0.434	5.57094e-07
STEAP4	1.73157e-11	0.643885	0.357	0.28	6.33772e-07
PRDM2	1.78485e-11	-0.257039	0.566	0.669	6.53274e-07
TBC1D9	1.80071e-11	-0.290074	0.54	0.639	6.59079e-07
THOC1	1.93553e-11	-0.579144	0.15	0.227	7.08423e-07
RBIS	1.99813e-11	0.401274	0.579	0.53	7.31335e-07
ANAPC16	2.05111e-11	0.391427	0.639	0.609	7.50726e-07
TLE4	2.13346e-11	-0.18189	0.801	0.877	7.80868e-07
DBF4	2.13771e-11	-0.73595	0.106	0.174	7.82423e-07
MARCH3	2.1986e-11	-0.795273	0.066	0.125	8.04711e-07
TENM4	2.3597e-11	-0.939919	0.06	0.116	8.63674e-07
RPL28	2.4193e-11	0.0963296	0.995	0.997	8.85488e-07
TOB1	2.44287e-11	-0.315293	0.33	0.427	8.94115e-07
RPL23	2.70717e-11	0.134118	0.934	0.962	9.90849e-07
TXLNG	2.72214e-11	-0.595134	0.133	0.208	9.96331e-07
PLXNB2	2.85519e-11	-0.215404	0.456	0.566	1.04503e-06
FARP2	2.94924e-11	-0.678937	0.123	0.196	1.07945e-06
AC239799.2	3.08411e-11	-0.959514	0.068	0.125	1.12881e-06
MIR181A1HG	3.22364e-11	-0.309775	0.422	0.52	1.17989e-06
THAP9-AS1	3.24648e-11	-0.628763	0.123	0.194	1.18825e-06
GABPB1-AS1	3.26395e-11	-0.405466	0.193	0.278	1.19464e-06
ASPH	3.40164e-11	0.778848	0.401	0.341	1.24503e-06
ZNF703	3.43292e-11	-0.897894	0.079	0.139	1.25648e-06
RPL9	3.47043e-11	-0.121544	0.972	0.988	1.27021e-06
CHPT1	3.55637e-11	0.529252	0.49	0.435	1.30167e-06
PHLPP1	3.68001e-11	-0.336246	0.263	0.36	1.34692e-06
JOSD1	4.04385e-11	-0.493152	0.217	0.302	1.48009e-06
RNASEK	4.05205e-11	0.168002	0.969	0.974	1.48309e-06
SMC4	4.21029e-11	-0.417346	0.228	0.313	1.54101e-06
LUC7L3	4.2397e-11	-0.209664	0.62	0.711	1.55177e-06
LPXN	4.25912e-11	-0.475744	0.396	0.482	1.55888e-06
PPM1A	4.3807e-11	-0.280562	0.394	0.494	1.60338e-06
MARCKSL1	4.78703e-11	-0.482016	0.148	0.225	1.7521e-06
MAPK8	4.83128e-11	-0.361268	0.321	0.413	1.7683e-06
SIRPB2	5.05085e-11	0.397428	0.634	0.593	1.84866e-06
GRASP	5.08989e-11	-0.731665	0.082	0.144	1.86295e-06
PATL2	5.23886e-11	-0.516993	0.124	0.197	1.91748e-06
HLA-B	5.266e-11	-0.10111	0.999	0.999	1.92741e-06
RNMT	5.38267e-11	-0.337813	0.305	0.398	1.97011e-06
FOSL2	5.48204e-11	-0.262329	0.55	0.647	2.00648e-06
MAFK	5.54451e-11	-0.580241	0.12	0.191	2.02934e-06
PHF10	5.68676e-11	-0.553925	0.166	0.244	2.08141e-06
PTEN	6.03869e-11	0.446438	0.848	0.85	2.21022e-06
AL118516.1	6.24796e-11	-0.880852	0.06	0.115	2.28682e-06
TLE3	6.96534e-11	-0.300521	0.328	0.422	2.54938e-06
RTN3	7.17646e-11	0.208539	0.898	0.9	2.62665e-06
LCP2	7.23048e-11	-0.311621	0.62	0.701	2.64643e-06
B3GNT2	7.24039e-11	-0.420648	0.205	0.292	2.65006e-06
LINC00513	7.37941e-11	-0.53287	0.119	0.188	2.70094e-06
CIC	8.76415e-11	-0.582589	0.17	0.248	3.20777e-06
HLA-DMA	8.77595e-11	-0.314605	0.473	0.57	3.21209e-06
SLC7A1	8.89445e-11	-0.623993	0.094	0.158	3.25546e-06
KRTCAP2	8.97539e-11	0.295122	0.677	0.629	3.28508e-06
LAIR1	9.24942e-11	-0.346074	0.315	0.408	3.38538e-06
NCL	9.37366e-11	-0.249887	0.565	0.66	3.43085e-06
ACTR3	9.39295e-11	-0.152485	0.898	0.927	3.43791e-06
MBD2	9.47985e-11	0.319883	0.753	0.735	3.46972e-06
ABI1	9.59333e-11	-0.298128	0.676	0.743	3.51126e-06
LUCAT1	9.60567e-11	-0.51457	0.35	0.435	3.51577e-06
RPS6	9.76186e-11	-0.143508	0.963	0.985	3.57294e-06
ATF7IP	9.9983e-11	0.44248	0.591	0.547	3.65948e-06
ZNRF2	1.00142e-10	-0.33793	0.414	0.512	3.66528e-06
AC004556.3	1.04271e-10	0.839548	0.179	0.118	3.81643e-06
BCL2L11	1.05459e-10	-0.471329	0.358	0.444	3.85991e-06
CD300A	1.07777e-10	-0.370451	0.342	0.434	3.94473e-06
USP47	1.07823e-10	-0.27856	0.505	0.601	3.94644e-06
ZFC3H1	1.09803e-10	-0.255783	0.58	0.66	4.01888e-06
MYO9B	1.12177e-10	-0.180577	0.792	0.864	4.10578e-06
IDS	1.15873e-10	-0.272222	0.484	0.582	4.24107e-06
IL6ST	1.21061e-10	-0.249848	0.441	0.546	4.43095e-06
CYP51A1	1.22177e-10	-0.564372	0.175	0.252	4.47178e-06
SERPINB2	1.23254e-10	-1.05976	0.093	0.152	4.51122e-06
PIM3	1.30084e-10	-0.405803	0.273	0.364	4.76119e-06
RNASE2	1.36216e-10	-0.383807	0.345	0.432	4.98565e-06
SLC49A4	1.38595e-10	-0.258848	0.549	0.649	5.07273e-06
TFG	1.48795e-10	-0.388317	0.283	0.375	5.44605e-06
MAN2A1	1.57241e-10	-0.236985	0.498	0.605	5.75518e-06
TMEM144	1.62105e-10	0.580711	0.365	0.296	5.93322e-06
CD180	1.72112e-10	-0.746405	0.08	0.139	6.29946e-06
ITGAL	1.73281e-10	-0.196432	0.59	0.688	6.34225e-06
HCST	1.75814e-10	0.212066	0.858	0.863	6.43498e-06
RPS24	1.79608e-10	0.0779626	0.993	0.998	6.57382e-06
ANTXR2	1.85861e-10	-0.259925	0.589	0.678	6.8027e-06
ECHDC3	1.88734e-10	0.952984	0.136	0.082	6.90784e-06
CLINT1	1.94065e-10	-0.286692	0.56	0.643	7.10297e-06
ZC3H12A	2.0266e-10	-0.498915	0.094	0.158	7.41755e-06
ARHGEF10L	2.13987e-10	-0.365539	0.282	0.376	7.83212e-06
TAOK3	2.30304e-10	-0.21282	0.9	0.933	8.42934e-06
VASH1	2.39696e-10	-0.910447	0.07	0.125	8.77313e-06
LAMTOR4	2.41968e-10	0.198579	0.943	0.954	8.85629e-06
TAOK1	2.42284e-10	0.361046	0.714	0.685	8.86783e-06
KMT2E	2.55979e-10	-0.210434	0.765	0.821	9.36909e-06
ANXA2	2.66512e-10	-0.150088	0.915	0.952	9.75459e-06
CELF2	2.73202e-10	0.409588	0.947	0.955	9.99947e-06
AP003086.1	2.75287e-10	-0.266772	0.359	0.459	1.00758e-05
SNHG5	2.7625e-10	0.260086	0.77	0.783	1.0111e-05
C20orf27	2.78289e-10	0.353285	0.638	0.605	1.01856e-05
LONRF1	3.18879e-10	-0.361899	0.191	0.274	1.16713e-05
PDE7B	3.21804e-10	-0.560854	0.116	0.183	1.17783e-05
SARAF	3.28034e-10	-0.158214	0.787	0.858	1.20064e-05
SLIRP	3.37764e-10	0.415676	0.496	0.426	1.23625e-05
CRLF3	3.38734e-10	0.41585	0.574	0.517	1.2398e-05
SNHG29	3.43864e-10	-0.235833	0.697	0.773	1.25858e-05
CDC42EP4	3.48038e-10	-0.485237	0.102	0.165	1.27385e-05
GABPB1-IT1	3.48384e-10	-0.394404	0.264	0.351	1.27512e-05
DOCK8	3.49104e-10	0.146586	0.975	0.981	1.27776e-05
NACA	3.56154e-10	0.104429	0.98	0.993	1.30356e-05
WDR45B	3.84353e-10	-0.40166	0.343	0.431	1.40677e-05
AFAP1	3.85027e-10	0.975886	0.116	0.067	1.40924e-05
UCP2	3.87032e-10	-0.286472	0.502	0.589	1.41658e-05
PITPNB	3.92905e-10	-0.324472	0.366	0.457	1.43807e-05
DMXL2	3.96681e-10	-0.159019	0.897	0.945	1.45189e-05
BST2	3.98042e-10	-0.202477	0.667	0.765	1.45687e-05
NPL	4.0743e-10	0.372853	0.624	0.587	1.49123e-05
TMEM63B	4.30326e-10	-0.52507	0.119	0.185	1.57504e-05
SRSF6	4.42338e-10	-0.303279	0.34	0.433	1.619e-05
PACSIN2	4.50721e-10	-0.279171	0.499	0.591	1.64969e-05
USP16	4.83863e-10	-0.328465	0.344	0.436	1.77099e-05
AC104695.4	4.97786e-10	-0.604566	0.102	0.166	1.82194e-05
ATP6V0A1	5.0971e-10	-0.324476	0.46	0.546	1.86559e-05
VOPP1	5.19077e-10	-0.308627	0.312	0.404	1.89987e-05
DLGAP4	5.32412e-10	-0.380653	0.273	0.362	1.94868e-05
RBM39	5.48084e-10	-0.121419	0.876	0.923	2.00604e-05
IQSEC1	5.62984e-10	-0.184631	0.65	0.734	2.06058e-05
FOXO1	5.76172e-10	-0.381621	0.5	0.584	2.10885e-05
YWHAB	5.86837e-10	0.181371	0.911	0.923	2.14788e-05
INSR	5.96904e-10	0.624195	0.475	0.432	2.18473e-05
RPL17	5.9763e-10	-0.106457	0.981	0.991	2.18738e-05
MARC1	6.05504e-10	0.543608	0.386	0.32	2.21621e-05
RPL4	6.22046e-10	-0.158944	0.882	0.931	2.27675e-05
PPP2R2A	6.42672e-10	-0.264372	0.558	0.638	2.35224e-05
OSBPL9	6.52126e-10	-0.230495	0.576	0.662	2.38685e-05
PICALM	6.58747e-10	0.170102	0.969	0.98	2.41108e-05
EP300	6.65592e-10	-0.209611	0.651	0.74	2.43613e-05
CALHM6	6.70918e-10	0.275589	0.657	0.604	2.45563e-05
FBXO33	6.77315e-10	-0.259645	0.36	0.453	2.47904e-05
MCTP2	6.79018e-10	0.491514	0.437	0.359	2.48527e-05
ZFP36L2	6.91681e-10	0.227753	0.882	0.889	2.53162e-05
CDC42	7.56988e-10	-0.124991	0.937	0.963	2.77065e-05
RSRC2	7.60496e-10	-0.200872	0.508	0.597	2.78349e-05
PPP4R3A	7.97713e-10	-0.386845	0.524	0.602	2.91971e-05
AL158152.1	8.09551e-10	-0.584216	0.141	0.208	2.96304e-05
AC104695.2	8.43008e-10	-0.617858	0.121	0.184	3.08549e-05
GUSB	8.4459e-10	-0.334386	0.345	0.432	3.09129e-05
DNTTIP2	8.80697e-10	-0.395623	0.246	0.326	3.22344e-05
AC007384.1	8.87526e-10	-0.695599	0.15	0.217	3.24843e-05
UVRAG	1.02085e-09	-0.241197	0.69	0.752	3.73643e-05
S100P	1.02834e-09	1.14887	0.125	0.076	3.76381e-05
FKBP5	1.02863e-09	1.23225	0.786	0.807	3.76488e-05
UQCRQ	1.06163e-09	0.31931	0.676	0.646	3.88566e-05
LRRC8A	1.06408e-09	-0.730846	0.09	0.147	3.89465e-05
SLC25A6	1.07384e-09	-0.175066	0.834	0.898	3.93036e-05
NUP153	1.12348e-09	-0.330714	0.36	0.45	4.11206e-05
CAMK1D	1.18096e-09	-0.275479	0.476	0.571	4.32242e-05
REV3L	1.20497e-09	-0.265955	0.416	0.505	4.4103e-05
LINC01220	1.21307e-09	-0.407471	0.178	0.252	4.43997e-05
TLE1	1.21977e-09	-0.703299	0.056	0.106	4.46448e-05
SLC2A3	1.21979e-09	0.374293	0.688	0.657	4.46454e-05
HERC4	1.44822e-09	0.403696	0.605	0.571	5.30061e-05
SUMO2	1.54843e-09	0.192072	0.851	0.866	5.66741e-05
RBM4	1.64058e-09	-0.267867	0.447	0.54	6.0047e-05
PABPC1	1.75921e-09	-0.131224	0.98	0.99	6.4389e-05
RLIM	1.77418e-09	-0.288667	0.298	0.387	6.49367e-05
GNA15	1.85051e-09	-0.345846	0.296	0.381	6.77304e-05
AKAP8	1.86738e-09	-0.350421	0.219	0.299	6.83479e-05
DNAJC25	1.9526e-09	-0.55472	0.115	0.179	7.14669e-05
SAR1A	2.09734e-09	-0.293281	0.316	0.406	7.67648e-05
AC068587.4	2.22168e-09	-0.986764	0.057	0.104	8.13157e-05
GBP3	2.32664e-09	-0.69957	0.072	0.126	8.51573e-05
OGFRL1	2.36265e-09	-0.198568	0.787	0.843	8.64753e-05
NUMB	2.38569e-09	0.19637	0.939	0.938	8.73186e-05
UBALD2	2.41363e-09	-0.268106	0.413	0.505	8.83412e-05
RBKS	2.42035e-09	-0.541542	0.084	0.14	8.85873e-05
AC103591.3	2.44046e-09	-0.410386	0.347	0.428	8.93233e-05
FRY	2.44977e-09	0.318771	0.746	0.733	8.96639e-05
ATP5MF	2.45827e-09	0.254164	0.737	0.731	8.9975e-05
SLC9A3R1	2.85855e-09	-0.394989	0.211	0.288	0.000104626
CPAMD8	2.87085e-09	0.738181	0.178	0.121	0.000105076
RAB27A	2.87841e-09	0.294115	0.782	0.754	0.000105353
AC008440.1	2.94107e-09	-0.61411	0.084	0.14	0.000107646
KLHL8	2.97932e-09	0.531333	0.396	0.338	0.000109046
FCHSD2	2.99451e-09	0.34048	0.768	0.761	0.000109602
UBA6	3.02806e-09	-0.290274	0.363	0.453	0.00011083
OSBPL8	3.15152e-09	-0.148773	0.937	0.964	0.000115349
SLC9A9	3.18573e-09	-0.228725	0.584	0.672	0.000116601
PLAGL2	3.49843e-09	-0.357909	0.207	0.286	0.000128046
INTS6L	3.5438e-09	-0.439261	0.198	0.273	0.000129707
MB21D2	3.56956e-09	-1.01095	0.065	0.115	0.00013065
JAK2	3.63033e-09	0.257577	0.802	0.772	0.000132874
P4HA2	3.7453e-09	-0.653774	0.087	0.142	0.000137082
ZC3H12C	3.97704e-09	-0.800023	0.076	0.129	0.000145564
PCF11	4.01162e-09	-0.24816	0.428	0.517	0.000146829
MEPCE	4.01268e-09	-0.295129	0.214	0.295	0.000146868
HMGB2	4.33336e-09	0.361491	0.711	0.698	0.000158605
SERTAD1	4.33653e-09	-0.394921	0.289	0.371	0.000158721
NFIA	4.45862e-09	0.942961	0.332	0.278	0.00016319
CHD2	4.55634e-09	-0.20218	0.642	0.719	0.000166767
NAGK	4.95557e-09	0.263128	0.761	0.77	0.000181379
NCKAP5L	4.97324e-09	-0.341882	0.243	0.321	0.000182026
HIVEP3	5.05062e-09	-0.433464	0.21	0.287	0.000184858
ZEB2-AS1	5.09159e-09	-0.724277	0.092	0.147	0.000186357
MIR3945HG	5.15054e-09	-0.640205	0.108	0.168	0.000188515
TRA2B	5.2177e-09	-0.172306	0.786	0.858	0.000190973
CKAP4	5.38918e-09	-0.325649	0.323	0.403	0.000197249
RAB2A	5.78823e-09	-0.200568	0.83	0.889	0.000211855
HLA-F	5.93367e-09	0.317635	0.624	0.59	0.000217178
FAM234B	6.20517e-09	-0.807269	0.066	0.116	0.000227116
SLC35B2	6.29233e-09	-0.663437	0.059	0.108	0.000230305
AC006001.2	6.52809e-09	-0.391198	0.197	0.27	0.000238935
NAAA	6.89593e-09	-0.189837	0.605	0.702	0.000252398
SCPEP1	7.19011e-09	0.247507	0.755	0.738	0.000263165
SREBF1	7.6791e-09	-0.492996	0.15	0.217	0.000281063
MT-CYB	7.82658e-09	0.0902806	0.999	0.999	0.000286461
SPINT2	7.96368e-09	-0.300871	0.326	0.414	0.000291479
EIF3A	8.06639e-09	-0.183424	0.726	0.805	0.000295238
NQO2	8.26447e-09	0.450368	0.471	0.415	0.000302488
SEPTIN6	8.48926e-09	-0.287892	0.356	0.438	0.000310715
NAPA	8.8457e-09	-0.238569	0.453	0.537	0.000323761
PLCB2	8.86437e-09	-0.275216	0.402	0.495	0.000324445
KPNA4	8.91597e-09	-0.21294	0.48	0.575	0.000326333
OSER1	8.92583e-09	-0.247324	0.352	0.438	0.000326694
TNFAIP6	9.02666e-09	-0.633035	0.139	0.201	0.000330385
RAPGEF1	9.10595e-09	-0.207484	0.584	0.678	0.000333287
SMIM4	9.30459e-09	0.650061	0.223	0.163	0.000340557
NEU1	9.85136e-09	-0.359286	0.245	0.323	0.00036057
DGAT2	9.87813e-09	-0.366511	0.148	0.217	0.000361549
THAP2	9.92234e-09	-0.612067	0.087	0.141	0.000363168
AKAP17A	1.01012e-08	-0.37085	0.251	0.327	0.000369713
ATP2A2	1.02111e-08	-0.385328	0.411	0.486	0.000373737
MAP2K6	1.0285e-08	0.733669	0.244	0.185	0.000376442
MGRN1	1.08229e-08	-0.301976	0.303	0.386	0.000396128
PLEKHO1	1.08634e-08	-0.192821	0.703	0.791	0.000397611
NBPF19	1.18434e-08	-0.316765	0.257	0.336	0.000433481
LIPA	1.18715e-08	-0.381782	0.203	0.276	0.000434508
LRP5L	1.20213e-08	-0.470443	0.1	0.157	0.000439993
AP001160.1	1.25977e-08	-0.538071	0.088	0.142	0.000461089
TNFAIP2	1.27836e-08	-0.194378	0.684	0.757	0.000467894
RNF13	1.30272e-08	0.254882	0.816	0.795	0.000476807
TUBB6	1.33446e-08	-0.60624	0.113	0.17	0.000488425
FBXO11	1.35221e-08	-0.188326	0.701	0.786	0.000494923
TBC1D15	1.35836e-08	-0.277002	0.364	0.449	0.000497174
F13A1	1.38527e-08	0.51043	0.479	0.436	0.000507024
RYBP	1.40253e-08	-0.28632	0.496	0.578	0.00051334
AC245014.3	1.47975e-08	-0.447648	0.234	0.305	0.000541602
GNA13	1.48826e-08	-0.160554	0.539	0.624	0.000544717
NFKBIB	1.61773e-08	-0.342329	0.203	0.278	0.000592107
ST8SIA4	1.69157e-08	0.410718	0.635	0.603	0.000619132
CKS2	1.69474e-08	-0.453742	0.155	0.22	0.000620291
KLHL5	1.72489e-08	-0.244125	0.303	0.39	0.000631325
WIPF1	1.75687e-08	0.277532	0.816	0.811	0.000643032
BCAS2	1.77346e-08	-0.31048	0.269	0.346	0.000649105
ZBTB5	1.80301e-08	-0.823618	0.062	0.108	0.000659919
NECTIN2	1.80906e-08	-0.438653	0.127	0.187	0.000662134
GMEB2	1.83212e-08	-0.455297	0.113	0.17	0.000670575
GADD45B	1.83337e-08	-0.306963	0.669	0.724	0.000671033
ZNF410	1.90771e-08	-0.385722	0.271	0.346	0.000698242
AATF	1.92053e-08	-0.222985	0.415	0.504	0.000702933
HLA-DQA1	1.97594e-08	-0.74386	0.212	0.279	0.000723212
NAPG	2.01985e-08	-0.306417	0.282	0.365	0.000739286
ATL2	2.02579e-08	-0.389027	0.248	0.323	0.00074146
CIB1	2.03444e-08	-0.183283	0.527	0.616	0.000744626
RPL7A	2.04949e-08	-0.104628	0.974	0.993	0.000750135
RPL26	2.07991e-08	0.0759591	0.99	0.998	0.000761268
PSMD12	2.14703e-08	-0.348381	0.35	0.423	0.000785834
TNFAIP8	2.17282e-08	0.348821	0.7	0.671	0.000795276
ELMO2	2.20303e-08	-0.365923	0.163	0.231	0.00080633
DST	2.27439e-08	-0.605212	0.103	0.158	0.000832451
ARID3B	2.29624e-08	-0.59467	0.176	0.24	0.000840447
CCNK	2.33729e-08	-0.268261	0.413	0.499	0.000855473
LPAR6	2.42734e-08	-0.305353	0.359	0.444	0.000888432
RPL22	2.43645e-08	0.100473	0.953	0.979	0.000891764
TRAPPC10	2.45715e-08	-0.252678	0.42	0.503	0.000899341
KCTD7	2.48682e-08	-0.427693	0.146	0.209	0.000910201
PER2	2.50072e-08	-0.588354	0.107	0.163	0.000915287
STAB1	2.50651e-08	-0.2191	0.387	0.479	0.000917406
FYB1	2.65543e-08	0.150925	0.965	0.974	0.000971915
TBK1	2.66235e-08	-0.21815	0.352	0.435	0.000974448
DCAF1	2.67587e-08	-0.422759	0.212	0.283	0.000979396
TTC3	2.70017e-08	-0.281308	0.406	0.485	0.000988288
SF1	2.71561e-08	-0.2212	0.581	0.654	0.00099394
DDX21	2.72636e-08	-0.224531	0.58	0.666	0.000997876
NME2	2.74424e-08	-0.163631	0.801	0.861	0.00100442
RCSD1	2.74604e-08	0.249023	0.808	0.788	0.00100508
SPEN	2.77896e-08	-0.229703	0.504	0.593	0.00101713
PTK2B	2.83423e-08	0.487439	0.824	0.827	0.00103736
CMTM3	2.88471e-08	-0.233847	0.343	0.426	0.00105583
AMPD2	2.89837e-08	-0.378917	0.266	0.344	0.00106083
CREM	2.94715e-08	-0.341027	0.23	0.306	0.00107868
ADAM10	2.96867e-08	0.213447	0.811	0.796	0.00108656
MKRN2	2.99948e-08	-0.535934	0.107	0.163	0.00109784
CUL3	3.07245e-08	-0.171566	0.676	0.76	0.00112455
CLK3	3.08384e-08	-0.40493	0.171	0.238	0.00112872
HNRNPR	3.174e-08	-0.214746	0.493	0.578	0.00116172
NDUFB4	3.2244e-08	0.321801	0.613	0.577	0.00118016
OSBP	3.33363e-08	-0.365086	0.265	0.342	0.00122014
SGMS1	3.33409e-08	-0.256753	0.628	0.687	0.00122031
EIF3B	3.47217e-08	-0.290077	0.319	0.398	0.00127085
NEK7	3.57054e-08	0.316607	0.603	0.557	0.00130685
TTYH3	3.6063e-08	-0.259818	0.381	0.47	0.00131994
AC025171.3	3.67918e-08	-0.536223	0.105	0.161	0.00134662
LINC02328	3.73024e-08	-0.52356	0.096	0.151	0.00136531
MED26	3.78031e-08	-0.42246	0.208	0.278	0.00138363
PABPC4	3.79935e-08	-0.254608	0.387	0.466	0.0013906
GNG5	3.85002e-08	0.151178	0.917	0.921	0.00140915
ZBTB17	3.86456e-08	-0.46439	0.107	0.164	0.00141447
EIF3J	3.89483e-08	-0.277493	0.378	0.458	0.00142555
DNAJB11	3.90411e-08	-0.30442	0.255	0.331	0.00142894
GABBR1	3.93677e-08	-0.43916	0.153	0.218	0.0014409
GNA12	3.9947e-08	-0.336652	0.261	0.334	0.0014621
CDIP1	3.99963e-08	-0.606297	0.066	0.112	0.0014639
SNRPA1	4.24425e-08	-0.345124	0.299	0.371	0.00155344
DNAJC7	4.24496e-08	-0.196805	0.568	0.653	0.0015537
DPM3	4.25519e-08	0.538659	0.269	0.209	0.00155744
CAPG	4.29374e-08	-0.140833	0.785	0.852	0.00157155
METRNL	4.54284e-08	-0.239863	0.484	0.564	0.00166272
AF111167.1	4.60417e-08	-0.576935	0.093	0.146	0.00168517
CES1	4.6412e-08	-0.279267	0.348	0.429	0.00169873
ARHGAP4	4.64521e-08	-0.197871	0.501	0.584	0.00170019
CENPC	4.64667e-08	-0.219228	0.301	0.385	0.00170073
EIF3L	4.64892e-08	-0.172545	0.665	0.733	0.00170155
MIB1	4.71617e-08	0.617789	0.339	0.284	0.00172617
FBXO31	4.8827e-08	-0.426292	0.121	0.18	0.00178712
DRAM1	4.89809e-08	-0.346995	0.27	0.348	0.00179275
GAS7	4.94769e-08	-0.191831	0.813	0.866	0.0018109
ALYREF	5.10421e-08	-0.3652	0.208	0.28	0.00186819
XRCC5	5.17776e-08	0.22072	0.76	0.752	0.00189511
UXS1	5.55619e-08	-0.360419	0.179	0.248	0.00203362
FAM234A	5.94926e-08	-0.433617	0.127	0.185	0.00217749
SPIDR	5.97884e-08	0.300567	0.844	0.862	0.00218832
FOXK2	6.01679e-08	-0.291775	0.339	0.419	0.00220221
ERLIN2	6.02421e-08	-0.39421	0.169	0.233	0.00220492
LMTK2	6.03187e-08	-0.290271	0.258	0.337	0.00220773
AC040970.1	6.10424e-08	-0.478231	0.152	0.213	0.00223421
DDX39A	6.16232e-08	-0.338528	0.301	0.374	0.00225547
WDFY3	6.2925e-08	0.219177	0.843	0.847	0.00230312
PAG1	6.31661e-08	0.709345	0.581	0.577	0.00231194
SLC36A4	6.64303e-08	0.466828	0.45	0.398	0.00243142
RPL6	6.69866e-08	-0.0935316	0.974	0.99	0.00245178
IRF1	6.72471e-08	-0.234097	0.604	0.67	0.00246131
RNF146	6.94864e-08	0.541187	0.345	0.287	0.00254327
PLAA	7.05429e-08	-0.298283	0.261	0.339	0.00258194
UBE2S	7.10367e-08	-0.283016	0.313	0.39	0.00260002
TSPAN2	7.14066e-08	0.924943	0.105	0.064	0.00261355
CDK10	7.16084e-08	-0.625274	0.058	0.102	0.00262094
IRF2BPL	7.17797e-08	-0.363114	0.129	0.189	0.00262721
SLC25A28	7.49053e-08	-0.43555	0.159	0.223	0.00274161
GLA	7.53287e-08	-0.425594	0.204	0.274	0.0027571
VEZT	7.61737e-08	-0.394031	0.258	0.332	0.00278803
FAM126B	7.91949e-08	0.480999	0.379	0.318	0.00289861
GABPB1	8.06697e-08	-0.478508	0.181	0.244	0.00295259
SPATA2L	8.08236e-08	-0.528705	0.094	0.146	0.00295822
TUT7	8.1172e-08	0.400005	0.664	0.657	0.00297098
PRCP	8.19104e-08	-0.199682	0.425	0.512	0.002998
AKAP10	8.19392e-08	0.373864	0.521	0.472	0.00299906
EHBP1L1	8.33235e-08	-0.159698	0.655	0.734	0.00304972
WHAMM	8.43225e-08	-0.383806	0.222	0.292	0.00308629
GAK	8.45923e-08	-0.239625	0.44	0.517	0.00309616
HSPA9	9.03574e-08	-0.227353	0.434	0.516	0.00330717
GIMAP7	9.04421e-08	0.23956	0.734	0.72	0.00331027
CYP1B1	9.09654e-08	0.333942	0.607	0.566	0.00332943
SIRT2	9.23752e-08	-0.284563	0.281	0.358	0.00338102
DYNC1H1	9.36967e-08	-0.192518	0.494	0.584	0.00342939
HIPK2	9.77029e-08	0.583975	0.516	0.488	0.00357602
CNIH4	9.81033e-08	0.37554	0.484	0.435	0.00359068
TLR2	9.9361e-08	0.378165	0.782	0.796	0.00363671
TOMM40L	1.00299e-07	-0.683396	0.06	0.104	0.00367105
RPSA	1.02817e-07	-0.154437	0.839	0.885	0.00376322
ZDHHC1	1.02922e-07	-0.847697	0.061	0.104	0.00376705
GPBAR1	1.04852e-07	-0.415	0.242	0.31	0.00383767
HNRNPM	1.05674e-07	-0.19644	0.623	0.695	0.00386777
SLC35E3	1.0742e-07	0.6979	0.214	0.16	0.0039317
P2RY13	1.08246e-07	-0.253676	0.563	0.632	0.0039619
DPYSL2	1.1074e-07	-0.17209	0.518	0.612	0.00405321
VIM	1.13292e-07	-0.117484	0.994	0.998	0.0041466
PDE8A	1.15816e-07	-0.301291	0.407	0.485	0.00423898
HLA-DRB5	1.21753e-07	-0.197871	0.589	0.657	0.00445629
SEC24A	1.23417e-07	-0.431594	0.174	0.236	0.0045172
MAPK14	1.23569e-07	0.271332	0.787	0.783	0.00452273
GNPTG	1.239e-07	-0.318652	0.216	0.288	0.00453487
IRF2	1.24332e-07	0.360144	0.541	0.494	0.00455069
UBP1	1.26503e-07	-0.312976	0.344	0.424	0.00463015
SYNE1	1.30893e-07	0.583768	0.447	0.401	0.00479082
CPSF6	1.32291e-07	-0.316711	0.378	0.451	0.00484199
RIOK3	1.35438e-07	-0.167079	0.606	0.687	0.00495717
GIMAP5	1.40667e-07	0.587707	0.223	0.168	0.00514854
ERCC1	1.41849e-07	-0.214588	0.517	0.599	0.00519182
RALY	1.46699e-07	-0.215024	0.633	0.704	0.00536933
ATF5	1.49921e-07	-0.483463	0.14	0.197	0.00548727
ITPRIP	1.50233e-07	-0.299187	0.284	0.358	0.00549868
CHD6	1.51707e-07	-0.272867	0.322	0.396	0.00555263
SERF2	1.55835e-07	0.0845879	0.992	0.997	0.00570372
AC011511.2	1.58014e-07	-0.503103	0.077	0.125	0.00578345
AGO3	1.60009e-07	-0.208958	0.514	0.597	0.00585647
SLC35C2	1.61883e-07	-0.318372	0.207	0.277	0.00592508
CELF1	1.64434e-07	-0.164319	0.754	0.816	0.00601844
HNRNPA3	1.64558e-07	-0.140253	0.721	0.796	0.00602298
IFI16	1.64763e-07	0.255795	0.732	0.723	0.00603049
RBM25	1.65016e-07	-0.185536	0.611	0.692	0.00603974
CLEC4D	1.70653e-07	0.552056	0.291	0.23	0.00624607
YAF2	1.73843e-07	-0.232182	0.372	0.452	0.00636282
GAB2	1.75061e-07	-0.118354	0.884	0.928	0.00640739
ATP11B	1.78096e-07	-0.138055	0.635	0.713	0.00651848
PIK3CD	1.8638e-07	0.317539	0.642	0.617	0.00682171
KCNK6	1.87245e-07	-0.209945	0.283	0.362	0.00685335
CPQ	1.90775e-07	0.268808	0.817	0.808	0.00698256
LONP1	1.91539e-07	-0.457508	0.108	0.161	0.00701051
CCDC122	1.94506e-07	-0.685239	0.062	0.105	0.00711912
DNAJB6	1.94878e-07	-0.21621	0.591	0.666	0.00713272
ESCO1	1.94913e-07	-0.416858	0.249	0.315	0.007134
GRB10	1.95865e-07	0.980227	0.137	0.093	0.00716884
NCF1	2.01816e-07	-0.102962	0.912	0.946	0.00738666
AC091271.1	2.02301e-07	-0.352671	0.112	0.167	0.00740441
SUPT5H	2.24349e-07	-0.246137	0.322	0.403	0.0082114
ABHD12	2.28202e-07	-0.391509	0.215	0.28	0.00835241
PNP	2.31231e-07	-0.27581	0.346	0.422	0.00846328
EYA3	2.32523e-07	0.472231	0.352	0.296	0.00851056
SMARCA5	2.40195e-07	-0.237832	0.436	0.511	0.00879136
IKZF5	2.42912e-07	-0.344281	0.132	0.189	0.00889083
LPGAT1	2.43738e-07	0.274886	0.711	0.688	0.00892107
PPCDC	2.65634e-07	-0.324281	0.17	0.232	0.00972246
FABP5	2.70803e-07	-0.473339	0.125	0.178	0.00991164
CLEC10A	2.74035e-07	-0.491833	0.091	0.14	0.0100299
PRXL2C	2.80737e-07	-0.422654	0.162	0.221	0.0102753
KIAA0319L	2.83137e-07	0.382824	0.559	0.524	0.0103631
SERTAD2	2.87079e-07	-0.174328	0.393	0.471	0.0105074
PPFIA1	2.9228e-07	-0.210617	0.495	0.576	0.0106978
EPHA1-AS1	2.95052e-07	0.745098	0.168	0.12	0.0107992
POLDIP3	2.98351e-07	-0.283373	0.205	0.273	0.01092
ZNF44	3.06974e-07	-0.293968	0.197	0.262	0.0112356
CYTH3	3.07989e-07	-0.316248	0.157	0.217	0.0112727
CAMK2D	3.1029e-07	-0.26598	0.454	0.534	0.0113569
MARCH5	3.1275e-07	-0.327069	0.263	0.336	0.011447
S100A12	3.16519e-07	0.166065	0.951	0.957	0.0115849
MYL12A	3.22207e-07	0.130253	0.931	0.944	0.0117931
SMIM26	3.23023e-07	0.33664	0.582	0.558	0.011823
MAPRE1	3.25355e-07	-0.187473	0.446	0.533	0.0119083
UBN1	3.32325e-07	-0.284807	0.392	0.464	0.0121634
PIGX	3.39945e-07	-0.259752	0.377	0.456	0.0124423
PLGRKT	3.40144e-07	-0.462796	0.083	0.131	0.0124496
EFCAB13	3.40478e-07	-0.514228	0.103	0.154	0.0124618
MALT1	3.4266e-07	-0.261365	0.381	0.453	0.0125417
CD4	3.43334e-07	-0.171857	0.534	0.624	0.0125664
RAB32	3.45013e-07	-0.12803	0.744	0.831	0.0126278
SULT1A1	3.55486e-07	-0.238869	0.507	0.581	0.0130111
SLC38A2	3.59126e-07	0.30346	0.725	0.712	0.0131444
AKIRIN1	3.6921e-07	-0.26281	0.324	0.397	0.0135135
SPTY2D1	3.70562e-07	-0.305861	0.246	0.313	0.0135629
MT-CO3	3.74033e-07	0.0529175	1	0.999	0.01369
SEC61B	3.7574e-07	0.193649	0.808	0.818	0.0137525
GIMAP1	3.91006e-07	0.296494	0.633	0.605	0.0143112
AL360012.1	3.92738e-07	-0.279984	0.244	0.315	0.0143746
CLU	4.01932e-07	0.462965	0.204	0.152	0.0147111
H1F0	4.0414e-07	-0.770931	0.097	0.146	0.0147919
ARHGAP32	4.13892e-07	-0.34901	0.161	0.22	0.0151489
XAF1	4.25999e-07	-0.294931	0.294	0.363	0.015592
CEACAM4	4.34306e-07	0.702463	0.24	0.19	0.015896
ZSCAN16-AS1	4.35275e-07	0.569646	0.311	0.258	0.0159315
TEX2	4.35826e-07	0.805119	0.182	0.134	0.0159517
APOBEC3A	4.37563e-07	-0.232539	0.542	0.626	0.0160153
HSPH1	4.51972e-07	-0.485857	0.141	0.197	0.0165426
LINC02062	4.52031e-07	-0.425661	0.137	0.192	0.0165448
C11orf58	4.53351e-07	0.271866	0.653	0.629	0.0165931
PPP1CB	4.54463e-07	-0.159604	0.75	0.798	0.0166338
IER3	4.57788e-07	-0.32678	0.513	0.578	0.0167555
WDR49	4.59503e-07	-0.554413	0.074	0.119	0.0168183
FPR1	4.67336e-07	0.219289	0.816	0.812	0.017105
BNIP3L	4.72526e-07	-0.167538	0.727	0.789	0.0172949
HIP1	4.7442e-07	-0.283789	0.284	0.356	0.0173642
ATG101	4.76459e-07	-0.241075	0.22	0.288	0.0174389
UBE2Q2	5.00374e-07	-0.374528	0.274	0.341	0.0183142
TALDO1	5.01957e-07	0.154363	0.954	0.963	0.0183721
HLA-DMB	5.11099e-07	-0.155695	0.513	0.598	0.0187067
SEM1	5.20721e-07	0.290355	0.65	0.627	0.0190589
DDX24	5.20815e-07	-0.254208	0.374	0.451	0.0190624
NAF1	5.26076e-07	-0.680992	0.082	0.127	0.0192549
LGALS9	5.39208e-07	-0.167249	0.569	0.653	0.0197356
C17orf49	5.43159e-07	-0.194373	0.407	0.495	0.0198801
METTL9	5.4981e-07	0.188012	0.844	0.835	0.0201236
THUMPD3-AS1	5.8809e-07	-0.251101	0.341	0.412	0.0215247
ZNF331	5.95816e-07	-0.415965	0.145	0.202	0.0218075
PADI4	6.05045e-07	0.343149	0.488	0.435	0.0221452
EIF4G1	6.09125e-07	-0.188583	0.41	0.495	0.0222946
MDM2	6.40988e-07	0.468136	0.424	0.375	0.0234608
LINC00937	6.47157e-07	0.434781	0.428	0.383	0.0236866
UBE2J1	6.61216e-07	-0.118665	0.689	0.771	0.0242012
LOXHD1	6.66017e-07	0.840328	0.139	0.096	0.0243769
FLVCR2	6.6754e-07	0.563789	0.324	0.273	0.0244326
ARPC4	6.68645e-07	0.209441	0.826	0.833	0.0244731
HTATSF1	6.68815e-07	-0.401539	0.158	0.216	0.0244793
CRELD2	6.71772e-07	-0.481516	0.124	0.178	0.0245875
ARF4	6.74035e-07	-0.156974	0.581	0.652	0.0246703
LSM12	6.77853e-07	-0.263825	0.328	0.402	0.0248101
SLC26A11	6.79743e-07	-0.600119	0.065	0.105	0.0248793
CPM	6.87956e-07	0.807027	0.24	0.193	0.0251799
LDLRAD3	6.94698e-07	0.570723	0.41	0.368	0.0254266
GATAD2A	7.08512e-07	-0.20855	0.464	0.543	0.0259323
SLC25A40	7.0904e-07	0.487094	0.288	0.234	0.0259516
JAK1	7.19632e-07	-0.154154	0.797	0.843	0.0263393
PPP1R2	7.22305e-07	-0.228236	0.46	0.532	0.0264371
RRBP1	7.27283e-07	-0.203194	0.44	0.514	0.0266193
PRKCB	7.28473e-07	-0.101144	0.96	0.978	0.0266628
SDF4	7.43802e-07	-0.26182	0.312	0.389	0.0272239
MYL12B	7.5064e-07	0.154857	0.912	0.924	0.0274742
PSMD14	7.50851e-07	-0.479319	0.175	0.232	0.0274819
NT5C2	7.53045e-07	0.267094	0.751	0.736	0.0275622
RAB12	7.61922e-07	-0.322996	0.278	0.346	0.0278871
IMMP2L	7.70547e-07	-0.371409	0.259	0.324	0.0282028
DPYD-AS1	7.71918e-07	0.610945	0.208	0.158	0.028253
RPS5	7.89351e-07	-0.11255	0.866	0.917	0.028891
HSPD1	7.92288e-07	-0.219672	0.372	0.448	0.0289985
ROMO1	7.93954e-07	0.352828	0.479	0.431	0.0290595
MFSD14B	8.04189e-07	-0.254777	0.494	0.573	0.0294341
AMD1	8.06222e-07	-0.233103	0.456	0.529	0.0295085
GOLGB1	8.10346e-07	-0.233282	0.417	0.492	0.0296595
RPL32	8.1314e-07	0.069947	0.989	0.996	0.0297617
MNT	8.23944e-07	-0.288693	0.283	0.352	0.0301572
MAP3K3	8.25725e-07	0.26608	0.758	0.76	0.0302224
HELZ2	8.45213e-07	-0.471359	0.088	0.133	0.0309356
LRRC8B	8.58299e-07	-0.427732	0.127	0.18	0.0314146
USP38	8.77966e-07	-0.359213	0.172	0.23	0.0321345
CANX	8.81831e-07	-0.157295	0.692	0.772	0.0322759
LINC02785	8.83527e-07	0.55931	0.28	0.23	0.032338
FAM200B	8.99835e-07	0.295661	0.651	0.626	0.0329349
LARP4B	9.43463e-07	-0.150178	0.65	0.718	0.0345317
CABIN1	9.46697e-07	-0.301784	0.187	0.25	0.0346501
APOL3	9.52096e-07	-0.278099	0.229	0.293	0.0348477
MX1	9.66308e-07	-0.282057	0.149	0.206	0.0353678
USP22	9.68373e-07	-0.22374	0.365	0.442	0.0354434
TMEM189	9.73809e-07	-0.411692	0.148	0.205	0.0356424
AC090559.1	1.00096e-06	-0.234603	0.403	0.478	0.036636
SAMD4A	1.00275e-06	-0.504451	0.064	0.104	0.0367017
BCL3	1.00578e-06	-0.21929	0.289	0.363	0.0368127
CD151	1.01178e-06	-0.27935	0.27	0.34	0.0370321
TSHZ1	1.01478e-06	-0.392284	0.139	0.192	0.037142
PPIB	1.03849e-06	-0.108412	0.725	0.803	0.0380096
RAP2B	1.03932e-06	-0.198942	0.403	0.482	0.0380401
TKT	1.04881e-06	0.112502	0.968	0.981	0.0383876
SNIP1	1.04945e-06	-0.332009	0.191	0.251	0.0384109
CAMK1	1.08697e-06	-0.299361	0.248	0.313	0.0397841
ZBTB7A	1.09044e-06	-0.157714	0.538	0.621	0.0399112
UBB	1.09072e-06	-0.148541	0.794	0.862	0.0399216
ACSL5	1.10226e-06	-0.379903	0.128	0.18	0.040344
BIN2	1.13287e-06	0.255759	0.782	0.776	0.0414642
LPCAT1	1.13845e-06	-0.214831	0.317	0.392	0.0416683
NDUFS5	1.14237e-06	0.225819	0.707	0.698	0.0418121
HBP1	1.15969e-06	-0.171364	0.473	0.556	0.0424459
RASSF1	1.1616e-06	-0.228346	0.297	0.372	0.0425157
GGA1	1.16759e-06	-0.328116	0.241	0.307	0.042735
NBPF26	1.17441e-06	-0.385862	0.102	0.151	0.0429846
CFLAR	1.19016e-06	0.239484	0.786	0.774	0.0435611
ARID5B	1.22202e-06	-0.269487	0.192	0.252	0.044727
CRADD	1.22417e-06	-0.419009	0.212	0.275	0.0448057
SLC22A15	1.25522e-06	0.510603	0.428	0.388	0.0459423
COX8A	1.26163e-06	0.156337	0.798	0.803	0.0461769
ENO1	1.26284e-06	-0.134551	0.844	0.888	0.0462212
PTK2	1.27616e-06	-0.302207	0.245	0.311	0.0467086
PLXDC2	1.3243e-06	0.141538	0.987	0.989	0.0484706
WASL	1.32646e-06	-0.29292	0.276	0.343	0.0485498
ETV3	1.35213e-06	-0.347533	0.172	0.228	0.0494891
SMPD4	1.37455e-06	-0.520446	0.099	0.147	0.0503098
SAMD4B	1.4054e-06	-0.215873	0.301	0.379	0.0514391
ANKRD42	1.42078e-06	-0.400491	0.089	0.135	0.0520019
HLA-DQA2	1.42238e-06	0.483578	0.178	0.129	0.0520604
NBN	1.43872e-06	-0.195462	0.339	0.414	0.0526587
RPL21	1.45209e-06	0.0709857	0.989	0.994	0.0531479
NUTM2A-AS1	1.45941e-06	-0.285318	0.218	0.281	0.053416
BSDC1	1.47217e-06	-0.244713	0.177	0.24	0.053883
GMPPA	1.47548e-06	-0.364494	0.087	0.133	0.0540039
PLEKHM1	1.47838e-06	-0.278156	0.275	0.342	0.0541101
CARS2	1.48111e-06	-0.141466	0.569	0.648	0.0542102
CHIC2	1.50274e-06	0.418859	0.494	0.461	0.0550018
AATBC	1.50576e-06	-0.515022	0.091	0.137	0.0551124
TMEM135	1.54471e-06	-0.360817	0.172	0.229	0.056538
EPC1	1.55407e-06	-0.227821	0.547	0.622	0.0568806
SLC25A37	1.57533e-06	0.417193	0.574	0.543	0.0576586
NCOA4	1.61595e-06	-0.119936	0.719	0.794	0.0591454
ZNF451	1.65466e-06	-0.244442	0.296	0.369	0.0605621
H3F3A	1.6665e-06	0.0603654	0.997	0.999	0.0609957
FASTK	1.68157e-06	-0.227993	0.16	0.22	0.0615471
HIPK3	1.68593e-06	0.249101	0.827	0.833	0.0617066
ADAM15	1.71969e-06	-0.331304	0.232	0.294	0.0629425
BRD4	1.75489e-06	-0.154508	0.6	0.68	0.0642307
RCN1	1.75577e-06	-0.678931	0.078	0.12	0.064263
NDRG1	1.76183e-06	-0.259964	0.327	0.404	0.0644846
SYK	1.7756e-06	-0.129547	0.888	0.919	0.0649886
ZBTB11	1.80146e-06	-0.272103	0.361	0.431	0.0659351
NDUFC1	1.83851e-06	0.32359	0.485	0.439	0.0672912
SECTM1	1.84479e-06	-0.2424	0.315	0.387	0.0675212
MAFB	1.85073e-06	-0.287929	0.599	0.672	0.0677387
PEA15	1.89692e-06	-0.303052	0.225	0.288	0.0694291
ARRDC3	1.91114e-06	-0.202677	0.355	0.434	0.0699498
AKR1A1	2.00655e-06	-0.181284	0.414	0.498	0.0734419
SEPTIN9	2.02038e-06	-0.162758	0.609	0.683	0.0739478
CLN8	2.06049e-06	-0.390547	0.166	0.223	0.0754161
PTP4A2	2.06944e-06	-0.098346	0.837	0.888	0.0757436
ARHGAP31	2.07519e-06	-0.25871	0.306	0.371	0.0759539
KIF1B	2.12361e-06	-0.16218	0.577	0.649	0.0777261
RFX5	2.14337e-06	-0.721929	0.07	0.11	0.0784495
ARFGEF2	2.16749e-06	-0.204439	0.381	0.453	0.0793323
SYAP1	2.16803e-06	-0.181515	0.416	0.49	0.079352
ECD	2.20085e-06	-0.31044	0.213	0.275	0.0805532
EPB41L2	2.24744e-06	-0.651334	0.079	0.121	0.0822587
NDST1	2.25714e-06	-0.296854	0.248	0.312	0.0826137
GNL2	2.32911e-06	-0.334992	0.187	0.244	0.0852479
NBEAL2	2.3853e-06	-0.111908	0.386	0.468	0.0873044
SNHG6	2.39052e-06	0.264308	0.667	0.662	0.0874956
SNRPG	2.47627e-06	0.30349	0.547	0.507	0.0906341
ILF3-DT	2.50423e-06	-0.346429	0.196	0.255	0.0916573
RSBN1L	2.521e-06	0.349609	0.507	0.456	0.0922711
FGD6	2.53122e-06	-0.298655	0.26	0.323	0.0926453
LYSMD3	2.53969e-06	-0.328582	0.137	0.191	0.092955
LINC02384	2.53996e-06	-0.451971	0.07	0.11	0.0929652
RUNX3	2.54819e-06	-0.393069	0.118	0.167	0.0932663
ZNF433-AS1	2.54901e-06	-0.384735	0.156	0.21	0.0932963
FUBP1	2.56476e-06	-0.185623	0.436	0.512	0.0938726
H2AFV	2.615e-06	-0.169171	0.628	0.703	0.0957117
ATM	2.66104e-06	0.274849	0.62	0.587	0.0973967
LANCL2	2.69561e-06	-0.344796	0.095	0.142	0.098662
ZNF92	2.71467e-06	-0.451362	0.108	0.155	0.0993595
TRAF6	2.72566e-06	-0.319639	0.09	0.136	0.0997619
RNF139	2.72738e-06	-0.206735	0.214	0.278	0.0998248
FAM20B	2.75561e-06	-0.407395	0.143	0.195	0.100858
PIAS1	2.78137e-06	0.169807	0.857	0.858	0.101801
GPR35	2.97145e-06	-0.617684	0.072	0.112	0.108758
RBM7	2.99326e-06	-0.348714	0.154	0.208	0.109556
THAP9	2.99973e-06	-0.435965	0.1	0.146	0.109793
DNAJB1	3.09525e-06	-0.268232	0.279	0.347	0.113289
MT-CO2	3.13682e-06	0.0584744	0.999	1	0.114811
TWISTNB	3.19253e-06	-0.704689	0.074	0.113	0.11685
MXD1	3.1942e-06	-0.0921998	0.652	0.727	0.116911
SELENOK	3.27408e-06	-0.181188	0.418	0.487	0.119835
UBE2R2	3.29493e-06	-0.118856	0.817	0.87	0.120598
AC022217.3	3.30327e-06	-0.0894525	0.661	0.741	0.120903
SEPTIN7	3.42922e-06	-0.128912	0.74	0.8	0.125513
GBP4	3.48707e-06	-0.600196	0.067	0.105	0.12763
SMIM13	3.48824e-06	-0.377733	0.107	0.155	0.127673
MPP5	3.50301e-06	-0.489406	0.102	0.147	0.128214
THUMPD1	3.50577e-06	-0.254563	0.214	0.276	0.128315
COPS2	3.51318e-06	-0.265468	0.307	0.37	0.128586
AMDHD2	3.53421e-06	-0.389999	0.102	0.148	0.129356
ANKRD12	3.55641e-06	-0.125791	0.763	0.815	0.130168
CDC5L	3.58692e-06	-0.203345	0.37	0.444	0.131285
ZNF787	3.5967e-06	-0.25709	0.294	0.361	0.131643
BTBD11	3.60262e-06	-0.399172	0.096	0.141	0.13186
HUS1	3.60421e-06	-0.405061	0.151	0.202	0.131918
GIMAP6	3.69357e-06	0.470574	0.264	0.214	0.135188
MAP2K5	3.76751e-06	0.428945	0.444	0.399	0.137895
RB1CC1	3.86018e-06	-0.160769	0.61	0.688	0.141286
STX7	3.86417e-06	0.273977	0.64	0.62	0.141432
CDK2AP2	3.8758e-06	-0.218629	0.233	0.298	0.141858
GIT2	3.90388e-06	0.325707	0.633	0.611	0.142886
ZNF385A	3.9375e-06	-0.143946	0.552	0.623	0.144117
ELP1	3.95934e-06	-0.454464	0.096	0.141	0.144916
ZNF281	4.02984e-06	-0.252957	0.181	0.238	0.147496
USP7	4.06273e-06	-0.196691	0.466	0.534	0.1487
OTUD5	4.10501e-06	-0.29739	0.246	0.307	0.150248
ETS2	4.10959e-06	-0.082881	0.483	0.578	0.150415
SRSF2	4.12027e-06	-0.135091	0.571	0.657	0.150806
TFEB	4.12325e-06	-0.171369	0.363	0.432	0.150915
RARA-AS1	4.19911e-06	-0.358443	0.118	0.167	0.153691
FOXK1	4.34963e-06	-0.288091	0.29	0.353	0.159201
DERL1	4.40673e-06	-0.232712	0.283	0.348	0.161291
PILRB	4.4513e-06	-0.429164	0.086	0.128	0.162922
RAB22A	4.52419e-06	-0.246446	0.236	0.299	0.16559
ELP2	4.56775e-06	-0.318167	0.174	0.229	0.167184
MIR646HG	4.74479e-06	-0.176638	0.278	0.345	0.173664
PIWIL4	4.8019e-06	-0.407931	0.143	0.193	0.175754
TPST2	4.95562e-06	-0.139226	0.4	0.475	0.18138
KPNA3	5.02026e-06	-0.173503	0.39	0.464	0.183747
TBCA	5.03041e-06	0.183185	0.754	0.758	0.184118
FFAR2	5.07956e-06	-0.152018	0.158	0.213	0.185917
MEF2A	5.1625e-06	0.234898	0.844	0.853	0.188953
FAM20C	5.19524e-06	-0.351829	0.168	0.222	0.190151
HLA-E	5.19858e-06	0.103737	0.947	0.968	0.190273
TJAP1	5.21952e-06	-0.392814	0.098	0.143	0.19104
DNAJC2	5.31426e-06	-0.29349	0.229	0.291	0.194507
EDEM3	5.31788e-06	0.402646	0.465	0.427	0.19464
CACYBP	5.33538e-06	-0.26221	0.268	0.332	0.19528
AC106865.2	5.41008e-06	-0.407201	0.133	0.182	0.198014
CDK5RAP2	5.41726e-06	-0.319584	0.147	0.199	0.198277
HLA-DRA	5.41983e-06	-0.13804	0.882	0.917	0.198371
PTBP1	5.42386e-06	-0.149461	0.361	0.439	0.198519
RPL18A	5.45755e-06	-0.0860802	0.972	0.99	0.199752
RRAS	5.52045e-06	-0.134384	0.238	0.308	0.202054
SMIM27	5.55851e-06	0.605508	0.128	0.088	0.203447
CAMKK2	5.64667e-06	-0.112337	0.479	0.554	0.206674
MEFV	5.73561e-06	-0.237022	0.32	0.388	0.209929
MAPK1IP1L	5.75107e-06	-0.19897	0.399	0.474	0.210495
CARD8	5.84845e-06	0.309518	0.52	0.488	0.214059
LIN54	6.02979e-06	-0.257771	0.178	0.234	0.220696
INSIG1	6.08798e-06	-0.436282	0.189	0.244	0.222826
RMDN3	6.157e-06	-0.553418	0.075	0.114	0.225352
PLP2	6.16524e-06	0.224333	0.747	0.746	0.225654
CSNK1G2	6.33079e-06	-0.191682	0.366	0.437	0.231713
RPS27A	6.45675e-06	0.0695659	0.984	0.997	0.236324
FAM117B	6.503e-06	0.438484	0.369	0.326	0.238016
ITFG1	6.51823e-06	0.227278	0.684	0.665	0.238574
ZNF687	6.62282e-06	-0.513557	0.08	0.12	0.242402
SNX29	6.77402e-06	-0.200614	0.666	0.73	0.247936
SENP2	6.9497e-06	-0.212306	0.277	0.342	0.254366
FAM198B-AS1	6.96122e-06	0.436063	0.322	0.274	0.254787
UBL3	6.97783e-06	-0.155174	0.51	0.578	0.255396
ZNF593	7.01164e-06	-0.361152	0.176	0.23	0.256633
HYOU1	7.07269e-06	-0.536497	0.087	0.128	0.258867
GNAI2	7.22812e-06	-0.084594	0.953	0.972	0.264557
ST3GAL1	7.29565e-06	-0.151777	0.478	0.554	0.267028
NECAP2	7.41671e-06	-0.191738	0.321	0.392	0.271459
AMZ1	7.52384e-06	-0.438841	0.097	0.14	0.27538
RPAP3	7.59824e-06	-0.332696	0.164	0.215	0.278103
CCT4	7.60265e-06	-0.212312	0.336	0.403	0.278265
PDIA4	7.62967e-06	-0.309983	0.176	0.231	0.279254
PARP8	7.68385e-06	0.212547	0.802	0.804	0.281237
ZNF780A	7.73055e-06	0.63164	0.172	0.13	0.282946
AFF3	7.7605e-06	-0.912284	0.07	0.107	0.284042
NDUFV3	7.8312e-06	-0.213457	0.319	0.388	0.28663
ZBTB8OS	7.84434e-06	0.39552	0.433	0.393	0.287111
H2AFZ	7.87251e-06	0.223164	0.758	0.744	0.288142
INPP1	7.97584e-06	-0.483473	0.078	0.118	0.291924
CD68	7.99135e-06	-0.105677	0.883	0.931	0.292491
FPR2	7.9931e-06	0.619449	0.267	0.223	0.292555
ZMYM2	8.02414e-06	-0.169203	0.653	0.712	0.293691
RPL27A	8.10563e-06	0.121227	0.938	0.954	0.296674
AP3S2	8.19531e-06	0.324283	0.505	0.467	0.299956
SRSF3	8.24829e-06	-0.132091	0.789	0.844	0.301896
HIPK1	8.31955e-06	-0.137635	0.496	0.57	0.304504
SHB	8.53366e-06	-0.542051	0.068	0.105	0.312341
ADNP2	8.55595e-06	-0.464535	0.122	0.167	0.313156
PICK1	8.69487e-06	0.722981	0.101	0.068	0.318241
MRPL55	8.79749e-06	-0.184489	0.275	0.344	0.321997
GCNT1	8.91384e-06	0.521117	0.204	0.16	0.326256
ESYT1	8.9903e-06	-0.325417	0.115	0.161	0.329054
SNN	9.18184e-06	-0.186436	0.227	0.293	0.336064
OPA3	9.23106e-06	-0.338506	0.128	0.176	0.337866
ZNF487	9.29181e-06	-0.160341	0.272	0.338	0.34009
SEC13	9.3587e-06	-0.200352	0.284	0.348	0.342538
ACADVL	9.39164e-06	-0.179654	0.367	0.439	0.343743
MAML3	9.46005e-06	0.204288	0.85	0.864	0.346247
INTS1	9.46101e-06	-0.258829	0.179	0.233	0.346282
PPDPF	9.79365e-06	-0.174742	0.488	0.557	0.358457
USP14	9.79667e-06	-0.314472	0.231	0.289	0.358568
AL390957.1	9.9477e-06	-0.177674	0.097	0.141	0.364096
C2CD5	1.01536e-05	0.479461	0.375	0.334	0.371631
RNF103	1.02911e-05	-0.388568	0.128	0.175	0.376663
NUDT2	1.04228e-05	-0.244506	0.116	0.164	0.381485
MCTP1	1.04316e-05	-0.17555	0.853	0.892	0.381807
DHX34	1.05579e-05	-0.235217	0.289	0.35	0.386431
MACF1	1.06239e-05	-0.154281	0.647	0.715	0.388845
CCDC88B	1.07901e-05	-0.129299	0.374	0.453	0.394928
TMEM256	1.08809e-05	0.382341	0.397	0.359	0.398252
ARL8B	1.09831e-05	-0.169949	0.61	0.666	0.401993
LDLRAD4	1.10096e-05	-0.211242	0.518	0.581	0.402963
SPATA13	1.11003e-05	-0.194087	0.369	0.436	0.406283
MACO1	1.11034e-05	-0.21143	0.247	0.309	0.406396
MYO1E	1.12511e-05	-0.382654	0.216	0.274	0.411801
SINHCAF	1.13348e-05	-0.211612	0.211	0.271	0.414863
SAT1	1.1443e-05	-0.0846092	0.98	0.993	0.418824
TUBB4B	1.15654e-05	-0.176619	0.413	0.482	0.423304
RIN3	1.18152e-05	0.177953	0.829	0.833	0.432449
ABHD17A	1.18552e-05	-0.188331	0.41	0.48	0.433913
UQCRFS1	1.20572e-05	-0.167416	0.53	0.61	0.441305
WDR11	1.21056e-05	0.390575	0.398	0.357	0.443077
TAPBP	1.21156e-05	-0.130093	0.634	0.705	0.443443
TOR3A	1.22329e-05	-0.215902	0.181	0.237	0.447735
ITGA4	1.2279e-05	-0.150966	0.586	0.659	0.449424
PSMA6	1.2401e-05	0.229913	0.653	0.641	0.453888
RRN3	1.25913e-05	-0.40117	0.111	0.156	0.460855
TEDC1	1.26892e-05	-0.544961	0.069	0.105	0.464437
MBNL1	1.27148e-05	0.0916074	0.977	0.988	0.465375
RMND5A	1.28604e-05	-0.200634	0.317	0.386	0.470705
GK	1.32206e-05	-0.143703	0.445	0.517	0.483889
HCCS	1.32388e-05	-0.355509	0.185	0.238	0.484553
DNAJC21	1.34202e-05	-0.270805	0.319	0.378	0.491194
AP000763.3	1.36703e-05	-0.399575	0.14	0.188	0.500346
FYN	1.38779e-05	0.212149	0.819	0.829	0.507946
PLCG2	1.3966e-05	0.275358	0.73	0.715	0.51117
PTPRC	1.40711e-05	0.0763686	0.996	0.997	0.515017
MEF2C	1.40957e-05	0.243426	0.715	0.707	0.515916
CD300C	1.42242e-05	-0.376365	0.181	0.234	0.52062
SLC30A1	1.46352e-05	-0.335771	0.2	0.254	0.535664
PREX1	1.49039e-05	0.233969	0.78	0.792	0.545498
MSL3	1.50025e-05	0.409769	0.473	0.442	0.549106
ARHGAP22	1.5317e-05	0.613035	0.133	0.096	0.560619
PKN2	1.60371e-05	0.216651	0.759	0.766	0.586974
PPIA	1.60591e-05	-0.115774	0.808	0.873	0.587781
SRPK1	1.61085e-05	-0.150407	0.259	0.316	0.589587
LSM8	1.61721e-05	0.304409	0.504	0.47	0.591917
DENND3	1.68117e-05	-0.0969984	0.466	0.537	0.615327
LUC7L2	1.68409e-05	-0.146025	0.554	0.62	0.616394
CSF2RB	1.68484e-05	-0.127335	0.316	0.39	0.616667
SRRM2	1.68983e-05	-0.116584	0.783	0.837	0.618494
DCTN4	1.70151e-05	-0.119308	0.394	0.473	0.622771
ZNF598	1.70401e-05	-0.331747	0.077	0.115	0.623685
PPM1F	1.71624e-05	-0.118981	0.382	0.458	0.628161
NOP53	1.72113e-05	-0.141263	0.603	0.674	0.629951
HAL	1.72308e-05	0.567636	0.234	0.189	0.630665
ALAS1	1.72376e-05	-0.322801	0.16	0.209	0.630912
RBM14	1.72592e-05	-0.320553	0.207	0.263	0.631704
UBXN2A	1.73585e-05	-0.150642	0.3	0.363	0.635338
ARMCX3	1.75071e-05	-0.268231	0.157	0.208	0.640777
CXXC5	1.76426e-05	-0.37375	0.144	0.191	0.645736
DESI1	1.78639e-05	-0.187687	0.275	0.339	0.653836
CRIP1	1.79296e-05	0.00661034	0.671	0.737	0.656242
ZSWIM6	1.85934e-05	-0.112758	0.938	0.967	0.680536
SRRT	1.86785e-05	-0.337923	0.168	0.217	0.68365
TMBIM4	1.91756e-05	0.195016	0.792	0.804	0.701848
RHOF	1.91998e-05	-0.428884	0.093	0.133	0.702734
TTC39C	1.94498e-05	0.384498	0.397	0.356	0.711882
SPIRE1	1.95052e-05	-0.421789	0.144	0.191	0.71391
ELP5	1.97195e-05	-0.361757	0.115	0.16	0.721755
SETD2	1.97472e-05	-0.116383	0.659	0.732	0.722766
MICU1	2.04183e-05	0.260038	0.787	0.777	0.74733
MKNK2	2.04324e-05	-0.191733	0.479	0.546	0.747846
AGAP3	2.06883e-05	-0.303485	0.244	0.3	0.757214
TNIP2	2.06898e-05	-0.266303	0.174	0.228	0.757266
SSRP1	2.07378e-05	-0.330789	0.135	0.182	0.759026
PLCXD1	2.08396e-05	-0.37645	0.085	0.124	0.762749
COX6C	2.09985e-05	0.173935	0.731	0.725	0.768564
DAZAP1	2.10638e-05	-0.184948	0.288	0.354	0.770955
CCR2	2.13337e-05	0.346071	0.468	0.436	0.780835
YY1	2.13793e-05	-0.141084	0.652	0.713	0.782504
SAMD8	2.14767e-05	-0.167343	0.426	0.494	0.786069
SHKBP1	2.1499e-05	-0.109788	0.569	0.637	0.786883
XRCC4	2.15656e-05	0.350665	0.458	0.42	0.789322
UBA3	2.17507e-05	0.394932	0.445	0.41	0.796098
EMP3	2.18712e-05	0.122475	0.963	0.978	0.800509
BUD23	2.22287e-05	-0.2942	0.19	0.243	0.813593
CAMKMT	2.22866e-05	-0.124348	0.431	0.508	0.815712
DDAH2	2.23361e-05	-0.31444	0.218	0.272	0.817524
CNTRL	2.24051e-05	0.353002	0.496	0.468	0.820048
SFMBT2	2.24794e-05	-0.267172	0.202	0.258	0.822767
GNG10	2.25526e-05	0.197985	0.663	0.632	0.825447
CCDC32	2.26938e-05	-0.176632	0.165	0.218	0.830617
NOL4L	2.3002e-05	-0.451513	0.081	0.118	0.841896
SNX30	2.3368e-05	-0.269579	0.359	0.418	0.855291
HNRNPF	2.34752e-05	-0.122363	0.672	0.737	0.859215
HRH2	2.3527e-05	0.237731	0.592	0.555	0.861113
HTT	2.35945e-05	-0.209886	0.438	0.505	0.863584
RPL12	2.39218e-05	0.082959	0.973	0.988	0.875563
MIA3	2.39562e-05	-0.217663	0.285	0.347	0.876821
KMT5A	2.4031e-05	-0.34335	0.143	0.189	0.879558
PI4K2B	2.40325e-05	-0.342147	0.134	0.179	0.879614
CTSB	2.42139e-05	0.147154	0.862	0.864	0.886251
IQCE	2.45119e-05	-0.437048	0.106	0.149	0.89716
EIF4H	2.45315e-05	-0.165608	0.522	0.59	0.897879
EFL1	2.45398e-05	-0.252576	0.119	0.164	0.898183
AC008105.3	2.45492e-05	-0.172549	0.302	0.367	0.898526
CD300LF	2.46262e-05	-0.139824	0.405	0.478	0.901343
PRKAR2A	2.47458e-05	-0.201507	0.392	0.455	0.905722
SMAP2	2.50483e-05	0.294447	0.92	0.948	0.916791
RPLP1	2.53328e-05	0.0680274	0.998	0.999	0.927207
AL499604.1	2.53467e-05	-0.331689	0.147	0.195	0.927715
MTDH	2.54599e-05	-0.112922	0.812	0.875	0.931859
ASCC1	2.56556e-05	0.636088	0.157	0.119	0.93902
WASHC2A	2.60664e-05	-0.199072	0.196	0.252	0.954057
DDX54	2.60939e-05	-0.330761	0.155	0.206	0.955062
SLC9A8	2.62613e-05	-0.119715	0.281	0.345	0.961189
GARS	2.6487e-05	-0.272904	0.226	0.282	0.96945
DNAJC3	2.69845e-05	-0.155327	0.522	0.596	0.987661
CSDE1	2.70964e-05	-0.126271	0.785	0.845	0.991754
KIF13A	2.71108e-05	0.229469	0.752	0.742	0.992281
MPRIP	2.72141e-05	-0.201248	0.199	0.256	0.996065
MT-ND4	2.7337e-05	0.0588754	0.999	1	1
CDC37	2.75773e-05	-0.19225	0.511	0.578	1
RBM10	2.80299e-05	-0.225404	0.187	0.24	1
PDE2A	2.83509e-05	-0.495237	0.068	0.103	1
COQ7	2.86545e-05	-0.213803	0.218	0.276	1
FAM102B	2.86556e-05	-0.276639	0.236	0.294	1
UQCRB	2.86861e-05	0.108939	0.895	0.919	1
TMBIM1	3.0205e-05	-0.20235	0.254	0.317	1
AC005050.3	3.03277e-05	-0.12646	0.126	0.17	1
SLC35E1	3.03446e-05	-0.348207	0.223	0.275	1
TOX4	3.04657e-05	-0.195818	0.324	0.388	1
TMEM104	3.08977e-05	-0.406606	0.119	0.161	1
TM6SF1	3.09783e-05	-0.311259	0.1	0.141	1
AGTRAP	3.09834e-05	0.157291	0.868	0.869	1
HSF1	3.10366e-05	-0.230692	0.252	0.309	1
RNGTT	3.10438e-05	-0.15759	0.399	0.468	1
CNST	3.10958e-05	-0.305661	0.224	0.279	1
RESF1	3.2082e-05	0.323107	0.576	0.552	1
VCP	3.22964e-05	-0.177431	0.494	0.556	1
NDUFS2	3.30331e-05	-0.117419	0.374	0.454	1
MECP2	3.33054e-05	-0.217434	0.374	0.442	1
UNC13D	3.33822e-05	-0.110111	0.266	0.33	1
UBE3C	3.3816e-05	0.312741	0.494	0.47	1
TGFBI	3.38338e-05	-0.122733	0.704	0.755	1
FAM76A	3.39232e-05	-0.282252	0.101	0.142	1
ELF1	3.45588e-05	-0.0295757	0.866	0.912	1
DYNLL2	3.46685e-05	-0.335708	0.231	0.284	1
KDM3A	3.47136e-05	-0.307268	0.191	0.242	1
CHD7	3.49298e-05	-0.438071	0.076	0.112	1
SASH1	3.53464e-05	-0.216546	0.176	0.228	1
SLC16A3	3.54213e-05	-0.14288	0.603	0.667	1
YTHDF1	3.60147e-05	-0.242024	0.157	0.207	1
IFI35	3.63009e-05	-0.178623	0.272	0.335	1
CLMN	3.68789e-05	-0.148829	0.528	0.601	1
REPIN1	3.69766e-05	-0.246597	0.14	0.188	1
RB1	3.74227e-05	0.245367	0.693	0.685	1
PPP4R2	3.75887e-05	-0.192712	0.478	0.539	1
EEF1B2	3.79496e-05	-0.0993506	0.843	0.901	1
COX19	3.84718e-05	-0.188628	0.285	0.346	1
B3GNTL1	3.84802e-05	-0.246118	0.193	0.246	1
APLP2	3.85425e-05	-0.0879933	0.937	0.964	1
MED29	3.94175e-05	-0.237562	0.243	0.299	1
TRAPPC5	3.97524e-05	0.136752	0.902	0.922	1
TES	3.97764e-05	-0.161685	0.432	0.501	1
TMEM38B	3.98547e-05	-0.379022	0.07	0.104	1
NOP10	3.99732e-05	0.222437	0.769	0.769	1
AC124016.1	4.00538e-05	-0.491806	0.068	0.102	1
INPP5F	4.0306e-05	-0.422048	0.112	0.152	1
KAT6B	4.05872e-05	-0.173352	0.378	0.442	1
HNRNPA1	4.06961e-05	-0.12551	0.743	0.808	1
EIF3H	4.07102e-05	-0.116989	0.792	0.848	1
FHL3	4.09241e-05	-0.230107	0.169	0.219	1
MRPL54	4.09309e-05	-0.179346	0.46	0.526	1
EIF4G2	4.09397e-05	-0.123928	0.787	0.837	1
LRRFIP2	4.11589e-05	-0.120734	0.634	0.689	1
DLST	4.16154e-05	-0.221214	0.241	0.297	1
MED15	4.23551e-05	-0.15729	0.399	0.468	1
LRRC37A2	4.26322e-05	-0.318475	0.119	0.162	1
XRCC6	4.30149e-05	-0.145397	0.577	0.635	1
SPNS1	4.30438e-05	-0.355529	0.213	0.264	1
SGMS2	4.30829e-05	0.416805	0.47	0.441	1
PNPLA6	4.32334e-05	-0.172299	0.341	0.405	1
CYBB	4.35635e-05	-0.0684195	0.945	0.968	1
PPA1	4.37677e-05	-0.212345	0.34	0.402	1
NDUFA13	4.38203e-05	0.137572	0.863	0.874	1
CFP	4.4083e-05	-0.102132	0.833	0.886	1
EIF3I	4.41539e-05	-0.168874	0.441	0.514	1
C20orf194	4.50765e-05	0.297314	0.514	0.477	1
ME1	4.53021e-05	0.770142	0.102	0.071	1
RPL13	4.53553e-05	-0.0677509	0.991	0.997	1
PTPN22	4.54561e-05	0.46115	0.31	0.268	1
NUS1	4.5512e-05	-0.129802	0.305	0.369	1
FAM210A	4.56906e-05	-0.512339	0.083	0.12	1
PPM1B	4.60055e-05	0.372966	0.566	0.57	1
MTMR14	4.63225e-05	-0.180413	0.506	0.572	1
PGP	4.70297e-05	-0.180161	0.353	0.418	1
STT3B	4.78332e-05	-0.126776	0.588	0.659	1
CD164	4.82083e-05	-0.123626	0.746	0.802	1
FAR1	4.83286e-05	-0.130398	0.759	0.813	1
CS	4.85477e-05	-0.222358	0.241	0.298	1
SEC62	4.88148e-05	0.239598	0.638	0.615	1
OSGIN2	4.92005e-05	-0.311446	0.149	0.193	1
PARL	4.99818e-05	0.319752	0.52	0.488	1
RPL13A	5.07067e-05	-0.0905184	0.948	0.977	1
ZHX2	5.13244e-05	-0.224032	0.161	0.21	1
C2orf69	5.13387e-05	-0.516923	0.071	0.105	1
ABI3	5.16621e-05	-0.241173	0.195	0.247	1
BRAF	5.27305e-05	-0.152465	0.572	0.633	1
POLD3	5.29356e-05	-0.215776	0.217	0.269	1
ECHS1	5.49887e-05	-0.215304	0.299	0.362	1
SULT1B1	5.51492e-05	0.706774	0.17	0.133	1
BBX	5.54342e-05	-0.0735759	0.517	0.589	1
DNAJC10	5.57505e-05	-0.258979	0.281	0.337	1
WBP11	5.68663e-05	-0.157754	0.316	0.377	1
B3GNT5	5.68692e-05	-0.380941	0.116	0.157	1
RCC2	5.69281e-05	-0.191195	0.286	0.343	1
CDK12	5.7909e-05	-0.151762	0.376	0.446	1
TSTD2	5.80374e-05	-0.411347	0.085	0.122	1
EIF2S3	5.85768e-05	-0.136339	0.654	0.72	1
PRKD2	5.91496e-05	-0.214972	0.171	0.22	1
EIF5B	5.93859e-05	0.310812	0.374	0.331	1
UBA1	5.95354e-05	-0.112693	0.339	0.407	1
LINC01004	5.95464e-05	-0.14785	0.256	0.316	1
LILRB4	6.04791e-05	-0.20298	0.292	0.354	1
CEP170	6.15475e-05	-0.149469	0.597	0.657	1
PURB	6.16237e-05	-0.242136	0.203	0.253	1
RAI1	6.25605e-05	-0.391727	0.15	0.194	1
SREK1	6.28683e-05	-0.12783	0.372	0.439	1
AC087239.1	6.32614e-05	-0.298189	0.145	0.189	1
GTPBP4	6.34367e-05	-0.283069	0.183	0.232	1
KPNA2	6.38118e-05	-0.290542	0.151	0.195	1
COX7B	6.39742e-05	0.18856	0.718	0.732	1
N4BP2L2	6.39745e-05	0.18233	0.777	0.779	1
AP3S1	6.4804e-05	-0.154454	0.413	0.482	1
TMEM41B	6.61872e-05	-0.366549	0.173	0.219	1
ZNF791	6.62785e-05	-0.263038	0.155	0.2	1
RPGR	6.63632e-05	-0.197988	0.208	0.263	1
BCL11A	6.72339e-05	-0.178326	0.156	0.204	1
GRINA	6.72807e-05	0.286131	0.618	0.614	1
ING2	6.96797e-05	-0.391428	0.116	0.157	1
PSEN1	6.98807e-05	0.202934	0.71	0.707	1
CD40	7.01759e-05	-0.346191	0.095	0.134	1
RAB5A	7.17372e-05	-0.129572	0.382	0.451	1
VAPA	7.18731e-05	-0.0632552	0.768	0.823	1
HLX-AS1	7.23202e-05	-0.417872	0.069	0.102	1
SFT2D2	7.42257e-05	-0.177475	0.314	0.376	1
AC020911.2	7.42697e-05	0.454394	0.205	0.164	1
NETO2	7.43186e-05	0.56834	0.165	0.128	1
MT-ND2	7.55704e-05	0.07961	0.998	0.999	1
CDK11B	7.58379e-05	-0.176526	0.234	0.288	1
NEDD9	7.62614e-05	-0.0194844	0.556	0.64	1
INTS11	7.6641e-05	-0.256135	0.186	0.238	1
GPX4	7.66433e-05	0.15203	0.833	0.859	1
TDP1	7.72271e-05	-0.466885	0.093	0.13	1
MAST2	7.75445e-05	-0.343723	0.159	0.204	1
AC011472.2	7.82377e-05	0.504349	0.25	0.211	1
CORO1B	8.00277e-05	-0.148142	0.37	0.44	1
KDM2A	8.01816e-05	-0.0891957	0.873	0.902	1
TSHZ3	8.09968e-05	0.356524	0.335	0.285	1
CAMLG	8.10254e-05	-0.180576	0.384	0.447	1
HMGN3	8.12142e-05	-0.150708	0.468	0.537	1
PPP6R1	8.15566e-05	-0.185822	0.279	0.342	1
PDSS1	8.18381e-05	0.649993	0.126	0.093	1
HNMT	8.26984e-05	0.238026	0.618	0.6	1
RSRP1	8.30281e-05	0.209944	0.757	0.763	1
ARHGAP45	8.31296e-05	-0.0907704	0.571	0.64	1
BRD2	8.43516e-05	-0.14767	0.516	0.585	1
ZCCHC24	8.4439e-05	-0.421466	0.08	0.115	1
MILR1	8.47339e-05	-0.179351	0.197	0.251	1
ARPC1A	8.4843e-05	-0.137609	0.335	0.401	1
CRLS1	8.5072e-05	0.43411	0.304	0.264	1
NIPSNAP3A	8.51971e-05	-0.146456	0.193	0.244	1
PYCARD	8.57601e-05	0.101461	0.929	0.953	1
HADHB	8.68165e-05	0.267073	0.61	0.597	1
SOCS3	8.71882e-05	-0.237055	0.377	0.438	1
CAMTA1	8.72747e-05	-0.142903	0.571	0.628	1
MRPL52	8.74801e-05	0.281382	0.477	0.438	1
NUMA1	8.79151e-05	-0.132912	0.329	0.392	1
TNF	8.85021e-05	-0.304229	0.08	0.116	1
CASP9	8.92245e-05	-0.294581	0.15	0.194	1
CDK17	9.02691e-05	-0.13771	0.381	0.447	1
FCHO2	9.08703e-05	0.490096	0.351	0.318	1
MYCBP2	9.1468e-05	0.165337	0.83	0.838	1
SERPINA1	9.20712e-05	0.0790193	0.952	0.958	1
TENT2	9.29197e-05	0.215885	0.657	0.649	1
RNF149	9.42001e-05	0.209032	0.891	0.897	1
CUX1	9.48415e-05	0.13929	0.919	0.929	1
SLC25A32	9.5283e-05	-0.262711	0.157	0.201	1
EPB41	9.60341e-05	-0.0998409	0.581	0.661	1
TPD52L2	9.67406e-05	-0.167544	0.432	0.495	1
OTUD4	9.71106e-05	-0.278721	0.205	0.255	1
VPS37C	9.82628e-05	-0.184135	0.187	0.238	1
PLD3	9.87159e-05	-0.12835	0.465	0.536	1
SETDB2	9.91134e-05	-0.374232	0.149	0.193	1
DIDO1	9.94196e-05	-0.0783299	0.268	0.328	1
ATF7	0.000100496	0.356872	0.433	0.402	1
AAGAB	0.000100597	-0.226684	0.191	0.241	1
CARD19	0.000101254	-0.132228	0.482	0.553	1
YME1L1	0.000101484	-0.149088	0.608	0.665	1
UGCG	0.000101738	-0.373464	0.112	0.15	1
CACNA2D3	0.000101782	-0.259913	0.266	0.319	1
SH3GLB2	0.000101893	-0.324337	0.11	0.149	1
KCNQ1	0.000102681	0.250104	0.574	0.549	1
NCOA7	0.000102714	-0.25831	0.193	0.243	1
BAG1	0.000103205	-0.14599	0.446	0.514	1
LYPLA1	0.000103218	0.272196	0.534	0.507	1
DHRS7	0.000105491	0.271915	0.557	0.537	1
MED30	0.000106004	-0.203938	0.177	0.225	1
SPART	0.000106923	-0.221648	0.23	0.281	1
COTL1	0.000107324	-0.0531975	0.988	0.992	1
ENY2	0.000107654	0.219899	0.717	0.712	1
FCGR2A	0.000107997	-0.119949	0.741	0.806	1
WDR91	0.00010841	-0.444808	0.106	0.143	1
FBRSL1	0.000108446	-0.214306	0.226	0.278	1
FAM214A	0.000108662	-0.291146	0.239	0.29	1
PCBD1	0.000109266	-0.278607	0.115	0.156	1
ARHGAP25	0.000110131	0.258025	0.565	0.532	1
DDX19A	0.000111432	-0.360538	0.115	0.155	1
ARF5	0.000112058	-0.0930223	0.591	0.667	1
RBX1	0.000112349	0.178469	0.716	0.722	1
INTS8	0.000113477	0.402141	0.286	0.246	1
S1PR3	0.000113872	-0.255481	0.24	0.292	1
KLF13	0.00011425	-0.136719	0.642	0.702	1
OLA1	0.000115674	-0.133405	0.448	0.515	1
SMIM10L1	0.000116332	-0.286444	0.185	0.232	1
ZNF316	0.000116507	-0.16835	0.13	0.172	1
ILKAP	0.000117029	-0.123918	0.273	0.331	1
CDC42BPB	0.000119435	-0.302109	0.164	0.21	1
SNAP29	0.000121678	-0.232456	0.27	0.326	1
MOAP1	0.000122718	-0.385049	0.082	0.117	1
TUSC2	0.000123787	0.374127	0.265	0.225	1
ISG20L2	0.000124431	-0.346974	0.122	0.161	1
LINC00486	0.000124551	-0.158553	0.36	0.423	1
NXF1	0.000126304	-0.157619	0.499	0.557	1
MORF4L1	0.000128491	-0.105151	0.808	0.865	1
WDR1	0.000128632	-0.112992	0.54	0.608	1
FAM120A	0.000129174	-0.0855536	0.666	0.726	1
AC124248.1	0.000129924	0.616221	0.118	0.086	1
C16orf87	0.000130531	-0.192672	0.176	0.222	1
RP2	0.000130779	-0.120358	0.474	0.534	1
CORO7	0.000131968	-0.119021	0.424	0.483	1
TIMM17A	0.000132051	-0.149814	0.268	0.326	1
VNN1	0.000134749	0.76444	0.242	0.207	1
CR1	0.000135709	0.230773	0.588	0.552	1
SCYL2	0.000135718	-0.137167	0.301	0.362	1
TBRG4	0.000136728	-0.268867	0.131	0.174	1
NUDT4	0.00013737	-0.232011	0.276	0.334	1
PFDN5	0.000139415	0.0574112	0.989	0.993	1
ARF1	0.000140065	-0.10131	0.807	0.863	1
RBM6	0.000140138	0.203534	0.722	0.724	1
RBM22	0.000141425	-0.22153	0.23	0.279	1
TMEM170B	0.000142649	-0.0695355	0.553	0.629	1
ODC1	0.00014302	-0.187804	0.158	0.202	1
CIITA	0.000144138	-0.211021	0.29	0.344	1
PPP2R2D	0.000144589	-0.183613	0.349	0.41	1
ISCA1	0.000144882	-0.16966	0.19	0.24	1
ADAP2	0.000145575	-0.0989815	0.429	0.495	1
SLC37A2	0.000147893	-0.363173	0.127	0.167	1
ADSS	0.000148354	0.289248	0.483	0.449	1
CREB1	0.00014938	-0.133871	0.592	0.649	1
RFTN1	0.000149395	-0.196584	0.215	0.265	1
HMGB1	0.000149875	0.113432	0.924	0.936	1
DYNLT3	0.000149894	-0.297745	0.125	0.165	1
CCSAP	0.00015105	-0.343147	0.131	0.172	1
BRPF1	0.000151195	-0.37919	0.078	0.111	1
ZC3HAV1	0.000154182	-0.122564	0.402	0.471	1
CSNK1D	0.000154869	-0.131893	0.474	0.54	1
PRKCD	0.000155465	-0.104156	0.577	0.645	1
IFNGR2	0.000156034	-0.108051	0.826	0.873	1
DDX17	0.000157402	0.15264	0.832	0.855	1
SEMA3C	0.000157474	0.605112	0.226	0.189	1
HEATR5A	0.000157823	0.433709	0.354	0.322	1
PRKX	0.000158016	-0.171686	0.362	0.422	1
CLK1	0.000158538	-0.131243	0.579	0.64	1
RBM3	0.000159654	0.210251	0.707	0.704	1
PHC3	0.00016001	0.278376	0.505	0.468	1
ZRANB1	0.000160091	-0.17851	0.21	0.261	1
GUK1	0.000160647	-0.0770055	0.718	0.784	1
TAPT1	0.000160807	-0.214333	0.25	0.301	1
FLI1	0.000161127	0.17228	0.797	0.788	1
C7orf50	0.000161215	-0.136855	0.263	0.318	1
PRNP	0.000161379	-0.167605	0.387	0.45	1
MTMR1	0.000164515	-0.303237	0.091	0.127	1
MIS18BP1	0.000165575	0.295709	0.686	0.682	1
PCBP1-AS1	0.000165732	-0.090401	0.276	0.336	1
ZBTB1	0.000166635	-0.0939608	0.425	0.49	1
CSF1R	0.000167286	-0.140898	0.428	0.491	1
ARHGEF3	0.000167305	0.308054	0.416	0.375	1
TUBA1A	0.000167887	-0.12967	0.784	0.839	1
PDCD7	0.000168796	-0.213048	0.204	0.254	1
DHRS4L2	0.000169996	-0.113777	0.392	0.458	1
EIF4A2	0.000170202	-0.128913	0.523	0.589	1
NR3C1	0.000170388	-0.0848245	0.729	0.791	1
CEP85L	0.000171851	-0.157853	0.531	0.601	1
ACSL4	0.000174313	0.322776	0.591	0.581	1
SFSWAP	0.000174972	-0.181785	0.353	0.418	1
PITPNA	0.00017949	-0.114492	0.493	0.559	1
FZR1	0.000182368	-0.33115	0.092	0.127	1
DENND10	0.000182474	0.283161	0.504	0.472	1
PTBP2	0.000182935	0.562214	0.449	0.433	1
NUB1	0.000183101	-0.188978	0.287	0.342	1
RBM42	0.000183356	-0.210465	0.195	0.242	1
SIMC1	0.000184421	0.362585	0.171	0.135	1
TMTC1	0.000185897	0.383546	0.3	0.261	1
WIPI2	0.000186419	-0.12217	0.411	0.474	1
ARID4A	0.000187566	-0.166333	0.489	0.556	1
IPCEF1	0.000188454	0.276913	0.621	0.602	1
MED25	0.000189076	-0.191952	0.142	0.185	1
MAGT1	0.000189103	-0.12793	0.331	0.392	1
CNOT9	0.000190291	-0.297262	0.136	0.177	1
SSBP2	0.000191305	-0.143842	0.612	0.667	1
PHKB	0.000193377	0.244075	0.614	0.594	1
RALGAPA2	0.000193625	0.300303	0.652	0.652	1
CFAP298	0.000193661	-0.279776	0.159	0.203	1
RAB43	0.000195145	-0.119587	0.187	0.236	1
BCAT1	0.000195228	0.865573	0.182	0.151	1
PTPMT1	0.000195486	-0.312793	0.121	0.16	1
TNFRSF10C	0.000197131	0.718431	0.142	0.109	1
KLC1	0.000197622	-0.115526	0.455	0.521	1
MED21	0.000197959	-0.295296	0.114	0.152	1
CARD16	0.00020319	0.144397	0.836	0.843	1
ATPAF2	0.000204636	-0.206849	0.194	0.241	1
TERF2	0.000205094	-0.181391	0.151	0.196	1
ALKBH5	0.000206689	-0.158813	0.306	0.365	1
ENTR1	0.00020786	-0.39172	0.095	0.13	1
TRIO	0.000208594	-0.165552	0.562	0.612	1
POM121	0.00020896	-0.166288	0.286	0.342	1
ADPGK	0.000211519	-0.0760345	0.494	0.567	1
PSMD7	0.000212247	-0.136669	0.488	0.547	1
INTS3	0.000213335	-0.270217	0.138	0.178	1
ITGB1	0.00021459	-0.125236	0.626	0.7	1
IPPK	0.000215334	-0.307767	0.069	0.1	1
RBBP8	0.000216221	-0.253663	0.136	0.176	1
PARP1	0.000217005	-0.172198	0.191	0.239	1
HNRNPLL	0.000219188	0.501831	0.176	0.141	1
LAPTM5	0.000219663	-0.0540241	0.965	0.986	1
YWHAG	0.000219719	-0.129197	0.493	0.553	1
TBC1D9B	0.00021975	-0.258866	0.194	0.243	1
CNPY3	0.000222019	-0.0839958	0.824	0.88	1
STK40	0.000223125	-0.0498011	0.394	0.458	1
BORCS5	0.00022462	-0.135719	0.198	0.247	1
PSMA7	0.000229933	0.110093	0.91	0.925	1
SULF2	0.000233221	-0.0936406	0.688	0.764	1
RAP2A	0.000233528	-0.281416	0.129	0.168	1
CWC25	0.000233643	-0.11274	0.318	0.381	1
RPS16	0.000235176	-0.0622468	0.96	0.981	1
ST3GAL5	0.000235994	-0.214233	0.24	0.289	1
FAM160B1	0.000237105	-0.0229241	0.159	0.207	1
ATG4B	0.000238717	-0.168852	0.28	0.332	1
CISD2	0.000238812	-0.131913	0.199	0.249	1
NBDY	0.000239558	-0.205051	0.209	0.255	1
NDUFB3	0.000239781	0.200295	0.586	0.561	1
MICAL2	0.000242356	-0.0953323	0.622	0.678	1
FXR1	0.000242724	-0.156462	0.484	0.542	1
PTGER2	0.000244021	-0.21717	0.283	0.333	1
RPL7	0.000246677	-0.0791243	0.959	0.975	1
ARHGAP30	0.0002476	-0.0705834	0.666	0.734	1
SGK3	0.000248444	0.146345	0.722	0.709	1
HMGN2	0.000249544	-0.11204	0.74	0.796	1
AGO4	0.000250089	0.204877	0.721	0.713	1
TPP2	0.000251794	-0.126461	0.401	0.465	1
SLC36A1	0.000254882	0.512154	0.243	0.208	1
NLRP12	0.000256166	0.289808	0.493	0.462	1
ADRM1	0.000256307	-0.100449	0.321	0.384	1
NELFA	0.000257457	-0.292093	0.112	0.149	1
BNIP2	0.000258265	-0.124486	0.657	0.711	1
CEP44	0.000259778	-0.231903	0.113	0.15	1
ACSS1	0.000260067	-0.158326	0.103	0.141	1
CRY2	0.000260977	-0.261162	0.121	0.158	1
ZNF100	0.000263161	-0.479922	0.076	0.107	1
KBTBD11	0.000264508	-0.274428	0.107	0.143	1
RPS6KA4	0.000265112	-0.215332	0.252	0.302	1
CAPZB	0.000266307	-0.0908293	0.854	0.909	1
PPARD	0.000267595	-0.222826	0.258	0.307	1
GSDMD	0.000267752	-0.121131	0.32	0.381	1
DDX10	0.000271647	-0.22767	0.163	0.205	1
MAML1	0.000273982	-0.226766	0.23	0.277	1
KHDC4	0.000274608	-0.146871	0.177	0.223	1
MAML2	0.000277907	0.25099	0.779	0.781	1
RFX3	0.000278584	-0.0948038	0.464	0.523	1
NPM1	0.000280287	-0.117195	0.673	0.728	1
GIMAP2	0.000280695	0.281151	0.384	0.343	1
GAS5	0.00028108	-0.136952	0.491	0.558	1
ARHGEF1	0.000281661	-0.100582	0.436	0.502	1
QARS	0.000286932	-0.192746	0.252	0.302	1
ZDHHC3	0.00028707	-0.160842	0.319	0.376	1
ZZEF1	0.000287129	-0.155029	0.441	0.503	1
SMAD2	0.000288428	0.291351	0.506	0.479	1
PLXNA2	0.000289549	-0.301975	0.076	0.107	1
EDC4	0.000289976	-0.205692	0.099	0.135	1
SNRPA	0.000291994	-0.151696	0.198	0.246	1
SPTBN1	0.000292045	-0.464284	0.073	0.103	1
GIMAP4	0.000295792	0.223284	0.697	0.699	1
AUP1	0.000296296	-0.150459	0.338	0.393	1
FAM168B	0.000299713	-0.124128	0.294	0.351	1
IL10RA	0.000300513	-0.105454	0.617	0.69	1
GBP1	0.000301156	-0.235637	0.109	0.145	1
TMEM127	0.000301647	-0.123281	0.361	0.418	1
SUSD6	0.000301821	-0.102947	0.641	0.708	1
PDK1	0.000307065	-0.138319	0.15	0.192	1
TMEM168	0.000308494	0.42407	0.178	0.142	1
BIN3	0.000308549	-0.154316	0.282	0.333	1
GNPTAB	0.000310222	-0.18603	0.305	0.36	1
DYNC1I2	0.000311401	0.278667	0.463	0.425	1
TNFRSF10B	0.000315741	-0.114164	0.417	0.479	1
BAZ2A	0.000317275	-0.203631	0.395	0.452	1
NSMCE2	0.000319336	-0.0929794	0.578	0.64	1
ATP6V1B2	0.00032021	0.220232	0.696	0.702	1
WLS	0.000320216	-0.108024	0.206	0.256	1
SPPL3	0.000320378	-0.127672	0.597	0.655	1
RELCH	0.000321706	0.265701	0.487	0.468	1
FASTKD2	0.000321923	-0.28483	0.098	0.133	1
CDK11A	0.000323559	-0.212529	0.232	0.281	1
RPS13	0.000327576	0.0619876	0.984	0.993	1
UAP1	0.00032926	-0.07141	0.1	0.136	1
ZNF821	0.000331939	-0.447158	0.099	0.132	1
FGL2	0.000338051	-0.0906857	0.93	0.964	1
OAS2	0.000339454	-0.229112	0.134	0.174	1
APOL6	0.000342471	-0.184291	0.279	0.33	1
SUSD3	0.000348024	0.551249	0.132	0.101	1
USP5	0.000352017	-0.320837	0.078	0.11	1
CISD1	0.000353518	-0.279258	0.12	0.158	1
SLC4A7	0.000355103	-0.108082	0.225	0.277	1
CFAP20	0.000366337	-0.52697	0.11	0.143	1
DNAJA2	0.000369994	-0.127299	0.34	0.402	1
MTURN	0.000370694	-0.377106	0.093	0.126	1
XPO1	0.000374775	-0.11149	0.442	0.51	1
RNF122	0.000378615	-0.257108	0.077	0.108	1
BLOC1S1	0.000379419	0.127547	0.846	0.856	1
TDRD9	0.000381245	0.484	0.187	0.152	1
A1BG	0.000381803	0.44992	0.255	0.22	1
LIMK2	0.000383742	-0.0511506	0.352	0.415	1
TRIR	0.000384403	0.128441	0.828	0.837	1
LCORL	0.000384971	-0.12412	0.531	0.592	1
PSME2	0.000387787	-0.187609	0.614	0.676	1
POLR3E	0.000389545	-0.410076	0.077	0.107	1
RNPEPL1	0.000391522	-0.0802611	0.493	0.562	1
MTSS1	0.000393623	0.418025	0.377	0.341	1
BCR	0.000396898	-0.170505	0.17	0.212	1
NORAD	0.000397667	-0.0749568	0.476	0.545	1
IL16	0.000398892	-0.159675	0.27	0.322	1
TIMM8B	0.000402444	0.247077	0.504	0.476	1
FAM120AOS	0.000405109	-0.158543	0.244	0.295	1
TNFRSF1A	0.000405572	0.238249	0.619	0.601	1
CPSF2	0.000407482	0.406408	0.306	0.273	1
CHCHD10	0.000408348	-0.114065	0.433	0.494	1
FAM8A1	0.000412282	-0.170681	0.091	0.125	1
PBX3	0.000413165	-0.12024	0.497	0.561	1
UTRN	0.000416428	0.172145	0.898	0.915	1
ACIN1	0.000416876	-0.114807	0.391	0.45	1
PTGER4	0.000418388	-0.336447	0.217	0.263	1
ENOX2	0.000418474	0.4963	0.274	0.24	1
[truncated: 5,793 more rows]

## Sheet: Placebo Monocytes D7vD1
Gene	p_val	avg_log2FC	pct.1	pct.2	p_val_adj
ACSL1	1.28391e-115	-0.77182	0.851	0.977	4.69925e-111
ATP2B1	5.79728e-114	-0.961686	0.741	0.896	2.12186e-109
FOS	2.52855e-111	-0.505904	0.998	1	9.25473e-107
PDK4	4.38947e-110	-1.66246	0.108	0.4	1.60659e-105
DUSP1	4.6577e-98	-0.467179	0.989	0.998	1.70477e-93
LYN	9.33189e-95	-0.516671	0.974	0.992	3.41556e-90
NAMPT	8.54677e-93	-0.605606	0.977	0.995	3.12821e-88
GPCPD1	4.72656e-92	-0.686443	0.859	0.935	1.72997e-87
TYROBP	1.27243e-89	0.316932	0.997	0.998	4.65724e-85
ARHGAP26	2.43321e-87	-0.422648	0.984	0.995	8.90579e-83
MTRNR2L8	2.01477e-86	0.665052	0.895	0.691	7.37427e-82
ZFP36	9.29763e-78	-0.646474	0.837	0.929	3.40302e-73
AC105402.3	1.03786e-75	0.667409	0.799	0.497	3.79866e-71
KLF10	7.26726e-75	-0.886143	0.439	0.678	2.65989e-70
S100A4	3.00235e-72	0.33771	0.999	1	1.09889e-67
CCL3L1	1.38172e-71	-2.98108	0.051	0.239	5.05724e-67
TSC22D3	4.51111e-70	-0.402908	0.75	0.917	1.65111e-65
AHR	3.33644e-68	-0.888245	0.516	0.721	1.22117e-63
JUND	4.46906e-68	-0.495671	0.914	0.963	1.63572e-63
CD83	4.44752e-67	-0.945729	0.707	0.796	1.62784e-62
TNFAIP3	1.70156e-62	-0.795955	0.39	0.608	6.22787e-58
PPP1R15A	1.7003e-61	-0.727926	0.608	0.781	6.22328e-57
CLU	7.69919e-61	2.47534	0.204	0.059	2.81798e-56
SH3BGRL3	1.9438e-60	0.302369	0.99	0.996	7.11449e-56
FKBP5	2.08181e-60	0.200289	0.786	0.935	7.61965e-56
CD36	1.02541e-59	-0.623759	0.876	0.927	3.75312e-55
LINC01619	1.42409e-59	-0.702648	0.564	0.772	5.2123e-55
B2M	1.55865e-59	0.247367	1	1	5.7048e-55
HLA-DQB1	3.95005e-58	-1.06655	0.386	0.583	1.44576e-53
CXCL8	4.211e-58	-1.70832	0.325	0.516	1.54127e-53
LGALS2	7.33107e-58	-0.866077	0.36	0.577	2.68325e-53
NFKBIA	2.6999e-57	-0.752231	0.891	0.918	9.8819e-53
RGS2	6.40769e-57	-0.558668	0.872	0.946	2.34528e-52
PER1	2.20151e-55	-0.548863	0.439	0.686	8.05773e-51
BCL2A1	6.39018e-55	-0.771286	0.434	0.653	2.33887e-50
MAP3K8	1.04862e-52	-0.753082	0.479	0.672	3.83807e-48
RASGEF1B	4.29772e-52	-0.857482	0.317	0.531	1.57301e-47
MT-ND5	5.83017e-52	-0.349589	0.97	0.983	2.1339e-47
TEX14	1.34402e-51	-0.634177	0.698	0.837	4.91924e-47
IRS2	2.85393e-51	-0.483249	0.607	0.813	1.04457e-46
CCL3	7.86131e-51	-1.7151	0.252	0.435	2.87732e-46
EPB41L3	8.56731e-51	-1.09423	0.321	0.519	3.13572e-46
HLA-DRB1	1.5945e-50	-0.808995	0.691	0.819	5.83603e-46
TMEM176B	8.60334e-50	-0.670202	0.634	0.761	3.14891e-45
SAMSN1	5.75315e-48	-0.163695	0.553	0.76	2.10571e-43
KLF6	6.92483e-47	-0.532892	0.889	0.943	2.53456e-42
SMAP2	1.25957e-46	-0.250263	0.92	0.975	4.61016e-42
FAM20A	2.58328e-46	2.38776	0.149	0.039	9.45507e-42
MCL1	2.15215e-44	-0.375535	0.861	0.938	7.87708e-40
PDE4B	3.11056e-44	-1.13477	0.272	0.457	1.1385e-39
CPT1A	4.02566e-44	-0.719635	0.349	0.552	1.47343e-39
JARID2	9.17795e-44	-0.382074	0.905	0.95	3.35922e-39
LRRFIP1	1.63894e-43	-0.320152	0.955	0.984	5.99868e-39
HIST1H2AC	3.42653e-43	1.12927	0.427	0.266	1.25414e-38
AHNAK	6.52761e-43	-0.458607	0.873	0.931	2.38917e-38
AGFG1	2.33523e-42	-0.37848	0.723	0.872	8.54718e-38
RFX2	7.77586e-42	-0.856092	0.315	0.498	2.84604e-37
ACTB	1.15719e-41	0.179244	0.999	1	4.23543e-37
HIF1A	1.96839e-41	-0.430797	0.795	0.9	7.20449e-37
AC020656.1	7.3255e-41	0.353598	0.966	0.962	2.68121e-36
FAM49A	1.83005e-40	-0.484995	0.744	0.849	6.69817e-36
RIPK2	2.50501e-40	-0.791914	0.45	0.616	9.1686e-36
S100A6	7.89879e-40	0.218389	1	1	2.89104e-35
SPAG9	1.29715e-39	-0.553805	0.649	0.77	4.7477e-35
EREG	2.16298e-39	-1.50653	0.1	0.246	7.91674e-35
MALAT1	5.71004e-39	-0.207875	1	1	2.08993e-34
TRIB1	5.72671e-39	-0.920903	0.261	0.441	2.09603e-34
PLIN2	6.58256e-39	-0.699531	0.374	0.557	2.40928e-34
OLR1	9.46764e-39	-2.30227	0.047	0.167	3.46525e-34
RABGEF1	3.53725e-38	-0.467371	0.816	0.887	1.29467e-33
EMP3	5.85346e-38	0.341955	0.963	0.963	2.14243e-33
G0S2	1.92693e-37	-1.66661	0.138	0.288	7.05275e-33
HBEGF	3.36287e-37	-1.15805	0.153	0.312	1.23084e-32
B4GALT1	2.92628e-36	-0.543732	0.631	0.775	1.07105e-31
NFKB1	5.29272e-36	-0.849975	0.644	0.733	1.93719e-31
SRGN	7.57023e-36	-0.238512	0.996	0.999	2.77078e-31
ADAM17	9.45776e-36	-0.461781	0.592	0.745	3.46164e-31
CLIC1	1.22567e-35	0.293885	0.951	0.961	4.48608e-31
TKT	2.66682e-35	0.276965	0.968	0.977	9.76084e-31
CTNNB1	5.90613e-35	-0.663498	0.635	0.762	2.1617e-30
CEBPD	6.53324e-35	-0.364573	0.903	0.957	2.39123e-30
BTG2	1.1547e-34	-0.672708	0.44	0.607	4.22632e-30
STX11	2.0553e-34	-0.418179	0.749	0.857	7.52261e-30
REL	2.70202e-34	-0.510074	0.638	0.767	9.88965e-30
ATF3	4.03447e-34	-0.865241	0.328	0.486	1.47666e-29
ANKRD28	4.28392e-34	-1.02835	0.163	0.315	1.56796e-29
PLCB1	4.34723e-34	-0.358765	0.85	0.922	1.59113e-29
ATP6V0E1	4.76475e-34	0.335369	0.945	0.949	1.74395e-29
NOCT	7.54744e-34	-1.01607	0.178	0.332	2.76244e-29
FNDC3B	1.86731e-33	-0.342842	0.917	0.958	6.83454e-29
PLXDC2	2.62073e-33	-0.239086	0.987	0.993	9.59214e-29
MT-CO1	2.6321e-33	-0.18296	0.999	1	9.63374e-29
RNASEK	5.02442e-33	0.29057	0.969	0.963	1.83899e-28
LYZ	5.48613e-33	0.161258	1	1	2.00798e-28
JUNB	1.09122e-32	-0.323545	0.974	0.99	3.99397e-28
AC009093.2	1.28063e-32	-0.818	0.32	0.48	4.68722e-28
PHACTR1	1.46198e-32	-1.23845	0.129	0.265	5.35101e-28
HNRNPU	2.29911e-32	-0.483519	0.846	0.891	8.41497e-28
MNDA	3.27397e-32	0.267138	0.99	0.996	1.19831e-27
DENND4A	5.11725e-32	-0.489619	0.599	0.727	1.87296e-27
TMEM170B	6.78822e-32	-0.455989	0.553	0.719	2.48456e-27
PPP1R15B	7.18805e-32	-0.649498	0.371	0.535	2.6309e-27
HSP90B1	8.89651e-32	-0.541339	0.599	0.722	3.25621e-27
ADGRB3	1.22599e-31	-0.742144	0.125	0.267	4.48723e-27
NEAT1	1.25035e-31	-0.193685	1	1	4.57641e-27
ARPC5	1.59674e-31	0.247677	0.952	0.958	5.84423e-27
PYCARD	1.77708e-31	0.296529	0.929	0.936	6.5043e-27
ITM2B	2.11777e-31	0.253791	0.985	0.988	7.75126e-27
HLA-A	2.22481e-31	0.216794	0.985	0.997	8.14302e-27
HSP90AB1	2.97874e-31	-0.49856	0.618	0.746	1.09025e-26
IL1B	8.18646e-31	-1.32569	0.244	0.384	2.99633e-26
DDX5	1.0673e-30	-0.255059	0.935	0.97	3.90644e-26
ARIH1	1.63453e-30	-0.40895	0.803	0.874	5.98254e-26
LAMTOR4	2.05034e-30	0.319936	0.943	0.94	7.50444e-26
ATP2B1-AS1	3.86582e-30	-0.571654	0.598	0.719	1.41493e-25
AZIN1-AS1	4.23962e-30	-1.38196	0.126	0.255	1.55174e-25
CCNL1	6.13558e-30	-0.355157	0.871	0.924	2.24568e-25
JMJD1C	1.0316e-29	-0.34814	0.944	0.964	3.77576e-25
FMN1	1.58077e-29	0.194694	0.359	0.576	5.78577e-25
SOCS3	1.69582e-29	-0.753232	0.377	0.528	6.20686e-25
NR4A1	1.84113e-29	-0.847433	0.261	0.408	6.73872e-25
OAZ1	2.58549e-29	0.168167	0.995	0.998	9.46315e-25
AC084871.1	2.80788e-29	-0.705912	0.222	0.38	1.02771e-24
HSPA8	4.52626e-29	-0.460655	0.631	0.755	1.65666e-24
MT-ND4L	4.98404e-29	-0.268096	0.898	0.945	1.82421e-24
WDR49	5.72252e-29	-1.39693	0.074	0.187	2.0945e-24
PDIA3	1.16311e-28	-0.454197	0.643	0.764	4.25711e-24
RAP1B	1.25418e-28	-0.379066	0.862	0.913	4.59042e-24
ARPC3	1.47103e-28	0.195684	0.985	0.994	5.38411e-24
DLEU2	1.91293e-28	0.33412	0.942	0.926	7.00152e-24
KLF2	4.5826e-28	-0.389482	0.796	0.878	1.67728e-23
PLAC8	5.99918e-28	0.894407	0.551	0.445	2.19576e-23
Z93241.1	6.65148e-28	-0.602411	0.326	0.483	2.43451e-23
S100A11	2.26194e-27	0.207175	0.993	0.998	8.27892e-23
PSAP	5.28626e-27	-0.18256	0.981	0.992	1.93482e-22
RAB11FIP1	8.0997e-27	-0.487452	0.83	0.88	2.96457e-22
SERPINA1	1.0022e-26	0.265547	0.952	0.966	3.66816e-22
RRP12	1.42356e-26	-0.567682	0.647	0.754	5.21036e-22
MAFF	1.51556e-26	-0.83857	0.187	0.324	5.5471e-22
TMA7	2.03844e-26	0.300367	0.937	0.944	7.46088e-22
SRSF5	2.16686e-26	-0.303888	0.796	0.886	7.93091e-22
NFIL3	2.54412e-26	-0.441526	0.508	0.665	9.31173e-22
SIK3	2.57005e-26	-0.274815	0.937	0.958	9.40665e-22
CLEC12A	2.6177e-26	0.30814	0.95	0.959	9.58104e-22
AC020916.1	2.65661e-26	-0.408168	0.731	0.817	9.72345e-22
CXCL2	2.94571e-26	-2.21576	0.028	0.109	1.07816e-21
EIF2AK3	3.5301e-26	-0.62528	0.264	0.411	1.29205e-21
ATP5MPL	5.76886e-26	0.325729	0.901	0.906	2.11146e-21
CD52	6.02641e-26	0.354019	0.92	0.902	2.20572e-21
CYBA	7.10291e-26	0.176499	0.995	0.999	2.59974e-21
NR4A2	7.28332e-26	-0.586636	0.463	0.596	2.66577e-21
AL450992.3	1.26672e-25	-1.33763	0.109	0.221	4.63631e-21
FTL	1.63101e-25	0.158142	1	1	5.96966e-21
NR4A3	2.38946e-25	-1.3765	0.104	0.216	8.74565e-21
FP236383.3	4.70228e-25	-1.31727	0.054	0.147	1.72108e-20
ARL5B	9.11286e-25	-1.12954	0.14	0.26	3.3354e-20
BHLHE40	1.09058e-24	-0.867117	0.168	0.298	3.99165e-20
PDCD4	1.11163e-24	-0.435733	0.509	0.661	4.06868e-20
UBL5	1.30372e-24	0.342092	0.897	0.888	4.77176e-20
GPR183	1.34776e-24	-1.12494	0.103	0.213	4.93293e-20
IGF2BP2	1.45275e-24	-0.952045	0.132	0.251	5.3172e-20
S100A8	2.00111e-24	0.343221	1	0.999	7.32426e-20
NAGK	3.14471e-24	0.461017	0.761	0.75	1.15099e-19
YPEL5	3.17322e-24	-0.397565	0.729	0.819	1.16143e-19
FAM13A	3.33014e-24	-0.576789	0.396	0.539	1.21886e-19
ID2	3.33093e-24	-0.611981	0.623	0.715	1.21915e-19
SPIDR	4.1698e-24	-0.26191	0.844	0.913	1.52619e-19
GMFG	4.18158e-24	0.241528	0.962	0.978	1.5305e-19
TIPARP	5.26407e-24	-0.78509	0.348	0.481	1.9267e-19
SAMHD1	5.42177e-24	-0.247434	0.895	0.939	1.98442e-19
CD55	5.83221e-24	-0.223844	0.904	0.954	2.13465e-19
TMSB4X	5.94515e-24	0.136171	1	1	2.17598e-19
ELOB	6.20795e-24	0.263248	0.943	0.957	2.27217e-19
HCAR3	6.28975e-24	-1.61385	0.032	0.112	2.30211e-19
AL691403.1	6.76013e-24	-0.594424	0.36	0.501	2.47428e-19
RAB20	6.96543e-24	-0.654495	0.306	0.441	2.54942e-19
EZH2	8.02236e-24	-0.866808	0.205	0.333	2.93626e-19
PLEKHG2	1.02468e-23	-0.571378	0.335	0.473	3.75043e-19
FYN	1.45014e-23	-0.298631	0.819	0.904	5.30767e-19
ACTG1	1.45061e-23	0.196083	0.975	0.984	5.30939e-19
KSR1	1.52137e-23	-0.517608	0.412	0.553	5.56837e-19
EMILIN2	1.57746e-23	-0.33	0.76	0.84	5.77364e-19
LRRC8B	2.95065e-23	-0.832872	0.127	0.243	1.07997e-18
TMSB10	3.01221e-23	0.136242	0.998	1	1.1025e-18
FLT3	3.25259e-23	-0.33528	0.192	0.337	1.19048e-18
ESYT2	5.64565e-23	-0.446893	0.509	0.636	2.06636e-18
SUMO2	6.36512e-23	0.319493	0.851	0.855	2.3297e-18
FGD6	6.88348e-23	-0.676502	0.26	0.396	2.51942e-18
ATP5F1E	1.17746e-22	0.15175	0.998	0.998	4.30961e-18
SASH1	1.4578e-22	-0.825878	0.176	0.299	5.33571e-18
TALDO1	1.54424e-22	0.266041	0.954	0.963	5.65206e-18
SNX9	1.63031e-22	-0.71086	0.273	0.403	5.9671e-18
NDUFB1	3.0292e-22	0.378379	0.816	0.812	1.10872e-17
LINC00877	3.4883e-22	-0.483803	0.43	0.57	1.27675e-17
TREM1	3.55639e-22	-0.352564	0.536	0.689	1.30167e-17
EFCAB2	6.6393e-22	-0.572855	0.329	0.464	2.43005e-17
UBA52	6.76766e-22	0.139748	0.985	0.993	2.47703e-17
DUSP2	6.81348e-22	-0.958686	0.129	0.237	2.4938e-17
AGTRAP	6.94352e-22	0.331858	0.868	0.855	2.5414e-17
CCDC144A	7.13102e-22	-0.950887	0.081	0.18	2.61003e-17
NR1D2	7.6314e-22	-0.614084	0.24	0.37	2.79317e-17
PLBD1	7.90651e-22	0.339302	0.903	0.875	2.89386e-17
OXSR1	8.18529e-22	-0.521644	0.46	0.584	2.9959e-17
HIST1H1E	9.77168e-22	-0.440085	0.442	0.577	3.57653e-17
CALR	1.11335e-21	-0.442201	0.475	0.616	4.07496e-17
SLC25A33	1.17842e-21	-0.719293	0.216	0.342	4.31315e-17
MPP7	1.20612e-21	-0.411275	0.621	0.747	4.41451e-17
IER2	1.27198e-21	-0.305149	0.965	0.978	4.65559e-17
HLA-C	1.33723e-21	0.16311	0.995	0.998	4.89441e-17
TSC22D2	1.5514e-21	-0.461533	0.442	0.584	5.67829e-17
SNX29	1.57171e-21	-0.362979	0.666	0.781	5.75262e-17
USP36	1.60639e-21	-0.710757	0.255	0.389	5.87953e-17
IL1R2	1.97816e-21	4.00863	0.196	0.117	7.24025e-17
SGK1	2.27794e-21	-0.651035	0.366	0.491	8.33747e-17
PELI1	2.40047e-21	-0.399153	0.708	0.812	8.78595e-17
AL138720.1	2.56955e-21	-0.555554	0.237	0.368	9.40482e-17
IRAK3	3.17007e-21	-0.14682	0.92	0.973	1.16028e-16
TMEM176A	3.32795e-21	-0.411008	0.454	0.59	1.21806e-16
PNRC1	3.55284e-21	-0.311835	0.875	0.915	1.30038e-16
RANBP2	4.60643e-21	-0.580315	0.458	0.583	1.686e-16
PSME1	5.10303e-21	0.370682	0.818	0.804	1.86776e-16
ATP1B3	5.69181e-21	-0.423362	0.641	0.748	2.08326e-16
SLC49A4	5.94701e-21	-0.41712	0.549	0.682	2.17667e-16
NFKBIZ	8.59147e-21	-0.365684	0.796	0.842	3.14456e-16
RPS26	8.86203e-21	0.163126	0.97	0.984	3.24359e-16
MAN1A1	9.8254e-21	-0.423577	0.439	0.582	3.5962e-16
SIPA1L1	1.06826e-20	-0.15967	0.871	0.944	3.90993e-16
ANPEP	1.56834e-20	0.454805	0.707	0.639	5.74027e-16
RPL10	1.58256e-20	-0.181284	0.987	0.996	5.79231e-16
CKLF	1.61861e-20	0.382911	0.859	0.846	5.92427e-16
LTA4H	1.98491e-20	0.368336	0.882	0.882	7.26495e-16
GAPDH	2.25775e-20	0.171664	0.987	0.989	8.2636e-16
AC007384.1	2.3146e-20	-0.960561	0.15	0.257	8.47167e-16
ZMIZ1	2.60125e-20	-0.398515	0.533	0.647	9.52082e-16
TRAPPC5	3.08346e-20	0.265568	0.902	0.908	1.12858e-15
QKI	3.19789e-20	-0.2535	0.954	0.971	1.17046e-15
HSPA5	4.00051e-20	-0.338186	0.566	0.685	1.46423e-15
GAS7	4.96692e-20	-0.327845	0.813	0.878	1.81794e-15
ZNF331	9.43193e-20	-1.22254	0.145	0.247	3.45218e-15
CRISPLD2	1.05069e-19	-0.448983	0.361	0.507	3.84565e-15
PSMA7	1.41264e-19	0.255127	0.91	0.908	5.17039e-15
PRELID1	1.44782e-19	0.280311	0.908	0.9	5.29918e-15
ABCA1	1.53208e-19	-0.797296	0.235	0.351	5.60758e-15
CYTH1	1.54278e-19	-0.308446	0.798	0.871	5.64674e-15
PFKFB3	1.64195e-19	-0.405681	0.408	0.544	6.00969e-15
FBXO34	1.67446e-19	-0.417261	0.497	0.62	6.12867e-15
PNPLA8	1.7141e-19	-0.411429	0.544	0.657	6.27377e-15
PDE3B	1.73695e-19	-0.442141	0.322	0.466	6.35743e-15
MIR181A1HG	2.02012e-19	-0.255198	0.422	0.574	7.39383e-15
SLC43A2	2.91341e-19	-0.366375	0.68	0.787	1.06634e-14
AC009226.1	2.97302e-19	-0.876029	0.144	0.25	1.08815e-14
CPAMD8	3.46674e-19	1.12206	0.178	0.095	1.26886e-14
AQP9	3.88291e-19	-0.415506	0.509	0.636	1.42118e-14
AC009522.1	5.40307e-19	-0.874648	0.087	0.178	1.97758e-14
MT-ND1	5.99635e-19	-0.0995967	0.999	1	2.19472e-14
RBM47	6.80607e-19	-0.236428	0.935	0.958	2.49109e-14
SNAPC1	7.09413e-19	-0.979615	0.095	0.187	2.59652e-14
ARPC1B	7.87719e-19	0.156967	0.98	0.99	2.88313e-14
USP12	8.22846e-19	-0.438661	0.384	0.513	3.0117e-14
UQCR11	8.33906e-19	0.27289	0.903	0.9	3.05218e-14
DST	8.68497e-19	-0.958768	0.103	0.196	3.17878e-14
RAB7A	8.81594e-19	-0.304786	0.81	0.875	3.22672e-14
JMY	1.22438e-18	-0.783175	0.141	0.244	4.48134e-14
CSRNP1	1.50932e-18	-0.508333	0.219	0.343	5.52428e-14
CCND3	1.60646e-18	-0.174633	0.621	0.778	5.87979e-14
BTBD11	1.78557e-18	-0.934168	0.096	0.187	6.53536e-14
SLC7A5	1.82512e-18	-0.979766	0.091	0.181	6.68011e-14
AGPAT4	1.91164e-18	-0.413188	0.353	0.488	6.99679e-14
ETF1	2.01521e-18	-0.338916	0.56	0.685	7.37588e-14
DDHD1	2.01811e-18	-0.58066	0.288	0.411	7.38649e-14
BCLAF1	2.08075e-18	-0.33192	0.54	0.66	7.61575e-14
NDRG1	2.0961e-18	-0.576785	0.327	0.462	7.67195e-14
KLF11	2.18425e-18	-0.743766	0.152	0.257	7.99458e-14
UBAP1	2.31624e-18	-0.346588	0.635	0.744	8.47766e-14
RPS27	2.32486e-18	0.131717	0.992	0.997	8.50922e-14
AL163541.1	2.55857e-18	-0.391216	0.105	0.204	9.3646e-14
PRRC2C	2.56763e-18	-0.306121	0.711	0.808	9.3978e-14
ATP1A1	2.8136e-18	-0.427542	0.482	0.61	1.0298e-13
FOXO3	2.92725e-18	-0.0680111	0.822	0.883	1.0714e-13
HNRNPC	3.31781e-18	-0.276825	0.838	0.891	1.21435e-13
REPS1	3.94513e-18	-0.436558	0.38	0.507	1.44396e-13
SLC1A3	4.02834e-18	2.29671	0.133	0.066	1.47441e-13
MYL12B	4.70834e-18	0.253179	0.912	0.918	1.7233e-13
AL355075.4	5.09268e-18	-0.667759	0.311	0.422	1.86397e-13
IFRD1	6.75955e-18	-0.378661	0.538	0.663	2.47406e-13
TP53BP2	7.09662e-18	-0.377744	0.391	0.529	2.59743e-13
BTAF1	8.6333e-18	-0.427928	0.503	0.619	3.15987e-13
FCAR	8.63431e-18	-0.383013	0.428	0.563	3.16024e-13
PTGS2	9.88492e-18	-1.53683	0.083	0.166	3.61798e-13
MAPK6	1.09675e-17	-0.491752	0.306	0.429	4.01423e-13
ADK	1.50328e-17	0.321405	0.791	0.758	5.50216e-13
MYL6	1.50841e-17	0.171785	0.984	0.994	5.52093e-13
SLC8A1	1.68229e-17	-0.18843	0.942	0.968	6.15736e-13
FBXW7	1.92351e-17	-0.256201	0.83	0.881	7.04025e-13
RPL3	1.94604e-17	-0.190902	0.93	0.963	7.12271e-13
MORF4L2	1.99861e-17	-0.376515	0.359	0.489	7.31509e-13
PET100	2.11802e-17	0.39283	0.709	0.682	7.75218e-13
SLC9A9	2.11993e-17	-0.359571	0.584	0.695	7.75917e-13
LINC02384	2.42387e-17	-0.899298	0.07	0.149	8.87161e-13
TBC1D7	2.6777e-17	-0.671313	0.113	0.208	9.80064e-13
FBXL5	2.90185e-17	0.295821	0.899	0.897	1.06211e-12
PFN1	2.90438e-17	0.188876	0.959	0.975	1.06303e-12
PAX8-AS1	2.97514e-17	-1.1903	0.046	0.116	1.08893e-12
VIM-AS1	3.77513e-17	-0.515179	0.254	0.369	1.38174e-12
IL13RA1	4.00899e-17	-0.301195	0.511	0.641	1.46733e-12
CCL4	4.56779e-17	-2.2675	0.052	0.121	1.67186e-12
TNFAIP6	4.9125e-17	-0.983474	0.139	0.234	1.79802e-12
BTG1	5.05791e-17	-0.226423	0.924	0.964	1.85125e-12
IMMP2L	5.29168e-17	-0.650574	0.259	0.372	1.93681e-12
ATP6V0B	5.34329e-17	0.254078	0.912	0.923	1.9557e-12
YBX3	5.4536e-17	-0.409419	0.621	0.721	1.99607e-12
MYL12A	5.51976e-17	0.208486	0.931	0.946	2.02029e-12
TXNDC11	6.64409e-17	-0.412734	0.412	0.543	2.4318e-12
ARL4A	6.69282e-17	-0.183883	0.233	0.363	2.44964e-12
GPSM3	6.85229e-17	0.2985	0.881	0.873	2.50801e-12
TXNIP	8.20055e-17	-0.219442	0.974	0.986	3.00148e-12
TAGAP	8.3321e-17	-0.52603	0.365	0.479	3.04963e-12
S100A9	1.01851e-16	0.265338	1	1	3.72786e-12
H3F3A	1.19565e-16	0.122514	0.997	0.998	4.37621e-12
NQO2	1.23824e-16	0.557277	0.471	0.382	4.53208e-12
POLR2L	1.43733e-16	0.347189	0.776	0.751	5.26076e-12
ITGB2	1.50077e-16	0.184264	0.969	0.975	5.49299e-12
RAB5IF	1.51224e-16	0.301856	0.849	0.851	5.53494e-12
CYSLTR2	1.71189e-16	-1.21255	0.063	0.137	6.2657e-12
OTUD1	1.78313e-16	-0.549131	0.355	0.468	6.52645e-12
GALNT3	2.49626e-16	-0.770727	0.124	0.216	9.13655e-12
CHMP1B	3.00166e-16	-0.496019	0.417	0.528	1.09864e-11
HLA-DPB1	3.02615e-16	-0.311487	0.557	0.671	1.1076e-11
ABHD5	3.21409e-16	-0.40289	0.515	0.63	1.17639e-11
RPS2	3.24791e-16	-0.176642	0.975	0.99	1.18877e-11
KCNE1	3.27495e-16	-0.322413	0.257	0.38	1.19866e-11
ELL2	3.92598e-16	0.0559311	0.365	0.513	1.43695e-11
RPS29	4.45651e-16	0.128942	0.974	0.986	1.63113e-11
CEBPB	4.50515e-16	-0.350764	0.879	0.929	1.64893e-11
SLC11A1	4.59081e-16	-0.194855	0.866	0.939	1.68028e-11
YWHAZ	4.7335e-16	-0.275549	0.893	0.929	1.73251e-11
PLP2	5.1678e-16	0.350935	0.747	0.727	1.89147e-11
RIN2	5.19383e-16	-0.37369	0.531	0.641	1.90099e-11
TEX41	5.81647e-16	-0.958327	0.059	0.13	2.12889e-11
PLAUR	6.13062e-16	-0.362975	0.798	0.858	2.24387e-11
VCAN	6.8403e-16	-0.165027	0.998	0.999	2.50362e-11
AKAP13	7.54373e-16	-0.145265	0.964	0.982	2.76108e-11
FOXP1	7.70243e-16	-0.184846	0.949	0.966	2.81916e-11
AC068587.4	8.45912e-16	-1.20738	0.057	0.125	3.09612e-11
ZBTB21	8.98316e-16	-0.642133	0.133	0.226	3.28792e-11
KDM6A	9.09408e-16	-0.216655	0.785	0.868	3.32852e-11
CHD6	9.72623e-16	-0.41785	0.322	0.439	3.5599e-11
GABARAPL1	9.82591e-16	-0.495525	0.298	0.412	3.59638e-11
RPS12	9.97709e-16	-0.142264	0.989	0.996	3.65172e-11
HECA	1.0004e-15	-0.26886	0.627	0.723	3.66157e-11
KMT2C	1.03157e-15	-0.198686	0.909	0.938	3.77564e-11
DCP1A	1.28297e-15	-0.423787	0.329	0.445	4.6958e-11
ATP5ME	1.30337e-15	0.286185	0.804	0.795	4.77046e-11
YTHDC1	1.63643e-15	-0.347938	0.482	0.595	5.9895e-11
CHD1	1.66655e-15	-0.270137	0.7	0.785	6.09974e-11
HNRNPA3	1.70723e-15	-0.218054	0.721	0.821	6.24863e-11
SNHG25	1.83142e-15	0.529847	0.448	0.351	6.70318e-11
SMAD3	1.84369e-15	-0.390412	0.458	0.58	6.7481e-11
VNN2	1.89189e-15	0.470829	0.626	0.546	6.92452e-11
MAP3K2	2.01798e-15	-0.320168	0.8	0.86	7.386e-11
H2AFZ	2.33881e-15	0.357719	0.758	0.736	8.56029e-11
TIMP1	2.44492e-15	0.307027	0.817	0.813	8.94866e-11
RARA	2.48955e-15	-0.32353	0.439	0.561	9.11201e-11
CRYBG3	2.93317e-15	-0.407857	0.233	0.347	1.07357e-10
FOSB	2.99806e-15	-0.285321	0.886	0.895	1.09732e-10
RPLP0	3.10633e-15	-0.234826	0.841	0.897	1.13695e-10
ADAMTSL4-AS1	3.23626e-15	-0.184569	0.791	0.885	1.1845e-10
MCTP2	3.66673e-15	0.543454	0.437	0.339	1.34206e-10
NBPF19	3.86821e-15	-0.415719	0.257	0.368	1.4158e-10
AL592429.2	4.45302e-15	-1.51265	0.04	0.1	1.62985e-10
MXD1	4.57538e-15	-0.266054	0.652	0.753	1.67463e-10
DYSF	4.96279e-15	0.400642	0.63	0.538	1.81643e-10
USP37	5.15492e-15	-0.622446	0.151	0.243	1.88675e-10
LMNA	6.22325e-15	-1.54485	0.055	0.12	2.27777e-10
CD74	6.80287e-15	-0.210317	0.917	0.95	2.48992e-10
PDIA6	7.29214e-15	-0.30606	0.449	0.564	2.669e-10
LIPN	8.71992e-15	-0.793343	0.083	0.159	3.19158e-10
EEPD1	9.05502e-15	-0.404941	0.317	0.434	3.31423e-10
RILPL2	9.40458e-15	-0.299953	0.74	0.815	3.44217e-10
NRIP1	1.10696e-14	-0.425914	0.502	0.61	4.05158e-10
TENM4	1.17421e-14	-0.952983	0.06	0.127	4.29771e-10
MYADM	1.21655e-14	-0.308685	0.617	0.712	4.45268e-10
GABPB1-AS1	1.40832e-14	-0.390041	0.193	0.295	5.15458e-10
TPRA1	1.49751e-14	-0.682757	0.124	0.211	5.48103e-10
ETS2	1.56099e-14	-0.22337	0.483	0.622	5.71339e-10
FAM53B	1.63512e-14	-0.377621	0.351	0.476	5.98471e-10
JUN	1.68546e-14	-0.2805	0.95	0.951	6.16895e-10
MAP3K20	1.76128e-14	-0.359219	0.463	0.581	6.44648e-10
BRI3	1.83815e-14	0.136455	0.975	0.986	6.72782e-10
AIF1	1.95529e-14	0.165593	0.993	0.999	7.15655e-10
MAPK8	2.0045e-14	-0.411624	0.321	0.435	7.33668e-10
SLC2A9	2.01583e-14	-0.465823	0.313	0.422	7.37813e-10
NCL	2.1178e-14	-0.278737	0.565	0.681	7.75134e-10
SERF2	2.25715e-14	0.120272	0.992	0.996	8.2614e-10
XIST	2.54515e-14	-0.244577	0.713	0.792	9.3155e-10
TRA2A	2.60213e-14	-0.299347	0.603	0.694	9.52407e-10
USP9X	2.90232e-14	-0.257138	0.552	0.666	1.06228e-09
TET2	3.23842e-14	-0.214089	0.866	0.904	1.18529e-09
MAP3K7CL	3.30944e-14	-0.65161	0.202	0.295	1.21129e-09
EFHD2	3.76794e-14	0.216186	0.914	0.93	1.3791e-09
WDR45B	3.92714e-14	-0.559007	0.343	0.445	1.43737e-09
GZF1	4.53558e-14	-0.500561	0.172	0.27	1.66007e-09
IL1RAP	4.61236e-14	-0.299656	0.263	0.373	1.68817e-09
GLRX	4.67152e-14	0.218644	0.895	0.904	1.70982e-09
YTHDF3	4.69816e-14	-0.306332	0.541	0.655	1.71957e-09
PRKCE	5.16073e-14	-0.0653099	0.498	0.632	1.88888e-09
CLEC7A	5.41142e-14	-0.252049	0.894	0.929	1.98063e-09
GIMAP7	6.0004e-14	0.410368	0.734	0.735	2.19621e-09
NUTM2A-AS1	6.11399e-14	-0.439691	0.218	0.321	2.23778e-09
ZBTB10	6.77075e-14	-0.940835	0.104	0.182	2.47816e-09
EEF1A1	7.25324e-14	-0.138277	0.99	0.996	2.65476e-09
RELL1	7.3055e-14	-0.284683	0.464	0.589	2.67388e-09
NBPF14	8.37521e-14	-0.442865	0.295	0.403	3.06541e-09
IFITM2	8.56488e-14	0.342286	0.837	0.813	3.13483e-09
ALDH2	8.79003e-14	-0.256995	0.754	0.831	3.21724e-09
FCN1	8.9657e-14	0.14175	0.989	0.999	3.28154e-09
VAMP5	9.16403e-14	0.416773	0.641	0.59	3.35413e-09
DDX21	9.50571e-14	-0.278763	0.58	0.691	3.47919e-09
TTC19	9.6613e-14	-0.498362	0.246	0.349	3.53613e-09
ARRDC3	1.03485e-13	-0.450572	0.355	0.464	3.78766e-09
ARRDC4	1.06885e-13	-0.640318	0.182	0.275	3.91208e-09
DCTN4	1.17078e-13	-0.294107	0.394	0.523	4.28516e-09
EIF1	1.31049e-13	0.111667	0.997	0.998	4.79651e-09
SERP1	1.32548e-13	0.184531	0.948	0.954	4.85141e-09
AHI1	1.48009e-13	-1.02734	0.044	0.102	5.41729e-09
AC073332.1	1.52379e-13	-0.748858	0.145	0.228	5.57723e-09
TTC3	1.54266e-13	-0.340535	0.406	0.514	5.6463e-09
ZFP36L1	1.57022e-13	-0.34634	0.761	0.816	5.74717e-09
TMEM39A	1.62292e-13	-0.341097	0.23	0.336	5.94006e-09
AZIN1	1.68654e-13	-0.30674	0.429	0.542	6.17289e-09
MCTP1	1.85577e-13	-0.287497	0.853	0.898	6.79232e-09
AOAH	2.18608e-13	-0.179337	0.971	0.984	8.00127e-09
MRPL23	2.30538e-13	-0.495725	0.154	0.243	8.43791e-09
LDLR	2.42441e-13	-0.725244	0.271	0.361	8.87358e-09
GPBAR1	2.63373e-13	-0.474133	0.242	0.346	9.63972e-09
GIMAP1	2.74755e-13	0.462963	0.633	0.603	1.00563e-08
RSL1D1	2.78577e-13	-0.285466	0.506	0.616	1.01962e-08
RPL10A	3.03213e-13	-0.173665	0.888	0.933	1.10979e-08
GNPTAB	3.25407e-13	-0.457144	0.305	0.41	1.19102e-08
CASP9	3.34908e-13	-0.546168	0.15	0.238	1.2258e-08
MGAT1	3.65449e-13	-0.25344	0.657	0.752	1.33758e-08
RPS6	3.8591e-13	-0.15974	0.963	0.983	1.41247e-08
AL021155.5	3.95149e-13	-0.304558	0.487	0.597	1.44629e-08
HLA-DPA1	3.97376e-13	-0.203003	0.565	0.668	1.45444e-08
PPP1CB	4.3388e-13	-0.240917	0.75	0.826	1.58804e-08
GNG5	4.40626e-13	0.182753	0.917	0.923	1.61274e-08
SCML1	4.53827e-13	-1.09974	0.049	0.107	1.66105e-08
SLC39A11	4.55136e-13	-0.308006	0.575	0.667	1.66584e-08
FHIT	4.56525e-13	-0.575703	0.259	0.354	1.67093e-08
MS4A4E	4.56925e-13	-0.526888	0.239	0.336	1.67239e-08
BIRC6	4.78624e-13	-0.195307	0.786	0.858	1.75181e-08
ARL17B	5.32011e-13	-0.323063	0.331	0.442	1.94721e-08
AP1G1	5.46659e-13	-0.343329	0.435	0.548	2.00083e-08
PABPC1	5.81102e-13	-0.134049	0.98	0.987	2.12689e-08
CD63	5.87078e-13	0.229694	0.898	0.91	2.14876e-08
TBC1D15	6.27399e-13	-0.362349	0.364	0.478	2.29634e-08
DDX10	6.32954e-13	-0.561554	0.163	0.248	2.31668e-08
PDZD8	6.42875e-13	-0.280297	0.373	0.491	2.35299e-08
SLC25A36	6.60152e-13	-0.407673	0.317	0.425	2.41622e-08
PLSCR1	6.83145e-13	-0.265638	0.601	0.713	2.50038e-08
RNGTT	7.60193e-13	-0.339214	0.399	0.509	2.78238e-08
VAV2	7.69364e-13	-0.539871	0.213	0.307	2.81595e-08
PACSIN2	7.74416e-13	-0.280169	0.499	0.609	2.83444e-08
IQGAP2	7.74994e-13	-0.192768	0.848	0.905	2.83656e-08
RPL9	7.87235e-13	-0.134909	0.972	0.988	2.88136e-08
CD300LB	7.95202e-13	-0.434558	0.319	0.43	2.91052e-08
GAB2	8.03799e-13	-0.183043	0.884	0.928	2.94198e-08
FARP2	8.06838e-13	-0.72337	0.123	0.202	2.95311e-08
SAP30BP	8.09025e-13	-0.288877	0.346	0.459	2.96111e-08
ARHGAP15	9.26298e-13	-0.18122	0.87	0.923	3.39034e-08
FCGR2A	9.41248e-13	-0.218901	0.741	0.828	3.44506e-08
TRIR	9.54419e-13	0.243107	0.828	0.822	3.49327e-08
NACA	9.85289e-13	0.10885	0.98	0.993	3.60626e-08
KLF9	1.03344e-12	-0.125411	0.189	0.294	3.7825e-08
SYNCRIP	1.0733e-12	-0.303001	0.54	0.639	3.9284e-08
SLC9A8	1.0952e-12	-0.314315	0.281	0.391	4.00853e-08
RBP7	1.11082e-12	0.295648	0.834	0.828	4.06571e-08
PNN	1.22376e-12	-0.303872	0.464	0.571	4.4791e-08
CALM2	1.24447e-12	0.206396	0.942	0.959	4.5549e-08
ZFAND6	1.24677e-12	-0.241093	0.63	0.732	4.5633e-08
C3AR1	1.29098e-12	-0.463456	0.224	0.322	4.7251e-08
STK39	1.30791e-12	-0.392456	0.3	0.403	4.78708e-08
ELF1	1.31373e-12	-0.161641	0.866	0.91	4.8084e-08
SPATA13	1.48648e-12	-0.346101	0.369	0.478	5.44065e-08
TFRC	1.5191e-12	-0.517182	0.211	0.304	5.56008e-08
CXorf21	1.53166e-12	-0.49839	0.286	0.384	5.60601e-08
ATP13A3	1.69491e-12	-0.251735	0.435	0.557	6.20353e-08
HSPA9	1.70782e-12	-0.333729	0.434	0.543	6.25078e-08
TBC1D9	1.82694e-12	-0.294621	0.54	0.645	6.68679e-08
WDFY2	1.85627e-12	-0.256945	0.732	0.807	6.79412e-08
IL3RA	1.85964e-12	-0.789618	0.064	0.125	6.80648e-08
ELL	1.90077e-12	-0.287321	0.362	0.475	6.95701e-08
MIR222HG	2.01458e-12	-0.668395	0.204	0.289	7.37358e-08
TOM1	2.55593e-12	-0.225174	0.686	0.781	9.35495e-08
RPL37	2.89693e-12	0.0973466	0.991	0.996	1.0603e-07
DYNC1H1	2.93293e-12	-0.286604	0.494	0.599	1.07348e-07
AUTS2	2.9978e-12	-0.779395	0.075	0.139	1.09722e-07
CSGALNACT1	3.07409e-12	0.735255	0.407	0.339	1.12515e-07
FAM102B	3.2261e-12	-0.420808	0.236	0.335	1.18078e-07
STEAP4	3.30744e-12	0.688953	0.357	0.28	1.21055e-07
HLA-DQA1	3.36857e-12	-0.700046	0.212	0.298	1.23293e-07
TP53BP1	3.4568e-12	-0.62827	0.088	0.157	1.26522e-07
ARHGEF10L	3.6016e-12	-0.414927	0.282	0.384	1.31822e-07
NEDD9	4.19987e-12	-0.176548	0.556	0.671	1.53719e-07
ARPC4	4.53197e-12	0.27443	0.826	0.823	1.65875e-07
SLC4A7	4.98236e-12	-0.368876	0.225	0.322	1.82359e-07
SLC3A2	5.01665e-12	-0.343536	0.382	0.49	1.83615e-07
PMAIP1	5.0916e-12	-0.539417	0.227	0.317	1.86358e-07
HDAC9	5.8558e-12	-0.293959	0.77	0.841	2.14328e-07
PSMB9	5.88532e-12	0.417339	0.635	0.607	2.15409e-07
UBAC2	6.24054e-12	-0.234816	0.743	0.812	2.2841e-07
PDE8A	6.94866e-12	-0.386639	0.407	0.503	2.54328e-07
RPS28	6.96056e-12	0.0931021	0.991	0.998	2.54764e-07
PRKDC	8.98263e-12	-0.376078	0.357	0.456	3.28773e-07
TXLNG	9.00697e-12	-0.515824	0.133	0.214	3.29664e-07
TBC1D12	9.05152e-12	-0.563208	0.226	0.312	3.31295e-07
HERPUD1	9.27024e-12	-0.235552	0.647	0.756	3.393e-07
TLE3	9.83912e-12	-0.300849	0.328	0.428	3.60122e-07
RLF	9.88738e-12	-0.276028	0.461	0.57	3.61888e-07
DOT1L	1.03551e-11	-0.424776	0.21	0.304	3.79007e-07
MIR29B2CHG	1.13348e-11	-0.334582	0.308	0.411	4.14866e-07
ELMO1	1.24197e-11	-0.172895	0.838	0.889	4.54572e-07
CANX	1.25556e-11	-0.228471	0.692	0.787	4.59548e-07
HLA-DRB5	1.32582e-11	-0.187108	0.589	0.694	4.85264e-07
MIR646HG	1.34646e-11	-0.340387	0.278	0.373	4.92817e-07
FAM210A	1.50161e-11	-0.791633	0.083	0.148	5.49606e-07
ENSA	1.54977e-11	-0.230132	0.621	0.721	5.67231e-07
RALGAPA1	1.6463e-11	-0.349675	0.278	0.378	6.02561e-07
RETN	1.68276e-11	-0.422425	0.352	0.446	6.15908e-07
PFDN5	1.74657e-11	0.105405	0.989	0.993	6.39263e-07
SNHG29	1.80721e-11	-0.239036	0.697	0.777	6.61458e-07
DENND3	1.85806e-11	-0.21047	0.466	0.577	6.80068e-07
IQCN	1.86121e-11	-0.411041	0.195	0.286	6.81222e-07
INPP5A	2.00568e-11	-0.30958	0.292	0.395	7.34097e-07
SNX30	2.03839e-11	-0.423629	0.359	0.456	7.46069e-07
RPL36AL	2.40257e-11	0.161041	0.936	0.944	8.79364e-07
RBKS	2.63405e-11	-0.520855	0.084	0.149	9.64089e-07
CTSD	2.80814e-11	0.205906	0.957	0.966	1.02781e-06
IRF9	2.90192e-11	0.630935	0.29	0.22	1.06213e-06
SF3B1	3.03412e-11	-0.214781	0.653	0.736	1.11052e-06
LINC02432	3.08605e-11	-0.362921	0.271	0.366	1.12952e-06
CHMP2A	3.16814e-11	0.295146	0.733	0.707	1.15957e-06
RPL41	3.18831e-11	0.0801634	0.999	0.999	1.16695e-06
TBC1D8	3.35057e-11	-0.313999	0.406	0.512	1.22634e-06
THOC1	3.4619e-11	-0.49442	0.15	0.228	1.26709e-06
DMXL2	3.53351e-11	-0.190765	0.897	0.936	1.2933e-06
IRGQ	3.5604e-11	-0.563499	0.093	0.16	1.30314e-06
STK10	3.58227e-11	-0.188973	0.843	0.897	1.31115e-06
DAAM1	3.63463e-11	-0.641368	0.123	0.196	1.33031e-06
SUCO	3.74687e-11	-0.26496	0.369	0.471	1.37139e-06
LUZP1	4.14627e-11	-0.421581	0.27	0.362	1.51758e-06
ZNFX1	4.31328e-11	-0.300351	0.323	0.419	1.5787e-06
HINT1	4.5442e-11	0.282441	0.784	0.777	1.66322e-06
VASH1	4.677e-11	-0.77686	0.07	0.129	1.71183e-06
ARFGEF2	4.76243e-11	-0.344253	0.381	0.48	1.7431e-06
ZBTB16	4.83185e-11	1.56582	0.264	0.434	1.76851e-06
BTBD19	4.91871e-11	-0.557793	0.113	0.183	1.8003e-06
CDKAL1	4.99524e-11	-0.324218	0.462	0.561	1.82831e-06
FBXO33	5.17572e-11	-0.272201	0.36	0.467	1.89436e-06
AL390957.1	5.29979e-11	-0.398644	0.097	0.165	1.93978e-06
ANTXR2	5.35066e-11	-0.259	0.589	0.682	1.9584e-06
MT-ND3	5.36652e-11	0.0968276	0.999	1	1.9642e-06
PLEK	5.38975e-11	-0.231445	0.869	0.902	1.9727e-06
EIF5	5.39355e-11	-0.202336	0.719	0.802	1.97409e-06
BCL6	5.57291e-11	-0.215157	0.515	0.624	2.03974e-06
SNHG15	5.58005e-11	-0.444251	0.187	0.272	2.04236e-06
HCLS1	5.69207e-11	0.27305	0.873	0.877	2.08336e-06
SYTL3	5.70454e-11	-0.213172	0.344	0.448	2.08792e-06
MALT1	5.89411e-11	-0.326776	0.381	0.472	2.1573e-06
AC016831.7	5.955e-11	-0.52557	0.11	0.181	2.17959e-06
CSTA	6.13858e-11	0.166587	0.913	0.919	2.24678e-06
DBI	6.24522e-11	0.286041	0.764	0.777	2.28581e-06
NAP1L1	6.51622e-11	-0.220997	0.702	0.788	2.385e-06
IFNGR1	6.70986e-11	-0.174189	0.777	0.863	2.45588e-06
MRAS	6.80455e-11	-0.920304	0.052	0.105	2.49053e-06
SYAP1	6.81098e-11	-0.331315	0.416	0.511	2.49289e-06
DPYSL2	6.90513e-11	-0.243927	0.518	0.627	2.52735e-06
CD300LF	7.01233e-11	-0.304131	0.405	0.511	2.56658e-06
ID1	7.12949e-11	-0.873238	0.091	0.153	2.60946e-06
GNAQ	7.45415e-11	-0.149114	0.93	0.96	2.72829e-06
TPT1	8.10045e-11	-0.0906416	0.998	0.999	2.96484e-06
FNIP2	8.13432e-11	-0.386388	0.282	0.379	2.97724e-06
KLHL24	8.1862e-11	-0.240375	0.465	0.575	2.99623e-06
RYBP	8.24351e-11	-0.292469	0.496	0.598	3.01721e-06
MFSD14B	8.27625e-11	-0.278776	0.494	0.599	3.02919e-06
SMURF1	8.50608e-11	-0.236357	0.496	0.599	3.11331e-06
MANBA	8.89703e-11	-0.215699	0.737	0.827	3.2564e-06
CYCS	9.16375e-11	-0.339951	0.438	0.539	3.35403e-06
ZNF92	9.22234e-11	-0.55331	0.108	0.177	3.37547e-06
CD44	9.31172e-11	-0.177889	0.96	0.971	3.40818e-06
CEP85L	9.63054e-11	-0.310062	0.531	0.631	3.52487e-06
FGL2	9.79968e-11	-0.148093	0.93	0.968	3.58678e-06
AC044849.1	1.00449e-10	-0.663859	0.085	0.148	3.67652e-06
C9orf72	1.02045e-10	-0.188888	0.769	0.834	3.73496e-06
VEGFA	1.02525e-10	-0.384317	0.186	0.268	3.75251e-06
SRGAP1	1.07e-10	1.8394	0.177	0.124	3.91632e-06
RNF19A	1.12184e-10	-0.297297	0.39	0.489	4.10603e-06
CABIN1	1.13291e-10	-0.380236	0.187	0.272	4.14656e-06
TTC7A	1.23897e-10	-0.274712	0.61	0.7	4.53474e-06
AFF4	1.26228e-10	-0.204357	0.611	0.71	4.62009e-06
DDX24	1.28523e-10	-0.289181	0.374	0.482	4.70406e-06
PDE4A	1.28939e-10	-0.411079	0.229	0.314	4.71931e-06
GRN	1.41283e-10	0.174064	0.948	0.965	5.17111e-06
EXOC4	1.42622e-10	-0.219942	0.733	0.803	5.2201e-06
ANXA1	1.47469e-10	-0.159248	0.932	0.962	5.39752e-06
PAN3	1.59589e-10	-0.169268	0.815	0.89	5.84112e-06
AGO1	1.84824e-10	-0.333367	0.274	0.368	6.76474e-06
TRAK1	1.94613e-10	-0.270284	0.518	0.612	7.12302e-06
ODC1	1.95318e-10	-0.588978	0.158	0.233	7.14882e-06
THAP9-AS1	1.97006e-10	-0.542883	0.123	0.193	7.2106e-06
PVT1	1.9957e-10	-0.429709	0.251	0.333	7.30444e-06
GPX4	2.00297e-10	0.215149	0.833	0.85	7.33105e-06
ABI3	2.0244e-10	-0.396134	0.195	0.278	7.40951e-06
GAS5	2.07848e-10	-0.283004	0.491	0.596	7.60746e-06
ERCC8	2.11808e-10	-0.608157	0.108	0.174	7.7524e-06
SKIL	2.16045e-10	-0.36051	0.277	0.375	7.90747e-06
REV3L	2.3003e-10	-0.309354	0.416	0.512	8.41932e-06
GPR132	2.30411e-10	-0.401132	0.24	0.328	8.43328e-06
FOXK2	2.33808e-10	-0.358476	0.339	0.437	8.5576e-06
NDUFA1	2.50145e-10	0.251749	0.821	0.825	9.15557e-06
MIR3945HG	2.59559e-10	-0.633999	0.108	0.175	9.50013e-06
GCH1	2.69462e-10	-0.49841	0.468	0.552	9.86256e-06
TBC1D22A	2.70931e-10	-0.20557	0.723	0.792	9.91633e-06
MCEMP1	2.77167e-10	-0.278328	0.409	0.512	1.01446e-05
GRASP	2.78696e-10	-0.633152	0.082	0.142	1.02005e-05
CMSS1	2.79937e-10	-0.634624	0.083	0.141	1.0246e-05
DOCK10	2.89537e-10	-0.320481	0.487	0.58	1.05973e-05
RAB1A	2.901e-10	-0.181883	0.794	0.853	1.0618e-05
ZFHX3	2.9471e-10	-0.283705	0.577	0.662	1.07867e-05
RRN3	3.03585e-10	-0.588261	0.111	0.178	1.11115e-05
ZNF131	3.04836e-10	-0.348484	0.342	0.437	1.11573e-05
ZZEF1	3.05972e-10	-0.290302	0.441	0.543	1.11989e-05
EML4	3.11241e-10	-0.238522	0.472	0.572	1.13917e-05
CREB5	3.13779e-10	0.218476	0.896	0.87	1.14846e-05
MAK	3.16482e-10	-0.55571	0.073	0.13	1.15835e-05
SFPQ	3.18835e-10	-0.214238	0.676	0.75	1.16697e-05
NARS2	3.22615e-10	-0.758321	0.083	0.141	1.1808e-05
STK17B	3.25853e-10	-0.0762193	0.936	0.973	1.19265e-05
GAS2L3	3.34143e-10	-0.937143	0.063	0.117	1.223e-05
MAPKAPK2	3.39438e-10	-0.274071	0.399	0.499	1.24238e-05
ITGA4	3.41982e-10	-0.245966	0.586	0.678	1.25169e-05
DNMBP	3.49053e-10	-0.437167	0.18	0.261	1.27757e-05
CAMK1	3.54701e-10	-0.409548	0.248	0.331	1.29824e-05
CRY1	3.54852e-10	-0.596027	0.109	0.175	1.29879e-05
RUNX1	3.57851e-10	-0.207315	0.792	0.862	1.30977e-05
PTX3	3.69019e-10	-1.18998	0.077	0.133	1.35065e-05
VAMP2	3.70179e-10	-0.247776	0.402	0.507	1.35489e-05
GSTO1	3.75671e-10	0.229396	0.812	0.816	1.37499e-05
PARVB	3.93305e-10	-0.35375	0.306	0.397	1.43954e-05
KAT6B	4.20386e-10	-0.324026	0.378	0.468	1.53865e-05
ECD	4.41201e-10	-0.361817	0.213	0.3	1.61484e-05
FAU	4.42075e-10	0.0814794	0.989	0.997	1.61804e-05
LPP	4.46813e-10	-0.175822	0.807	0.851	1.63538e-05
GOLGA4	4.47756e-10	-0.215926	0.559	0.672	1.63883e-05
NLRP3	4.75313e-10	-0.06699	0.553	0.661	1.73969e-05
CALHM6	4.78703e-10	0.278103	0.657	0.603	1.7521e-05
LRMDA	5.19251e-10	0.169219	0.949	0.953	1.90051e-05
AC006001.2	5.27655e-10	-0.396931	0.197	0.277	1.93127e-05
GNA13	5.42293e-10	-0.216751	0.539	0.632	1.98485e-05
GOLGB1	5.54711e-10	-0.310008	0.417	0.51	2.0303e-05
ENY2	5.56251e-10	0.307792	0.717	0.707	2.03593e-05
NXT1	5.98673e-10	-0.387013	0.158	0.234	2.1912e-05
PSME4	6.22976e-10	-0.235958	0.447	0.545	2.28015e-05
RALGDS	6.27753e-10	-0.592235	0.118	0.183	2.29764e-05
ALDH1A2	6.52205e-10	-0.443219	0.14	0.214	2.38713e-05
CACNB4	6.88667e-10	-0.597251	0.055	0.105	2.52059e-05
RAC1	7.07888e-10	0.171269	0.919	0.926	2.59094e-05
ENTPD1	7.2482e-10	-0.16914	0.591	0.695	2.65291e-05
SIAH1	7.34148e-10	-0.445263	0.211	0.292	2.68705e-05
AC253572.2	7.34167e-10	-0.424241	0.339	0.427	2.68712e-05
LSM10	7.37446e-10	0.384633	0.545	0.501	2.69913e-05
IQSEC1	7.55491e-10	-0.187502	0.65	0.737	2.76517e-05
SPATA6	7.74808e-10	-0.443871	0.216	0.296	2.83587e-05
NFAT5	7.75149e-10	-0.263809	0.646	0.729	2.83712e-05
ATL2	7.80811e-10	-0.407083	0.248	0.335	2.85785e-05
SERPINB1	7.97214e-10	0.204256	0.908	0.92	2.91788e-05
TTC39C	7.98166e-10	0.544917	0.397	0.338	2.92137e-05
HSPD1	8.24649e-10	-0.234351	0.372	0.473	3.0183e-05
ZNF100	8.27405e-10	-0.749145	0.076	0.131	3.02839e-05
PI4K2A	8.66803e-10	-0.386327	0.228	0.314	3.17258e-05
LIPA	8.75526e-10	-0.390083	0.203	0.283	3.20451e-05
RPS23	8.77756e-10	-0.111971	0.985	0.995	3.21268e-05
AATBC	8.81622e-10	-0.584868	0.091	0.152	3.22682e-05
XBP1	9.13502e-10	-0.281622	0.442	0.542	3.34351e-05
RASSF4	9.49112e-10	-0.228521	0.435	0.54	3.47385e-05
SDE2	1.00826e-09	-0.45412	0.164	0.239	3.69034e-05
XYLT1	1.04153e-09	-0.38912	0.515	0.596	3.8121e-05
RPS15	1.08212e-09	0.0931356	0.982	0.993	3.96067e-05
ADRB2	1.08775e-09	-0.612856	0.1	0.162	3.98127e-05
LONRF3	1.18135e-09	-0.600148	0.129	0.195	4.32387e-05
WASHC2A	1.19434e-09	-0.323739	0.196	0.278	4.37141e-05
ANKRD10	1.20949e-09	-0.229754	0.367	0.468	4.42685e-05
CBLB	1.21397e-09	-0.386429	0.199	0.278	4.44325e-05
IFIH1	1.22753e-09	-0.386421	0.192	0.273	4.49289e-05
CTSA	1.29974e-09	0.360747	0.651	0.632	4.75719e-05
ZFC3H1	1.33509e-09	-0.218274	0.58	0.659	4.88656e-05
CRADD	1.36747e-09	-0.684619	0.212	0.288	5.00507e-05
CLCN3	1.40067e-09	-0.366715	0.247	0.334	5.12658e-05
SCAF4	1.43293e-09	-0.30066	0.369	0.466	5.24466e-05
C4orf48	1.50292e-09	0.291111	0.75	0.742	5.50083e-05
IPMK	1.50937e-09	-0.221013	0.512	0.611	5.52446e-05
NDUFA3	1.52518e-09	0.384373	0.586	0.557	5.58232e-05
ARHGEF40	1.56518e-09	-0.258015	0.314	0.408	5.72871e-05
LINC01578	1.59173e-09	-0.221287	0.691	0.764	5.82588e-05
GTPBP1	1.64986e-09	-0.286027	0.253	0.339	6.03863e-05
YWHAB	1.67429e-09	0.171269	0.911	0.939	6.12806e-05
NPIPB5	1.67964e-09	-0.377367	0.142	0.214	6.14764e-05
FTH1	1.688e-09	-0.113269	1	1	6.17823e-05
DBF4	1.69297e-09	-0.645754	0.106	0.168	6.19645e-05
BLOC1S1	1.76944e-09	0.206841	0.846	0.858	6.47632e-05
MYO5A	1.82833e-09	-0.201822	0.656	0.743	6.69188e-05
AFAP1	1.84039e-09	0.687444	0.116	0.068	6.73601e-05
AGO3	1.855e-09	-0.232199	0.514	0.614	6.78947e-05
AL731577.2	1.8604e-09	-0.357918	0.181	0.256	6.80924e-05
ING1	1.90472e-09	-0.352722	0.226	0.31	6.97145e-05
ZEB2	1.905e-09	-0.145278	0.981	0.988	6.9725e-05
CAMK1D	1.98764e-09	-0.310791	0.476	0.56	7.27495e-05
B4GALT5	2.002e-09	-0.255921	0.463	0.556	7.32751e-05
LRP5L	2.00317e-09	-0.476279	0.1	0.161	7.33179e-05
SIN3A	2.01266e-09	-0.387029	0.316	0.401	7.36653e-05
ZNF124	2.0473e-09	-0.483954	0.154	0.225	7.49332e-05
USP14	2.09758e-09	-0.353187	0.231	0.315	7.67736e-05
GNG10	2.25678e-09	0.306849	0.663	0.632	8.26003e-05
ELP2	2.31712e-09	-0.39876	0.174	0.251	8.4809e-05
BCAS2	2.36823e-09	-0.319382	0.269	0.353	8.66794e-05
SPI1	2.48753e-09	0.175777	0.898	0.913	9.1046e-05
TBC1D5	2.50137e-09	-0.174268	0.837	0.874	9.15526e-05
HLA-F	2.627e-09	0.307886	0.624	0.602	9.61508e-05
GABARAP	2.63723e-09	0.137014	0.973	0.987	9.65251e-05
MT-ND2	2.64259e-09	-0.0722703	0.998	1	9.67215e-05
HIST1H2BD	2.68068e-09	0.723644	0.154	0.1	9.81157e-05
JAZF1	2.73853e-09	-0.219872	0.755	0.818	0.000100233
XPO1	2.85319e-09	-0.242068	0.442	0.544	0.00010443
PTGER4	2.96733e-09	-0.58414	0.217	0.293	0.000108607
TRAF3	2.97433e-09	-0.216184	0.577	0.655	0.000108863
GABBR1	3.03954e-09	-0.402816	0.153	0.225	0.00011125
CPNE8	3.0485e-09	-0.235332	0.619	0.704	0.000111578
CACNA2D3	3.11571e-09	-0.378685	0.266	0.353	0.000114038
MRPS6	3.22579e-09	0.607568	0.351	0.293	0.000118067
ZNF281	3.23027e-09	-0.28536	0.181	0.259	0.000118231
PID1	3.31809e-09	-0.317363	0.439	0.525	0.000121446
HIST2H2AC	3.32194e-09	-0.376887	0.245	0.33	0.000121586
CDK11B	3.34279e-09	-0.205301	0.234	0.323	0.00012235
NSMCE2	3.34716e-09	-0.259956	0.578	0.657	0.00012251
NDEL1	3.43062e-09	-0.234939	0.427	0.529	0.000125564
MT-CO3	3.54977e-09	-0.0801531	1	1	0.000129925
CALM1	3.56189e-09	0.164538	0.912	0.921	0.000130369
ACBD6	3.59562e-09	-0.297392	0.294	0.381	0.000131603
FBP1	3.63841e-09	-0.332256	0.344	0.436	0.000133169
VPS37C	3.80453e-09	-0.359308	0.187	0.264	0.000139249
SLC38A2	3.80624e-09	0.309383	0.725	0.702	0.000139312
AC004556.3	4.06158e-09	0.731368	0.179	0.123	0.000148658
MARCKS	4.224e-09	-0.259672	0.375	0.471	0.000154603
MT2A	4.42333e-09	0.924126	0.567	0.532	0.000161898
RAPGEF2	4.76486e-09	-0.243978	0.61	0.698	0.000174399
PLEKHM2	4.81135e-09	-0.293642	0.383	0.471	0.0001761
HSPH1	4.84042e-09	-0.656728	0.141	0.208	0.000177164
HSP90AA1	4.92895e-09	-0.146337	0.861	0.906	0.000180405
LDLRAD4	4.96866e-09	-0.284968	0.518	0.6	0.000181858
ZNF394	5.00428e-09	-0.320465	0.287	0.375	0.000183162
ZNF44	5.01542e-09	-0.36095	0.197	0.273	0.000183569
CDC42BPB	5.02326e-09	-0.384926	0.164	0.238	0.000183857
AF117829.1	5.15745e-09	-0.51426	0.112	0.175	0.000188768
NDUFV3	5.23563e-09	-0.273587	0.319	0.412	0.000191629
SPPL3	5.47682e-09	-0.236475	0.597	0.676	0.000200457
NFE2L2	5.64262e-09	-0.226484	0.689	0.749	0.000206526
IER5	5.97429e-09	-0.239108	0.516	0.598	0.000218665
CENPC	6.04927e-09	-0.21158	0.301	0.393	0.000221409
TMEM135	6.1304e-09	-0.419582	0.172	0.243	0.000224379
NPL	6.31966e-09	0.347041	0.624	0.604	0.000231306
ARID1B	6.37645e-09	-0.199901	0.763	0.827	0.000233385
VPS37B	6.49093e-09	-0.217561	0.374	0.474	0.000237574
NAA38	6.50972e-09	0.330818	0.607	0.576	0.000238262
FOXN3	6.52756e-09	-0.166142	0.826	0.877	0.000238915
JDP2	6.61167e-09	0.0546673	0.522	0.655	0.000241994
HLA-B	6.66067e-09	-0.0788174	0.999	0.999	0.000243787
CCDC91	6.92932e-09	-0.240461	0.472	0.57	0.00025362
TRAPPC1	7.05127e-09	0.279122	0.727	0.717	0.000258084
WDR48	7.05659e-09	-0.268141	0.193	0.27	0.000258278
MEX3C	7.41663e-09	-0.294426	0.158	0.229	0.000271456
TXN	7.43194e-09	0.246362	0.777	0.781	0.000272016
IVNS1ABP	7.65499e-09	-0.224309	0.472	0.578	0.00028018
HTATSF1	7.71221e-09	-0.454059	0.158	0.227	0.000282274
RPL17	7.74264e-09	-0.104444	0.981	0.99	0.000283388
ARHGAP17	7.93173e-09	-0.259708	0.424	0.517	0.000290309
CHKA	8.07173e-09	-0.276491	0.325	0.416	0.000295433
KRTCAP2	8.24118e-09	0.266753	0.677	0.655	0.000301635
ITPR1	8.28079e-09	-0.315991	0.355	0.444	0.000303085
HLA-E	8.3711e-09	0.139017	0.947	0.958	0.00030639
CRIP1	8.43609e-09	-0.0710907	0.671	0.762	0.000308769
AGTPBP1	8.72417e-09	-0.130815	0.925	0.957	0.000319313
SMC5	9.13713e-09	-0.185378	0.415	0.512	0.000334428
GGA2	9.14928e-09	-0.409385	0.243	0.323	0.000334873
AP2S1	9.1504e-09	0.201596	0.871	0.875	0.000334914
LRRC37A2	9.20607e-09	-0.468868	0.119	0.182	0.000336951
RNF139	9.26233e-09	-0.27164	0.214	0.295	0.00033901
GADD45B	9.38243e-09	-0.270771	0.669	0.738	0.000343406
ABCC1	9.6491e-09	-0.297002	0.367	0.451	0.000353167
RLIM	9.68402e-09	-0.202413	0.298	0.392	0.000354445
SEC31A	9.76567e-09	-0.198907	0.551	0.647	0.000357433
DNAJC3	9.79218e-09	-0.209243	0.522	0.617	0.000358404
RPL37A	9.84629e-09	0.116804	0.969	0.98	0.000360384
RB1CC1	9.86614e-09	-0.196156	0.61	0.709	0.000361111
TTYH3	1.00633e-08	-0.241937	0.381	0.481	0.000368327
RPS19BP1	1.03452e-08	0.398896	0.472	0.429	0.000378645
PTPRC	1.03525e-08	-0.0906157	0.996	0.997	0.000378913
PGD	1.05101e-08	0.286161	0.763	0.762	0.000384678
MB21D2	1.05122e-08	-0.765919	0.065	0.114	0.000384759
NBPF26	1.06377e-08	-0.402783	0.102	0.162	0.00038935
DGKD	1.06927e-08	-0.226477	0.487	0.582	0.000391363
HNRNPR	1.07786e-08	-0.219866	0.493	0.586	0.000394508
COA6	1.08957e-08	0.452366	0.367	0.304	0.000398794
VPS13C	1.12448e-08	-0.15586	0.772	0.836	0.000411569
PSME2	1.12795e-08	0.403087	0.614	0.598	0.000412841
PTGER2	1.13163e-08	-0.362097	0.283	0.363	0.000414187
YBX1	1.17598e-08	-0.147257	0.89	0.939	0.000430419
NEDD8	1.17618e-08	0.216147	0.787	0.788	0.000430494
KBTBD11	1.17834e-08	-0.382118	0.107	0.168	0.000431283
ICAM1	1.18462e-08	-0.382407	0.275	0.355	0.000433584
SLC45A4	1.1972e-08	-0.312565	0.203	0.281	0.000438187
PGS1	1.20179e-08	-0.249908	0.408	0.497	0.000439866
EIF2A	1.21653e-08	-0.242908	0.387	0.48	0.000445262
AKIRIN2	1.25395e-08	-0.236366	0.612	0.689	0.00045896
VASP	1.28019e-08	0.203238	0.843	0.84	0.000468562
ATP11B	1.31472e-08	-0.153167	0.635	0.717	0.000481199
ASGR1	1.33408e-08	0.33384	0.731	0.736	0.000488288
USP42	1.38361e-08	-0.289661	0.219	0.3	0.000506416
SH3GL1	1.41122e-08	-0.343963	0.266	0.345	0.000516521
GRAMD1B	1.42667e-08	-0.35118	0.185	0.258	0.000522177
GBP3	1.46099e-08	-0.583242	0.072	0.124	0.000534738
SH3TC1	1.47717e-08	-0.275189	0.306	0.398	0.00054066
YPEL3	1.49037e-08	0.341625	0.636	0.607	0.000545492
PRLR	1.49525e-08	-0.584853	0.071	0.121	0.000547277
PRKCB	1.49774e-08	-0.126836	0.96	0.975	0.000548188
IMPDH2	1.50199e-08	-0.589071	0.112	0.17	0.000549744
PURB	1.53239e-08	-0.293237	0.203	0.28	0.00056087
CEP128	1.54841e-08	-0.824065	0.062	0.108	0.000566734
EPSTI1	1.57091e-08	0.607272	0.246	0.187	0.00057497
EVI5	1.57637e-08	-0.151047	0.776	0.843	0.000576966
C1orf162	1.5952e-08	-0.145948	0.844	0.909	0.00058386
STK38	1.63932e-08	0.295623	0.736	0.723	0.000600007
HSD17B11	1.64384e-08	0.249834	0.709	0.707	0.000601662
OLA1	1.69648e-08	-0.2407	0.448	0.541	0.000620927
HDAC5	1.71211e-08	-0.256956	0.241	0.324	0.00062665
SENP5	1.78099e-08	-0.242859	0.389	0.484	0.00065186
NIPAL2	1.78984e-08	-0.600246	0.078	0.129	0.000655098
NHS	1.81329e-08	-0.508019	0.109	0.167	0.000663683
DYNLT1	1.85374e-08	0.272648	0.727	0.73	0.000678488
RNASE2	1.89209e-08	-0.302765	0.345	0.427	0.000692524
FYB1	1.92336e-08	0.161371	0.965	0.974	0.00070397
AKT3	1.95581e-08	-0.383085	0.159	0.225	0.000715847
PDE4D	1.97889e-08	-0.274391	0.521	0.605	0.000724295
SLC25A20	1.97982e-08	-0.539	0.12	0.18	0.000724634
PRKAR2A	2.10053e-08	-0.25698	0.392	0.482	0.000768814
ELOVL5	2.23751e-08	-0.234184	0.513	0.603	0.000818953
GNL1	2.32685e-08	-0.349569	0.177	0.247	0.00085165
RPS6KA1	2.3893e-08	0.324458	0.563	0.518	0.000874508
PDIA4	2.39342e-08	-0.374684	0.176	0.247	0.000876014
CORO1A	2.48121e-08	0.149838	0.931	0.943	0.000908146
YWHAQ	2.50037e-08	-0.276224	0.532	0.61	0.000915161
WBP11	2.50621e-08	-0.196558	0.316	0.405	0.000917297
DNAJC25	2.67028e-08	-0.439302	0.115	0.175	0.00097735
NOP10	2.70975e-08	0.282221	0.769	0.772	0.000991797
RYK	2.74642e-08	-0.264005	0.228	0.307	0.00100522
SULF2	2.76518e-08	-0.161089	0.688	0.782	0.00101208
PSMD14	2.82778e-08	-0.428821	0.175	0.244	0.001035
TRIO	2.86955e-08	-0.265034	0.562	0.626	0.00105028
UBA6	2.9145e-08	-0.267157	0.363	0.449	0.00106674
TWF2	2.94038e-08	0.312672	0.617	0.599	0.00107621
MACO1	2.98132e-08	-0.270263	0.247	0.328	0.00109119
MTAP	2.99319e-08	-0.435051	0.159	0.225	0.00109554
SMARCC1	2.99935e-08	-0.234002	0.505	0.597	0.00109779
PPP4R3A	3.00237e-08	-0.491231	0.524	0.585	0.0010989
NEK1	3.0356e-08	-0.456316	0.172	0.239	0.00111106
EFL1	3.05056e-08	-0.317464	0.119	0.18	0.00111654
RPL36A	3.06998e-08	-0.130326	0.919	0.948	0.00112364
SMARCA5	3.16466e-08	-0.222126	0.436	0.527	0.0011583
HIPK1	3.19904e-08	-0.192638	0.496	0.588	0.00117088
RASSF3	3.26574e-08	0.200448	0.871	0.858	0.00119529
PSMD12	3.29785e-08	-0.27772	0.35	0.435	0.00120705
BDP1	3.30755e-08	-0.156385	0.337	0.428	0.0012106
PIGA	3.34424e-08	-0.340787	0.171	0.242	0.00122403
EIF4E	3.61633e-08	-0.312513	0.258	0.34	0.00132361
GSE1	3.62843e-08	-0.34033	0.286	0.362	0.00132804
SERPINB2	3.65466e-08	-0.823289	0.093	0.144	0.00133764
PDK1	3.71097e-08	-0.356856	0.15	0.216	0.00135825
LCP1	3.74293e-08	-0.0830986	0.977	0.988	0.00136995
MDM1	3.77816e-08	-0.626698	0.067	0.115	0.00138284
ANKRD12	3.84665e-08	-0.15733	0.763	0.817	0.00140791
SPEN	3.95128e-08	-0.206609	0.504	0.6	0.00144621
POLA1	4.04005e-08	-0.860588	0.063	0.108	0.0014787
CYLD	4.12344e-08	-0.214587	0.404	0.501	0.00150922
XRRA1	4.12765e-08	-0.577582	0.073	0.122	0.00151076
RPS4X	4.14119e-08	-0.113526	0.967	0.985	0.00151572
EPHA1-AS1	4.15491e-08	0.633279	0.168	0.115	0.00152074
ARHGAP24	4.27768e-08	-0.0868955	0.848	0.908	0.00156567
PIP5K1B	4.40719e-08	-0.330226	0.169	0.237	0.00161308
TANGO6	4.4132e-08	-0.303554	0.283	0.362	0.00161528
EZR	4.62631e-08	-0.251442	0.435	0.527	0.00169327
CST3	4.8016e-08	-0.0835313	0.992	0.998	0.00175743
EPB41L2	4.82381e-08	-0.703584	0.079	0.129	0.00176556
AC005050.3	5.02329e-08	-0.239895	0.126	0.186	0.00183857
P2RY13	5.15292e-08	-0.222126	0.563	0.643	0.00188602
LGALS1	5.21849e-08	0.175359	0.954	0.962	0.00191002
SLC22A4	5.23434e-08	-0.286338	0.186	0.258	0.00191582
AHCTF1	5.32329e-08	-0.262302	0.458	0.543	0.00194838
ZEB2-AS1	5.40496e-08	-0.606933	0.092	0.143	0.00197827
RPL4	5.59322e-08	-0.136184	0.882	0.931	0.00204717
ARHGAP32	5.6307e-08	-0.361437	0.161	0.226	0.00206089
THAP2	5.66478e-08	-0.58995	0.087	0.139	0.00207337
ARPC2	5.69081e-08	0.107189	0.965	0.984	0.00208289
G3BP2	5.75802e-08	-0.197894	0.408	0.502	0.00210749
REEP5	5.75959e-08	0.242088	0.772	0.777	0.00210807
RHOG	6.17914e-08	0.248202	0.729	0.729	0.00226163
N4BP2	6.19004e-08	-0.477761	0.145	0.207	0.00226562
TXNDC17	6.23302e-08	0.393582	0.59	0.566	0.00228135
NAF1	6.35276e-08	-0.645661	0.082	0.132	0.00232517
KIAA1328	6.66691e-08	-0.486152	0.13	0.189	0.00244015
DDB1	6.72933e-08	-0.290012	0.226	0.304	0.002463
TICAM1	6.96469e-08	-0.272185	0.159	0.228	0.00254915
OSGIN2	7.401e-08	-0.438627	0.149	0.21	0.00270884
PRKAG2	7.72069e-08	-0.159594	0.78	0.834	0.00282585
TM6SF1	7.88546e-08	-0.450034	0.1	0.155	0.00288616
MEFV	7.90284e-08	-0.267577	0.32	0.404	0.00289252
PCF11	7.91759e-08	-0.179927	0.428	0.519	0.00289792
DNAJB11	7.99853e-08	-0.275315	0.255	0.333	0.00292754
DYRK1A	8.0824e-08	-0.199245	0.726	0.779	0.00295824
TBCA	8.77305e-08	0.216365	0.754	0.751	0.00321102
C12orf57	9.37154e-08	-0.362298	0.398	0.479	0.00343008
SLCO3A1	9.51462e-08	-0.140238	0.876	0.91	0.00348244
LUC7L2	9.65075e-08	-0.169369	0.554	0.643	0.00353227
ZC2HC1A	9.65315e-08	-0.404247	0.137	0.198	0.00353315
TUBB6	9.70588e-08	-0.614044	0.113	0.167	0.00355245
ZDHHC1	9.7319e-08	-0.84957	0.061	0.104	0.00356197
LRRK2	9.8362e-08	0.199603	0.904	0.905	0.00360015
POMP	9.86264e-08	0.259927	0.716	0.713	0.00360982
ELMO2	1.00217e-07	-0.290322	0.163	0.231	0.00366803
SGMS1	1.028e-07	-0.251875	0.628	0.685	0.0037626
OSCAR	1.03054e-07	0.326776	0.654	0.638	0.00377188
ATF6	1.03867e-07	-0.182024	0.602	0.683	0.00380165
DRAP1	1.04958e-07	0.289481	0.61	0.593	0.00384156
TBK1	1.06574e-07	-0.240551	0.352	0.433	0.0039007
UBE2G2	1.07972e-07	-0.280128	0.279	0.357	0.0039519
LAIR1	1.08527e-07	-0.245299	0.315	0.401	0.00397218
AL158152.1	1.12661e-07	-0.437931	0.141	0.2	0.0041235
SOD2	1.1449e-07	-0.194781	0.887	0.921	0.00419046
METTL6	1.16962e-07	-0.354074	0.118	0.177	0.00428093
FER	1.17219e-07	-0.227776	0.347	0.427	0.00429034
GNL2	1.20463e-07	-0.34462	0.187	0.253	0.00440908
MSRB1	1.20659e-07	0.313267	0.664	0.64	0.00441624
PRKCA	1.21865e-07	-0.35088	0.367	0.443	0.00446037
KLHL5	1.25711e-07	-0.217263	0.303	0.386	0.00460114
CHML	1.28316e-07	-0.322896	0.123	0.183	0.00469651
LUC7L3	1.28594e-07	-0.172396	0.62	0.696	0.00470668
JOSD1	1.32918e-07	-0.318975	0.217	0.291	0.00486493
CELF2	1.33093e-07	0.0404645	0.947	0.963	0.00487133
STX5	1.37068e-07	-0.232272	0.476	0.558	0.00501683
STX18	1.37434e-07	-0.228675	0.284	0.363	0.00503021
LIMS1	1.39594e-07	-0.228713	0.691	0.743	0.00510927
TMED5	1.40093e-07	-0.170149	0.509	0.595	0.00512756
SFSWAP	1.4566e-07	-0.239574	0.353	0.442	0.00533128
RPL38	1.47964e-07	0.103411	0.928	0.949	0.00541563
TWISTNB	1.49128e-07	-0.7642	0.074	0.119	0.00545822
MAP4K5	1.49548e-07	-0.318464	0.217	0.289	0.00547362
TIAM1	1.49671e-07	-0.192383	0.548	0.629	0.00547809
SCFD2	1.53267e-07	-0.408916	0.227	0.292	0.00560971
NFKBID	1.53688e-07	-0.254687	0.304	0.382	0.00562513
SHLD2	1.53837e-07	-0.267037	0.255	0.332	0.00563057
ATP8B4	1.54895e-07	-0.289898	0.344	0.424	0.00566932
IFI6	1.56944e-07	0.578853	0.24	0.185	0.00574432
ZC3H12C	1.58715e-07	-0.681558	0.076	0.123	0.00580912
CACYBP	1.63985e-07	-0.279748	0.268	0.348	0.00600201
TMEM104	1.69719e-07	-0.430132	0.119	0.175	0.00621189
PLEKHO1	1.7012e-07	0.283839	0.703	0.708	0.00622654
RAP2A	1.70317e-07	-0.486858	0.129	0.185	0.00623376
VPS13B	1.72568e-07	-0.146837	0.814	0.878	0.00631616
NUP214	1.76953e-07	0.186448	0.871	0.884	0.00647665
ATG16L1	1.78898e-07	-0.311758	0.143	0.204	0.00654785
RTN3	1.83206e-07	0.178029	0.898	0.9	0.00670554
RBM14	1.86616e-07	-0.370875	0.207	0.278	0.00683035
HOMER3	1.86653e-07	0.513542	0.375	0.33	0.0068317
FAM214A	1.87252e-07	-0.307769	0.239	0.312	0.00685362
CCT4	1.88706e-07	-0.219408	0.336	0.422	0.00690683
PHC2	1.91544e-07	-0.0974646	0.487	0.602	0.00701072
ALOX5AP	1.92778e-07	0.505639	0.38	0.324	0.00705587
CFD	1.9308e-07	0.174879	0.933	0.95	0.00706691
PCNT	1.94521e-07	-0.307963	0.15	0.212	0.00711965
CUL3	1.95227e-07	-0.170517	0.676	0.747	0.00714549
RSRC1	1.95824e-07	-0.23057	0.52	0.598	0.00716735
COPS2	1.99129e-07	-0.249322	0.307	0.389	0.00728833
TLR4	1.99856e-07	-0.143846	0.561	0.661	0.00731491
VAPA	2.00193e-07	-0.112432	0.768	0.838	0.00732727
ZFAND5	2.06013e-07	0.00532303	0.804	0.85	0.00754029
H2AFJ	2.06792e-07	0.337169	0.547	0.51	0.00756879
ERGIC1	2.08765e-07	-0.0618185	0.484	0.603	0.00764102
WWC2	2.09991e-07	-0.293986	0.13	0.188	0.00768589
AKAP9	2.11797e-07	-0.175581	0.562	0.658	0.00775197
DYNLL1	2.11982e-07	0.240275	0.821	0.851	0.00775876
CD302	2.12179e-07	0.19316	0.869	0.886	0.00776597
AKAP17A	2.14074e-07	-0.281231	0.251	0.329	0.00783531
FOSL2	2.14872e-07	-0.17932	0.55	0.638	0.00786452
DCAF1	2.16111e-07	-0.281449	0.212	0.285	0.00790988
CDIP1	2.18287e-07	-0.552593	0.066	0.11	0.00798952
ARHGDIB	2.20787e-07	0.12236	0.929	0.946	0.00808102
PKM	2.28614e-07	0.16929	0.85	0.867	0.00836749
XPO4	2.30465e-07	-0.208767	0.253	0.33	0.00843527
GRK3	2.37107e-07	-0.152255	0.855	0.888	0.00867835
VEZT	2.4039e-07	-0.282422	0.258	0.333	0.00879851
NAIP	2.40926e-07	-0.173568	0.616	0.693	0.00881814
LTN1	2.46724e-07	-0.286863	0.237	0.309	0.00903036
RPGR	2.48834e-07	-0.364968	0.208	0.276	0.00910758
RPS18	2.51366e-07	-0.101859	0.983	0.992	0.00920025
GIMAP5	2.5504e-07	0.549136	0.223	0.171	0.00933471
SEC61B	2.55997e-07	0.196073	0.808	0.832	0.00936974
CALM3	2.59006e-07	0.273006	0.69	0.688	0.00947989
COPS8	2.67678e-07	-0.354883	0.14	0.199	0.00979728
ACADVL	2.78568e-07	-0.192983	0.367	0.459	0.0101959
UBE2D3	2.8273e-07	-0.136559	0.923	0.949	0.0103482
TTC37	2.852e-07	-0.243649	0.27	0.344	0.0104386
GUSB	2.92117e-07	-0.230528	0.345	0.432	0.0106918
ST14	2.95124e-07	-0.421815	0.185	0.251	0.0108018
SMC4	3.00703e-07	-0.215836	0.228	0.3	0.011006
SRP14	3.02972e-07	0.154178	0.885	0.894	0.0110891
SND1	3.0767e-07	-0.151903	0.665	0.738	0.011261
ILF3-DT	3.10854e-07	-0.319541	0.196	0.265	0.0113776
DUSP10	3.12065e-07	-0.407417	0.183	0.247	0.0114219
TXNDC16	3.12429e-07	-0.53049	0.131	0.186	0.0114352
GNA12	3.13488e-07	-0.275769	0.261	0.334	0.011474
OPA3	3.19297e-07	-0.372165	0.128	0.184	0.0116866
LONP1	3.20529e-07	-0.349465	0.108	0.162	0.0117317
ZBTB18	3.20568e-07	-0.147729	0.19	0.26	0.0117331
CYTH3	3.22337e-07	-0.353706	0.157	0.217	0.0117979
DSC2	3.31127e-07	-0.334212	0.169	0.232	0.0121196
SLC15A3	3.42084e-07	-0.217802	0.384	0.474	0.0125206
AL512603.2	3.43554e-07	-0.244248	0.37	0.448	0.0125744
NLRP1	3.48066e-07	-0.168158	0.632	0.711	0.0127396
CD300A	3.48996e-07	-0.238662	0.342	0.427	0.0127736
PITPNB	3.55765e-07	-0.186077	0.366	0.454	0.0130214
LIMD2	3.57081e-07	0.225369	0.756	0.76	0.0130695
UVRAG	3.58443e-07	-0.188354	0.69	0.747	0.0131194
PABPC4	3.64125e-07	-0.201268	0.387	0.469	0.0133273
TLR5	3.64823e-07	-0.257295	0.272	0.35	0.0133529
HIVEP1	3.69607e-07	-0.185928	0.304	0.385	0.013528
EIF3A	3.82569e-07	-0.165093	0.726	0.8	0.0140024
ACAA2	3.84348e-07	-0.276007	0.225	0.299	0.0140675
SHOC2	3.87953e-07	-0.11822	0.633	0.713	0.0141995
HERC4	3.88886e-07	0.327762	0.605	0.578	0.0142336
DOCK5	3.91169e-07	-0.113094	0.814	0.864	0.0143172
LRRFIP2	3.95598e-07	-0.194123	0.634	0.704	0.0144793
BRD4	3.95888e-07	-0.150645	0.6	0.686	0.0144899
WASHC2C	3.98392e-07	-0.275374	0.304	0.383	0.0145816
CDADC1	4.05282e-07	-0.322873	0.167	0.23	0.0148337
IRF2BP2	4.20786e-07	-0.210934	0.511	0.604	0.0154012
PFDN1	4.22547e-07	-0.311026	0.263	0.339	0.0154656
RPS6KA5	4.23009e-07	-0.176608	0.344	0.429	0.0154826
RBM39	4.29115e-07	-0.108208	0.876	0.916	0.015706
GIMAP6	4.29997e-07	0.573835	0.264	0.213	0.0157383
LYSMD3	4.32531e-07	-0.309164	0.137	0.197	0.0158311
RPL22L1	4.34823e-07	-0.21662	0.419	0.509	0.015915
PPM1A	4.40932e-07	-0.173463	0.394	0.482	0.0161385
TMBIM6	4.50173e-07	0.158361	0.888	0.907	0.0164768
HDHD5	4.54182e-07	-0.290527	0.235	0.308	0.0166235
MS4A7	4.65359e-07	-0.175523	0.49	0.575	0.0170326
MYO1E	4.6827e-07	-0.433628	0.216	0.282	0.0171391
RFX3	4.69887e-07	-0.187969	0.464	0.546	0.0171983
TGIF1	4.74528e-07	-0.32687	0.21	0.277	0.0173682
CEP152	4.86029e-07	-0.447548	0.107	0.159	0.0177891
RPTOR	4.89469e-07	-0.175413	0.285	0.364	0.0179151
AC005670.3	4.90205e-07	-0.500671	0.119	0.172	0.017942
PIK3C3	5.03508e-07	-0.215261	0.366	0.449	0.0184289
P2RY8	5.04354e-07	-0.263471	0.477	0.555	0.0184599
PTPN11	5.04624e-07	-0.237497	0.282	0.364	0.0184698
PPARD	5.16274e-07	-0.210646	0.258	0.334	0.0188961
QSOX1	5.29571e-07	-0.178081	0.471	0.562	0.0193828
BNIP3L	5.39513e-07	-0.233261	0.727	0.788	0.0197467
LINC00910	5.44882e-07	-0.227065	0.665	0.748	0.0199432
RPLP1	5.47053e-07	-0.0726597	0.998	0.998	0.0200227
MRPL33	5.50384e-07	0.266988	0.67	0.658	0.0201446
UTRN	5.62817e-07	-0.139932	0.898	0.936	0.0205997
HIPK3	5.65676e-07	-0.129916	0.827	0.875	0.0207043
TMEM154	5.80076e-07	-0.104649	0.478	0.566	0.0212314
RABAC1	5.88021e-07	0.2749	0.689	0.677	0.0215222
KIFAP3	5.91077e-07	-0.556412	0.08	0.124	0.021634
ZNF703	6.09636e-07	-0.578526	0.079	0.123	0.0223133
USP4	6.10359e-07	-0.153391	0.552	0.647	0.0223398
TAOK3	6.11141e-07	-0.129422	0.9	0.939	0.0223684
TPK1	6.1148e-07	-0.159472	0.427	0.515	0.0223808
MT-ATP6	6.16354e-07	0.0799325	0.999	1	0.0225592
TFG	6.16837e-07	-0.249855	0.283	0.362	0.0225768
HERC2	6.18483e-07	-0.347958	0.138	0.196	0.0226371
INPP5F	6.30668e-07	-0.378926	0.112	0.164	0.0230831
AC106865.2	6.35921e-07	-0.329802	0.133	0.19	0.0232753
UCP2	6.48251e-07	-0.20082	0.502	0.586	0.0237266
UBQLN1	6.68656e-07	-0.183361	0.42	0.505	0.0244735
OST4	6.82291e-07	0.161307	0.866	0.887	0.0249726
BIN3	6.92142e-07	-0.20134	0.282	0.358	0.0253331
ZNRF2	6.96267e-07	-0.244687	0.414	0.491	0.0254841
CAAP1	7.03713e-07	-0.422088	0.146	0.203	0.0257566
SGMS2	7.05902e-07	-0.193692	0.47	0.551	0.0258367
JTB	7.07927e-07	0.233577	0.736	0.733	0.0259108
TUT7	7.21634e-07	-0.11604	0.664	0.756	0.0264125
LPCAT1	7.29718e-07	-0.222951	0.317	0.396	0.0267084
AL158801.2	7.41463e-07	-0.492693	0.07	0.112	0.0271383
HIP1	7.52499e-07	-0.30322	0.284	0.353	0.0275422
RELT	7.56475e-07	-0.167551	0.503	0.594	0.0276877
EIF4A2	7.58829e-07	-0.140347	0.523	0.617	0.0277739
TENT4B	7.63416e-07	-0.323985	0.331	0.401	0.0279418
FAM135A	7.88455e-07	-0.206932	0.217	0.286	0.0288582
DOCK4	7.9816e-07	-0.433075	0.261	0.324	0.0292135
RAPGEF1	8.07036e-07	-0.160559	0.584	0.661	0.0295383
PIK3CD	8.12831e-07	0.327364	0.642	0.627	0.0297504
IPO5	8.27895e-07	-0.361447	0.141	0.198	0.0303018
CACUL1	8.27956e-07	-0.162572	0.432	0.526	0.030304
DOCK7	8.43768e-07	-0.370615	0.129	0.184	0.0308828
MAP3K4	8.62244e-07	-0.285032	0.271	0.345	0.031559
TGFBR2	8.64054e-07	-0.19026	0.697	0.758	0.0316252
TNFRSF1B	8.74163e-07	-0.118057	0.883	0.919	0.0319952
NBPF10	8.78191e-07	-0.351488	0.153	0.212	0.0321427
IFT57	8.86665e-07	-0.339202	0.082	0.129	0.0324528
HMGN3	8.9321e-07	-0.195903	0.468	0.559	0.0326924
PLCL1	8.93532e-07	-0.0590773	0.127	0.183	0.0327042
MAFG	9.07111e-07	-0.288422	0.171	0.234	0.0332012
SFMBT2	9.09781e-07	-0.38287	0.202	0.266	0.0332989
PRCP	9.24088e-07	-0.198378	0.425	0.507	0.0338225
PDE4DIP	9.54866e-07	-0.420299	0.089	0.136	0.0349491
ATP6V0A1	9.56676e-07	-0.205848	0.46	0.543	0.0350153
ADI1	9.76655e-07	0.403508	0.429	0.39	0.0357465
ALCAM	9.81254e-07	0.445907	0.388	0.336	0.0359149
RPS16	9.86692e-07	-0.089763	0.96	0.978	0.0361139
ZNF431	1.00195e-06	-0.410315	0.119	0.171	0.0366722
CSF2RA	1.00249e-06	-0.148507	0.58	0.666	0.036692
GRINA	1.02545e-06	0.321238	0.618	0.607	0.0375324
NDUFAF2	1.03055e-06	-0.37863	0.218	0.28	0.0377191
CALCRL	1.03888e-06	-0.570034	0.063	0.102	0.0380239
TNFSF8	1.03895e-06	-0.264855	0.224	0.293	0.0380266
ADPGK	1.04775e-06	-0.15683	0.494	0.585	0.0383488
VAV1	1.05854e-06	0.351883	0.586	0.56	0.0387435
CCDC200	1.08117e-06	-0.13081	0.458	0.533	0.0395718
MT-ND4	1.1041e-06	-0.0774506	0.999	1	0.0404113
LRRC40	1.12644e-06	-0.18758	0.148	0.209	0.0412289
MTPN	1.14184e-06	0.146814	0.828	0.846	0.0417926
ATG2A	1.14381e-06	-0.278409	0.172	0.232	0.0418647
APLP2	1.16374e-06	-0.101198	0.937	0.962	0.0425941
ZNF451	1.16434e-06	-0.220652	0.296	0.372	0.0426159
SOX4	1.17826e-06	-0.342156	0.368	0.438	0.0431256
HERC1	1.18948e-06	-0.173771	0.664	0.733	0.043536
LINC01410	1.19243e-06	-0.263106	0.138	0.195	0.0436442
ATP5MG	1.19816e-06	0.112352	0.945	0.958	0.0438537
NAA15	1.21419e-06	-0.238567	0.302	0.377	0.0444406
PLCB2	1.22384e-06	-0.194167	0.402	0.492	0.0447936
CD180	1.22941e-06	-0.453542	0.08	0.125	0.0449977
MBNL2	1.2362e-06	-0.231723	0.457	0.535	0.0452463
AC239799.2	1.23874e-06	-0.767186	0.068	0.108	0.0453392
DDIT3	1.24068e-06	-0.344789	0.137	0.192	0.0454102
MAPK14	1.2442e-06	0.271799	0.787	0.795	0.0455391
APEX1	1.24857e-06	-0.212334	0.308	0.389	0.0456988
ARHGAP22	1.25111e-06	0.659007	0.133	0.092	0.0457919
OLIG1	1.25264e-06	0.460776	0.286	0.234	0.0458478
ZCWPW2	1.2804e-06	-0.353239	0.156	0.215	0.0468638
SMC1A	1.28179e-06	-0.210478	0.41	0.495	0.0469148
CFL1	1.28618e-06	0.107322	0.961	0.973	0.0470753
CCNH	1.29654e-06	-0.0443154	0.565	0.654	0.0474547
TBC1D4	1.32364e-06	-0.501377	0.142	0.196	0.0484466
MIA3	1.34795e-06	-0.207442	0.285	0.361	0.0493363
TPST1	1.3573e-06	0.254333	0.211	0.292	0.0496785
USP15	1.36486e-06	0.139724	0.978	0.982	0.0499553
ATAD2B	1.38503e-06	-0.141225	0.65	0.737	0.0506936
DNTTIP2	1.40431e-06	-0.256901	0.246	0.316	0.0513992
ESCO1	1.42787e-06	-0.313411	0.249	0.318	0.0522615
DIS3L2	1.43102e-06	-0.248877	0.282	0.354	0.0523768
TENT4A	1.43662e-06	-0.376257	0.251	0.315	0.0525816
RNF122	1.44471e-06	-0.355127	0.077	0.121	0.052878
GRB10	1.45547e-06	0.907606	0.137	0.096	0.0532715
MAPK1IP1L	1.45794e-06	-0.206878	0.399	0.481	0.0533619
SUPT5H	1.47993e-06	-0.187077	0.322	0.403	0.0541668
CTSH	1.49183e-06	-0.162125	0.744	0.816	0.0546025
STAT3	1.50143e-06	-0.112031	0.686	0.776	0.0549539
EIF3B	1.51484e-06	-0.219128	0.319	0.398	0.0554448
ARHGEF7	1.52524e-06	-0.241399	0.291	0.365	0.0558253
KLHL15	1.52806e-06	-0.326398	0.275	0.343	0.0559284
KCNK6	1.59542e-06	-0.143544	0.283	0.361	0.0583939
PLGRKT	1.59921e-06	-0.364155	0.083	0.129	0.0585327
ODF2	1.60897e-06	-0.408067	0.105	0.155	0.0588899
NPM1	1.64966e-06	-0.157344	0.673	0.751	0.0603793
JAK1	1.65079e-06	-0.150646	0.797	0.836	0.0604207
KIAA1109	1.65455e-06	-0.170942	0.485	0.571	0.0605582
ZNF736	1.66585e-06	-0.594902	0.077	0.12	0.0609718
TRAPPC10	1.69592e-06	-0.175353	0.42	0.503	0.0620723
LINC-PINT	1.704e-06	-0.286635	0.129	0.183	0.0623682
SRA1	1.70535e-06	-0.232123	0.421	0.493	0.0624174
SRSF11	1.75784e-06	-0.134434	0.663	0.746	0.0643389
GSPT1	1.76587e-06	-0.214726	0.337	0.419	0.0646327
PLA2G6	1.79729e-06	-0.341546	0.108	0.159	0.0657826
UBXN2B	1.8148e-06	-0.211835	0.302	0.382	0.0664234
CPVL	1.82374e-06	-0.0629418	0.835	0.909	0.0667509
SPRED1	1.83463e-06	-0.367467	0.116	0.166	0.0671493
FOXO1	1.84538e-06	-0.208042	0.5	0.57	0.0675427
RIOK1	1.88845e-06	-0.412646	0.114	0.164	0.0691193
WDPCP	1.91485e-06	-0.164766	0.262	0.332	0.0700853
FUNDC2	1.92261e-06	-0.216196	0.262	0.332	0.0703693
CDKN1A	1.9264e-06	-0.284239	0.356	0.425	0.070508
PRDM2	1.97391e-06	-0.14508	0.566	0.653	0.0722471
RNF149	2.00194e-06	-0.100304	0.891	0.941	0.073273
PRDX5	2.00243e-06	0.271631	0.729	0.74	0.0732911
MMP17	2.01876e-06	-0.483298	0.099	0.147	0.0738886
ARL4C	2.05996e-06	-0.805321	0.077	0.119	0.0753964
ITGAL	2.06726e-06	-0.108042	0.59	0.69	0.0756638
NFKBIE	2.07482e-06	-0.293327	0.153	0.211	0.0759406
POM121	2.12694e-06	-0.246103	0.286	0.359	0.0778482
HCST	2.13584e-06	0.173015	0.858	0.872	0.0781739
LRG1	2.14371e-06	-0.430736	0.098	0.144	0.0784619
FOCAD	2.22399e-06	-0.479696	0.12	0.168	0.0814004
FAF1	2.23363e-06	-0.184915	0.617	0.68	0.0817532
NOP53	2.28459e-06	-0.139245	0.603	0.694	0.0836184
DDX18	2.28567e-06	-0.198095	0.362	0.442	0.0836578
SCAND1	2.3056e-06	0.27555	0.672	0.676	0.0843871
TACC1	2.32976e-06	-0.185223	0.643	0.709	0.0852714
NOP58	2.38051e-06	-0.22801	0.29	0.36	0.087129
ZNF430	2.38926e-06	-0.270968	0.14	0.196	0.0874494
MT1F	2.39163e-06	0.599685	0.178	0.133	0.087536
PSMA6	2.42112e-06	0.244102	0.653	0.656	0.0886154
LCP2	2.44563e-06	-0.231281	0.62	0.686	0.0895124
MPRIP	2.47212e-06	-0.164059	0.199	0.266	0.0904822
ABR	2.54397e-06	-0.127878	0.63	0.708	0.0931119
CEP44	2.54453e-06	-0.186741	0.113	0.164	0.0931323
LONRF1	2.55482e-06	-0.258621	0.191	0.255	0.0935089
GAK	2.59632e-06	-0.176989	0.44	0.521	0.0950279
TLE4	2.65596e-06	-0.112792	0.801	0.855	0.0972107
PER2	2.67082e-06	-0.369452	0.107	0.156	0.0977545
ST3GAL6	2.67787e-06	-0.227352	0.3	0.372	0.0980126
TPR	2.67887e-06	-0.140241	0.479	0.576	0.0980494
EIF3L	2.72685e-06	-0.122545	0.665	0.733	0.0998056
OPA1	2.8875e-06	-0.195098	0.422	0.501	0.105686
KIAA0556	2.91241e-06	-0.281233	0.188	0.249	0.106597
EPS8	2.96433e-06	-0.46847	0.121	0.171	0.108498
PIK3R5	2.96993e-06	-0.110152	0.744	0.811	0.108702
PDE7B	3.00208e-06	-0.317321	0.116	0.167	0.109879
CD99L2	3.02341e-06	-0.345588	0.15	0.205	0.11066
NRG1	3.04462e-06	0.280863	0.631	0.587	0.111436
LINC00528	3.05449e-06	-0.451116	0.064	0.103	0.111797
THUMPD1	3.05894e-06	-0.257405	0.214	0.28	0.11196
STAT1	3.0727e-06	0.374676	0.462	0.429	0.112464
UBE2L6	3.08027e-06	0.405543	0.404	0.367	0.112741
ZNF532	3.08232e-06	-0.455246	0.087	0.131	0.112816
BRF1	3.12897e-06	-0.292909	0.137	0.192	0.114523
ENGASE	3.19121e-06	-0.517575	0.075	0.116	0.116802
NBPF9	3.19289e-06	-0.456007	0.066	0.106	0.116863
MAF1	3.2104e-06	0.362373	0.431	0.387	0.117504
ACAP2	3.23148e-06	-0.112333	0.927	0.953	0.118275
NMD3	3.24237e-06	-0.363997	0.154	0.209	0.118674
ILF3	3.27545e-06	-0.219675	0.43	0.503	0.119885
RBBP6	3.2863e-06	-0.251173	0.377	0.45	0.120282
SPAG5-AS1	3.29052e-06	-0.349986	0.077	0.119	0.120436
INTS3	3.3251e-06	-0.27974	0.138	0.192	0.121702
ST3GAL3	3.34391e-06	-0.503905	0.083	0.126	0.122391
KDM6B	3.37773e-06	-0.139501	0.413	0.492	0.123628
TNKS	3.43835e-06	-0.17633	0.437	0.508	0.125847
CCDC88A	3.50848e-06	-0.152986	0.711	0.778	0.128414
LRRC25	3.606e-06	0.278179	0.657	0.647	0.131983
BTRC	3.63944e-06	-0.295609	0.232	0.295	0.133207
GNPTG	3.70307e-06	-0.225804	0.216	0.282	0.135536
SUZ12	3.78385e-06	-0.183272	0.367	0.451	0.138493
MBP	3.79284e-06	-0.145751	0.795	0.845	0.138822
NDUFB10	3.83117e-06	0.215796	0.686	0.69	0.140225
RPS21	3.88753e-06	0.0861987	0.967	0.981	0.142288
TRIM25	3.93416e-06	-0.226323	0.355	0.428	0.143994
GCNT1	4.00048e-06	0.6374	0.204	0.161	0.146421
IQCB1	4.0272e-06	-0.153692	0.176	0.238	0.1474
MS4A6A	4.03286e-06	-0.109894	0.909	0.951	0.147607
TMBIM4	4.08394e-06	0.195687	0.792	0.818	0.149476
FAM234A	4.13349e-06	-0.308758	0.127	0.178	0.15129
EEF1G	4.14183e-06	-0.101747	0.895	0.935	0.151595
MSRA	4.14508e-06	-0.185576	0.39	0.465	0.151714
GPAT4	4.18818e-06	-0.216117	0.26	0.33	0.153292
ANO10	4.1998e-06	-0.190678	0.318	0.394	0.153717
ZYX	4.20747e-06	0.264749	0.676	0.669	0.153998
WDR74	4.31832e-06	-0.263529	0.472	0.541	0.158055
LPAR6	4.32083e-06	-0.25498	0.359	0.43	0.158147
TRAF3IP2-AS1	4.37108e-06	-0.286712	0.159	0.215	0.159986
SLC35E1	4.37186e-06	-0.315124	0.223	0.285	0.160014
EHD4	4.38347e-06	-0.222244	0.314	0.384	0.160439
MGST1	4.43093e-06	0.283315	0.608	0.589	0.162177
COX6B1	4.4326e-06	0.124314	0.889	0.913	0.162238
CHD2	4.45693e-06	-0.133695	0.642	0.719	0.163128
SNHG30	4.47491e-06	-0.332812	0.087	0.131	0.163786
CARHSP1	4.48788e-06	0.40988	0.347	0.301	0.164261
TSPAN2	4.50717e-06	0.666842	0.105	0.07	0.164967
CS	4.54215e-06	-0.218874	0.241	0.311	0.166247
SOAT1	4.56824e-06	-0.148804	0.499	0.582	0.167202
DIDO1	4.61009e-06	-0.121413	0.268	0.341	0.168734
CSTB	4.63032e-06	0.197825	0.807	0.812	0.169474
PRMT9	4.67965e-06	-0.270238	0.168	0.224	0.17128
RPSA	4.71332e-06	-0.123979	0.839	0.903	0.172512
ANKRD11	4.7237e-06	-0.100495	0.828	0.875	0.172892
MED26	4.74226e-06	-0.186907	0.208	0.272	0.173572
PTAFR	4.84801e-06	-0.127413	0.596	0.678	0.177442
WDR25	4.86886e-06	-0.306443	0.143	0.196	0.178205
SLC25A13	4.94269e-06	-0.216631	0.365	0.439	0.180908
MGRN1	4.96656e-06	-0.222409	0.303	0.377	0.181781
ISCA1	4.97925e-06	-0.192262	0.19	0.252	0.182246
P4HB	4.98494e-06	-0.151585	0.681	0.751	0.182454
RHBDD1	5.10106e-06	-0.352216	0.217	0.277	0.186704
FAM20B	5.1125e-06	-0.324008	0.143	0.196	0.187123
PIBF1	5.19337e-06	-0.189391	0.361	0.432	0.190083
TOM1L2	5.19408e-06	-0.242918	0.205	0.266	0.190109
KLHL6	5.32186e-06	-0.295982	0.167	0.224	0.194785
BRAF	5.44048e-06	-0.17541	0.572	0.64	0.199127
PREP	5.46111e-06	-0.182233	0.257	0.323	0.199882
THADA	5.5557e-06	-0.212676	0.386	0.453	0.203344
AC104695.2	5.61827e-06	-0.390337	0.121	0.169	0.205634
GCA	5.64327e-06	0.168737	0.885	0.887	0.206549
SETD7	5.64902e-06	-0.183369	0.3	0.373	0.20676
RPS3A	5.67432e-06	-0.0845047	0.982	0.998	0.207686
SORL1	5.70114e-06	-0.104442	0.8	0.863	0.208668
ANKRD44	5.77929e-06	-0.0961682	0.902	0.923	0.211528
BST2	5.82308e-06	-0.13552	0.667	0.752	0.213131
MRE11	5.82618e-06	-0.298849	0.201	0.259	0.213244
RBBP8	5.83547e-06	-0.340213	0.136	0.188	0.213584
NECAP1	5.83998e-06	-0.0921127	0.14	0.194	0.213749
RPL39	5.99745e-06	0.0772094	0.996	0.998	0.219513
PPFIA1	6.03762e-06	-0.189721	0.495	0.573	0.220983
SRSF6	6.04343e-06	-0.170126	0.34	0.417	0.221195
LARS	6.17106e-06	-0.242337	0.267	0.335	0.225867
NCOR2	6.19112e-06	-0.182398	0.55	0.623	0.226601
TRIM44	6.31023e-06	-0.124797	0.49	0.573	0.230961
ZNF410	6.33617e-06	-0.237732	0.271	0.337	0.23191
EAF1	6.34937e-06	-0.387422	0.194	0.25	0.232393
SHB	6.37499e-06	-0.577832	0.068	0.106	0.233331
ZFP36L2	6.45275e-06	0.116683	0.882	0.871	0.236177
POLD3	6.50095e-06	-0.253563	0.217	0.279	0.237941
RAB43	6.53164e-06	-0.208532	0.187	0.247	0.239064
PPP2CA	6.55141e-06	-0.15358	0.589	0.665	0.239788
KLHL2	6.59988e-06	-0.0342693	0.534	0.632	0.241562
CHD4	6.60281e-06	-0.186775	0.489	0.565	0.241669
MAP2K3	6.68216e-06	-0.105586	0.485	0.575	0.244574
USP47	6.7392e-06	-0.152591	0.505	0.582	0.246661
MBNL1	6.78169e-06	-0.123972	0.977	0.985	0.248217
TEDC1	6.80122e-06	-0.58392	0.069	0.107	0.248931
RELB	6.89741e-06	-0.189882	0.43	0.505	0.252452
CCT6A	6.9793e-06	-0.233425	0.403	0.475	0.255449
RNF144B	6.98669e-06	-0.104329	0.632	0.708	0.25572
KDM7A	6.98853e-06	-0.124691	0.693	0.757	0.255787
AC104695.4	6.9934e-06	-0.393492	0.102	0.148	0.255965
SAR1A	7.01372e-06	-0.143805	0.316	0.392	0.256709
GPD2	7.04701e-06	-0.181394	0.382	0.458	0.257928
SIRT1	7.15781e-06	-0.259971	0.264	0.332	0.261983
ADGRD1	7.38995e-06	-0.221959	0.09	0.134	0.27048
SLC9A3R1	7.40782e-06	-0.253946	0.211	0.273	0.271134
TNIP1	7.57891e-06	0.412136	0.477	0.449	0.277396
CHCHD5	7.72355e-06	0.390156	0.408	0.37	0.28269
ZNF160	7.74409e-06	-0.354911	0.108	0.155	0.283442
RAB22A	7.9369e-06	-0.201983	0.236	0.301	0.290498
AC008440.1	7.95198e-06	-0.415176	0.084	0.125	0.29105
ZNF644	7.96461e-06	-0.144678	0.58	0.651	0.291513
SMARCA4	8.10273e-06	-0.14132	0.308	0.386	0.296568
UBR5	8.13406e-06	-0.126068	0.572	0.654	0.297715
AC027097.2	8.23516e-06	-0.304737	0.198	0.257	0.301415
IFFO2	8.25348e-06	-0.532912	0.177	0.228	0.302086
COX7C	8.3606e-06	0.108298	0.9	0.922	0.306006
HLA-DRA	8.52255e-06	-0.0815512	0.882	0.927	0.311934
ANKS1A	8.54404e-06	-0.0918762	0.542	0.62	0.312721
TMEM38B	8.6333e-06	-0.457098	0.07	0.108	0.315987
ASAH1	8.63415e-06	-0.115967	0.845	0.898	0.316019
CCDC170	8.68349e-06	-0.229228	0.154	0.208	0.317824
ZNF37A	8.68424e-06	-0.448941	0.118	0.165	0.317852
CAPN3	8.94738e-06	-0.256233	0.125	0.175	0.327483
GMEB2	8.97635e-06	-0.293657	0.113	0.158	0.328543
ULK4	9.13192e-06	-0.337265	0.176	0.23	0.334237
INIP	9.16605e-06	-0.267337	0.178	0.235	0.335487
NFATC2IP	9.23532e-06	-0.20967	0.27	0.338	0.338022
BX284668.5	9.27823e-06	0.464736	0.28	0.236	0.339593
SPINT2	9.32537e-06	-0.18224	0.326	0.404	0.341318
MARCH3	9.33707e-06	-0.445424	0.066	0.104	0.341746
POLG	9.3482e-06	-0.240343	0.165	0.221	0.342154
NORAD	9.35331e-06	-0.140203	0.476	0.563	0.342341
R3HCC1L	9.37296e-06	-0.108306	0.376	0.457	0.34306
PEBP1	9.5224e-06	-0.221766	0.19	0.25	0.34853
UBAP2L	9.52859e-06	-0.228797	0.272	0.341	0.348756
PARL	9.53929e-06	0.377851	0.52	0.495	0.349147
RSRC2	9.57877e-06	-0.110837	0.508	0.589	0.350593
AC013652.1	9.65019e-06	0.083414	0.15	0.209	0.353207
MAN2A1	9.67758e-06	-0.11571	0.498	0.583	0.354209
COPS9	9.68392e-06	0.265498	0.7	0.708	0.354441
MAP3K1	9.74843e-06	-0.161266	0.85	0.897	0.356802
MTMR6	9.80936e-06	-0.116816	0.435	0.519	0.359032
MKRN2	9.81073e-06	-0.378297	0.107	0.152	0.359082
TRAPPC6A	9.81141e-06	-0.330657	0.172	0.228	0.359107
TLR2	9.85003e-06	-0.0229945	0.782	0.857	0.360521
CDKN1B	9.86743e-06	-0.187164	0.357	0.432	0.361158
EEFSEC	9.8706e-06	-0.25772	0.208	0.266	0.361274
THOC2	9.93657e-06	-0.158688	0.453	0.535	0.363688
LIN54	9.97099e-06	-0.202464	0.178	0.236	0.364948
RNF216	1.00587e-05	-0.16001	0.461	0.541	0.368159
SPTBN1	1.00625e-05	-0.442173	0.073	0.112	0.368299
SORT1	1.01127e-05	-0.119771	0.472	0.549	0.370134
LY96	1.01129e-05	0.325035	0.597	0.606	0.370144
GTPBP4	1.02149e-05	-0.283178	0.183	0.241	0.373875
SOS2	1.02584e-05	-0.119064	0.702	0.767	0.375467
TARBP1	1.02631e-05	-0.589036	0.071	0.108	0.37564
CKAP5	1.03578e-05	-0.443739	0.148	0.198	0.379105
TBL1X	1.03611e-05	-0.111464	0.761	0.807	0.379225
XRCC6	1.04584e-05	-0.153427	0.577	0.652	0.382788
ETFDH	1.05155e-05	-0.28277	0.124	0.172	0.384877
NOP2	1.05248e-05	-0.486435	0.066	0.102	0.385219
BTG3	1.05794e-05	-0.410342	0.089	0.132	0.387218
STX10	1.06493e-05	0.240686	0.608	0.602	0.389775
CCNK	1.06767e-05	-0.202067	0.413	0.489	0.390778
IDS	1.07095e-05	-0.170641	0.484	0.561	0.391977
SESTD1	1.07318e-05	-0.148531	0.577	0.647	0.392794
PLK3	1.08689e-05	-0.143806	0.248	0.317	0.397812
NUTM2B-AS1	1.08701e-05	-0.144979	0.428	0.498	0.397858
TBCD	1.09011e-05	-0.177489	0.22	0.284	0.398992
ATP9B	1.09669e-05	-0.131902	0.592	0.658	0.401399
USPL1	1.09981e-05	-0.263559	0.183	0.238	0.40254
S100A10	1.10041e-05	0.120153	0.95	0.964	0.402761
RTN4	1.10819e-05	-0.107589	0.881	0.914	0.40561
KIF9-AS1	1.11737e-05	-0.324433	0.126	0.174	0.408969
FOLR3	1.12555e-05	0.524338	0.255	0.211	0.411964
NFKB2	1.13483e-05	-0.196648	0.24	0.305	0.415358
RMDN3	1.13645e-05	-0.410496	0.075	0.114	0.415954
TPP2	1.13929e-05	-0.195272	0.401	0.479	0.416991
RPL6	1.14451e-05	-0.0808518	0.974	0.989	0.418903
FOXN2	1.14588e-05	0.296158	0.613	0.596	0.419402
MRPS34	1.1533e-05	0.350024	0.502	0.48	0.422119
SEPTIN10	1.16637e-05	-0.39815	0.083	0.124	0.426902
HMOX2	1.17804e-05	-0.257372	0.15	0.203	0.431176
RAC2	1.19779e-05	0.19515	0.765	0.774	0.438404
AC245297.3	1.19807e-05	-0.204159	0.171	0.227	0.438505
CHPT1	1.21428e-05	0.374458	0.49	0.467	0.444439
SLC31A1	1.22768e-05	-0.291461	0.23	0.289	0.449342
VPS53	1.24038e-05	-0.179994	0.425	0.499	0.453991
PANX1	1.24152e-05	-0.507954	0.072	0.109	0.454409
ING3	1.25409e-05	-0.267522	0.194	0.255	0.459009
UBE2R2	1.26369e-05	-0.106716	0.817	0.859	0.462523
ME1	1.267e-05	0.814154	0.102	0.069	0.463736
TSHZ1	1.27063e-05	-0.231035	0.139	0.19	0.465062
UBE2Q2	1.27202e-05	-0.226546	0.274	0.341	0.465573
CEP290	1.27222e-05	-0.583811	0.083	0.122	0.465644
RAB12	1.2736e-05	-0.23597	0.278	0.344	0.466151
SIL1	1.27617e-05	-0.20513	0.381	0.452	0.467089
ATP5MD	1.29752e-05	0.160051	0.749	0.766	0.474904
SFR1	1.30472e-05	-0.375839	0.085	0.125	0.47754
RANBP10	1.31719e-05	-0.284325	0.13	0.18	0.482105
ELP1	1.32781e-05	-0.366864	0.096	0.139	0.485993
STX16	1.32883e-05	-0.109728	0.424	0.508	0.486366
FTO	1.33099e-05	-0.196367	0.349	0.419	0.487155
OGA	1.33938e-05	-0.140397	0.539	0.608	0.490226
BCL11A	1.3466e-05	-0.278211	0.156	0.208	0.492869
SPIRE1	1.35812e-05	-0.378943	0.144	0.193	0.497087
KIF16B	1.38141e-05	-0.248253	0.192	0.251	0.50561
IGKC	1.38954e-05	0.420763	0.199	0.155	0.508585
RPAP3	1.40125e-05	-0.241273	0.164	0.217	0.512873
RRBP1	1.40692e-05	-0.176137	0.44	0.51	0.514948
CSF1R	1.42226e-05	-0.156427	0.428	0.507	0.520563
UQCR10	1.42973e-05	0.154763	0.814	0.836	0.523297
HIBADH	1.43428e-05	-0.295481	0.136	0.184	0.524961
ATAD2	1.46241e-05	-0.238642	0.123	0.171	0.535257
WDR43	1.46473e-05	-0.23507	0.239	0.304	0.536107
OSBP	1.48526e-05	-0.203139	0.265	0.331	0.543621
FAM168B	1.48651e-05	-0.0995106	0.294	0.368	0.544079
NEK6	1.49226e-05	-0.223371	0.255	0.321	0.546181
GAB3	1.4937e-05	-0.151103	0.305	0.377	0.546708
PSMA3-AS1	1.49655e-05	-0.131668	0.355	0.432	0.547752
STS	1.50205e-05	-0.251974	0.15	0.201	0.549766
JMJD6	1.53984e-05	-0.214888	0.212	0.275	0.563598
SLX4IP	1.54947e-05	-0.166423	0.231	0.295	0.56712
RIOK3	1.55598e-05	-0.11494	0.606	0.688	0.569505
SSBP2	1.56469e-05	-0.154666	0.612	0.682	0.572692
KRAS	1.57099e-05	-0.189177	0.423	0.498	0.574996
R3HDM1	1.58275e-05	-0.282034	0.382	0.448	0.579304
MOB3B	1.58721e-05	0.541163	0.283	0.239	0.580934
PPP3R1	1.59522e-05	-0.188786	0.698	0.762	0.583868
AATF	1.60054e-05	-0.141798	0.415	0.494	0.585815
GIMAP2	1.6012e-05	0.386143	0.384	0.347	0.586053
RFTN1	1.62171e-05	-0.210267	0.215	0.275	0.593562
EPC1	1.62319e-05	-0.174761	0.547	0.629	0.594104
AURKAIP1	1.63323e-05	0.224168	0.624	0.621	0.597778
PNISR	1.64455e-05	-0.0896837	0.604	0.688	0.601921
TPM3	1.66835e-05	-0.110624	0.918	0.948	0.610634
VPS29	1.68406e-05	0.234754	0.651	0.65	0.616382
AMPH	1.68862e-05	1.65709	0.103	0.072	0.618051
PSMB3	1.69811e-05	0.184797	0.776	0.782	0.621526
ZFYVE26	1.72179e-05	-0.240693	0.129	0.179	0.630194
PKP4	1.73485e-05	-0.0281741	0.219	0.281	0.634974
MTOR	1.76014e-05	-0.203226	0.165	0.219	0.644227
STT3B	1.76128e-05	-0.132891	0.588	0.667	0.644646
ZBTB2	1.7634e-05	-0.307375	0.135	0.184	0.645421
EIF2AK4	1.79188e-05	-0.213109	0.258	0.321	0.655844
SRRM2	1.81442e-05	-0.107456	0.783	0.83	0.664095
ZMYM5	1.81692e-05	-0.198618	0.233	0.295	0.665009
GOLPH3L	1.83073e-05	0.866006	0.156	0.12	0.670066
PRKACB	1.83184e-05	-0.492014	0.086	0.125	0.670473
CCDC18	1.84836e-05	-0.194857	0.198	0.255	0.676518
DENND4C	1.86963e-05	-0.139553	0.315	0.382	0.684302
NCOA2	1.8741e-05	-0.0960988	0.841	0.894	0.685938
FBRSL1	1.90637e-05	-0.202682	0.226	0.285	0.69775
ZKSCAN1	1.91004e-05	-0.149914	0.285	0.356	0.699095
SPRED2	1.91059e-05	-0.230836	0.122	0.168	0.699297
SARAF	1.92679e-05	-0.119988	0.787	0.842	0.705224
AC010894.3	1.92858e-05	0.369312	0.291	0.246	0.705881
TMED10	1.93831e-05	-0.163949	0.48	0.56	0.709441
PRKCD	1.99119e-05	0.306411	0.577	0.562	0.728794
PSMB10	2.00577e-05	0.233689	0.67	0.674	0.734131
RPL27A	2.00714e-05	0.112828	0.938	0.95	0.734633
ST3GAL1	2.02225e-05	-0.174658	0.478	0.553	0.740164
CBL	2.04033e-05	0.247981	0.686	0.669	0.74678
NOL8	2.06439e-05	-0.233506	0.174	0.229	0.755587
NFXL1	2.07862e-05	-0.50717	0.105	0.148	0.760795
ZNF333	2.12706e-05	-0.360901	0.113	0.156	0.778524
WDR70	2.13314e-05	-0.159139	0.486	0.554	0.780752
PADI4	2.13836e-05	0.263037	0.488	0.444	0.782659
MAFB	2.15055e-05	-0.202452	0.599	0.675	0.787121
SERPINB9	2.15809e-05	-0.159824	0.342	0.418	0.789881
PALLD	2.16827e-05	-0.29511	0.126	0.174	0.79361
CDC42EP4	2.16917e-05	-0.394664	0.102	0.143	0.793939
DGKG	2.17039e-05	-0.163024	0.371	0.443	0.794385
TCOF1	2.17678e-05	-0.283544	0.193	0.248	0.796724
PPM1F	2.19724e-05	-0.089288	0.382	0.469	0.804211
RNF145	2.23526e-05	0.446868	0.346	0.306	0.818128
MRTFA	2.26098e-05	-0.122907	0.725	0.787	0.82754
CPSF6	2.3718e-05	-0.244638	0.378	0.444	0.868103
HTT	2.37427e-05	-0.205626	0.438	0.512	0.869006
HSPE1	2.38321e-05	-0.241888	0.314	0.379	0.872279
RPL23A	2.39143e-05	-0.0884325	0.953	0.979	0.875288
Z93930.2	2.40781e-05	-0.32121	0.174	0.226	0.881284
SGPP1	2.41725e-05	-0.40844	0.081	0.119	0.884736
ETV3	2.424e-05	-0.206125	0.172	0.226	0.887207
DBNDD2	2.43107e-05	0.58288	0.147	0.11	0.889797
MAP2K4	2.43346e-05	-0.161688	0.394	0.464	0.89067
HPS3	2.44166e-05	-0.173284	0.193	0.252	0.893671
TMEM140	2.46271e-05	-0.489456	0.085	0.124	0.901376
DNAJB6	2.47354e-05	-0.175809	0.591	0.663	0.905339
SMYD3	2.53831e-05	-0.314797	0.285	0.343	0.929048
HBP1	2.54471e-05	-0.12475	0.473	0.553	0.93139
SERTAD2	2.58748e-05	-0.123444	0.393	0.469	0.947043
COG5	2.59738e-05	-0.134601	0.591	0.663	0.950667
TERF2	2.60516e-05	-0.193192	0.151	0.203	0.953515
CARD16	2.64374e-05	0.181041	0.836	0.858	0.967636
NSUN6	2.64779e-05	-0.34942	0.191	0.247	0.969118
PREPL	2.65127e-05	-0.283398	0.123	0.169	0.970393
MED29	2.65838e-05	-0.253594	0.243	0.303	0.972993
ZBTB20	2.74001e-05	-0.137003	0.71	0.766	1
CHCHD3	2.7832e-05	-0.174331	0.47	0.549	1
BCL2L11	2.79997e-05	-0.213324	0.358	0.428	1
WDR44	2.80098e-05	-0.261718	0.244	0.304	1
CLEC16A	2.81899e-05	-0.22205	0.324	0.388	1
EIF3G	2.83898e-05	0.186334	0.782	0.809	1
GLA	2.86851e-05	-0.282323	0.204	0.263	1
NUDT2	2.90949e-05	-0.179914	0.116	0.163	1
IFNAR2	2.93056e-05	-0.150285	0.527	0.602	1
AFF1	2.93654e-05	-0.144896	0.577	0.642	1
CNOT9	2.96931e-05	-0.289915	0.136	0.184	1
ELP4	2.97322e-05	-0.162766	0.296	0.355	1
CALU	3.00294e-05	-0.164237	0.203	0.261	1
KBTBD2	3.0078e-05	-0.158567	0.312	0.383	1
IKZF5	3.00785e-05	-0.248029	0.132	0.179	1
PPP2R5E	3.02938e-05	-0.152102	0.553	0.617	1
UGGT2	3.03012e-05	-0.267936	0.213	0.267	1
COPE	3.07479e-05	0.191487	0.757	0.778	1
KIF13B	3.07832e-05	-0.0838121	0.498	0.583	1
SLC25A6	3.1258e-05	-0.110088	0.834	0.892	1
CAMKK2	3.1266e-05	-0.115883	0.479	0.551	1
CERS4	3.13811e-05	0.75433	0.103	0.072	1
MAP2K1	3.1633e-05	-0.0852175	0.696	0.748	1
CNST	3.24662e-05	-0.242595	0.224	0.282	1
CNOT2	3.27321e-05	-0.175854	0.587	0.652	1
MAGT1	3.33963e-05	-0.133584	0.331	0.402	1
CKAP4	3.35039e-05	-0.15354	0.323	0.392	1
ITGAE	3.36473e-05	0.346454	0.424	0.395	1
NCEH1	3.36902e-05	-0.327936	0.218	0.273	1
ANKLE2	3.40543e-05	-0.155772	0.258	0.321	1
DLEU1	3.41349e-05	0.425181	0.427	0.398	1
SPECC1	3.44069e-05	-0.169032	0.548	0.608	1
CITED4	3.44535e-05	-0.188152	0.206	0.266	1
PTPRE	3.4534e-05	-0.0998568	0.906	0.934	1
PDGFC	3.45866e-05	-0.249612	0.193	0.247	1
SNAP29	3.46044e-05	-0.224446	0.27	0.334	1
FAM172A	3.46502e-05	-0.0903964	0.623	0.696	1
CCDC32	3.46953e-05	-0.15716	0.165	0.219	1
DPM3	3.49698e-05	0.469919	0.269	0.229	1
AGO2	3.50194e-05	-0.152425	0.378	0.451	1
UBE2N	3.51782e-05	-0.173068	0.427	0.499	1
ADAM8	3.57669e-05	0.397431	0.326	0.282	1
FAM76B	3.58541e-05	-0.168348	0.18	0.233	1
PCMT1	3.60355e-05	0.242088	0.609	0.601	1
CLASP2	3.62122e-05	-0.0935856	0.557	0.633	1
SPNS1	3.66179e-05	-0.2922	0.213	0.271	1
ANKIB1	3.67308e-05	-0.146121	0.348	0.418	1
C2orf69	3.70502e-05	-0.408532	0.071	0.107	1
TTC27	3.72774e-05	-0.267153	0.083	0.121	1
NR6A1	3.74286e-05	0.435012	0.316	0.269	1
C19orf38	3.76685e-05	0.29654	0.66	0.671	1
METRNL	3.7728e-05	-0.158501	0.484	0.558	1
AP3B1	3.81134e-05	-0.0804324	0.742	0.811	1
PIK3C2A	3.82662e-05	-0.12065	0.411	0.488	1
CREG1	3.83843e-05	0.254515	0.602	0.582	1
DHRS7	3.85276e-05	0.305189	0.557	0.54	1
ZC3H13	3.85795e-05	-0.153922	0.411	0.487	1
SPATA2L	3.91441e-05	-0.219083	0.094	0.135	1
PRRC2B	3.93655e-05	-0.166854	0.447	0.517	1
NGLY1	3.95096e-05	-0.141974	0.354	0.423	1
FAM200B	3.95558e-05	0.273703	0.651	0.649	1
HUWE1	4.0148e-05	-0.10624	0.383	0.456	1
LINC00513	4.03098e-05	-0.281392	0.119	0.161	1
RRM1	4.03822e-05	-0.309513	0.074	0.11	1
DDIT4	4.07012e-05	-0.064043	0.189	0.247	1
RBM19	4.13323e-05	-0.466109	0.088	0.126	1
POM121C	4.23674e-05	-0.245463	0.205	0.26	1
RASSF1	4.25368e-05	-0.191996	0.297	0.36	1
PHLDB3	4.32571e-05	-0.334475	0.07	0.105	1
NBDY	4.33626e-05	-0.216062	0.209	0.264	1
BTBD9	4.35605e-05	-0.0985593	0.6	0.664	1
CUL1	4.35867e-05	-0.193096	0.386	0.444	1
RAB1B	4.36518e-05	0.395335	0.361	0.324	1
PRKRA	4.39461e-05	-0.30737	0.126	0.17	1
TBC1D9B	4.44223e-05	-0.27696	0.194	0.25	1
UBR2	4.46192e-05	0.215172	0.698	0.681	1
SLU7	4.46298e-05	-0.128467	0.312	0.384	1
LAS1L	4.48928e-05	-0.421012	0.068	0.102	1
AC098829.1	4.56665e-05	-0.428478	0.09	0.128	1
ZDHHC20	4.56934e-05	-0.101572	0.777	0.84	1
ALYREF	4.58233e-05	-0.180495	0.208	0.266	1
KANSL1-AS1	4.61194e-05	-0.21954	0.222	0.28	1
SEPTIN2	4.63582e-05	-0.142887	0.509	0.584	1
PRKX	4.65656e-05	-0.205169	0.362	0.426	1
CYTIP	4.66917e-05	-0.0139334	0.607	0.699	1
HIST1H2BN	4.67095e-05	0.783067	0.106	0.075	1
INVS	4.72596e-05	-0.275763	0.236	0.289	1
THAP9	4.75333e-05	-0.361809	0.1	0.141	1
NCF1	4.82588e-05	0.199561	0.912	0.924	1
IARS	4.83358e-05	-0.404178	0.076	0.112	1
DHX34	4.83603e-05	-0.173959	0.289	0.355	1
EFCAB13	4.89127e-05	-0.397091	0.103	0.144	1
ARL14EP	4.90162e-05	-0.19073	0.18	0.232	1
TPPP3	4.9718e-05	-0.560417	0.076	0.112	1
ITPRIP	4.98277e-05	-0.230793	0.284	0.347	1
TBC1D23	5.0019e-05	-0.152399	0.37	0.44	1
DAPK1	5.00207e-05	-0.157988	0.555	0.627	1
KDM4C	5.02086e-05	-0.143445	0.625	0.692	1
MNAT1	5.04263e-05	-0.236094	0.12	0.162	1
EXT1	5.04447e-05	-0.159631	0.72	0.784	1
TUSC2	5.04845e-05	0.423326	0.265	0.227	1
PATL2	5.05109e-05	-0.259593	0.124	0.169	1
SS18L1	5.05512e-05	-0.278264	0.166	0.215	1
CRKL	5.10739e-05	-0.137915	0.153	0.202	1
ZSWIM6	5.123e-05	-0.111386	0.938	0.958	1
RPS6KA3	5.18634e-05	-0.143593	0.628	0.7	1
MPP5	5.23798e-05	-0.36223	0.102	0.142	1
ATF7IP2	5.24463e-05	-0.474615	0.077	0.112	1
REST	5.24766e-05	-0.212232	0.294	0.357	1
NUP98	5.24979e-05	-0.102209	0.452	0.527	1
TASP1	5.31278e-05	-0.367849	0.117	0.158	1
NIN	5.40931e-05	-0.111847	0.725	0.783	1
SPN	5.43679e-05	-0.219163	0.229	0.287	1
WHAMM	5.51209e-05	-0.216019	0.222	0.277	1
PHF10	5.51741e-05	-0.268119	0.166	0.215	1
LSM4	5.62415e-05	-0.122381	0.394	0.477	1
MTPAP	5.6451e-05	-0.231323	0.076	0.111	1
YWHAH	5.66252e-05	0.309858	0.488	0.464	1
ITPRIPL2	5.66879e-05	-0.234778	0.186	0.239	1
CEP83	5.69506e-05	-0.470969	0.097	0.135	1
ADNP2	5.69783e-05	-0.31255	0.122	0.164	1
DGLUCY	5.70484e-05	-0.18872	0.331	0.393	1
TM9SF4	5.9068e-05	-0.150297	0.423	0.495	1
TBCC	5.93532e-05	0.678014	0.126	0.093	1
XRCC1	5.96143e-05	-0.279478	0.121	0.165	1
ISG20L2	5.97043e-05	-0.263031	0.122	0.166	1
FAM174B	5.99378e-05	-0.251874	0.071	0.107	1
ZNF91	5.99493e-05	-0.25178	0.126	0.171	1
SBDS	6.12175e-05	-0.192433	0.275	0.333	1
NBAS	6.13978e-05	-0.111614	0.393	0.473	1
SPATA5	6.21178e-05	-0.289503	0.113	0.153	1
PLEKHB2	6.21686e-05	-0.124487	0.525	0.606	1
DNAJB1	6.25803e-05	-0.182836	0.279	0.342	1
TOLLIP	6.30488e-05	0.366695	0.44	0.413	1
SLC24A4	6.32076e-05	-0.123074	0.525	0.595	1
GSN	6.32689e-05	0.418269	0.338	0.301	1
NHSL1	6.34399e-05	-0.399892	0.148	0.191	1
MIS18BP1	6.35821e-05	-0.0665736	0.686	0.749	1
ETV6	6.38919e-05	-0.107771	0.882	0.909	1
CHST15	6.52127e-05	-0.132558	0.641	0.718	1
NAAA	6.54666e-05	-0.104814	0.605	0.687	1
COX15	6.63944e-05	-0.275324	0.135	0.18	1
LPGAT1	6.71488e-05	0.216719	0.711	0.711	1
TRA2B	6.76565e-05	-0.078279	0.786	0.843	1
SMIM10L1	6.80234e-05	-0.287426	0.185	0.236	1
OSBPL1A	6.84075e-05	-0.289865	0.2	0.252	1
ABHD12	6.85549e-05	-0.215221	0.215	0.27	1
AP2B1	6.91183e-05	-0.134495	0.374	0.454	1
STAB1	6.91655e-05	-0.15324	0.387	0.459	1
WLS	6.96717e-05	-0.150878	0.206	0.263	1
CDK5RAP2	6.97355e-05	-0.288338	0.147	0.194	1
SECISBP2	6.99565e-05	-0.15493	0.358	0.424	1
TAF13	7.02475e-05	-0.137904	0.242	0.302	1
SEC14L1	7.10583e-05	-0.129625	0.55	0.633	1
ANO6	7.12242e-05	-0.106852	0.54	0.624	1
CD4	7.21806e-05	-0.0887002	0.534	0.62	1
ABHD15-AS1	7.24131e-05	0.433204	0.277	0.234	1
EBLN3P	7.36447e-05	-0.139811	0.175	0.227	1
PITRM1	7.36842e-05	-0.250319	0.106	0.148	1
UBN1	7.39703e-05	-0.156675	0.392	0.459	1
HLX-AS1	7.40768e-05	-0.313372	0.069	0.102	1
ZNF791	7.44874e-05	-0.244947	0.155	0.202	1
TSHZ3	7.46446e-05	0.354601	0.335	0.29	1
ALMS1	7.47283e-05	-0.322943	0.109	0.149	1
NAA35	7.52605e-05	-0.238356	0.168	0.218	1
CD82	7.55917e-05	0.590331	0.227	0.19	1
BANP	7.59304e-05	-0.160647	0.304	0.37	1
EIF1AX	7.6809e-05	-0.161054	0.598	0.671	1
PIGX	7.72846e-05	-0.198448	0.377	0.442	1
RFX3-AS1	7.73651e-05	-0.31495	0.08	0.116	1
HYOU1	7.81639e-05	-0.326587	0.087	0.124	1
POU2F1	7.82644e-05	-0.143539	0.396	0.464	1
VIM	7.85213e-05	0.0760715	0.994	0.996	1
BANF1	7.89028e-05	-0.113522	0.381	0.464	1
MTRNR2L12	7.94933e-05	0.0921065	0.926	0.936	1
PNO1	8.0898e-05	-0.246162	0.119	0.162	1
IFI30	8.1212e-05	0.0841307	0.962	0.983	1
RNF11	8.13422e-05	-0.15411	0.319	0.381	1
CBFA2T2	8.13789e-05	-0.176879	0.303	0.361	1
VSTM1	8.20518e-05	0.413343	0.246	0.204	1
NSMAF	8.26336e-05	-0.138541	0.29	0.357	1
LAMTOR1	8.27231e-05	0.153205	0.84	0.86	1
COX17	8.33542e-05	0.256024	0.531	0.513	1
SLC25A28	8.33642e-05	-0.211357	0.159	0.21	1
B3GNT2	8.33778e-05	-0.195871	0.205	0.262	1
SIAH2	8.36519e-05	-0.185257	0.28	0.342	1
SECISBP2L	8.37397e-05	-0.0930609	0.266	0.329	1
DNAJC10	8.37886e-05	-0.198441	0.281	0.342	1
ATXN7L3B	8.45537e-05	-0.257767	0.216	0.269	1
ATP5MF	8.54512e-05	0.196022	0.737	0.768	1
NDUFS2	8.59151e-05	-0.135657	0.374	0.452	1
P4HA2	8.64276e-05	-0.28742	0.087	0.123	1
TBCK	8.67447e-05	-0.0935864	0.271	0.335	1
KCNAB2	8.68857e-05	-0.0465172	0.509	0.598	1
TTC21B	8.73862e-05	-0.299143	0.144	0.189	1
HSD17B12	8.80572e-05	-0.198354	0.201	0.256	1
RBM7	8.85897e-05	-0.264828	0.154	0.2	1
RASA2	8.89837e-05	-0.147423	0.513	0.593	1
SYK	8.919e-05	-0.105814	0.888	0.913	1
ZBTB11	8.92019e-05	-0.197708	0.361	0.428	1
CKS2	8.96144e-05	-0.216571	0.155	0.203	1
ZNF700	8.99567e-05	-0.192375	0.166	0.215	1
SLC7A1	9.02498e-05	-0.255157	0.094	0.132	1
RNASE4	9.03385e-05	0.43755	0.203	0.165	1
NUS1	9.1209e-05	-0.108705	0.305	0.371	1
SREK1	9.38423e-05	-0.114966	0.372	0.444	1
RAB8B	9.43099e-05	-0.0862903	0.718	0.78	1
PAPOLA	9.43475e-05	-0.0695875	0.619	0.701	1
ULK2	9.44788e-05	-0.257816	0.207	0.26	1
CREB1	9.45824e-05	-0.146208	0.592	0.658	1
AC011933.4	9.53796e-05	0.639695	0.124	0.092	1
AKR1B1	9.57167e-05	-0.339931	0.13	0.173	1
RGCC	9.70007e-05	-0.346799	0.167	0.212	1
GALNT2	9.79953e-05	-0.112325	0.43	0.501	1
NECTIN2	9.83774e-05	-0.203887	0.127	0.169	1
AC087500.1	9.86578e-05	0.701661	0.131	0.098	1
COX19	9.92732e-05	-0.174305	0.285	0.348	1
SZRD1	9.98604e-05	-0.159249	0.328	0.394	1
RPL8	0.000100172	-0.0742558	0.975	0.99	1
ABCB7	0.000100261	-0.191532	0.245	0.301	1
VPS28	0.000100552	0.21843	0.688	0.7	1
COX5B	0.000101121	0.12583	0.862	0.896	1
ZMAT1	0.000101243	-0.216089	0.083	0.118	1
EDF1	0.000101567	0.15207	0.777	0.797	1
NUBPL	0.00010163	-0.314867	0.092	0.129	1
FAM162A	0.000101987	-0.247165	0.128	0.17	1
KLF7	0.000102624	-0.147396	0.506	0.583	1
ASCC3	0.000102638	-0.149496	0.409	0.476	1
HSDL2	0.000102646	-0.210144	0.227	0.282	1
CD300E	0.000102713	0.279376	0.619	0.632	1
LYST	0.00010317	0.122033	0.943	0.954	1
P2RX4	0.00010446	-0.167608	0.367	0.437	1
ST6GALNAC3	0.000104879	0.244532	0.571	0.682	1
PNPLA6	0.000105843	-0.157342	0.341	0.41	1
ANAPC1	0.000106232	-0.314999	0.089	0.125	1
GLT1D1	0.000106656	0.194862	0.761	0.77	1
VARS	0.000106915	-0.382402	0.071	0.104	1
COX7A2	0.000107274	0.14187	0.783	0.802	1
DPH6	0.000107936	-0.33359	0.085	0.12	1
IRF8	0.000107972	-0.166799	0.39	0.461	1
CRCP	0.000108362	-0.219373	0.248	0.306	1
MDN1	0.000108633	-0.297028	0.119	0.16	1
APP	0.000109563	-0.104708	0.486	0.562	1
MRFAP1	0.000109582	0.259559	0.554	0.538	1
MECP2	0.000109977	-0.180929	0.374	0.441	1
MGMT	0.000110768	-0.203676	0.291	0.353	1
AC012368.1	0.000110812	-0.45297	0.1	0.138	1
SVIL	0.000111004	-0.128929	0.539	0.613	1
ZNF821	0.000111117	-0.284803	0.099	0.137	1
EIF4G2	0.000111582	-0.120607	0.787	0.837	1
AC007952.4	0.000112305	-0.155432	0.766	0.82	1
PPM1H	0.00011288	-0.217238	0.106	0.147	1
FCGR3A	0.000112887	-0.347981	0.226	0.276	1
ROCK1	0.000113059	0.0232468	0.873	0.915	1
LRPPRC	0.000113469	-0.209961	0.277	0.336	1
GFOD1	0.0001155	-0.0875727	0.148	0.196	1
COG6	0.000115571	-0.161274	0.09	0.128	1
GRK5	0.000115592	-0.193114	0.236	0.291	1
SPTY2D1	0.000115746	-0.146945	0.246	0.302	1
TCF12	0.000115937	-0.0836484	0.77	0.821	1
UTP18	0.000116509	-0.184105	0.247	0.305	1
PEA15	0.0001177	-0.183213	0.225	0.281	1
MAP3K5	0.000117978	-0.122264	0.787	0.834	1
CLMN	0.000118605	-0.137056	0.528	0.595	1
TAPT1	0.00011962	-0.161211	0.25	0.307	1
PARG	0.000120168	-0.153911	0.193	0.245	1
BIRC3	0.000120552	-0.216934	0.136	0.18	1
RBM10	0.000122447	-0.153868	0.187	0.239	1
EGR1	0.000123186	-0.229901	0.33	0.392	1
ZNF780B	0.000123566	-0.305506	0.078	0.113	1
ZCCHC8	0.000125065	-0.0825422	0.246	0.308	1
GTF2B	0.000125648	-0.111026	0.409	0.475	1
AC093849.4	0.0001266	0.742043	0.12	0.089	1
KANSL3	0.000126645	-0.216464	0.187	0.237	1
DFFA	0.000127224	-0.268697	0.128	0.172	1
RO60	0.000127562	-0.197677	0.242	0.301	1
IFIT2	0.000127581	0.599907	0.107	0.078	1
ABHD14B	0.000128595	-0.257461	0.135	0.178	1
EXOSC7	0.000128596	-0.102951	0.135	0.179	1
AC093673.1	0.000129105	0.488274	0.197	0.16	1
POLR3E	0.000129189	-0.506248	0.077	0.11	1
SERINC1	0.000130988	-0.107174	0.53	0.609	1
LRRC47	0.000131733	-0.30632	0.136	0.179	1
MARVELD1	0.000132456	-0.283385	0.121	0.162	1
ZNF846	0.000133548	-0.24529	0.136	0.18	1
LARP1B	0.000135631	-0.162626	0.141	0.186	1
YME1L1	0.000136531	-0.0991248	0.608	0.677	1
MTMR1	0.000136544	-0.396115	0.091	0.128	1
CDK17	0.00013664	-0.129633	0.381	0.451	1
SAMD8	0.000137796	-0.120133	0.426	0.497	1
FGFR1OP	0.000137934	-0.341929	0.092	0.129	1
ATP11A	0.000139766	-0.112409	0.714	0.78	1
BCCIP	0.000141377	-0.239918	0.163	0.211	1
A1BG	0.000141884	0.548716	0.255	0.222	1
ARL6IP4	0.000141941	0.198415	0.753	0.759	1
TLR6	0.000142107	-0.232164	0.176	0.224	1
SCAPER	0.000143424	-0.123887	0.348	0.412	1
SLC38A10	0.000144661	-0.142833	0.387	0.459	1
AKIRIN1	0.000145276	-0.130653	0.324	0.389	1
COMMD1	0.000145351	-0.121304	0.485	0.559	1
LINC00968	0.000146423	-0.169259	0.07	0.102	1
NBPF12	0.000146906	-0.234366	0.11	0.15	1
DNAH1	0.000147848	-0.301908	0.092	0.129	1
FAM76A	0.000150224	-0.239471	0.101	0.14	1
TAGLN2	0.000150851	-0.103303	0.67	0.74	1
EIF4G1	0.000151685	-0.0826266	0.41	0.481	1
TULP4	0.000151812	-0.187394	0.221	0.275	1
RAB44	0.000152096	-0.270485	0.073	0.105	1
DOCK2	0.00015215	-0.0833358	0.94	0.96	1
SMIM27	0.000152678	0.631646	0.128	0.097	1
BRD1	0.000153497	-0.125147	0.27	0.334	1
CDC27	0.000153589	-0.150988	0.353	0.421	1
CCDC6	0.000153854	-0.0741753	0.316	0.389	1
ARFGAP2	0.000153973	-0.179536	0.238	0.292	1
RPL7L1	0.000154942	-0.179876	0.271	0.33	1
SKI	0.000156211	0.0316099	0.226	0.285	1
UBP1	0.000156985	-0.128697	0.344	0.411	1
TGIF2	0.000157567	-0.192746	0.179	0.228	1
RALGAPA2	0.000157748	-0.0655069	0.652	0.722	1
SUPT4H1	0.000158655	0.285717	0.542	0.535	1
PDE7A	0.000159339	-0.177576	0.325	0.389	1
MRPL58	0.000160138	-0.177868	0.138	0.182	1
KHDC4	0.000160425	-0.222196	0.177	0.224	1
LINC01220	0.000161197	-0.180049	0.178	0.226	1
CA5B	0.000163099	-0.0662251	0.393	0.468	1
ATR	0.000163592	-0.184431	0.304	0.364	1
PSD4	0.000164357	-0.212765	0.167	0.216	1
UBE2G1	0.000164474	-0.166091	0.498	0.565	1
HNRNPM	0.000167005	-0.109096	0.623	0.696	1
INPP1	0.000167392	-0.275519	0.078	0.112	1
ADM	0.000168339	0.429887	0.273	0.234	1
MXI1	0.000168377	-0.0974355	0.332	0.401	1
EBNA1BP2	0.000169835	-0.364638	0.107	0.145	1
DHX15	0.000170692	-0.137013	0.39	0.461	1
SULT1A1	0.000171577	-0.127272	0.507	0.572	1
GLRX3	0.000171738	-0.208962	0.261	0.317	1
OTULIN	0.000172625	-0.132449	0.188	0.239	1
DNAJC2	0.000174648	-0.171657	0.229	0.285	1
SHQ1	0.000174838	-0.173888	0.1	0.138	1
AC007032.1	0.00017488	-0.339128	0.086	0.121	1
PSTPIP1	0.000175233	0.266772	0.625	0.624	1
FAM20C	0.000176694	-0.144452	0.168	0.217	1
CYB5R4	0.000176973	0.242985	0.683	0.697	1
AIMP1	0.000177269	-0.137898	0.377	0.443	1
HOOK3	0.000177556	-0.0901712	0.741	0.801	1
PRPF8	0.000177744	-0.176243	0.354	0.421	1
GIT2	0.000180465	0.279543	0.633	0.622	1
EMC1-AS1	0.000184696	-0.254794	0.123	0.164	1
TOP1	0.000185106	-0.0330667	0.811	0.858	1
SNRK	0.000188041	-0.0625856	0.433	0.506	1
MAPKAP1	0.000188959	-0.140485	0.537	0.602	1
NAPG	0.000189183	-0.201977	0.282	0.34	1
SRSF10	0.0001898	-0.105015	0.419	0.497	1
WDR7	0.000190074	-0.132598	0.443	0.508	1
KAT7	0.000190702	-0.128343	0.208	0.261	1
CLEC10A	0.00019141	-0.120361	0.091	0.127	1
CD300C	0.00019232	-0.286916	0.181	0.229	1
SPECC1L	0.000192328	-0.170575	0.31	0.371	1
CES1	0.000192568	-0.163537	0.348	0.405	1
CWF19L2	0.000192703	-0.225641	0.217	0.269	1
ABCF1	0.000193769	-0.109305	0.275	0.338	1
PILRB	0.000193787	-0.209016	0.086	0.121	1
PADI2	0.000194187	-0.179359	0.195	0.244	1
PELI2	0.000195365	-0.099069	0.722	0.778	1
DDX54	0.000195477	-0.209275	0.155	0.202	1
CYBB	0.000196011	-0.0666752	0.945	0.962	1
MITF	0.000196384	-0.338393	0.214	0.261	1
CHRAC1	0.000198151	-0.147952	0.213	0.266	1
FGD4	0.000198749	-0.0778	0.852	0.9	1
DIAPH1	0.000200473	-0.101724	0.752	0.81	1
TMCC3	0.000200534	-0.302982	0.118	0.156	1
DDX19A	0.000200768	-0.293364	0.115	0.155	1
USP38	0.000202385	-0.161912	0.172	0.219	1
MED30	0.000203317	-0.195519	0.177	0.225	1
HOOK2	0.00020509	-0.178251	0.392	0.452	1
CIC	0.000208577	-0.260281	0.17	0.218	1
PDSS2	0.000208728	-0.154164	0.405	0.47	1
ADAM15	0.000209664	-0.175458	0.232	0.287	1
CFDP1	0.000211202	-0.192002	0.393	0.451	1
MAP4	0.000214202	-0.152867	0.382	0.438	1
VWA8	0.000215425	-0.127114	0.252	0.308	1
TPRKB	0.000217145	-0.157071	0.211	0.266	1
CRELD2	0.000218084	-0.348887	0.124	0.164	1
ITSN2	0.000220873	-0.112513	0.72	0.774	1
OSBPL2	0.000221191	-0.119907	0.168	0.216	1
NOC4L	0.000221288	-0.329804	0.088	0.122	1
FASTK	0.000221366	-0.148964	0.16	0.208	1
ZNHIT1	0.000221605	0.228991	0.601	0.593	1
SEL1L	0.000223302	-0.153921	0.379	0.446	1
YARS	0.000223419	-0.141479	0.179	0.23	1
GNE	0.00022345	-0.337175	0.097	0.133	1
CLIP4	0.000223594	-0.135952	0.363	0.421	1
LINC02328	0.000224201	-0.45718	0.096	0.131	1
GALNT7	0.000224422	-0.133187	0.475	0.542	1
SRSF9	0.000226664	0.147413	0.717	0.733	1
USP16	0.000226808	-0.100749	0.344	0.409	1
LINC00847	0.000228351	-0.435024	0.08	0.112	1
FARSB	0.000228993	-0.233528	0.118	0.158	1
IER3	0.000229036	-0.202403	0.513	0.572	1
PRPF38A	0.000230857	-0.137402	0.212	0.269	1
TNFRSF1A	0.00023102	0.253607	0.619	0.613	1
CLN8	0.000232746	-0.297211	0.166	0.211	1
FLNA	0.000233245	-0.0761069	0.797	0.855	1
ESYT1	0.00023543	-0.244883	0.115	0.153	1
SEPTIN6	0.00023965	-0.156101	0.356	0.417	1
LCORL	0.00024101	-0.152067	0.531	0.588	1
GALNT1	0.000241738	-0.172425	0.448	0.513	1
PPIF	0.00024201	-0.210814	0.264	0.319	1
CPPED1	0.000245814	-0.0932642	0.881	0.908	1
FABP5	0.000247224	-0.170029	0.125	0.165	1
TMTC1	0.000249255	0.356101	0.3	0.261	1
HLA-DMA	0.000249765	-0.0969137	0.473	0.552	1
SYF2	0.000252042	0.170841	0.669	0.671	1
POLDIP3	0.000254177	-0.131023	0.205	0.256	1
FYTTD1	0.000254762	-0.123687	0.29	0.352	1
ZNF407	0.000255565	-0.101323	0.551	0.612	1
ARGLU1	0.00025609	-0.0721186	0.615	0.693	1
ATG4B	0.000258908	-0.0886076	0.28	0.342	1
SCFD1	0.000259885	-0.126957	0.56	0.624	1
PAXX	0.000260442	0.381864	0.38	0.354	1
METTL9	0.000260454	0.128592	0.844	0.853	1
AMPD2	0.000263217	-0.208612	0.266	0.321	1
MX1	0.00026376	-0.0658688	0.149	0.194	1
METTL21A	0.000264495	-0.212017	0.173	0.221	1
ARL15	0.000265315	-0.10646	0.835	0.868	1
MOSMO	0.000266528	-0.0935356	0.201	0.252	1
CPEB2	0.000268364	-0.136506	0.418	0.482	1
SPOPL	0.000271462	0.243481	0.636	0.632	1
VMP1	0.000276141	-0.0471149	0.983	0.99	1
S100A12	0.000276698	0.115675	0.951	0.954	1
BLVRA	0.000278594	0.313755	0.569	0.571	1
PPP1CC	0.00028035	0.284359	0.508	0.497	1
DSTN	0.000284016	-0.0723519	0.32	0.38	1
RBM25	0.000285181	-0.0787548	0.611	0.679	1
L3MBTL4	0.000286927	0.304427	0.113	0.082	1
RAB32	0.000287397	0.174959	0.744	0.762	1
PLCG2	0.000291939	0.232892	0.73	0.728	1
RAD21	0.000292409	-0.0751213	0.447	0.521	1
PI4K2B	0.000293372	-0.24108	0.134	0.174	1
TPCN1	0.000293441	-0.180593	0.334	0.397	1
ARAP2	0.000295604	-0.0666127	0.309	0.372	1
CCT2	0.000297914	-0.171744	0.256	0.312	1
GOLIM4	0.00029964	-0.287792	0.178	0.221	1
MDM4	0.000301953	-0.0881709	0.507	0.578	1
UXS1	0.000302483	-0.14946	0.179	0.228	1
CRLF3	0.000304692	0.275735	0.574	0.561	1
DPYD	0.000304856	0.00849105	0.997	0.999	1
SEPTIN9	0.000305791	-0.0909374	0.609	0.689	1
CLK3	0.000306351	-0.184487	0.171	0.218	1
PPIP5K2	0.000308884	-0.141129	0.425	0.487	1
COPS7A	0.000311877	-0.114216	0.162	0.209	1
TP53INP2	0.000311968	-0.136902	0.094	0.13	1
RBMS2	0.00031198	-0.267879	0.122	0.16	1
ARMC2	0.0003143	-0.0730064	0.103	0.14	1
MRPS16	0.00031507	-0.241452	0.239	0.293	1
PINX1	0.000318053	-0.282363	0.104	0.141	1
ZBTB43	0.000318269	-0.104982	0.218	0.271	1
DOK3	0.000320528	0.315678	0.448	0.425	1
[truncated: 5,892 more rows]

## Sheet: Placebo CD16+ Monocytes D3vD1
Gene	p_val	avg_log2FC	pct.1	pct.2	p_val_adj
FTL	1.45925e-77	0.703347	1	1	5.34098e-73
IFI30	4.76819e-54	0.649857	1	1	1.74521e-49
SMAP2	8.69405e-53	-0.725615	0.98	0.99	3.18211e-48
B2M	1.07878e-52	0.552002	1	1	3.94845e-48
PSME2	1.93704e-50	1.00969	0.956	0.902	7.08975e-46
ZBTB16	8.7494e-48	-2.44504	0.153	0.559	3.20237e-43
CYBA	1.77986e-43	0.484818	1	0.998	6.51447e-39
CELF2	6.37451e-42	-0.726603	0.985	0.993	2.33314e-37
TMSB4X	2.13746e-41	0.430418	1	1	7.8233e-37
PLAC8	4.3615e-36	1.16063	0.88	0.712	1.59635e-31
TMSB10	1.13494e-35	0.410969	1	1	4.15401e-31
RPL13	6.38814e-34	0.332224	1	1	2.33812e-29
FCN1	2.55604e-33	0.547939	0.998	0.99	9.35536e-29
REPS1	2.98629e-33	-1.17855	0.616	0.818	1.09301e-28
DOCK5	3.73394e-33	-0.703829	0.908	0.956	1.36666e-28
XPR1	5.37628e-33	-1.13103	0.618	0.838	1.96777e-28
GRK3	9.96068e-33	-0.639194	0.952	0.99	3.64571e-28
TYROBP	1.37694e-32	0.352997	0.998	1	5.03973e-28
RPL19	9.60816e-32	0.301536	0.998	1	3.51668e-27
IRAK3	1.30714e-31	-0.699296	0.954	0.985	4.78426e-27
RPL29	1.58991e-31	0.359786	1	1	5.81922e-27
TSPO	2.25854e-31	0.522908	0.996	0.995	8.26649e-27
VAMP5	2.98401e-31	0.897845	0.911	0.875	1.09218e-26
CAMK1D	3.4553e-31	-0.851066	0.88	0.944	1.26467e-26
AC105402.3	1.45067e-30	1.01092	0.74	0.337	5.30961e-26
AIF1	3.04225e-30	0.386192	0.998	1	1.11349e-25
FKBP5	2.27427e-29	-1.06049	0.729	0.889	8.32405e-25
PAG1	3.13633e-29	-0.911552	0.878	0.96	1.14793e-24
FMNL2	7.75433e-29	-1.32771	0.572	0.793	2.83816e-24
MTSS1	8.21894e-29	-0.63583	0.972	0.988	3.00821e-24
RPL11	1.59878e-28	0.294155	1	1	5.85171e-24
TPT1	1.87739e-28	0.298721	1	1	6.87143e-24
HLA-DQA2	2.21521e-28	1.11874	0.614	0.266	8.10788e-24
PRKCE	2.44676e-28	-0.906409	0.734	0.865	8.95539e-24
RPS3	8.78564e-28	0.308691	1	1	3.21563e-23
SERF2	1.85355e-27	0.356421	0.998	0.998	6.78417e-23
ARPC1B	3.41782e-27	0.321923	1	0.997	1.25096e-22
GABARAP	5.30639e-27	0.409722	0.994	0.99	1.94219e-22
TBC1D8	7.16405e-27	-0.913888	0.799	0.904	2.62211e-22
TBXAS1	7.7332e-27	-0.473825	0.987	0.993	2.83043e-22
RPS4X	1.26432e-26	0.31154	1	1	4.62752e-22
PECAM1	1.36098e-26	-0.555377	0.97	0.99	4.98132e-22
ANKS1A	1.76272e-26	-0.958605	0.618	0.822	6.45173e-22
RPL10	3.03688e-26	0.270554	0.998	1	1.11153e-21
FAM49A	3.20264e-26	-0.598401	0.967	0.98	1.1722e-21
FOXP1	4.25075e-26	-0.591453	0.985	0.995	1.55582e-21
RPS24	1.05834e-25	0.297663	1	1	3.87363e-21
RPS3A	1.18597e-25	0.27519	1	1	4.34079e-21
CCND3	1.41534e-25	-0.796599	0.745	0.916	5.1803e-21
FRY	1.91383e-25	-0.773695	0.854	0.934	7.0048e-21
RPL7A	2.35166e-25	0.291217	1	1	8.60731e-21
HLA-A	4.70984e-25	0.38709	0.994	0.997	1.72385e-20
RPS9	4.94224e-25	0.275571	1	1	1.80891e-20
SAMSN1	5.61854e-25	-0.983991	0.832	0.907	2.05644e-20
RPL18	7.82708e-25	0.271757	0.998	1	2.86479e-20
CLIC1	1.1805e-24	0.447078	0.991	0.987	4.32076e-20
GAPDH	2.93641e-24	0.408105	0.993	0.992	1.07476e-19
AP2S1	3.54487e-24	0.536358	0.972	0.929	1.29746e-19
LYN	3.56489e-24	-0.450936	1	1	1.30479e-19
KCNAB2	4.30471e-24	-0.884542	0.677	0.845	1.57557e-19
NPC2	4.62777e-24	0.447445	0.991	0.981	1.69381e-19
MTRNR2L8	6.81016e-24	0.882116	0.814	0.643	2.49259e-19
RPL18A	7.43679e-24	0.271107	1	1	2.72194e-19
TCF7L2	9.24472e-24	-0.651357	0.976	0.987	3.38366e-19
RPL27A	1.03343e-23	0.373732	0.998	1	3.78244e-19
MYL6	3.27183e-23	0.322411	0.996	0.998	1.19752e-18
RPLP1	4.07797e-23	0.33285	1	1	1.49258e-18
SPIDR	4.20512e-23	-0.772421	0.845	0.924	1.53911e-18
HLA-C	6.01988e-23	0.318952	1	1	2.20334e-18
PSME1	8.19393e-23	0.514576	0.961	0.958	2.99906e-18
OAZ1	1.20913e-22	0.256889	1	1	4.42555e-18
MACF1	1.39694e-22	-0.665327	0.843	0.918	5.11294e-18
CST3	1.59544e-22	0.345329	1	0.998	5.83946e-18
RPL15	2.28711e-22	0.27191	1	1	8.37106e-18
TIMP1	3.3483e-22	0.55767	0.972	0.946	1.22551e-17
RPL13A	6.29042e-22	0.315326	0.996	1	2.30236e-17
CD14	6.79408e-22	1.2446	0.659	0.414	2.4867e-17
SPATA6	2.55365e-21	-1.02898	0.456	0.705	9.34662e-17
CXCR4	2.7022e-21	-1.14864	0.472	0.714	9.89032e-17
MARCH1	2.79289e-21	-0.654264	0.893	0.941	1.02222e-16
RPS2	3.61369e-21	0.246325	1	1	1.32264e-16
SIPA1L1	5.47759e-21	-0.621106	0.959	0.976	2.00485e-16
TSPAN14	1.07295e-20	-0.630794	0.865	0.951	3.9271e-16
AKAP13	2.04899e-20	-0.46066	0.991	0.995	7.49952e-16
RPS7	2.18165e-20	0.263396	1	1	7.98506e-16
DBI	2.95438e-20	0.698215	0.91	0.843	1.08133e-15
NEDD9	4.23543e-20	-0.661939	0.834	0.933	1.55021e-15
UTRN	5.10805e-20	-0.433368	0.996	0.998	1.8696e-15
RPS27A	5.17274e-20	0.266766	1	1	1.89328e-15
LYST	6.39346e-20	-0.440701	0.978	0.993	2.34007e-15
RPS14	8.0599e-20	0.215131	1	1	2.95e-15
UBA52	8.72468e-20	0.245374	1	1	3.19332e-15
GSTP1	1.08743e-19	0.473755	0.982	0.975	3.98011e-15
XYLT1	1.11605e-19	-0.642435	0.873	0.944	4.08486e-15
RAP1B	1.91951e-19	-0.423508	0.985	0.998	7.02561e-15
TMTC1	3.68825e-19	-1.05952	0.535	0.736	1.34994e-14
HLA-DPA1	4.38193e-19	0.494398	0.998	0.997	1.60383e-14
DOCK2	5.22288e-19	-0.389158	0.98	0.99	1.91162e-14
ANKRD44	6.55702e-19	-0.47539	0.967	0.976	2.39993e-14
S100A9	8.78583e-19	0.750084	0.994	0.995	3.2157e-14
PRELID1	9.63618e-19	0.403385	0.994	0.987	3.52694e-14
RNF144B	9.9579e-19	-0.747545	0.775	0.914	3.64469e-14
S100A4	1.18545e-18	0.336388	1	1	4.33887e-14
PPM1L	1.19176e-18	-0.86095	0.731	0.862	4.36196e-14
EPSTI1	1.28627e-18	1.05152	0.627	0.406	4.70789e-14
HLA-DRA	2.65114e-18	0.590906	0.994	0.992	9.70344e-14
RAP1GAP2	4.17655e-18	-0.522347	0.923	0.956	1.52866e-13
BRI3	4.73639e-18	0.34503	0.996	0.997	1.73357e-13
RPS18	5.64842e-18	0.252348	1	1	2.06738e-13
GUK1	6.77354e-18	0.483104	0.926	0.899	2.47918e-13
SNX9	7.63174e-18	-0.904001	0.742	0.847	2.79329e-13
STK39	8.62667e-18	-0.847931	0.365	0.614	3.15745e-13
CHCHD2	9.36152e-18	0.362725	0.982	0.983	3.42641e-13
PSMB10	1.21152e-17	0.531895	0.904	0.865	4.4343e-13
DNMBP	1.24658e-17	-1.10659	0.332	0.571	4.5626e-13
RPL12	1.29212e-17	0.253457	0.998	1	4.72927e-13
UMODL1-AS1	1.70121e-17	-2.34352	0.048	0.224	6.22661e-13
MBNL1	2.22345e-17	-0.394358	0.989	0.992	8.13806e-13
EEF1G	2.25834e-17	0.300382	0.993	0.99	8.26577e-13
FNIP2	2.74563e-17	-0.843511	0.494	0.697	1.00493e-12
TBC1D5	3.10141e-17	-0.554955	0.915	0.961	1.13515e-12
ARPC3	3.35227e-17	0.257369	1	1	1.22696e-12
RPS8	3.58842e-17	0.265092	0.994	1	1.3134e-12
MEF2A	3.64611e-17	-0.500851	0.893	0.948	1.33451e-12
GLRX	4.08516e-17	0.521954	0.93	0.879	1.49521e-12
WDFY2	4.20528e-17	-0.624156	0.806	0.896	1.53917e-12
CFD	4.23972e-17	0.428017	0.983	0.995	1.55178e-12
PSMB9	4.32646e-17	0.568368	0.913	0.914	1.58353e-12
RPS13	5.85373e-17	0.242391	1	1	2.14252e-12
PTEN	5.99364e-17	-0.575393	0.836	0.944	2.19373e-12
UBE2L6	6.1454e-17	0.782821	0.766	0.641	2.24928e-12
LYZ	6.2966e-17	0.762594	0.996	0.997	2.30462e-12
COX4I1	7.50456e-17	0.30517	0.998	0.993	2.74675e-12
CTSZ	7.62116e-17	0.415335	0.963	0.958	2.78942e-12
AHNAK	8.42775e-17	-0.495124	0.91	0.953	3.08464e-12
NME2	1.06954e-16	0.338228	0.993	0.997	3.91463e-12
EEF1B2	1.08508e-16	0.34984	0.987	0.99	3.9715e-12
RPS5	1.08845e-16	0.291126	0.994	0.998	3.98382e-12
CD52	1.09585e-16	0.459767	0.985	0.988	4.01091e-12
PSMB8	1.11252e-16	0.531776	0.911	0.901	4.07192e-12
RPL22	1.19072e-16	0.26291	0.996	0.998	4.35815e-12
HLA-DPB1	1.37639e-16	0.550286	0.985	0.978	5.03772e-12
AC020651.2	1.5276e-16	-1.05829	0.332	0.554	5.59117e-12
ARHGAP15	1.9387e-16	-0.679848	0.884	0.934	7.09585e-12
FAU	2.16929e-16	0.226842	1	1	7.93981e-12
RPS29	2.27652e-16	0.275448	1	0.997	8.3323e-12
XIST	2.62914e-16	-0.496605	0.865	0.907	9.62293e-12
TBC1D22A	3.11457e-16	-0.48444	0.902	0.956	1.13996e-11
LIMD1	3.8181e-16	-0.79307	0.537	0.734	1.39746e-11
PSMB3	3.87217e-16	0.512149	0.913	0.828	1.41725e-11
CCNH	4.11657e-16	-0.944342	0.666	0.795	1.50671e-11
HERC1	4.42045e-16	-0.587457	0.823	0.899	1.61793e-11
RAB5IF	4.62946e-16	0.532744	0.897	0.84	1.69443e-11
UBB	4.99599e-16	0.377445	0.978	0.963	1.82858e-11
ACTB	8.93328e-16	0.224218	1	1	3.26967e-11
AOAH	1.68237e-15	-0.470998	0.972	0.993	6.15764e-11
PLCL1	1.74047e-15	-2.04327	0.113	0.3	6.3703e-11
MIR29B2CHG	1.84738e-15	-0.751488	0.487	0.687	6.7616e-11
CD63	1.8696e-15	0.579477	0.891	0.806	6.84293e-11
ATP6V0E1	1.90875e-15	0.394945	0.963	0.96	6.98622e-11
PSMA7	2.91939e-15	0.366311	0.976	0.968	1.06853e-10
NCOA2	3.08528e-15	-0.481446	0.932	0.965	1.12924e-10
RPS12	3.41172e-15	0.214528	1	1	1.24872e-10
RPL7	3.50177e-15	0.268726	0.993	0.995	1.28168e-10
ZBTB20	3.67103e-15	-0.551299	0.873	0.926	1.34363e-10
PTK2B	3.68874e-15	-0.636867	0.795	0.906	1.35012e-10
FYN	4.15497e-15	-0.587975	0.797	0.889	1.52076e-10
IFITM3	4.38812e-15	0.724633	0.863	0.806	1.60609e-10
HIPK3	4.60531e-15	-0.647937	0.839	0.892	1.68559e-10
RACK1	4.93402e-15	0.244794	0.998	0.998	1.8059e-10
RPL9	5.27549e-15	0.21702	0.996	1	1.93088e-10
RIN3	5.63073e-15	-0.379752	0.952	0.971	2.0609e-10
RPSA	5.98657e-15	0.299254	0.991	1	2.19114e-10
ARL17B	6.07916e-15	-0.912997	0.363	0.582	2.22503e-10
PABPC1	6.53406e-15	-0.268752	1	0.998	2.39153e-10
RPL32	6.70963e-15	0.198713	1	1	2.45579e-10
MT-CO1	7.48626e-15	-0.203998	1	1	2.74004e-10
JTB	8.56914e-15	0.569724	0.873	0.769	3.13639e-10
CTSD	9.04121e-15	0.52347	0.945	0.896	3.30917e-10
TRIO	9.82241e-15	-0.668086	0.659	0.793	3.5951e-10
RPS11	1.0755e-14	0.26227	0.998	0.997	3.93642e-10
SH3BGRL3	1.07933e-14	0.247815	0.998	1	3.95044e-10
AC009093.2	1.14392e-14	-0.899117	0.579	0.753	4.18685e-10
PLXDC2	1.24187e-14	-0.409921	0.976	0.978	4.54535e-10
HIPK2	1.5239e-14	-0.744723	0.598	0.768	5.57764e-10
AC245014.3	1.53969e-14	1.25972	0.391	0.199	5.63541e-10
PRDX5	1.61197e-14	0.5514	0.856	0.766	5.89995e-10
PFDN5	1.75462e-14	0.246765	1	1	6.42208e-10
RPL23A	1.78081e-14	0.212966	0.996	1	6.51793e-10
RNF149	1.9425e-14	-0.399482	0.972	0.976	7.10976e-10
RPS20	2.02437e-14	0.290435	0.987	0.988	7.4094e-10
COX5B	2.03972e-14	0.374845	0.982	0.978	7.46556e-10
TAOK3	2.34884e-14	-0.408372	0.963	0.987	8.59699e-10
SPDYE2	2.61509e-14	-2.27197	0.035	0.177	9.5715e-10
PTPN13	2.62747e-14	-1.34144	0.186	0.38	9.61679e-10
INPP4A	2.65928e-14	-0.54579	0.784	0.896	9.73325e-10
SCLT1	2.68943e-14	-0.464389	0.941	0.97	9.8436e-10
EEF1D	2.91405e-14	0.287093	0.991	0.992	1.06657e-09
BTBD9	2.97684e-14	-0.634132	0.766	0.86	1.08955e-09
RPL3	3.06248e-14	0.236436	1	0.998	1.1209e-09
SSH2	3.37451e-14	-0.411058	0.982	0.99	1.2351e-09
EMP3	3.97547e-14	0.368044	0.996	0.993	1.45506e-09
TALDO1	4.03603e-14	0.448725	0.935	0.919	1.47723e-09
CD55	4.22957e-14	-0.524084	0.95	0.976	1.54806e-09
FOXO1	4.30099e-14	-0.528498	0.731	0.862	1.57421e-09
PLBD1	4.47086e-14	0.822254	0.661	0.492	1.63638e-09
TUT7	4.73616e-14	-0.565581	0.793	0.901	1.73348e-09
RPS26	4.8936e-14	0.302502	0.989	0.998	1.79111e-09
AL163541.1	5.17857e-14	-3.67638	0.022	0.148	1.89541e-09
ITFG1	5.67014e-14	-0.631543	0.742	0.833	2.07533e-09
TCF12	7.15077e-14	-0.511986	0.878	0.928	2.61725e-09
STAT1	8.03609e-14	0.846522	0.686	0.525	2.94129e-09
INSR	8.42446e-14	-0.843853	0.489	0.663	3.08344e-09
PDE8A	9.05535e-14	-0.660842	0.718	0.808	3.31435e-09
PPIB	9.41241e-14	0.533184	0.869	0.83	3.44504e-09
CTBP2	9.70327e-14	-0.506197	0.834	0.907	3.55149e-09
AKT3	1.16415e-13	-1.24375	0.286	0.475	4.26089e-09
PYCARD	1.29883e-13	0.331605	0.983	0.98	4.75386e-09
FAM126A	1.54208e-13	-0.699539	0.568	0.732	5.64418e-09
LINC02085	1.67182e-13	-1.45845	0.144	0.328	6.11901e-09
JAZF1	1.70969e-13	-0.691965	0.732	0.828	6.25763e-09
UQCRH	1.71766e-13	0.400646	0.945	0.941	6.28681e-09
RNF13	1.80103e-13	-0.384045	0.917	0.953	6.59195e-09
TRAPPC5	1.89328e-13	0.36082	0.948	0.958	6.92961e-09
DIP2A	2.1377e-13	-0.774244	0.319	0.539	7.82418e-09
SETBP1	2.13956e-13	-0.905021	0.465	0.653	7.83102e-09
STIM2	2.21402e-13	-0.684192	0.506	0.7	8.10355e-09
MAP3K1	2.2444e-13	-0.390652	0.945	0.983	8.21472e-09
PRKCB	2.26679e-13	-0.379947	0.983	0.992	8.29668e-09
NAMPT	2.31955e-13	-0.58861	0.996	0.988	8.48977e-09
GABPB1-AS1	2.36253e-13	-1.20467	0.196	0.389	8.64709e-09
VNN1	2.36871e-13	-1.31073	0.166	0.36	8.66971e-09
USP3	2.38857e-13	-0.34517	0.928	0.973	8.74242e-09
TNFSF10	2.47253e-13	0.628879	0.91	0.854	9.04971e-09
TIAM1	2.50071e-13	-0.649651	0.64	0.793	9.15285e-09
EPS8	2.66815e-13	-1.02382	0.404	0.584	9.76571e-09
FAM53B	2.80682e-13	-0.691823	0.572	0.736	1.02732e-08
DDX5	2.93076e-13	-0.301311	0.991	0.997	1.07269e-08
MAP2K1	3.52285e-13	-0.759882	0.723	0.81	1.2894e-08
NUTM2A-AS1	3.65235e-13	-0.923149	0.345	0.54	1.3368e-08
AP1S2	3.91905e-13	0.425269	0.948	0.936	1.43441e-08
WDR74	4.46361e-13	0.735794	0.633	0.473	1.63373e-08
S100A8	4.77925e-13	0.856188	0.904	0.889	1.74925e-08
ELMO1	5.04244e-13	-0.53778	0.723	0.879	1.84558e-08
S100A11	5.13164e-13	0.268498	0.998	0.998	1.87823e-08
AGTRAP	5.9643e-13	0.501934	0.858	0.796	2.183e-08
ASAP1	6.45787e-13	-0.428595	0.91	0.941	2.36364e-08
BPTF	7.43433e-13	-0.512098	0.771	0.872	2.72104e-08
ATP2B1	7.88264e-13	-0.479308	0.908	0.956	2.88512e-08
MNDA	8.14639e-13	0.486306	0.961	0.946	2.98166e-08
SRGAP2	8.26544e-13	-0.592288	0.666	0.801	3.02523e-08
ELF1	8.87018e-13	-0.476678	0.958	0.968	3.24657e-08
VAMP8	9.29248e-13	0.39754	0.963	0.929	3.40114e-08
SSR4	1.02781e-12	0.451765	0.895	0.854	3.76189e-08
LIPN	1.08298e-12	-1.10487	0.216	0.416	3.96382e-08
SELENOH	1.11835e-12	0.414115	0.895	0.891	4.09329e-08
SYAP1	1.17405e-12	-0.880202	0.533	0.699	4.29716e-08
NDUFB2	1.17512e-12	0.453838	0.943	0.923	4.30105e-08
ATP5F1E	1.25572e-12	0.215369	0.998	1	4.59606e-08
PITPNC1	1.27672e-12	-0.639082	0.768	0.867	4.67292e-08
TSC22D3	1.28791e-12	-0.404779	0.945	0.966	4.71389e-08
SLC9A9	1.33233e-12	-0.567781	0.849	0.899	4.87648e-08
AC004556.3	1.38563e-12	1.21233	0.266	0.098	5.07154e-08
PLSCR1	1.38785e-12	0.690899	0.657	0.488	5.07967e-08
AC007952.4	1.43114e-12	0.612662	0.808	0.663	5.23812e-08
PER1	1.47338e-12	-0.602174	0.708	0.801	5.3927e-08
ST6GAL1	1.53012e-12	-0.629097	0.655	0.805	5.6004e-08
CALHM6	1.59007e-12	0.426782	0.959	0.958	5.81983e-08
MYO1F	1.61451e-12	-0.339985	0.974	0.983	5.90928e-08
RPL27	1.65755e-12	0.241148	0.994	0.998	6.06679e-08
LAMTOR4	1.66827e-12	0.322263	0.993	0.98	6.10602e-08
NDUFA4	1.68286e-12	0.376211	0.952	0.943	6.15942e-08
NCOA3	1.68575e-12	-0.481127	0.858	0.912	6.17003e-08
NEAT1	2.37669e-12	-0.272243	1	1	8.69892e-08
TLR2	2.45148e-12	-0.613166	0.703	0.786	8.97267e-08
TTC9	2.59589e-12	-1.62124	0.061	0.204	9.50123e-08
C5AR2	2.59777e-12	-0.86817	0.336	0.552	9.50811e-08
LINC01619	2.768e-12	-0.603198	0.688	0.808	1.01311e-07
ATP5MC3	2.83701e-12	0.43072	0.93	0.892	1.03837e-07
RPL30	3.22689e-12	0.182222	1	1	1.18107e-07
RPS15	3.27498e-12	0.198235	1	1	1.19868e-07
PTBP2	3.61707e-12	-0.78829	0.498	0.677	1.32388e-07
RPS23	3.63652e-12	0.182683	1	1	1.331e-07
KIAA1109	3.84445e-12	-0.537921	0.707	0.822	1.40711e-07
RASGEF1B	3.98411e-12	-0.66055	0.69	0.815	1.45822e-07
CD74	4.4296e-12	0.38044	0.998	0.993	1.62128e-07
GPX4	4.56367e-12	0.395585	0.941	0.919	1.67035e-07
NEDD8	4.73491e-12	0.440611	0.904	0.879	1.73302e-07
SERPINA1	4.87181e-12	0.295751	0.994	0.992	1.78313e-07
ARID1B	5.28982e-12	-0.447539	0.899	0.936	1.93613e-07
ARL4A	5.55622e-12	-0.744668	0.511	0.684	2.03363e-07
PTPRJ	5.69374e-12	-0.428279	0.959	0.975	2.08397e-07
PAK2	5.76163e-12	-0.399795	0.886	0.941	2.10881e-07
APRT	5.89924e-12	0.444575	0.873	0.838	2.15918e-07
ETS2	6.05956e-12	-0.628628	0.559	0.722	2.21786e-07
SMCO4	6.64323e-12	0.558816	0.843	0.791	2.43149e-07
TNFAIP2	7.0037e-12	0.52902	0.817	0.689	2.56342e-07
RPL6	7.25708e-12	0.190363	1	1	2.65616e-07
CYTIP	7.28362e-12	-0.446538	0.897	0.956	2.66588e-07
AC253572.2	7.7459e-12	0.83302	0.554	0.374	2.83508e-07
ANKRD11	8.0118e-12	-0.387056	0.9	0.943	2.9324e-07
KLF12	8.53473e-12	-0.952511	0.297	0.483	3.12379e-07
CERT1	8.72972e-12	-0.493336	0.793	0.911	3.19517e-07
SEC61B	8.80766e-12	0.444979	0.889	0.877	3.22369e-07
ITGA4	8.88917e-12	-0.328129	0.952	0.973	3.25352e-07
NFKBIZ	9.79786e-12	-0.438044	0.926	0.956	3.58611e-07
VAV2	9.94795e-12	-0.660548	0.417	0.613	3.64105e-07
MT-ND4L	1.00807e-11	-0.416914	0.98	0.99	3.68965e-07
PHC2	1.03527e-11	-0.655365	0.504	0.687	3.78919e-07
NCF1	1.04873e-11	0.982851	0.657	0.507	3.83844e-07
EVI2B	1.06113e-11	-0.317729	0.946	0.983	3.88384e-07
SUMO2	1.0901e-11	0.297156	0.963	0.966	3.98986e-07
WASHC4	1.12361e-11	-0.419727	0.793	0.889	4.11251e-07
RNASEH2C	1.16247e-11	0.69784	0.646	0.507	4.25474e-07
MYCBP2	1.33292e-11	-0.400967	0.88	0.934	4.87862e-07
RGS2	1.35013e-11	-0.460523	0.863	0.921	4.94163e-07
LRRFIP1	1.43551e-11	-0.261615	0.993	0.998	5.2541e-07
MCTP1	1.47089e-11	-0.426325	0.939	0.973	5.38361e-07
NIN	1.48716e-11	-0.53154	0.729	0.827	5.44317e-07
CTNNB1	1.50488e-11	-0.422181	0.836	0.909	5.50803e-07
ATOX1	1.57742e-11	0.673867	0.74	0.662	5.77353e-07
DPYD	1.77959e-11	-0.340387	0.987	0.987	6.51348e-07
ERGIC1	1.78157e-11	-0.522208	0.651	0.803	6.52074e-07
ITSN2	1.94768e-11	-0.371656	0.889	0.918	7.12869e-07
STS	2.06393e-11	-0.90058	0.192	0.377	7.55419e-07
SENP6	2.07988e-11	-0.419347	0.784	0.906	7.61256e-07
CRYBG1	2.44452e-11	-0.769972	0.517	0.677	8.94721e-07
STK10	2.47282e-11	-0.301792	0.958	0.981	9.05075e-07
ATP5PF	2.59051e-11	0.459546	0.897	0.864	9.48154e-07
CHCHD10	2.60294e-11	0.453425	0.886	0.83	9.52703e-07
SNF8	2.61559e-11	0.513034	0.747	0.646	9.57334e-07
VTI1A	2.81851e-11	-0.492122	0.851	0.909	1.0316e-06
ST3GAL1	2.858e-11	-0.59314	0.603	0.771	1.04605e-06
SHOC2	3.07287e-11	-0.493448	0.742	0.852	1.1247e-06
RPLP2	3.14396e-11	0.20233	1	1	1.15072e-06
EVI5	3.37676e-11	-0.400472	0.875	0.934	1.23593e-06
SETX	3.39103e-11	-0.466012	0.766	0.855	1.24115e-06
ARRB1	3.56749e-11	-0.416726	0.878	0.916	1.30574e-06
KMT2C	3.62081e-11	-0.280358	0.959	0.968	1.32525e-06
IFITM2	3.65933e-11	0.417795	0.967	0.987	1.33935e-06
LAMTOR2	3.74945e-11	0.542016	0.812	0.753	1.37234e-06
STK17B	3.87831e-11	-0.364089	0.963	0.99	1.4195e-06
PTP4A3	4.10386e-11	-0.940742	0.212	0.401	1.50205e-06
PSMA4	4.34829e-11	0.455323	0.893	0.87	1.59152e-06
APOBEC3A	4.46973e-11	0.656446	0.773	0.648	1.63596e-06
SRP14	4.51071e-11	0.319891	0.963	0.961	1.65096e-06
IGSF6	4.63704e-11	0.41483	0.928	0.902	1.6972e-06
PARK7	4.81577e-11	0.393207	0.923	0.892	1.76262e-06
SNAPC3	5.16749e-11	-0.612606	0.526	0.7	1.89135e-06
RPLP0	5.16914e-11	0.310646	0.982	0.993	1.89196e-06
ZFAND5	5.29735e-11	-0.371974	0.95	0.965	1.93888e-06
RNF122	5.43124e-11	-0.91089	0.315	0.483	1.98789e-06
BIRC6	5.52552e-11	-0.376582	0.88	0.929	2.0224e-06
ZKSCAN1	5.93627e-11	-0.810363	0.277	0.471	2.17274e-06
SERP1	5.99744e-11	0.27835	0.989	0.987	2.19512e-06
EXT1	6.27332e-11	-0.763663	0.729	0.801	2.2961e-06
KLF9	6.41802e-11	-0.943184	0.26	0.438	2.34906e-06
SMARCC1	7.03337e-11	-0.497744	0.685	0.795	2.57428e-06
CARD16	7.70511e-11	0.362531	0.959	0.975	2.82015e-06
SFMBT2	7.81821e-11	-0.643728	0.613	0.759	2.86154e-06
NDUFB11	7.96057e-11	0.536672	0.832	0.771	2.91365e-06
MED13L	8.60274e-11	-0.272422	0.994	0.981	3.14869e-06
RPL28	8.64453e-11	0.155233	0.998	1	3.16399e-06
RAPH1	9.05851e-11	-1.22091	0.159	0.327	3.31551e-06
ADGRE2	9.51172e-11	-0.38384	0.836	0.924	3.48138e-06
TXN	9.65549e-11	0.590553	0.786	0.695	3.53401e-06
GBP1	9.78143e-11	0.926972	0.57	0.436	3.5801e-06
BST2	9.98839e-11	0.415152	0.904	0.896	3.65585e-06
SEC14L1	1.07414e-10	-0.460884	0.832	0.892	3.93148e-06
MYL12B	1.09127e-10	0.249627	0.985	0.981	3.99416e-06
STAG2	1.27595e-10	-0.412701	0.79	0.906	4.6701e-06
AC090559.1	1.27715e-10	-0.50387	0.69	0.81	4.67451e-06
PABPC4	1.30065e-10	-0.491077	0.701	0.808	4.7605e-06
VWA8	1.36541e-10	-0.731758	0.362	0.54	4.99754e-06
TNFRSF21	1.5125e-10	-2.41917	0.028	0.133	5.53591e-06
PDE3B	1.64118e-10	-0.811761	0.391	0.561	6.00687e-06
IL10RA	1.73968e-10	-0.42709	0.771	0.874	6.36739e-06
TUBA1B	1.83214e-10	0.456582	0.945	0.924	6.70582e-06
INPP5D	1.95984e-10	-0.407939	0.865	0.911	7.1732e-06
ZFAND3	2.08189e-10	-0.288964	0.969	0.983	7.61991e-06
ST6GALNAC3	2.14256e-10	-1.09439	0.336	0.492	7.84199e-06
CHST15	2.26877e-10	-0.429296	0.803	0.899	8.30391e-06
SLC8A1	2.28919e-10	-0.414103	0.978	0.992	8.37866e-06
MDM1	2.29868e-10	-0.936611	0.216	0.392	8.41339e-06
RIPOR2	2.33465e-10	-0.341733	0.965	0.981	8.54507e-06
REL	2.36327e-10	-0.423375	0.91	0.953	8.64982e-06
PAX8-AS1	2.88183e-10	-1.0914	0.09	0.234	1.05478e-05
RPS28	2.99213e-10	0.193292	1	1	1.09515e-05
FBXO38	2.99718e-10	-0.838369	0.271	0.461	1.097e-05
SMCHD1	3.04053e-10	-0.390201	0.935	0.949	1.11287e-05
EIF3K	3.20522e-10	0.234346	0.983	0.988	1.17314e-05
NEURL1	3.20714e-10	-0.747858	0.363	0.54	1.17384e-05
TNKS	3.22045e-10	-0.644348	0.515	0.667	1.17872e-05
MANBA	3.33806e-10	-0.469617	0.828	0.891	1.22176e-05
NDUFA3	3.36058e-10	0.588248	0.734	0.65	1.23001e-05
MAP4K4	3.41979e-10	-0.461407	0.786	0.877	1.25168e-05
CPQ	3.5889e-10	-0.486855	0.812	0.875	1.31357e-05
RPL24	3.60336e-10	0.201686	1	1	1.31887e-05
SPRED1	3.62142e-10	-0.536288	0.589	0.741	1.32547e-05
IFI6	3.63694e-10	1.00355	0.467	0.325	1.33116e-05
SSBP2	3.75643e-10	-0.578332	0.705	0.8	1.37489e-05
ADD3	3.78217e-10	-0.525636	0.613	0.781	1.38431e-05
L1TD1	3.85833e-10	-1.31395	0.042	0.157	1.41219e-05
VIM	4.03301e-10	0.23207	0.998	0.998	1.47612e-05
SMC5	4.16638e-10	-0.54707	0.59	0.734	1.52494e-05
NR4A1	4.19416e-10	-0.444891	0.679	0.806	1.5351e-05
KANSL1	4.30605e-10	-0.395398	0.899	0.902	1.57606e-05
GATD3B	4.55084e-10	-1.08673	0.103	0.253	1.66565e-05
ITPK1	5.00294e-10	-0.471513	0.657	0.773	1.83113e-05
FES	5.04089e-10	1.04387	0.371	0.219	1.84502e-05
RPL8	5.04463e-10	0.143353	1	1	1.84638e-05
C20orf27	5.11681e-10	0.373371	0.893	0.872	1.8728e-05
OGA	5.21216e-10	-0.503135	0.577	0.742	1.9077e-05
FCHO2	5.52616e-10	-0.79435	0.387	0.562	2.02263e-05
CROCC2	5.60203e-10	-1.24912	0.094	0.234	2.0504e-05
NDUFA13	5.68211e-10	0.304101	0.974	0.958	2.07971e-05
SBF2	6.17313e-10	-0.365557	0.958	0.963	2.25943e-05
MT-ND5	6.75892e-10	-0.240124	0.998	0.998	2.47383e-05
CHST11	7.24309e-10	-0.51561	0.845	0.904	2.65104e-05
EPB41L3	7.26662e-10	-0.565345	0.79	0.85	2.65965e-05
ZEB2	7.33514e-10	-0.286747	0.996	1	2.68473e-05
SELENOW	7.39426e-10	0.548804	0.742	0.663	2.70637e-05
NAGK	7.41048e-10	0.421556	0.889	0.838	2.71231e-05
PRDX1	7.44338e-10	0.4533	0.9	0.862	2.72435e-05
RPS6KA3	7.47509e-10	-0.499592	0.703	0.818	2.73596e-05
RPL17	7.49615e-10	0.152445	0.996	1	2.74367e-05
RPL26	7.58227e-10	0.158382	1	1	2.77519e-05
JMJD1C	7.64503e-10	-0.288028	0.969	0.98	2.79816e-05
MS4A6A	7.70109e-10	0.756917	0.685	0.571	2.81868e-05
IRS2	7.74503e-10	-0.74969	0.461	0.614	2.83476e-05
GNAQ	8.41526e-10	-0.379522	0.939	0.953	3.08007e-05
PDGFC	8.85694e-10	-0.750659	0.4	0.566	3.24173e-05
ATXN2	9.0008e-10	-0.568908	0.533	0.699	3.29438e-05
ROCK1	9.40412e-10	-0.358964	0.893	0.923	3.442e-05
TYMP	1.02506e-09	0.269475	0.991	0.987	3.75182e-05
AC024084.1	1.06961e-09	-1.08583	0.221	0.384	3.91488e-05
SVIL	1.08945e-09	-0.495443	0.843	0.894	3.9875e-05
ADAM17	1.16386e-09	-0.455658	0.755	0.818	4.25983e-05
ARHGAP24	1.16429e-09	-0.870627	0.434	0.591	4.26141e-05
BCAT1	1.18593e-09	-0.798673	0.308	0.481	4.34062e-05
MAML3	1.19778e-09	-0.684126	0.72	0.778	4.38399e-05
ATP6V0B	1.21358e-09	0.322489	0.945	0.939	4.44183e-05
CCM2	1.23299e-09	-0.46302	0.725	0.838	4.51285e-05
CDYL2	1.25192e-09	-0.75624	0.356	0.532	4.58216e-05
SCFD1	1.29781e-09	-0.511746	0.716	0.801	4.75012e-05
RPL14	1.30045e-09	0.167562	0.994	0.998	4.75977e-05
STAG1	1.32156e-09	-0.425314	0.812	0.901	4.83703e-05
ZNF148	1.46168e-09	-0.478235	0.707	0.82	5.34991e-05
RILPL2	1.46689e-09	-0.587817	0.843	0.891	5.36895e-05
CLIP4	1.53926e-09	-0.608166	0.71	0.8	5.63384e-05
RPS25	1.61364e-09	0.198396	0.996	0.998	5.90608e-05
NFKB1	1.65581e-09	-0.65896	0.78	0.84	6.06043e-05
FAM117B	1.78422e-09	-0.643599	0.694	0.781	6.53044e-05
C2CD5	1.79046e-09	-0.562065	0.539	0.705	6.55327e-05
BLVRB	1.83855e-09	0.503429	0.823	0.756	6.72928e-05
MIS18BP1	1.91327e-09	-0.416823	0.863	0.931	7.00274e-05
ATP5F1D	2.00432e-09	0.348797	0.902	0.884	7.336e-05
CD83	2.07606e-09	-0.406456	0.932	0.934	7.59858e-05
HLA-DMA	2.18107e-09	0.622019	0.732	0.633	7.98292e-05
GNG2	2.20335e-09	-0.545002	0.838	0.882	8.06448e-05
SCFD2	2.32715e-09	-0.806916	0.382	0.537	8.51761e-05
NDUFA1	2.34235e-09	0.378216	0.934	0.918	8.57325e-05
ELL2	2.35586e-09	-0.806843	0.52	0.635	8.6227e-05
RPL37	2.44976e-09	0.182302	0.998	1	8.96636e-05
CTSA	2.48313e-09	0.73815	0.596	0.483	9.0885e-05
SLC39A11	2.56415e-09	-0.507869	0.685	0.788	9.38505e-05
DGKG	2.57725e-09	-0.833217	0.391	0.54	9.433e-05
DICER1	2.58488e-09	-0.503236	0.747	0.852	9.46093e-05
VMP1	2.60643e-09	-0.354497	0.976	0.995	9.5398e-05
SNX5	2.60721e-09	-0.517057	0.522	0.692	9.54264e-05
AC104809.2	2.7513e-09	-0.687802	0.245	0.428	0.0001007
PIK3R5	2.7943e-09	-0.485614	0.79	0.864	0.000102274
RAB32	2.80148e-09	0.551136	0.758	0.665	0.000102537
DYSF	2.84156e-09	1.17864	0.253	0.116	0.000104004
STIM1	2.97283e-09	-0.4916	0.714	0.823	0.000108809
PDS5B	3.22432e-09	-0.516912	0.603	0.753	0.000118013
NUTM2B-AS1	3.29292e-09	-0.528941	0.476	0.64	0.000120524
PPM1B	3.36135e-09	-0.528164	0.655	0.785	0.000123029
RTN4	3.51027e-09	-0.309755	0.952	0.981	0.00012848
MAP3K3	3.77348e-09	-0.425067	0.79	0.869	0.000138113
APC	3.91842e-09	-0.522559	0.635	0.737	0.000143418
OSBPL5	3.94844e-09	-0.796434	0.262	0.426	0.000144517
TRAPPC9	4.02784e-09	-0.520526	0.74	0.816	0.000147423
DIAPH2	4.10364e-09	-0.339931	0.948	0.97	0.000150197
PPIA	4.17603e-09	0.255869	0.989	0.976	0.000152847
SPN	4.22854e-09	-0.46974	0.736	0.842	0.000154769
PAN3	4.46215e-09	-0.352379	0.887	0.921	0.000163319
HIST1H1E	4.46671e-09	-0.263674	0.577	0.776	0.000163486
NBN	4.61432e-09	-0.54737	0.498	0.675	0.000168889
COX6B1	4.6952e-09	0.258575	0.97	0.98	0.000171849
ARHGEF18	5.12354e-09	-0.506071	0.664	0.773	0.000187527
LSM10	5.16601e-09	0.50293	0.705	0.628	0.000189081
VPS13C	5.17687e-09	-0.342647	0.863	0.923	0.000189479
CAPZA1	5.25174e-09	-0.306524	0.917	0.963	0.000192219
TNRC6B	5.35359e-09	-0.395796	0.83	0.899	0.000195947
HLA-DRB5	5.46635e-09	0.374018	0.95	0.951	0.000200074
CD1D	5.62919e-09	1.01418	0.369	0.227	0.000206034
DSTN	5.86645e-09	-0.488412	0.581	0.753	0.000214718
TEX14	5.86931e-09	0.586645	0.86	0.838	0.000214823
POLR2L	5.95103e-09	0.506024	0.799	0.769	0.000217814
AC119396.1	6.2947e-09	-0.645921	0.387	0.559	0.000230392
PHF20	6.46105e-09	-0.371027	0.871	0.933	0.000236481
CD68	6.72036e-09	0.249567	0.982	0.98	0.000245972
CDADC1	7.01042e-09	-0.811314	0.277	0.448	0.000256588
R3HDM2	7.03103e-09	-0.434831	0.799	0.865	0.000257343
NUDT3	7.09913e-09	-0.609662	0.338	0.524	0.000259835
LDLRAD3	7.38245e-09	-0.736196	0.352	0.515	0.000270205
RALGAPA2	7.46113e-09	-0.571566	0.592	0.726	0.000273085
MS4A14	7.51544e-09	-1.08309	0.166	0.313	0.000275073
TMA7	7.52854e-09	0.273363	0.97	0.98	0.000275552
GPCPD1	7.54587e-09	-0.392751	0.878	0.934	0.000276187
ID2	7.59008e-09	-0.389754	0.9	0.941	0.000277805
DOCK8	7.59148e-09	-0.266178	0.994	0.997	0.000277856
AC026369.3	7.71204e-09	1.41441	0.216	0.096	0.000282268
MDM2	7.73159e-09	-0.715736	0.404	0.589	0.000282984
LPP	8.0633e-09	-0.326098	0.924	0.944	0.000295125
COP1	8.40986e-09	-0.287536	0.958	0.971	0.000307809
SENP5	8.49217e-09	-0.508696	0.524	0.7	0.000310822
SUSD1	8.91729e-09	-0.513658	0.631	0.758	0.000326382
FGD4	8.98426e-09	-0.363852	0.915	0.943	0.000328833
CHML	9.03889e-09	-0.739777	0.212	0.379	0.000330832
SUB1	9.0803e-09	0.30222	0.941	0.956	0.000332348
EHMT1	9.78491e-09	-0.467815	0.622	0.764	0.000358138
PDK4	9.83336e-09	-0.936516	0.343	0.507	0.000359911
RRBP1	9.98129e-09	-0.515093	0.577	0.726	0.000365325
BIN2	1.00309e-08	-0.333005	0.897	0.936	0.000367141
RASA3	1.02343e-08	-0.562245	0.583	0.714	0.000374586
BAX	1.05427e-08	0.433521	0.792	0.754	0.000385872
ATP11B	1.08199e-08	-0.454401	0.688	0.803	0.000396019
RABGAP1L	1.08391e-08	-0.355332	0.935	0.966	0.000396722
PSEN1	1.0982e-08	-0.391317	0.838	0.907	0.000401951
LRBA	1.12569e-08	-0.724071	0.476	0.609	0.000412015
SF3B1	1.15007e-08	-0.388122	0.768	0.875	0.000420937
WNK1	1.15644e-08	-0.371967	0.819	0.899	0.000423269
S100A12	1.17525e-08	1.02202	0.323	0.189	0.000430152
PHTF2	1.20576e-08	-0.415807	0.773	0.862	0.000441319
RPS6	1.22983e-08	0.174308	1	1	0.000450129
PTPRC	1.23179e-08	-0.179727	1	1	0.000450846
ZC3H7A	1.28048e-08	-0.519525	0.45	0.631	0.00046867
DYNLT1	1.28268e-08	0.431182	0.839	0.82	0.000469472
FAM120B	1.29047e-08	-0.594769	0.485	0.63	0.000472327
GNG5	1.3146e-08	0.255838	0.98	0.98	0.000481158
TRIM33	1.39501e-08	-0.555493	0.577	0.707	0.000510588
CD40	1.39879e-08	1.02739	0.334	0.202	0.00051197
SLC11A1	1.42337e-08	-0.380775	0.854	0.933	0.000520966
MYL12A	1.44833e-08	0.272053	0.989	0.981	0.000530102
ITSN1	1.47766e-08	-0.632153	0.478	0.636	0.000540838
ADGRB3	1.49677e-08	-2.20335	0.065	0.172	0.000547833
NFATC3	1.53347e-08	-0.486017	0.638	0.744	0.000561265
NACA	1.61632e-08	0.190593	1	1	0.00059159
TTC3	1.63802e-08	-0.537915	0.53	0.684	0.000599533
UBE2R2	1.66658e-08	-0.309846	0.934	0.975	0.000609985
KAT6A	1.71071e-08	-0.508692	0.718	0.813	0.000626136
HERC3	1.78111e-08	-0.492869	0.57	0.707	0.000651906
KCNE1	1.80668e-08	-1.07453	0.223	0.372	0.000661264
LINC02345	1.8612e-08	-1.09571	0.142	0.278	0.000681216
GRN	1.86273e-08	0.352663	0.937	0.904	0.000681776
CNOT2	1.92495e-08	-0.459764	0.708	0.823	0.000704553
H2AFZ	1.94402e-08	0.338674	0.919	0.902	0.000711529
CALM3	1.95832e-08	0.394249	0.863	0.823	0.000716766
GPATCH8	1.97363e-08	-0.472637	0.701	0.793	0.000722369
MAP4K5	1.98365e-08	-0.672203	0.423	0.572	0.000726037
CD99	1.99757e-08	0.930346	0.327	0.187	0.00073113
PLCL2	2.04362e-08	-0.420684	0.771	0.855	0.000747986
SYT17	2.14526e-08	-0.839027	0.185	0.335	0.000785187
UBR5	2.19254e-08	-0.435919	0.642	0.769	0.00080249
SAT2	2.24238e-08	0.622862	0.62	0.517	0.000820733
IER2	2.32023e-08	0.55567	0.97	0.953	0.000849227
MIF	2.51993e-08	0.35476	0.882	0.869	0.000922319
MAPK8	2.59748e-08	-0.594322	0.511	0.638	0.000950702
SRRM2	2.61403e-08	-0.294769	0.88	0.948	0.000956763
BRWD1	2.625e-08	-0.467621	0.448	0.62	0.000960775
MICOS10	2.66521e-08	0.333876	0.939	0.928	0.000975494
ELP2	2.6919e-08	-0.556837	0.347	0.524	0.000985262
PPP1CB	2.71363e-08	-0.478373	0.845	0.906	0.000993215
ATM	2.71892e-08	-0.440068	0.775	0.855	0.00099515
RBM3	2.78407e-08	-0.330747	0.832	0.933	0.001019
DPEP2	2.84627e-08	-0.513295	0.533	0.692	0.00104176
VCL	2.86839e-08	-0.476122	0.697	0.791	0.00104986
NDUFB8	2.8733e-08	0.37593	0.841	0.771	0.00105166
TMPO	2.87397e-08	-0.356723	0.766	0.865	0.0010519
ULK2	2.88636e-08	-0.456708	0.531	0.695	0.00105644
UBL5	2.93536e-08	0.311049	0.943	0.956	0.00107437
NBPF12	2.93591e-08	-0.851054	0.144	0.285	0.00107457
CEP85L	2.93697e-08	-0.569724	0.594	0.736	0.00107496
NAP1L1	3.03211e-08	-0.245515	0.982	0.983	0.00110978
SLC49A4	3.04104e-08	-0.402802	0.642	0.768	0.00111305
FAM172A	3.07563e-08	-0.433601	0.784	0.833	0.00112571
H3F3A	3.07975e-08	0.133139	1	1	0.00112722
PGLS	3.08688e-08	0.282051	0.932	0.933	0.00112983
STX8	3.2256e-08	-0.511076	0.655	0.776	0.0011806
RNH1	3.3143e-08	0.292682	0.943	0.926	0.00121307
NUMB	3.3656e-08	-0.317769	0.926	0.956	0.00123184
EPS15	3.44771e-08	-0.367454	0.766	0.855	0.0012619
YPEL5	3.53408e-08	-0.439882	0.867	0.894	0.00129351
PSMA5	3.57111e-08	0.43152	0.775	0.68	0.00130706
SH3KBP1	3.57957e-08	-0.323359	0.873	0.919	0.00131016
PRRC2C	3.58743e-08	-0.314093	0.88	0.909	0.00131304
TRIP12	3.59028e-08	-0.37388	0.808	0.865	0.00131408
KDM5A	3.66846e-08	-0.444174	0.646	0.781	0.00134269
MT-ATP6	3.69409e-08	0.177827	0.996	1	0.00135208
NOCT	3.80657e-08	-0.813789	0.441	0.559	0.00139324
SLC35E3	3.81337e-08	-0.88252	0.192	0.337	0.00139573
PIK3AP1	3.84388e-08	-0.320755	0.9	0.941	0.0014069
CHD9	3.87607e-08	-0.411061	0.731	0.843	0.00141868
KDM6A	3.93389e-08	-0.323689	0.856	0.912	0.00143984
CBL	4.0219e-08	-0.339032	0.812	0.882	0.00147206
FAF1	4.1003e-08	-0.42914	0.788	0.86	0.00150075
MYO5A	4.29793e-08	-0.441363	0.712	0.815	0.00157309
LAPTM5	4.3237e-08	-0.21121	0.994	0.997	0.00158252
MGST2	4.38984e-08	0.813442	0.421	0.285	0.00160673
GSDMD	4.44526e-08	0.58432	0.592	0.485	0.00162701
GARS-DT	4.52815e-08	-0.525927	0.518	0.67	0.00165735
TES	4.65561e-08	-0.450251	0.655	0.773	0.001704
COX7B	4.65828e-08	0.373572	0.919	0.929	0.00170498
ZNF638	4.67746e-08	-0.420166	0.705	0.82	0.001712
RNF130	4.7264e-08	-0.299064	0.95	0.973	0.00172991
RARA	4.77456e-08	-0.409893	0.718	0.801	0.00174754
MZT2B	4.95079e-08	0.451802	0.766	0.677	0.00181204
TPM3	5.03361e-08	-0.208337	0.983	0.993	0.00184235
RPL21	5.13463e-08	0.134984	1	1	0.00187932
CORO2A	5.26636e-08	-1.01443	0.137	0.268	0.00192754
GRK5	5.27863e-08	-0.794168	0.299	0.456	0.00193203
SIGLEC10	5.3131e-08	-0.428606	0.668	0.81	0.00194465
STX10	5.34098e-08	0.497392	0.731	0.665	0.00195485
ZMAT1	5.44008e-08	-1.1932	0.1	0.221	0.00199112
NCOA1	5.44928e-08	-0.40973	0.873	0.904	0.00199449
LCOR	5.47601e-08	-0.440581	0.681	0.79	0.00200427
KDM4C	5.59591e-08	-0.4287	0.744	0.822	0.00204816
RAB7A	5.60554e-08	-0.201224	0.91	0.944	0.00205168
SLC9A8	5.61897e-08	-0.588274	0.52	0.668	0.0020566
FAM110B	5.67149e-08	-1.81066	0.054	0.152	0.00207582
RSF1	5.68982e-08	-0.439052	0.627	0.734	0.00208253
BTBD3	5.79997e-08	-0.965426	0.068	0.178	0.00212285
PFN1	5.97605e-08	0.19205	0.996	0.998	0.00218729
TPI1	6.07456e-08	0.287051	0.948	0.931	0.00222335
TMEM131	6.10496e-08	-0.385465	0.712	0.8	0.00223448
TXNDC11	6.14025e-08	-0.444157	0.609	0.751	0.00224739
CCDC18-AS1	6.19317e-08	-0.732723	0.268	0.426	0.00226676
ITCH	6.27831e-08	-0.384174	0.755	0.848	0.00229793
SKAP2	6.39952e-08	-0.294244	0.9	0.951	0.00234229
CELF1	6.44655e-08	-0.379227	0.79	0.855	0.0023595
TLE4	6.52815e-08	-0.377382	0.911	0.956	0.00238937
ARFGEF1	6.61669e-08	-0.414637	0.677	0.805	0.00242177
PSMD8	6.68954e-08	0.382797	0.81	0.769	0.00244844
SPG11	7.1004e-08	-0.371686	0.755	0.872	0.00259882
COX5A	7.19213e-08	0.302154	0.891	0.86	0.00263239
CCDC88A	7.22635e-08	-0.413132	0.697	0.818	0.00264491
SERINC1	7.22651e-08	-0.3922	0.64	0.773	0.00264497
SNHG25	7.31707e-08	0.677457	0.476	0.345	0.00267812
SCRN1	7.53394e-08	-0.706219	0.328	0.498	0.0027575
NOL4L	7.5525e-08	-0.607459	0.461	0.598	0.00276429
CMTM6	7.55618e-08	-0.400835	0.884	0.921	0.00276564
LRRC8D	7.57908e-08	-0.523826	0.554	0.692	0.00277402
HECA	7.6668e-08	-0.324055	0.797	0.865	0.00280613
PLAAT4	7.7288e-08	0.537798	0.683	0.614	0.00282882
IL1RAP	7.7684e-08	-0.808134	0.221	0.367	0.00284331
CACUL1	7.91217e-08	-0.469218	0.688	0.785	0.00289593
LONP2	8.00662e-08	-0.514589	0.498	0.655	0.0029305
DIS3L2	8.28104e-08	-0.651136	0.358	0.512	0.00303094
SRSF9	8.41774e-08	0.321211	0.858	0.847	0.00308098
SCO2	8.61834e-08	0.651596	0.565	0.471	0.0031544
TLN1	8.68331e-08	-0.283082	0.9	0.933	0.00317818
TRA2A	8.69215e-08	-0.387618	0.732	0.822	0.00318141
MARCH7	8.71875e-08	-0.369811	0.666	0.781	0.00319115
ZNHIT1	8.84303e-08	0.479704	0.762	0.694	0.00323664
C5AR1	9.06406e-08	-0.40776	0.856	0.899	0.00331754
PACS1	9.06897e-08	-0.505172	0.651	0.744	0.00331933
PAFAH1B1	9.21202e-08	-0.34044	0.814	0.869	0.00337169
HCLS1	9.22241e-08	-0.270596	0.93	0.956	0.00337549
FCGR1B	9.48585e-08	1.23699	0.244	0.128	0.00347192
UBE3A	9.48631e-08	-0.391253	0.613	0.751	0.00347208
RGS18	9.48673e-08	-0.364129	0.668	0.811	0.00347224
JUN	9.51024e-08	0.410304	0.943	0.882	0.00348084
KLHL2	9.90793e-08	-0.451869	0.633	0.759	0.0036264
RPL5	1.03135e-07	0.166374	1	1	0.00377485
RPL39	1.03392e-07	0.14875	1	1	0.00378426
MAP4K3	1.04356e-07	-0.553385	0.513	0.645	0.00381953
RAPGEF1	1.05048e-07	-0.356865	0.821	0.88	0.00384486
AURKAIP1	1.07386e-07	0.38013	0.782	0.766	0.00393042
BLOC1S1	1.08646e-07	0.330423	0.946	0.948	0.00397656
PCM1	1.09484e-07	-0.438765	0.565	0.71	0.00400722
PTPN12	1.09524e-07	-0.406002	0.673	0.791	0.00400867
RYK	1.10923e-07	-0.646753	0.413	0.567	0.00405988
LRRC8B	1.11463e-07	-0.92946	0.212	0.354	0.00407967
YPEL2	1.17468e-07	-0.51612	0.629	0.746	0.00429944
S100Z	1.2128e-07	-0.473213	0.738	0.825	0.00443896
BCL6	1.24574e-07	-0.631556	0.378	0.537	0.00455954
TMCC3	1.27678e-07	-0.934921	0.214	0.35	0.00467316
SRGAP2B	1.29276e-07	-0.652648	0.461	0.603	0.00473162
PPDPF	1.30988e-07	0.377617	0.838	0.796	0.00479431
SGPP1	1.32286e-07	-0.760417	0.395	0.535	0.00484181
DST	1.32523e-07	-0.449199	0.262	0.419	0.00485048
CHD6	1.39885e-07	-0.504096	0.469	0.628	0.00511994
MARK2	1.41261e-07	-0.427906	0.561	0.722	0.0051703
ATP5MC2	1.42213e-07	0.20825	0.98	0.99	0.00520513
PIK3CD	1.44545e-07	-0.410241	0.635	0.759	0.0052905
VPS53	1.46464e-07	-0.432151	0.686	0.771	0.00536072
ATP1B3	1.49323e-07	-0.498101	0.897	0.934	0.00546536
RASA1	1.5062e-07	-0.471783	0.661	0.768	0.00551284
LINC00299	1.55841e-07	-1.21251	0.065	0.168	0.00570395
VSTM1	1.57347e-07	1.01092	0.277	0.153	0.00575904
TNFSF13B	1.64013e-07	0.474963	0.819	0.774	0.00600303
ZNF106	1.65753e-07	-0.32837	0.817	0.899	0.00606674
SRSF5	1.67588e-07	-0.245353	0.954	0.983	0.00613391
C1orf162	1.69861e-07	0.278509	0.976	0.978	0.00621708
TMEM219	1.69879e-07	0.490082	0.792	0.719	0.00621773
ELMO2	1.70965e-07	-0.578682	0.303	0.47	0.00625749
FBXW7	1.73799e-07	-0.289596	0.924	0.924	0.00636121
LUC7L2	1.75658e-07	-0.335402	0.685	0.822	0.00642924
SNHG29	1.79184e-07	0.292089	0.934	0.886	0.00655832
NDUFAB1	1.82064e-07	0.378886	0.771	0.702	0.00666374
POLR2J3	1.83724e-07	-0.572063	0.424	0.564	0.00672447
PPFIBP2	1.89205e-07	-0.70983	0.293	0.441	0.00692509
NIPBL	1.90191e-07	-0.301104	0.882	0.928	0.00696117
ATP6AP2	1.91264e-07	0.354749	0.86	0.811	0.00700044
COMMD6	1.96577e-07	0.295201	0.954	0.96	0.0071949
DCXR	1.99532e-07	0.694156	0.482	0.374	0.00730306
CDKAL1	2.01695e-07	-0.391309	0.688	0.778	0.00738225
LPCAT2	2.01812e-07	-0.509692	0.655	0.785	0.00738652
FRYL	2.02292e-07	-0.3665	0.768	0.833	0.00740409
PCNX1	2.0424e-07	-0.494605	0.559	0.687	0.0074754
RPL37A	2.05214e-07	0.177179	0.994	1	0.00751102
ARHGAP26	2.05325e-07	-0.364914	0.906	0.939	0.0075151
PUM1	2.13727e-07	-0.35735	0.74	0.835	0.00782264
NR3C1	2.16982e-07	-0.309141	0.887	0.906	0.00794177
COX7A2	2.1973e-07	0.303992	0.917	0.911	0.00804233
ATP6V1F	2.2326e-07	0.405152	0.803	0.786	0.00817153
SON	2.29371e-07	-0.288123	0.86	0.928	0.00839521
ZDHHC20	2.30402e-07	-0.391824	0.806	0.87	0.00843293
ANKHD1	2.34864e-07	-0.294102	0.777	0.867	0.00859627
LDLRAD4	2.35005e-07	-0.479088	0.672	0.766	0.00860142
GBF1	2.38671e-07	-0.465138	0.574	0.705	0.0087356
N4BP2L2	2.38962e-07	-0.335897	0.843	0.909	0.00874626
ETF1	2.44344e-07	-0.356534	0.631	0.774	0.00894324
BOD1L1	2.49337e-07	-0.408254	0.686	0.805	0.00912598
FOXN3	2.53999e-07	-0.360671	0.924	0.929	0.00929661
PICALM	2.64826e-07	-0.241456	0.969	0.975	0.00969289
L3MBTL3	2.65021e-07	-0.529395	0.415	0.574	0.00970005
N4BP1	2.6523e-07	-0.495649	0.561	0.709	0.00970768
ACAD11	2.68313e-07	-1.43429	0.059	0.155	0.00982051
IQCB1	2.71799e-07	-0.648548	0.288	0.443	0.00994813
DOCK11	2.80563e-07	-0.388965	0.817	0.862	0.0102689
CDH23	2.86441e-07	-0.413217	0.714	0.801	0.010484
CEP350	2.96379e-07	-0.375955	0.692	0.788	0.0108478
CHD7	2.99544e-07	-0.928239	0.133	0.256	0.0109636
SLC44A2	3.02145e-07	-0.449981	0.563	0.69	0.0110588
POLE4	3.03507e-07	0.399204	0.819	0.79	0.0111086
CCDC84	3.04429e-07	-0.751803	0.183	0.32	0.0111424
PAXX	3.04515e-07	0.711057	0.496	0.391	0.0111455
C19orf53	3.06895e-07	0.358271	0.808	0.771	0.0112327
LINC02384	3.08534e-07	-0.659303	0.33	0.481	0.0112926
PACSIN2	3.11206e-07	-0.414841	0.637	0.751	0.0113904
SH3TC1	3.12547e-07	-0.548342	0.446	0.603	0.0114395
PSMB1	3.13231e-07	0.319123	0.904	0.877	0.0114646
LSM3	3.16906e-07	0.443268	0.714	0.652	0.0115991
GTF2A2	3.28699e-07	0.459994	0.712	0.645	0.0120307
RRP12	3.33465e-07	-0.617677	0.744	0.823	0.0122051
VAMP2	3.39878e-07	-0.414039	0.47	0.645	0.0124399
WASF2	3.43433e-07	-0.236198	0.952	0.973	0.01257
FCGR1A	3.44214e-07	1.00748	0.301	0.177	0.0125986
ULK4	3.46183e-07	-0.900847	0.207	0.34	0.0126706
RCOR3	3.55651e-07	-0.5459	0.378	0.547	0.0130172
KLHL24	3.57929e-07	-0.447106	0.55	0.695	0.0131006
RNF38	3.61929e-07	-0.403787	0.655	0.786	0.013247
RPS27	3.66728e-07	0.147609	1	1	0.0134226
TIAM2	3.75087e-07	-0.683802	0.317	0.468	0.0137286
LAP3	3.7548e-07	0.583518	0.718	0.648	0.0137429
RIPK2	3.76038e-07	-0.625385	0.725	0.803	0.0137634
KANSL1-AS1	3.76465e-07	-0.523655	0.358	0.513	0.013779
NDUFS8	3.7802e-07	0.595624	0.544	0.466	0.0138359
CBR1	3.90998e-07	0.655349	0.502	0.394	0.0143109
ACSL1	3.97089e-07	-0.600797	0.797	0.848	0.0145338
CHCHD1	4.02861e-07	0.559649	0.566	0.471	0.0147451
DIAPH1	4.07577e-07	-0.298697	0.823	0.889	0.0149177
CPT1A	4.14889e-07	-0.449303	0.541	0.675	0.0151854
FOXO3	4.17581e-07	-0.396948	0.878	0.899	0.0152839
TMEM59	4.20043e-07	0.32186	0.882	0.867	0.015374
DLG1	4.2955e-07	-0.464549	0.539	0.667	0.015722
CORO1A	4.3274e-07	0.16363	0.991	0.997	0.0158387
ELF2	4.38717e-07	-0.455336	0.79	0.852	0.0160575
RBM26	4.51687e-07	-0.481636	0.598	0.719	0.0165322
PNRC1	4.59728e-07	-0.230776	0.954	0.973	0.0168265
TBC1D1	4.63016e-07	-0.31948	0.777	0.847	0.0169468
SMC1A	4.69824e-07	-0.487154	0.522	0.673	0.017196
FLI1	4.75344e-07	-0.338722	0.856	0.889	0.0173981
BRD4	4.79004e-07	-0.347035	0.673	0.786	0.017532
RXRA	4.81089e-07	-0.300439	0.788	0.884	0.0176083
TBL1X	4.94246e-07	-0.493316	0.635	0.736	0.0180899
KDM1A	5.05105e-07	-0.562881	0.31	0.471	0.0184873
ANKH	5.07847e-07	-0.945857	0.177	0.308	0.0185877
GPHN	5.08459e-07	-0.898599	0.317	0.449	0.0186101
MOSPD2	5.09302e-07	-0.598795	0.336	0.493	0.018641
PRKDC	5.21814e-07	-0.460555	0.596	0.712	0.0190989
H3F3B	5.24037e-07	0.194643	0.993	0.998	0.0191803
SLFN5	5.2431e-07	-0.626283	0.369	0.507	0.0191903
MALAT1	5.28251e-07	-0.206597	1	1	0.0193345
STIMATE	5.31868e-07	-0.6422	0.341	0.493	0.0194669
CALM1	5.33936e-07	0.209802	0.983	0.975	0.0195426
CCL4	5.58211e-07	-2.55462	0.039	0.12	0.0204311
MBOAT1	5.68035e-07	-0.484941	0.463	0.621	0.0207906
CSTA	5.70505e-07	0.434078	0.817	0.818	0.0208811
TFCP2	5.82602e-07	-0.439748	0.587	0.712	0.0213238
CASP9	5.83798e-07	-0.64447	0.343	0.48	0.0213676
FUOM	5.88518e-07	0.901508	0.345	0.232	0.0215403
ACKR3	5.93126e-07	-1.6146	0.037	0.118	0.021709
LINC00910	6.00116e-07	0.38603	0.71	0.594	0.0219648
APBB1IP	6.12e-07	-0.282824	0.945	0.953	0.0223998
NDUFA12	6.25804e-07	0.369612	0.812	0.79	0.0229051
ATP1A1	6.4096e-07	-0.388422	0.716	0.83	0.0234598
RNF168	6.45421e-07	-0.59634	0.349	0.512	0.0236231
JAK1	6.46253e-07	-0.29784	0.923	0.948	0.0236535
WTAP	6.5683e-07	-0.39958	0.751	0.81	0.0240407
YWHAB	6.64252e-07	0.21819	0.97	0.976	0.0243123
EXOC4	6.67391e-07	-0.349345	0.86	0.892	0.0244272
NINJ1	6.71247e-07	0.427611	0.777	0.719	0.0245683
S100A6	6.82006e-07	0.218351	1	1	0.0249621
MAF1	6.82556e-07	0.673579	0.524	0.421	0.0249822
AGPAT3	6.85958e-07	-0.328048	0.777	0.869	0.0251068
CYFIP2	6.85966e-07	-0.438685	0.609	0.731	0.0251071
ASCC3	6.87945e-07	-0.412061	0.679	0.761	0.0251795
VPS13B	7.01339e-07	-0.29205	0.91	0.919	0.0256697
ZMYND8	7.16186e-07	-0.508114	0.421	0.574	0.0262131
DYNLL1	7.17176e-07	0.330224	0.934	0.944	0.0262494
ZNF644	7.22744e-07	-0.294328	0.703	0.82	0.0264532
ZFR	7.28133e-07	-0.3246	0.762	0.843	0.0266504
ODC1	7.35683e-07	-0.561651	0.33	0.485	0.0269267
GNA13	7.54866e-07	-0.423328	0.768	0.837	0.0276288
PPP1R17	7.57455e-07	-1.09144	0.186	0.318	0.0277236
POLR2A	7.66453e-07	-0.430627	0.664	0.776	0.0280529
LINC01578	7.87191e-07	-0.27652	0.854	0.909	0.028812
ARHGAP29	8.09361e-07	-1.23994	0.092	0.197	0.0296234
FARS2	8.09526e-07	-0.522658	0.483	0.616	0.0296295
COPE	8.13354e-07	0.297929	0.904	0.877	0.0297696
NOP10	8.15835e-07	0.369654	0.863	0.857	0.0298604
HINT1	8.2177e-07	0.326271	0.854	0.835	0.0300776
BBX	8.22213e-07	-0.365932	0.727	0.806	0.0300938
RASSF3	8.22489e-07	-0.477022	0.836	0.889	0.0301039
DHX34	8.6118e-07	-0.84021	0.343	0.468	0.0315201
DDX24	8.65952e-07	-0.45652	0.598	0.726	0.0316947
BCAS3	8.80449e-07	-0.538837	0.649	0.731	0.0322253
P2RY1	8.90227e-07	-1.37905	0.057	0.148	0.0325832
SNRK	9.21839e-07	-0.396514	0.561	0.697	0.0337402
APOL6	9.33153e-07	0.542293	0.566	0.461	0.0341543
EXOSC10	9.39684e-07	-0.802626	0.185	0.311	0.0343934
FCGR2B	9.51554e-07	-0.823917	0.142	0.266	0.0348278
KNDC1	9.66301e-07	-1.0563	0.107	0.214	0.0353676
FTX	9.71824e-07	-0.407128	0.76	0.822	0.0355697
CNTRL	9.83058e-07	-0.389795	0.631	0.753	0.0359809
ZNF281	9.87221e-07	-0.794054	0.164	0.293	0.0361333
GIMAP8	9.90876e-07	-0.426833	0.526	0.678	0.0362671
CEP192	9.9797e-07	-0.596687	0.421	0.564	0.0365267
RPL35	1.03269e-06	0.17783	0.996	1	0.0377975
RPL10A	1.04894e-06	0.153381	0.994	0.997	0.0383924
RFTN1	1.06676e-06	-0.468283	0.624	0.714	0.0390446
LY86	1.06937e-06	0.463988	0.651	0.552	0.03914
MAP4	1.10397e-06	-0.461412	0.653	0.753	0.0404064
CIAO2B	1.11768e-06	0.420828	0.795	0.742	0.0409081
SP4	1.12459e-06	-0.754435	0.161	0.286	0.041161
NUDT14	1.13779e-06	1.07406	0.221	0.118	0.0416442
SEMA3C	1.15006e-06	-0.985029	0.153	0.274	0.0420932
CHMP2A	1.16612e-06	0.383927	0.832	0.815	0.0426813
AC009119.1	1.17826e-06	-0.986915	0.129	0.244	0.0431256
LARP4B	1.18479e-06	-0.296355	0.779	0.847	0.0433644
CSGALNACT2	1.18551e-06	-0.310238	0.819	0.892	0.043391
RELCH	1.2025e-06	-0.388564	0.574	0.704	0.0440129
SF3B6	1.24282e-06	0.386949	0.758	0.714	0.0454885
HSPH1	1.2457e-06	-0.693391	0.408	0.545	0.045594
ZC3H13	1.25206e-06	-0.481718	0.577	0.69	0.0458265
EEFSEC	1.25884e-06	-0.610302	0.341	0.47	0.0460748
GFOD1	1.26414e-06	-0.872424	0.299	0.423	0.0462688
SRGAP1	1.27954e-06	-1.13407	0.114	0.219	0.0468325
HERC4	1.2852e-06	-0.536534	0.629	0.709	0.0470395
HDAC9	1.29248e-06	-0.479425	0.714	0.786	0.0473061
COG5	1.29427e-06	-0.365424	0.771	0.838	0.0473715
UST	1.29605e-06	-0.691253	0.197	0.328	0.0474368
BTF3	1.30456e-06	0.163174	0.982	0.983	0.0477482
MAPK1	1.31587e-06	-0.306087	0.869	0.923	0.0481621
ATR	1.31904e-06	-0.563405	0.517	0.631	0.0482781
LINC01948	1.32107e-06	-1.02186	0.061	0.153	0.0483525
SMURF1	1.33431e-06	-0.314364	0.649	0.764	0.0488372
NCOR1	1.33435e-06	-0.302138	0.812	0.886	0.0488384
ZMYM5	1.34266e-06	-0.646946	0.338	0.48	0.0491428
CAPG	1.34874e-06	0.610377	0.572	0.449	0.0493651
JPX	1.41441e-06	-0.5291	0.485	0.621	0.051769
ERICH1	1.43913e-06	-0.330878	0.742	0.838	0.0526734
GRASP	1.48296e-06	-0.605951	0.295	0.448	0.0542777
LIMS1	1.4871e-06	-0.327001	0.825	0.897	0.0544294
NR1D2	1.52055e-06	-0.436638	0.504	0.631	0.0556536
ETV6	1.54893e-06	-0.26398	0.924	0.923	0.0566923
ROGDI	1.56954e-06	0.553128	0.506	0.404	0.0574467
CAMKK1	1.58522e-06	-0.95968	0.129	0.244	0.0580206
HLA-DMB	1.66674e-06	0.707362	0.577	0.485	0.0610044
LCORL	1.67676e-06	-0.356252	0.607	0.737	0.0613709
LINC02185	1.68428e-06	-0.959248	0.096	0.2	0.0616462
AKR1A1	1.68703e-06	0.47358	0.664	0.613	0.061747
COX14	1.69603e-06	0.502469	0.692	0.636	0.0620765
HOMER3	1.7224e-06	1.23114	0.201	0.103	0.0630415
RNASET2	1.72302e-06	0.226182	0.985	0.997	0.0630643
ARHGAP6	1.73103e-06	-1.3263	0.094	0.194	0.0633575
EIF1	1.74412e-06	0.111337	1	1	0.0638365
ZFHX3	1.74547e-06	-0.4323	0.601	0.731	0.0638858
PDSS2	1.74993e-06	-0.573604	0.563	0.652	0.0640492
PHKB	1.76034e-06	-0.441938	0.69	0.768	0.0644303
FEM1C	1.79312e-06	-0.416572	0.465	0.591	0.06563
MARCKS	1.85696e-06	0.417706	0.845	0.837	0.0679667
CCDC144A	1.85922e-06	-0.758303	0.137	0.256	0.0680492
TTC17	1.86411e-06	-0.464745	0.685	0.779	0.0682284
CX3CR1	1.87318e-06	0.377829	0.823	0.778	0.0685602
WDR43	1.87478e-06	-0.623681	0.339	0.49	0.0686189
PPP2R5C	1.92448e-06	-0.319159	0.777	0.84	0.0704381
TUBGCP3	1.93894e-06	-0.550053	0.397	0.532	0.0709671
CORO1C	1.96363e-06	-0.430397	0.555	0.668	0.0718707
ATP5ME	1.97343e-06	0.338949	0.871	0.855	0.0722296
ECHDC3	2.00211e-06	-1.34127	0.05	0.133	0.0732791
RPL38	2.00648e-06	0.196498	0.994	0.995	0.0734391
HUWE1	2.03329e-06	-0.509048	0.476	0.614	0.0744205
COG6	2.0335e-06	-1.1084	0.12	0.227	0.0744281
ZXDC	2.04684e-06	-0.426342	0.459	0.611	0.0749164
GLUD1	2.06544e-06	-0.471959	0.55	0.695	0.075597
SUCO	2.10102e-06	-0.412258	0.465	0.604	0.0768996
ADAM10	2.11572e-06	-0.313968	0.878	0.938	0.0774374
PRDX3	2.22907e-06	0.483777	0.546	0.429	0.0815862
DMTF1	2.24198e-06	-0.527429	0.345	0.503	0.0820588
FBXW11	2.26074e-06	-0.402049	0.55	0.689	0.0827455
TMLHE	2.26271e-06	-0.679469	0.275	0.411	0.0828175
GTF3C3	2.26562e-06	-0.724653	0.144	0.263	0.0829239
CLTA	2.269e-06	0.263538	0.921	0.892	0.0830475
DENND6A	2.27021e-06	-0.493699	0.45	0.584	0.0830921
APBA1	2.3176e-06	-1.59026	0.063	0.15	0.0848266
EZH1	2.35224e-06	-0.644588	0.231	0.369	0.0860945
FBXO6	2.35371e-06	0.78248	0.341	0.229	0.0861483
NACC2	2.41026e-06	-0.447724	0.518	0.65	0.0882179
CYTH1	2.41237e-06	-0.233742	0.935	0.934	0.088295
CEPT1	2.42222e-06	-0.442956	0.555	0.662	0.0886558
NDUFS6	2.47642e-06	0.362193	0.852	0.855	0.0906394
TRA2B	2.50795e-06	-0.314554	0.895	0.928	0.0917936
ABCA1	2.50893e-06	-0.267851	0.485	0.609	0.0918295
RNASEK	2.51098e-06	0.201071	0.989	0.993	0.0919045
SAP30BP	2.52411e-06	-0.449655	0.456	0.604	0.0923848
SYNE2	2.54973e-06	-1.43968	0.054	0.136	0.0933226
SP1	2.6208e-06	-0.551321	0.343	0.488	0.0959239
SLC25A25	2.62402e-06	-0.475456	0.487	0.625	0.0960416
USP32	2.65954e-06	-0.279587	0.828	0.899	0.0973417
MKLN1	2.67014e-06	-0.344035	0.753	0.816	0.0977298
SLC28A3	2.67299e-06	-1.53728	0.031	0.103	0.0978342
JMY	2.67891e-06	-0.474426	0.36	0.498	0.0980507
PPP6R3	2.69105e-06	-0.34369	0.78	0.854	0.0984951
CRY1	2.74924e-06	-0.508551	0.264	0.404	0.100625
CCDC200	2.81558e-06	0.5066	0.631	0.532	0.103053
DIP2B	2.84001e-06	-0.399046	0.688	0.773	0.103947
FBXL17	2.89554e-06	-0.473997	0.616	0.709	0.10598
RPL23	2.92777e-06	0.168768	0.991	0.99	0.107159
NR4A2	2.94575e-06	-0.504492	0.581	0.685	0.107817
DDX17	2.97954e-06	-0.241038	0.839	0.916	0.109054
FOXJ3	3.03909e-06	-0.440359	0.55	0.652	0.111234
MRPL51	3.10676e-06	0.393364	0.714	0.673	0.113711
BCLAF1	3.14271e-06	-0.360833	0.688	0.8	0.115027
LMBRD1	3.19679e-06	-0.374516	0.662	0.778	0.117006
SFPQ	3.24652e-06	-0.268901	0.79	0.859	0.118826
NDEL1	3.26023e-06	-0.444579	0.509	0.66	0.119328
NAPRT	3.29677e-06	0.391735	0.742	0.677	0.120665
ABR	3.3409e-06	-0.337233	0.734	0.818	0.12228
RTN3	3.38637e-06	-0.320221	0.843	0.882	0.123945
HLA-B	3.46782e-06	-0.136036	0.998	1	0.126926
COX6C	3.47311e-06	0.225387	0.934	0.939	0.127119
TRIM14	3.64118e-06	-0.558013	0.526	0.631	0.133271
WBP1L	3.68666e-06	-0.497927	0.496	0.618	0.134935
CRY2	3.69446e-06	-0.646765	0.328	0.46	0.135221
ABCC3	3.78258e-06	-0.511055	0.476	0.608	0.138446
HEBP2	3.80629e-06	0.554311	0.565	0.48	0.139314
SCMH1	3.82322e-06	-0.839191	0.124	0.232	0.139934
NDUFS5	3.84292e-06	0.328117	0.858	0.842	0.140655
AC138150.1	3.86205e-06	-0.988305	0.094	0.194	0.141355
STXBP5	3.88308e-06	-0.611498	0.417	0.551	0.142124
ZC2HC1A	3.91738e-06	-0.607158	0.297	0.436	0.14338
PARP9	3.96169e-06	0.685255	0.469	0.374	0.145002
ARIH1	4.01336e-06	-0.272398	0.88	0.911	0.146893
WWP2	4.03669e-06	-0.302551	0.771	0.842	0.147747
CEBPD	4.04988e-06	-0.287143	0.854	0.921	0.14823
UHRF1BP1	4.08884e-06	-0.459881	0.38	0.522	0.149656
PRR5L	4.17874e-06	-0.571075	0.328	0.475	0.152946
ATP11A	4.19991e-06	-0.305826	0.854	0.869	0.153721
CUTA	4.22576e-06	0.413213	0.609	0.52	0.154667
WWC3	4.23759e-06	-0.756265	0.168	0.291	0.1551
TAP1	4.23853e-06	0.805297	0.439	0.343	0.155134
TRPC4AP	4.24132e-06	-0.44759	0.542	0.668	0.155236
TAF10	4.24709e-06	0.303219	0.832	0.801	0.155448
INPP5A	4.26005e-06	-0.484339	0.362	0.513	0.155922
ACAP2	4.2946e-06	-0.217167	0.958	0.978	0.157187
AP3B1	4.30535e-06	-0.278441	0.83	0.891	0.15758
PNN	4.32245e-06	-0.283163	0.598	0.754	0.158206
NSUN4	4.36265e-06	-0.743673	0.137	0.249	0.159677
PRR5	4.42398e-06	-0.821556	0.197	0.313	0.161922
RSRP1	4.45149e-06	-0.301627	0.858	0.912	0.162929
TET3	4.56815e-06	-0.402474	0.653	0.753	0.167199
ZNF407	4.63624e-06	-0.410959	0.633	0.719	0.169691
RPS6KA5	4.65479e-06	-0.535104	0.448	0.569	0.17037
TNFRSF14	4.65921e-06	0.396911	0.729	0.684	0.170532
AGO1	4.68667e-06	-0.56747	0.345	0.487	0.171537
RPS17	4.69325e-06	0.201687	0.991	0.988	0.171778
YTHDC2	4.73739e-06	-0.539527	0.411	0.549	0.173393
ARNTL	4.85461e-06	-0.581458	0.338	0.471	0.177683
ACBD6	5.02168e-06	-0.442158	0.509	0.641	0.183798
UBE3C	5.02802e-06	-0.402566	0.53	0.68	0.184031
VDR	5.06825e-06	-0.602813	0.269	0.406	0.185503
SNX14	5.14251e-06	-0.420699	0.607	0.702	0.188221
SEPTIN9	5.18294e-06	-0.240844	0.886	0.936	0.189701
ZNF652	5.18506e-06	-0.479884	0.467	0.596	0.189778
LRRC37A2	5.26321e-06	-0.763243	0.149	0.266	0.192639
NMI	5.2962e-06	0.386371	0.685	0.614	0.193846
ARAP2	5.3063e-06	-0.337492	0.756	0.847	0.194216
SORT1	5.32857e-06	-0.422829	0.577	0.689	0.195031
SMC4	5.41253e-06	-0.599357	0.328	0.473	0.198104
SMAD2	5.448e-06	-0.349245	0.629	0.747	0.199402
STXBP3	5.48329e-06	-0.333033	0.539	0.662	0.200694
TANK	5.52075e-06	-0.381236	0.887	0.906	0.202065
PKN2	5.5216e-06	-0.335266	0.775	0.857	0.202096
PDLIM5	5.58826e-06	-0.373393	0.784	0.832	0.204536
GAS6-AS1	5.62818e-06	-1.32597	0.052	0.131	0.205997
MAPK14	5.72068e-06	-0.365912	0.703	0.783	0.209383
PCMTD1	5.7591e-06	-0.421975	0.648	0.732	0.210789
TRAK1	5.76214e-06	-0.360764	0.762	0.813	0.2109
AC020656.1	5.76976e-06	0.810165	0.53	0.443	0.211179
OXR1	5.78789e-06	-0.386018	0.681	0.803	0.211842
NAA25	5.92254e-06	-0.655573	0.266	0.397	0.216771
RAC1	5.95806e-06	0.204871	0.969	0.97	0.218071
CCPG1	5.96624e-06	-0.343593	0.622	0.732	0.21837
TMEM160	6.03989e-06	0.413944	0.683	0.618	0.221066
FBXO11	6.04205e-06	-0.256187	0.832	0.874	0.221145
DDIT4	6.08002e-06	-0.465897	0.264	0.407	0.222535
ANAPC11	6.20893e-06	0.357254	0.753	0.685	0.227253
USP24	6.21434e-06	-0.374614	0.572	0.699	0.227451
ST3GAL3	6.24151e-06	-0.7759	0.183	0.3	0.228445
RPS6KC1	6.30004e-06	-0.411903	0.637	0.746	0.230588
DPP7	6.41901e-06	0.435352	0.642	0.589	0.234942
RPS21	6.48916e-06	0.144952	1	1	0.23751
HES1	6.64455e-06	-0.735573	0.197	0.318	0.243197
SIK3	6.75838e-06	-0.325718	0.935	0.949	0.247364
ZMIZ1	6.80216e-06	-0.359772	0.756	0.827	0.248966
FAM118B	6.83556e-06	-0.672189	0.231	0.357	0.250188
UBC	6.94995e-06	0.170453	0.994	1	0.254375
RALGPS2	7.00609e-06	-0.697945	0.188	0.305	0.25643
LIMD2	7.02371e-06	0.241936	0.908	0.929	0.257075
SYNE3	7.07092e-06	-0.491152	0.284	0.418	0.258803
ADNP	7.08361e-06	-0.506688	0.439	0.567	0.259267
PRR16	7.20235e-06	-1.45707	0.052	0.128	0.263613
PLEKHO1	7.23091e-06	0.323604	0.873	0.857	0.264659
DGLUCY	7.24726e-06	-0.47758	0.605	0.714	0.265257
MIR646HG	7.27904e-06	-0.946433	0.181	0.29	0.26642
ATP5PO	7.31671e-06	0.283658	0.88	0.889	0.267799
LRPPRC	7.3257e-06	-0.456301	0.421	0.562	0.268128
AGO2	7.39998e-06	-0.367806	0.502	0.638	0.270847
WDR20	7.42401e-06	-0.488583	0.345	0.475	0.271726
LSM4	7.49132e-06	0.39716	0.683	0.621	0.27419
LSM14A	7.53514e-06	-0.300933	0.694	0.795	0.275794
IFI35	7.6022e-06	0.609406	0.511	0.423	0.278248
GNAI3	7.62674e-06	-0.294598	0.812	0.862	0.279146
ANKRD12	7.64041e-06	-0.272134	0.908	0.923	0.279647
IQSEC1	7.74777e-06	-0.22769	0.779	0.87	0.283576
SETD3	7.75515e-06	-0.561625	0.384	0.507	0.283846
PAPSS2	7.85889e-06	-0.872546	0.397	0.508	0.287643
HNRNPU	7.88909e-06	-0.32203	0.91	0.931	0.288748
MSH3	7.95254e-06	-0.50293	0.339	0.463	0.291071
CLASP1	8.22437e-06	-0.433468	0.579	0.677	0.30102
HNRNPH1	8.24468e-06	-0.27507	0.697	0.816	0.301764
LINC00963	8.26484e-06	1.13635	0.175	0.088	0.302501
CREB5	8.29594e-06	0.658226	0.463	0.354	0.30364
ANTXR2	8.33053e-06	-0.495582	0.59	0.685	0.304906
SMIM35	8.33814e-06	-1.74323	0.035	0.103	0.305184
PDIA6	8.37042e-06	0.442918	0.725	0.672	0.306366
BLVRA	8.47249e-06	0.38048	0.815	0.793	0.310101
CPB2-AS1	8.50066e-06	0.658729	0.43	0.335	0.311133
PHF20L1	8.55696e-06	-0.411017	0.57	0.675	0.313193
TRIM44	8.58739e-06	-0.370909	0.629	0.742	0.314307
G2E3	8.67814e-06	-0.539617	0.268	0.406	0.317628
MDFIC	8.68737e-06	-0.484552	0.539	0.645	0.317966
PDE4B	8.71124e-06	-0.740811	0.585	0.65	0.31884
SIPA1L3	8.76921e-06	-0.492971	0.637	0.726	0.320962
SPAG9	8.84562e-06	-0.198408	0.716	0.793	0.323758
UQCR11	8.88778e-06	0.24223	0.937	0.946	0.325302
STK38	8.9181e-06	-0.266308	0.821	0.872	0.326411
RGS1	8.9541e-06	-1.60224	0.074	0.158	0.327729
GATD3A	9.06864e-06	1.23257	0.142	0.062	0.331921
MBD2	9.18543e-06	-0.223918	0.921	0.956	0.336196
UBE2O	9.27845e-06	-0.852081	0.196	0.305	0.3396
UHRF1BP1L	9.416e-06	-0.336748	0.517	0.665	0.344635
AC005050.3	9.50788e-06	-1.22029	0.074	0.158	0.347998
TPK1	9.5574e-06	-0.472145	0.596	0.7	0.34981
NT5C2	9.77583e-06	-0.30134	0.81	0.891	0.357805
LINC00467	9.80274e-06	-0.730156	0.083	0.173	0.35879
SAP18	9.80639e-06	0.259905	0.891	0.88	0.358924
SCAF4	9.84461e-06	-0.46683	0.548	0.663	0.360322
AKAP10	9.88385e-06	-0.358859	0.601	0.712	0.361759
RSRC2	9.9049e-06	-0.307583	0.694	0.771	0.362529
SEZ6L	9.90553e-06	-0.800937	0.192	0.308	0.362552
FILIP1L	9.92921e-06	-0.933591	0.131	0.234	0.363419
LY6E	9.97583e-06	0.373284	0.836	0.833	0.365125
LILRA5	1.02239e-05	0.257415	0.825	0.769	0.374205
ECD	1.02734e-05	-0.40659	0.315	0.463	0.376015
ADPGK	1.0323e-05	-0.336173	0.583	0.697	0.377832
PSMA2	1.04079e-05	0.314596	0.836	0.788	0.380941
NDUFB10	1.04189e-05	0.311214	0.815	0.778	0.381342
SUSD6	1.04455e-05	-0.346615	0.788	0.825	0.382315
ITGB2	1.06378e-05	0.159736	0.985	0.99	0.389355
GSPT1	1.06921e-05	-0.443148	0.572	0.682	0.391343
C17orf49	1.09131e-05	0.465139	0.675	0.638	0.399432
ITGAL	1.09361e-05	-0.263422	0.897	0.936	0.400273
ZC3H6	1.09796e-05	-0.667634	0.194	0.311	0.401865
SAMD4B	1.0986e-05	-0.5212	0.338	0.48	0.402099
UFC1	1.10977e-05	0.370817	0.727	0.68	0.406187
MAN1C1	1.1126e-05	-0.870255	0.138	0.244	0.407222
COX7C	1.15241e-05	0.211019	0.983	0.995	0.421793
TBL1XR1	1.1526e-05	-0.340471	0.723	0.818	0.421863
DAD1	1.15489e-05	0.343999	0.788	0.731	0.4227
TIMM8B	1.15624e-05	0.456863	0.657	0.603	0.423196
LRMP	1.18043e-05	-0.186672	0.644	0.783	0.432051
PBX3	1.1903e-05	-0.505238	0.594	0.692	0.435663
HGF	1.19586e-05	-0.696888	0.164	0.278	0.437697
SIRT1	1.20431e-05	-0.53087	0.408	0.539	0.440789
COMMD10	1.20651e-05	-0.432371	0.723	0.766	0.441596
RPS15A	1.2184e-05	0.109776	1	1	0.445947
STK4	1.24584e-05	-0.295101	0.806	0.882	0.45599
LINC01184	1.25798e-05	-0.760701	0.155	0.263	0.460433
ABHD3	1.27868e-05	-0.428135	0.631	0.724	0.468008
SLC25A5	1.2802e-05	0.236799	0.95	0.928	0.468564
ZNF394	1.28041e-05	-0.377342	0.463	0.594	0.468642
FAM13B	1.32619e-05	-0.340522	0.624	0.749	0.485397
TP53BP2	1.32737e-05	-0.453756	0.524	0.652	0.48583
ATP9B	1.33962e-05	-0.329365	0.692	0.758	0.490316
RIF1	1.34877e-05	-0.47994	0.315	0.466	0.493663
FGD3	1.37105e-05	-0.422221	0.686	0.788	0.501819
PMVK	1.37216e-05	0.55362	0.581	0.512	0.502225
NPEPPS	1.37672e-05	-0.436721	0.542	0.667	0.503892
TAF15	1.38528e-05	-0.354908	0.694	0.795	0.507026
CTCF	1.39634e-05	-0.41908	0.459	0.593	0.511076
MAN1A1	1.3991e-05	-0.49752	0.546	0.662	0.512085
EDF1	1.42819e-05	0.27389	0.923	0.916	0.522733
ATP5MG	1.43034e-05	0.182972	0.978	0.992	0.52352
DENND1A	1.43135e-05	-0.248851	0.934	0.944	0.523889
TLE5	1.43798e-05	0.412641	0.64	0.571	0.526315
NEK6	1.46242e-05	-0.670528	0.197	0.311	0.53526
CFP	1.46748e-05	0.236362	0.956	0.96	0.537114
TIPARP	1.47704e-05	-0.416529	0.389	0.544	0.54061
SYNJ1	1.4889e-05	-0.421555	0.494	0.625	0.544954
NUBPL	1.51346e-05	-0.823942	0.148	0.251	0.553942
UBN2	1.52714e-05	-0.68376	0.172	0.285	0.55895
TMBIM4	1.54742e-05	0.261387	0.923	0.924	0.566372
ITPKB	1.56094e-05	-0.519546	0.393	0.515	0.571318
ALMS1	1.56522e-05	-0.635949	0.181	0.291	0.572886
MBD5	1.58007e-05	-0.439001	0.589	0.695	0.57832
LRRK1	1.58686e-05	-0.446361	0.511	0.62	0.580805
PSMB4	1.5912e-05	0.373334	0.725	0.689	0.582394
SNX30	1.59327e-05	-0.411725	0.437	0.581	0.583151
DDX39B	1.59939e-05	-0.389576	0.633	0.744	0.585393
HABP4	1.62434e-05	-1.21523	0.061	0.138	0.594523
IGF1R	1.62754e-05	-0.897918	0.249	0.357	0.595695
REV3L	1.64736e-05	-0.454521	0.57	0.665	0.602951
MYO9B	1.66681e-05	-0.196274	0.921	0.949	0.610069
RICTOR	1.69525e-05	-0.365283	0.611	0.714	0.620479
CD101	1.69795e-05	-0.711467	0.181	0.293	0.621466
AL391807.1	1.71066e-05	-1.0166	0.057	0.135	0.626119
NOMO1	1.72797e-05	-0.989719	0.055	0.133	0.632454
TMEM154	1.73521e-05	-0.445454	0.506	0.641	0.635102
PTPRE	1.73794e-05	-0.347564	0.773	0.835	0.636105
ANKRD10	1.7406e-05	-0.327611	0.513	0.663	0.637078
TSNARE1	1.75414e-05	-0.912768	0.146	0.249	0.642033
SS18	1.791e-05	-0.416253	0.463	0.604	0.655524
RALGAPA1	1.79166e-05	-0.461098	0.417	0.551	0.655764
SMARCA2	1.80396e-05	-0.311656	0.672	0.793	0.660267
AGFG1	1.80844e-05	-0.365123	0.708	0.79	0.661907
SAFB	1.81509e-05	-0.368342	0.496	0.638	0.664341
QKI	1.84882e-05	-0.248427	0.974	0.98	0.676686
EIF4A1	1.87323e-05	0.16287	0.987	0.988	0.68562
P2RX1	1.88922e-05	-0.246229	0.664	0.764	0.691475
LAMTOR1	1.91061e-05	0.327623	0.849	0.828	0.699303
PET100	1.91697e-05	0.322335	0.786	0.778	0.701629
DET1	1.91881e-05	-1.26827	0.059	0.135	0.702303
NBPF26	1.93181e-05	-0.57129	0.221	0.35	0.707062
CRADD	1.9392e-05	-0.71566	0.352	0.456	0.709768
PLEKHA2	1.95287e-05	-0.449352	0.633	0.709	0.714768
GALNT7	1.96048e-05	-0.473445	0.458	0.589	0.717555
HMBOX1	1.96526e-05	-0.385388	0.48	0.603	0.719306
MIR22HG	1.96987e-05	-0.341416	0.45	0.584	0.720993
AP2A1	1.98847e-05	-0.328175	0.629	0.737	0.727799
PUM2	2.01889e-05	-0.301715	0.795	0.84	0.738934
USP15	2.02049e-05	-0.209896	0.923	0.968	0.739519
CCDC26	2.02408e-05	-0.736803	0.358	0.46	0.740832
MARCH6	2.03813e-05	-0.306337	0.657	0.741	0.745978
NFE2L1	2.05044e-05	-0.488756	0.231	0.362	0.750482
TANGO2	2.06847e-05	-0.467975	0.382	0.51	0.75708
IFT88	2.08549e-05	-0.881764	0.157	0.261	0.763311
PKN1	2.09597e-05	-0.270386	0.812	0.889	0.767147
PCBP1	2.12257e-05	0.241092	0.923	0.914	0.77688
FAM168B	2.18161e-05	-0.37968	0.371	0.5	0.798492
LGALS3	2.18554e-05	0.208582	0.948	0.956	0.79993
TAGAP	2.1947e-05	-0.511893	0.445	0.572	0.803284
GPBP1	2.20061e-05	-0.300386	0.697	0.795	0.805444
RPL31	2.22743e-05	0.197094	0.969	0.976	0.81526
SPTLC2	2.23391e-05	-0.321155	0.729	0.827	0.817635
MSRA	2.23704e-05	-0.51126	0.576	0.655	0.81878
SNX3	2.2426e-05	0.220195	0.926	0.916	0.820814
KSR1	2.26027e-05	-0.390038	0.659	0.766	0.827283
USP33	2.26127e-05	-0.411908	0.524	0.658	0.827646
CYP4F22	2.26484e-05	-1.14637	0.066	0.145	0.828953
MBNL2	2.31915e-05	-0.528241	0.506	0.613	0.848831
PFKFB4	2.3418e-05	-0.524124	0.354	0.493	0.857123
ZBTB18	2.34584e-05	-0.488355	0.282	0.424	0.858603
TRIQK	2.36123e-05	-0.522631	0.341	0.468	0.864232
PPA1	2.36342e-05	0.466544	0.507	0.418	0.865035
GBP3	2.36434e-05	-0.614369	0.148	0.253	0.865371
DDX21	2.36594e-05	-0.286484	0.819	0.877	0.865957
GALNT2	2.39007e-05	-0.41129	0.524	0.633	0.874789
VPS28	2.39737e-05	0.295661	0.847	0.828	0.877461
DYRK1A	2.39788e-05	-0.31654	0.792	0.864	0.877649
TRPM7	2.40451e-05	-0.383258	0.509	0.643	0.880074
RNF216	2.40673e-05	-0.351955	0.531	0.668	0.880886
SLK	2.43212e-05	-0.520563	0.314	0.444	0.890182
SUFU	2.4372e-05	-0.570055	0.373	0.497	0.892038
RBKS	2.43872e-05	-0.819118	0.166	0.271	0.892596
SCAF11	2.46515e-05	-0.226458	0.852	0.938	0.90227
RERE	2.47092e-05	-0.410844	0.797	0.82	0.90438
EGR1	2.47509e-05	1.38807	0.225	0.135	0.905907
LPCAT1	2.48942e-05	-0.409699	0.487	0.614	0.911151
EFCAB14	2.50245e-05	-0.536963	0.415	0.54	0.91592
TPGS1	2.5419e-05	0.603577	0.369	0.271	0.930363
MPRIP	2.56821e-05	-0.732572	0.183	0.293	0.939991
CALR	2.61427e-05	0.438245	0.768	0.761	0.95685
BTN2A1	2.62866e-05	-0.583513	0.175	0.29	0.962117
MTIF2	2.6305e-05	-0.632981	0.161	0.273	0.96279
ZNF770	2.64805e-05	-0.704986	0.129	0.232	0.969212
PCCA	2.67063e-05	-0.4383	0.618	0.712	0.977477
MAPKAP1	2.67537e-05	-0.332054	0.703	0.796	0.979213
TRAPPC1	2.70105e-05	0.3053	0.847	0.84	0.988613
GSTK1	2.71364e-05	0.248233	0.897	0.882	0.993219
NCL	2.71501e-05	-0.272703	0.817	0.882	0.993722
PARD6G-AS1	2.72548e-05	-1.34179	0.037	0.101	0.997552
ATP6V1G1	2.76211e-05	0.258233	0.943	0.897	1
ADI1	2.81386e-05	0.530243	0.554	0.487	1
IPCEF1	2.84807e-05	-0.46905	0.338	0.468	1
HSF1	2.84858e-05	-0.428836	0.387	0.524	1
IPMK	2.85209e-05	-0.294588	0.721	0.801	1
CCDC88C	2.86609e-05	-0.358126	0.723	0.81	1
MED17	2.87071e-05	-0.613328	0.186	0.3	1
DENND3	2.87101e-05	-0.343406	0.59	0.707	1
NLK	2.89734e-05	-0.507303	0.445	0.557	1
FNIP1	2.97093e-05	-0.371973	0.659	0.761	1
NOTCH2NLC	2.9834e-05	-0.639109	0.201	0.313	1
FAM126B	2.99928e-05	-0.479067	0.328	0.451	1
CNOT6	3.00308e-05	-0.427593	0.266	0.394	1
UFL1	3.00411e-05	-0.405094	0.351	0.492	1
MT-CYB	3.02382e-05	-0.160366	0.994	1	1
DHRS7B	3.05253e-05	-0.597251	0.332	0.453	1
STX16	3.06173e-05	-0.373889	0.506	0.628	1
YWHAZ	3.07191e-05	-0.209872	0.97	0.983	1
WDPCP	3.07503e-05	-0.55815	0.371	0.478	1
AC008957.1	3.09074e-05	-1.14529	0.057	0.131	1
USP40	3.09422e-05	-0.724782	0.159	0.263	1
NCF4	3.10199e-05	0.644636	0.5	0.419	1
SUMO1	3.11534e-05	0.339226	0.755	0.717	1
BIN3	3.14069e-05	-0.435138	0.371	0.512	1
ATF6	3.14767e-05	-0.348813	0.662	0.754	1
PHPT1	3.14978e-05	0.422698	0.734	0.652	1
AGPAT4	3.14986e-05	-0.460723	0.445	0.556	1
NUFIP2	3.16842e-05	-0.348966	0.771	0.828	1
ARPC2	3.19277e-05	0.108494	0.996	1	1
SNHG5	3.22684e-05	0.249279	0.908	0.892	1
DDX60L	3.23127e-05	-0.379551	0.563	0.69	1
BRD3	3.24276e-05	-0.464096	0.244	0.375	1
GSAP	3.26331e-05	-0.448353	0.559	0.65	1
MTRNR2L12	3.27591e-05	-0.180107	0.976	0.992	1
NDUFA11	3.27627e-05	0.258176	0.869	0.845	1
ATRX	3.29403e-05	-0.327488	0.769	0.833	1
LY96	3.37518e-05	0.483943	0.648	0.588	1
ARRDC2	3.38693e-05	-0.378234	0.352	0.5	1
DDX42	3.41905e-05	-0.321642	0.314	0.461	1
NBAS	3.42243e-05	-0.484463	0.511	0.636	1
BORCS5	3.45038e-05	-0.573266	0.439	0.554	1
MGAT1	3.46311e-05	-0.240994	0.801	0.869	1
APAF1	3.4767e-05	-0.384471	0.474	0.603	1
PIK3CG	3.48105e-05	-0.366904	0.533	0.66	1
ZNF333	3.52697e-05	-0.559681	0.186	0.301	1
PSTPIP2	3.52717e-05	-0.337107	0.677	0.766	1
EPM2AIP1	3.53626e-05	-0.646455	0.205	0.315	1
ASGR1	3.54449e-05	0.606148	0.537	0.463	1
GPBP1L1	3.56306e-05	-0.302012	0.646	0.759	1
SSH1	3.56556e-05	-0.398963	0.382	0.515	1
RFX7	3.61903e-05	-0.61809	0.404	0.51	1
GPR35	3.62433e-05	0.882839	0.207	0.121	1
CASP8AP2	3.64467e-05	-0.546476	0.221	0.34	1
MSRB2	3.6456e-05	0.500923	0.533	0.444	1
JARID2	3.64816e-05	-0.247942	0.836	0.904	1
CD48	3.65713e-05	0.205898	0.983	0.976	1
KCTD7	3.68531e-05	-0.52728	0.268	0.391	1
ITGAM	3.72645e-05	0.478645	0.489	0.38	1
PPP3CA	3.73729e-05	-0.284256	0.806	0.854	1
FGGY	3.80756e-05	-0.851011	0.14	0.236	1
TRMO	3.81745e-05	-0.501842	0.225	0.352	1
SECISBP2	3.8737e-05	-0.434534	0.509	0.626	1
RAPGEF6	3.88226e-05	-0.359031	0.528	0.648	1
RPTOR	3.88648e-05	-0.503246	0.421	0.532	1
ARPC5	3.8978e-05	0.170684	0.993	0.993	1
NR4A3	3.95617e-05	-0.669868	0.216	0.33	1
MT2A	4.04302e-05	0.498185	0.876	0.899	1
HERPUD1	4.07879e-05	-0.399237	0.76	0.815	1
KRTCAP2	4.0841e-05	0.348004	0.771	0.756	1
ARHGAP21	4.102e-05	-0.637055	0.419	0.522	1
KLF7	4.10276e-05	-0.397416	0.583	0.697	1
NSUN3	4.11321e-05	-0.535447	0.234	0.355	1
LSM14B	4.11625e-05	-0.810059	0.133	0.229	1
KIAA2026	4.11835e-05	-0.333219	0.542	0.665	1
PRKN	4.17029e-05	-0.97527	0.212	0.31	1
GATAD1	4.17872e-05	-0.599653	0.266	0.384	1
ARGLU1	4.18289e-05	-0.230561	0.74	0.842	1
RAB31	4.18827e-05	-0.246945	0.891	0.906	1
TPR	4.20337e-05	-0.334143	0.67	0.768	1
IDH3G	4.20815e-05	0.365223	0.651	0.606	1
GOLGA1	4.22746e-05	-0.436063	0.201	0.316	1
XPC	4.22846e-05	-0.454627	0.297	0.429	1
SF3B5	4.35658e-05	0.262459	0.836	0.823	1
CROCC	4.39455e-05	0.443524	0.635	0.589	1
ATP5MD	4.41128e-05	0.318962	0.878	0.88	1
UGGT1	4.43356e-05	-0.407151	0.373	0.512	1
KMT2A	4.44785e-05	-0.368053	0.498	0.628	1
ELP4	4.47745e-05	-0.572362	0.456	0.551	1
MTFR1	4.5325e-05	-0.663684	0.194	0.3	1
SLAIN2	4.53699e-05	-0.470315	0.47	0.594	1
ARHGEF6	4.54882e-05	-0.356094	0.509	0.628	1
MYO10	4.55642e-05	-0.808815	0.063	0.136	1
CUL4B	4.63411e-05	-0.755627	0.127	0.224	1
CLHC1	4.65892e-05	-1.08062	0.048	0.116	1
MAP3K7CL	4.71518e-05	0.807391	0.323	0.222	1
FOS	4.71776e-05	-0.268129	0.998	0.992	1
FEZ2	4.7837e-05	-0.405199	0.41	0.554	1
PSMC5	4.82327e-05	0.382135	0.683	0.655	1
MAK	4.83753e-05	-0.940075	0.087	0.17	1
SLMAP	4.86948e-05	-0.341343	0.609	0.715	1
TST	4.87056e-05	1.47892	0.111	0.047	1
NOTCH2	4.88322e-05	-0.233099	0.921	0.948	1
ZNF100	4.88603e-05	-0.767629	0.151	0.253	1
ABCC1	4.89774e-05	-0.394833	0.533	0.653	1
SESN1	4.89818e-05	-0.412951	0.592	0.67	1
CREBBP	4.90849e-05	-0.289556	0.792	0.857	1
G6PD	4.91747e-05	0.609418	0.458	0.359	1
PARP4	4.9244e-05	-0.293947	0.692	0.779	1
RSRC1	4.93512e-05	-0.396412	0.716	0.788	1
BMPR2	4.95628e-05	-0.627936	0.423	0.52	1
CD99L2	4.96022e-05	-0.676915	0.146	0.246	1
IFNGR2	4.99576e-05	0.210731	0.935	0.911	1
SCAMP1	5.04023e-05	-0.508785	0.33	0.453	1
CRYBG3	5.07547e-05	-0.516368	0.264	0.384	1
MICU2	5.07687e-05	-0.384299	0.618	0.732	1
CHD2	5.13384e-05	-0.333356	0.76	0.822	1
SOCS4	5.23341e-05	-0.623442	0.144	0.249	1
HEG1	5.27926e-05	-0.481273	0.426	0.542	1
DENND4A	5.30354e-05	-0.325619	0.627	0.71	1
KLF2	5.3085e-05	-0.281413	0.961	0.985	1
TRIM66	5.35306e-05	-0.801221	0.125	0.224	1
FP236383.3	5.35534e-05	-1.03311	0.077	0.155	1
ANKRD13C	5.35614e-05	-0.607839	0.293	0.414	1
SMAD1	5.38744e-05	-0.605152	0.196	0.308	1
EIF3G	5.41417e-05	0.234338	0.869	0.872	1
MBTPS1	5.43146e-05	-0.442802	0.288	0.419	1
PKP4	5.45472e-05	-0.597378	0.323	0.446	1
CASP4	5.47317e-05	0.308261	0.797	0.788	1
HLA-DQB1	5.53807e-05	-0.200019	0.662	0.763	1
ATG13	5.55036e-05	-0.491171	0.284	0.407	1
PSME4	5.59636e-05	-0.293587	0.59	0.694	1
ZNF467	5.62445e-05	0.623783	0.336	0.236	1
COPG2	5.64446e-05	-0.702884	0.175	0.278	1
FBXL3	5.68846e-05	-0.431157	0.304	0.439	1
CDK11B	5.74041e-05	-0.513813	0.312	0.436	1
CFL1	5.77453e-05	0.120225	0.996	0.995	1
RBM6	5.77512e-05	-0.264353	0.76	0.818	1
COMT	5.79647e-05	0.327086	0.729	0.677	1
PDCD7	5.80009e-05	-0.485297	0.321	0.458	1
TTC19	5.82561e-05	-0.341844	0.446	0.567	1
SRSF11	5.98814e-05	-0.244866	0.773	0.847	1
AKIRIN2	5.99897e-05	-0.296283	0.769	0.837	1
UBE2G1	6.0265e-05	-0.339227	0.568	0.694	1
TUBGCP6	6.07919e-05	-0.895643	0.074	0.152	1
GDAP2	6.08844e-05	-0.396341	0.371	0.498	1
LTB	6.09123e-05	0.468161	0.688	0.657	1
AL157392.3	6.09503e-05	-0.501038	0.094	0.184	1
ERP29	6.23249e-05	0.236819	0.908	0.882	1
IRAK4	6.34409e-05	-0.487011	0.323	0.453	1
DCLRE1C	6.40625e-05	-0.464628	0.275	0.397	1
PIAS1	6.43719e-05	-0.251725	0.884	0.919	1
TRRAP	6.6485e-05	-0.432998	0.295	0.421	1
TMEM184B	6.66334e-05	-1.07453	0.077	0.153	1
ZZEF1	6.67979e-05	-0.287297	0.566	0.71	1
LDHA	6.68128e-05	0.286382	0.852	0.81	1
EVA1B	6.71333e-05	1.48092	0.148	0.077	1
PPP2CA	6.74864e-05	-0.273428	0.723	0.796	1
PPM1N	6.76411e-05	-0.568843	0.275	0.399	1
FUCA1	6.80439e-05	0.781729	0.299	0.207	1
PPP1R21	6.81386e-05	-0.430182	0.522	0.625	1
GTF2H2C	6.99756e-05	-1.21134	0.048	0.113	1
DCP1A	7.00358e-05	-0.399397	0.439	0.561	1
ARPIN	7.11563e-05	1.29927	0.114	0.051	1
KLHL8	7.17148e-05	-0.556045	0.347	0.463	1
AFF1	7.27117e-05	-0.411571	0.594	0.682	1
ATP5MPL	7.33648e-05	0.242851	0.923	0.918	1
TAF5L	7.38325e-05	-0.582712	0.175	0.281	1
MARCH2	7.42441e-05	-0.342701	0.493	0.616	1
CCDC125	7.45161e-05	-0.659363	0.111	0.2	1
PYGB	7.48414e-05	-0.6232	0.188	0.298	1
PSMD5	7.50901e-05	-0.619851	0.181	0.286	1
IP6K2	7.51437e-05	-0.405704	0.328	0.461	1
PRDX4	7.53238e-05	0.58129	0.469	0.404	1
MTMR6	7.56912e-05	-0.316837	0.513	0.64	1
BCKDK	7.58573e-05	0.608086	0.375	0.286	1
ENOSF1	7.5908e-05	-0.957456	0.083	0.162	1
HECTD1	7.59259e-05	-0.34169	0.557	0.68	1
TNRC6A	7.65957e-05	-0.380505	0.587	0.689	1
ATL2	7.8332e-05	-0.363851	0.363	0.505	1
ITGB1	7.86801e-05	-0.230098	0.841	0.906	1
IGKC	7.90654e-05	1.42257	0.21	0.13	1
MARF1	8.06208e-05	-0.410211	0.397	0.524	1
SUGP2	8.11626e-05	-0.493619	0.303	0.426	1
SPPL3	8.14169e-05	-0.296101	0.71	0.793	1
NDUFB3	8.144e-05	0.334207	0.755	0.741	1
PXK	8.14528e-05	-0.474104	0.363	0.488	1
HLA-F	8.17602e-05	0.322709	0.819	0.778	1
RBM39	8.19889e-05	-0.21501	0.958	0.983	1
EML4	8.22995e-05	-0.260225	0.799	0.874	1
BDP1	8.27212e-05	-0.360343	0.448	0.576	1
IGFLR1	8.32567e-05	0.62164	0.504	0.448	1
ZNF26	8.34489e-05	-0.701914	0.09	0.173	1
KIF21B	8.38727e-05	-0.649418	0.146	0.242	1
AC027097.2	8.404e-05	-0.642462	0.268	0.372	1
TOR1AIP1	8.40609e-05	-0.446433	0.432	0.559	1
TAF3	8.49116e-05	-0.473993	0.518	0.588	1
CFLAR	8.53499e-05	-0.23763	0.871	0.907	1
HSPB1	8.5541e-05	0.615442	0.375	0.281	1
U2SURP	8.57337e-05	-0.296063	0.596	0.7	1
ARHGEF12	8.58067e-05	-1.05574	0.042	0.104	1
CNPY3	8.60059e-05	0.291966	0.891	0.897	1
RPRD1B	8.67216e-05	-0.411495	0.258	0.379	1
OSCAR	8.6744e-05	0.39445	0.657	0.576	1
MAP3K13	8.70433e-05	0.882502	0.185	0.103	1
PHIP	8.70511e-05	-0.21838	0.793	0.859	1
SLC22A15	8.72658e-05	-0.54862	0.269	0.379	1
TXNDC17	8.74936e-05	0.364636	0.697	0.668	1
MTHFD1L	8.79902e-05	-1.03227	0.12	0.205	1
MTMR12	8.80226e-05	-0.394936	0.303	0.431	1
PHF3	8.84094e-05	-0.301591	0.705	0.806	1
SLC16A7	8.87166e-05	-0.447195	0.507	0.614	1
CHKA	8.94233e-05	-0.334611	0.568	0.682	1
CIRBP	8.9693e-05	-0.207234	0.862	0.926	1
NCKAP1L	9.00368e-05	-0.217863	0.845	0.924	1
TASP1	9.03994e-05	-0.561403	0.268	0.372	1
ZNF710	9.0874e-05	-0.316728	0.727	0.816	1
MYOF	9.134e-05	-0.316163	0.771	0.823	1
TMEM65	9.17949e-05	-0.538077	0.336	0.449	1
NKTR	9.20127e-05	-0.269892	0.701	0.774	1
RC3H1	9.21512e-05	-0.331396	0.714	0.801	1
CUEDC1	9.30692e-05	-0.602144	0.306	0.421	1
PMM2	9.32829e-05	-0.537949	0.229	0.34	1
GSK3B	9.4226e-05	-0.279778	0.742	0.84	1
ADD1	9.45761e-05	-0.344723	0.631	0.715	1
SLA	9.50796e-05	-0.400291	0.753	0.791	1
CBX7	9.52068e-05	-0.798056	0.065	0.138	1
ZFAND6	9.52574e-05	-0.197199	0.815	0.899	1
USP36	9.55403e-05	-0.328726	0.437	0.567	1
RBM47	9.65637e-05	-0.295294	0.817	0.891	1
PSMB6	9.65957e-05	0.279432	0.775	0.768	1
CRIP1	9.74267e-05	-0.230461	0.904	0.97	1
TRIM69	9.77794e-05	0.514371	0.408	0.301	1
RPAP2	9.78914e-05	-0.600659	0.214	0.322	1
MAP3K5	9.88321e-05	-0.290789	0.732	0.79	1
SYNRG	9.89472e-05	-0.330684	0.454	0.577	1
SMG7	9.94743e-05	-0.390518	0.511	0.616	1
MEF2C	9.95099e-05	-0.28374	0.814	0.872	1
GIGYF2	9.95179e-05	-0.33028	0.522	0.65	1
RGS10	9.96795e-05	0.323815	0.766	0.766	1
ASH1L	9.97255e-05	-0.273656	0.823	0.859	1
POLD3	0.000100063	-0.433243	0.255	0.379	1
SRSF2	0.000100156	0.383431	0.708	0.677	1
ITFG2	0.000100801	-0.460655	0.201	0.313	1
PDS5A	0.000101025	-0.378922	0.607	0.709	1
CYC1	0.000101966	0.320046	0.646	0.584	1
EPC1	0.000102483	-0.292273	0.76	0.832	1
RPL41	0.000102614	0.102549	1	1	1
TMEM147	0.000103958	0.43047	0.557	0.485	1
CSPP1	0.000104505	-0.470501	0.258	0.372	1
EXTL3	0.000104887	-0.611106	0.138	0.234	1
ATG7	0.00010581	-0.267979	0.891	0.899	1
LINC01506	0.000105939	-0.710717	0.1	0.185	1
NRF1	0.000106573	-0.301514	0.467	0.574	1
NQO2	0.000106721	0.609707	0.454	0.367	1
SRBD1	0.000107128	-0.487029	0.598	0.653	1
GTF2A1	0.000107189	-0.387962	0.277	0.401	1
GMFG	0.000107339	0.152353	0.991	0.992	1
ADD2	0.000108196	-1.07036	0.079	0.155	1
EEF1A1	0.000110085	0.0831517	1	1	1
GNG10	0.000110452	0.336947	0.661	0.62	1
FZD1	0.000111709	-0.56817	0.155	0.251	1
EMSY	0.000112086	-0.655847	0.22	0.322	1
PHF14	0.000112312	-0.390494	0.515	0.628	1
ZER1	0.000112583	-0.59538	0.19	0.293	1
CRTC1	0.000112608	-0.570895	0.168	0.271	1
REST	0.000114135	-0.366464	0.498	0.621	1
SH3BGRL	0.000115169	-0.174408	0.97	0.988	1
ZNF41	0.000115397	-0.772337	0.107	0.194	1
SSNA1	0.000115986	0.35544	0.688	0.67	1
GTF3C6	0.000116195	0.424823	0.605	0.566	1
DDT	0.000116531	0.337068	0.81	0.79	1
LMNB1	0.000116801	0.97767	0.203	0.125	1
CTNNA1	0.000116854	-0.297071	0.718	0.795	1
DFFB	0.000119097	-1.11258	0.044	0.106	1
SNHG8	0.000119337	0.286371	0.747	0.709	1
CPVL	0.000121065	0.304575	0.937	0.931	1
SNX10	0.000121753	-0.222205	0.889	0.918	1
AHCTF1	0.00012219	-0.392249	0.613	0.724	1
UFD1	0.000123959	0.371525	0.594	0.515	1
ZBTB21	0.000125012	-0.468458	0.269	0.386	1
PTPN1	0.000125147	-0.389704	0.635	0.724	1
YPEL3	0.000125733	0.467984	0.53	0.446	1
XRN2	0.00012593	-0.214749	0.801	0.854	1
MTF1	0.000129174	-0.447269	0.362	0.48	1
CAB39	0.000129857	-0.329125	0.749	0.825	1
STAB1	0.000131492	0.60289	0.221	0.135	1
TGFBR2	0.000131629	-0.369505	0.788	0.854	1
EIF4B	0.000131783	-0.215144	0.834	0.889	1
BRD8	0.00013223	-0.933079	0.103	0.184	1
RABGEF1	0.000133221	-0.265935	0.891	0.914	1
CPPED1	0.000133405	-0.222133	0.974	0.973	1
GAPT	0.000133658	-0.432264	0.411	0.537	1
AFTPH	0.000133831	-0.330532	0.662	0.747	1
INO80D	0.000133936	-0.408176	0.384	0.497	1
NEK1	0.000135723	-0.483699	0.28	0.384	1
GIMAP7	0.000135889	0.379023	0.832	0.842	1
ZNF75D	0.000135945	-0.543187	0.144	0.237	1
INSIG1	0.0001364	-0.315752	0.537	0.672	1
VPS8	0.000136426	-0.367042	0.605	0.697	1
PSPC1	0.000136901	-0.272301	0.566	0.684	1
CCDC7	0.000137946	-0.919559	0.092	0.17	1
UQCRB	0.000137947	0.166518	0.978	0.99	1
LINC00877	0.00013802	-0.33233	0.662	0.747	1
CHSY1	0.000139384	-0.435198	0.356	0.475	1
TMBIM6	0.000139384	0.183751	0.958	0.975	1
UBL3	0.000139599	-0.348835	0.62	0.709	1
PRKAG1	0.00014	-0.481755	0.292	0.399	1
LAGE3	0.000141416	0.623973	0.397	0.31	1
TBCD	0.000142101	-0.479022	0.371	0.483	1
LRRFIP2	0.000142159	-0.270358	0.707	0.815	1
ARCN1	0.000142581	-0.416527	0.356	0.48	1
TBCB	0.000142858	0.330481	0.71	0.665	1
C20orf194	0.000144265	-0.438704	0.376	0.495	1
CLASP2	0.00014433	-0.312941	0.646	0.717	1
CDK11A	0.000145072	-0.408103	0.269	0.389	1
CUL4A	0.00014639	-0.366825	0.517	0.611	1
IMMP2L	0.000147266	-0.569027	0.524	0.593	1
EIF5	0.000147571	-0.177424	0.869	0.929	1
TUBB2A	0.000147726	1.36066	0.103	0.045	1
LRCH3	0.000148483	-0.434752	0.441	0.564	1
PRMT3	0.000148661	-0.519024	0.271	0.375	1
ZFC3H1	0.000149158	-0.31496	0.708	0.779	1
TBK1	0.000149201	-0.35645	0.518	0.621	1
PSENEN	0.000149604	0.481441	0.483	0.401	1
FNDC3A	0.000149814	-0.394653	0.692	0.744	1
GCHFR	0.000150303	1.1061	0.153	0.082	1
LINC00486	0.000150817	-0.30762	0.541	0.657	1
SH3RF1	0.000151142	-0.349986	0.415	0.522	1
ATP5MF	0.00015125	0.272568	0.884	0.886	1
FAR1	0.000152644	-0.260281	0.747	0.816	1
TNRC18	0.000152757	-0.323763	0.559	0.697	1
GALNT10	0.000154843	-0.377862	0.437	0.561	1
ADRB2	0.000155057	-0.520055	0.173	0.278	1
AL355512.1	0.000155616	-0.832082	0.081	0.157	1
SEC11A	0.000155618	0.173631	0.95	0.96	1
MRPL23	0.000155977	-0.488972	0.24	0.348	1
WWC2	0.00015801	-0.513133	0.236	0.34	1
SEC24B	0.000159739	-0.327008	0.622	0.739	1
ADGRE1	0.000160134	-0.438821	0.478	0.599	1
NOTCH2NLA	0.000160201	-0.585572	0.116	0.204	1
PPARGC1B	0.000161319	-0.436867	0.45	0.559	1
STX6	0.000161538	-0.565571	0.279	0.389	1
GTPBP1	0.000161628	-0.338694	0.371	0.505	1
GAK	0.00016222	-0.344371	0.55	0.662	1
CREBRF	0.000164098	-0.320503	0.609	0.715	1
ARHGAP32	0.000165599	-0.554212	0.312	0.416	1
PDE4DIP	0.000165835	-0.759679	0.103	0.187	1
FAR2	0.000166299	-0.600676	0.299	0.396	1
HERC2	0.000168393	-0.512229	0.19	0.293	1
LILRA1	0.000169116	0.326678	0.804	0.781	1
RBBP4	0.000171354	-0.329123	0.432	0.545	1
STARD7-AS1	0.000173151	-0.864253	0.057	0.123	1
TRPS1	0.000174355	-0.484491	0.679	0.746	1
GAA	0.000175604	-0.409491	0.428	0.559	1
NPTN	0.000176643	-0.329849	0.603	0.719	1
ADGRE5	0.00017742	-0.2897	0.945	0.98	1
PDCD4	0.000178064	-0.248581	0.771	0.832	1
YEATS2	0.000179579	-0.503586	0.345	0.449	1
VPS51	0.000179795	-0.448011	0.371	0.476	1
ARL15	0.000181082	-0.330662	0.799	0.822	1
SYNCRIP	0.000181414	-0.270137	0.716	0.81	1
SP110	0.000181588	-0.255365	0.777	0.859	1
NUP93	0.000182314	-0.378106	0.399	0.525	1
NSD1	0.000183407	-0.274838	0.694	0.771	1
PVT1	0.000183655	-0.649551	0.258	0.357	1
MED14	0.000187053	-0.467653	0.28	0.394	1
VASH1	0.000188791	-0.514223	0.199	0.306	1
ARFIP1	0.000189749	-0.465288	0.375	0.492	1
STK26	0.000189799	-0.513664	0.295	0.404	1
SH2D3C	0.000190313	-0.274575	0.694	0.801	1
TXNDC16	0.000191868	-0.468611	0.21	0.316	1
POU2F1	0.000192413	-0.493788	0.509	0.593	1
EMG1	0.000192435	-0.343236	0.234	0.355	1
VPS35	0.000193567	-0.224807	0.685	0.796	1
CBR4	0.000194206	-0.645172	0.223	0.318	1
BTBD1	0.000194526	-0.40631	0.426	0.551	1
ACTN1	0.000195194	0.766958	0.264	0.182	1
F13A1	0.00019612	1.42966	0.105	0.047	1
PTGER4	0.00019919	-0.305032	0.52	0.631	1
SPEN	0.000199812	-0.280429	0.616	0.742	1
IRF7	0.000200869	0.458541	0.472	0.399	1
HIGD2A	0.000203088	0.193037	0.939	0.953	1
RPL36AL	0.000204843	0.127648	0.978	0.983	1
PCNT	0.000205967	-0.41571	0.221	0.333	1
UHMK1	0.000206807	-0.421722	0.4	0.517	1
SH3BP5	0.000207155	-0.514533	0.258	0.362	1
STRN	0.000207408	-0.303978	0.446	0.579	1
VEZT	0.000207424	-0.452468	0.306	0.416	1
VKORC1	0.000208178	0.660874	0.393	0.315	1
SOS1	0.000208224	-0.386884	0.707	0.776	1
FKBP1A	0.000208254	0.174846	0.961	0.966	1
COX8A	0.000208931	0.21839	0.935	0.933	1
IWS1	0.000208944	-0.412908	0.448	0.566	1
NPIPB5	0.000210161	-0.549778	0.172	0.271	1
CHST2	0.000210529	-0.541479	0.258	0.37	1
EFHD2	0.000210551	0.171269	0.978	0.975	1
ADGRD1	0.000210672	-0.912761	0.089	0.163	1
FBXL20	0.000210865	-0.333043	0.631	0.7	1
MYO9A	0.000211315	-0.572528	0.341	0.446	1
TRAM2	0.000211458	-0.720125	0.113	0.195	1
SMDT1	0.000212597	0.237206	0.849	0.832	1
CBFA2T3	0.000212742	-0.397027	0.389	0.503	1
NAA15	0.000213512	-0.41398	0.399	0.52	1
PPCS	0.000214826	0.35631	0.664	0.625	1
MAST3	0.000216311	-0.423501	0.391	0.515	1
FUBP1	0.000217468	-0.269137	0.627	0.715	1
PRRC2B	0.000219096	-0.420441	0.419	0.53	1
RBM28	0.000219118	-0.466969	0.161	0.259	1
TFEC	0.0002219	0.650362	0.314	0.219	1
BRAF	0.000222394	-0.271571	0.67	0.749	1
CYTH3	0.000222643	-0.621426	0.244	0.34	1
FBXW4	0.000223123	-0.493494	0.319	0.423	1
GADD45GIP1	0.000223412	0.409191	0.585	0.529	1
MCM9	0.000224022	-0.390209	0.419	0.542	1
TASOR	0.000224151	-0.340278	0.417	0.542	1
MDN1	0.000225247	-0.63964	0.186	0.278	1
ING3	0.000225267	-0.485006	0.269	0.384	1
DNASE2	0.000225307	0.536866	0.393	0.31	1
PCBD1	0.000225365	0.649529	0.323	0.236	1
KRAS	0.00022569	-0.330282	0.618	0.714	1
SERINC3	0.000226865	-0.382369	0.502	0.609	1
HLA-DQA1	0.000228411	0.407046	0.806	0.753	1
DCAKD	0.00022935	-0.737488	0.072	0.141	1
SMAD7	0.000229353	-0.786304	0.096	0.173	1
RNF19A	0.000229819	-0.299897	0.607	0.707	1
NDUFV3	0.000231969	-0.278604	0.491	0.623	1
POU2F2	0.000232199	-0.217577	0.965	0.976	1
MRPL22	0.000232519	0.604002	0.389	0.323	1
TAOK1	0.000233015	-0.262382	0.751	0.808	1
CAPN7	0.000234164	-0.395637	0.373	0.498	1
IST1	0.000234616	-0.347029	0.565	0.663	1
ZNF821	0.00023526	-0.68671	0.153	0.242	1
DDX6	0.000237079	-0.23791	0.677	0.768	1
FBXL4	0.000237316	-0.597069	0.218	0.322	1
TMEM126B	0.000241467	0.683413	0.319	0.241	1
STAT5B	0.000245285	-0.404205	0.432	0.556	1
SYNE1	0.000245485	-0.486108	0.352	0.455	1
ERAP1	0.000246013	-0.421717	0.218	0.328	1
ABI2	0.000247587	-0.613989	0.137	0.224	1
ANGEL1	0.000247629	-0.814524	0.105	0.184	1
MYSM1	0.000248523	-0.350525	0.29	0.419	1
ZNRD1	0.000248624	0.539905	0.439	0.367	1
ZNF703	0.000250158	-0.305798	0.506	0.631	1
TSG101	0.000250563	-0.377818	0.506	0.608	1
SMYD3	0.000252613	-0.410622	0.478	0.572	1
UBR3	0.000252665	-0.355813	0.59	0.699	1
IQGAP2	0.000254776	-0.288391	0.867	0.891	1
AC137894.3	0.000256186	-1.05071	0.048	0.106	1
ZNF302	0.000256468	-0.615274	0.127	0.215	1
ERCC6L2	0.000260509	-0.369301	0.312	0.426	1
MBP	0.00026106	-0.235082	0.873	0.924	1
AL691403.1	0.000261286	-0.512015	0.36	0.455	1
TMTC4	0.000261987	-0.666278	0.133	0.219	1
DGKD	0.000262407	-0.388725	0.367	0.476	1
PTPRN2	0.000263122	-0.886947	0.059	0.123	1
KLF11	0.000263396	-0.349523	0.43	0.559	1
CABP4	0.000268038	-0.383569	0.087	0.162	1
CCDC32	0.000272141	-0.409716	0.245	0.36	1
CLEC10A	0.00027297	1.08001	0.197	0.12	1
AKAP11	0.000273221	-0.42446	0.297	0.418	1
NLRP1	0.000274408	-0.29757	0.685	0.788	1
DIS3	0.000278879	-0.474364	0.266	0.375	1
R3HCC1L	0.000279297	-0.305745	0.526	0.641	1
TOP3A	0.000279755	-0.505769	0.238	0.345	1
PNPLA8	0.000279766	-0.31792	0.657	0.741	1
IP6K1	0.000280282	-0.426438	0.426	0.529	1
RFX3	0.000280682	-0.444223	0.483	0.567	1
SLCO3A1	0.000280964	-0.293744	0.869	0.872	1
ZFP36L1	0.00028099	0.302558	0.869	0.847	1
ARMH3	0.000281316	-0.31543	0.655	0.736	1
WDR7	0.000281678	-0.389487	0.577	0.673	1
RPH3AL	0.00028217	-1.03382	0.065	0.13	1
LINC01138	0.000284748	0.956769	0.231	0.155	1
ETFB	0.000285072	0.345182	0.607	0.544	1
RIN2	0.000285922	-0.434707	0.378	0.492	1
NRIP1	0.000286775	-0.288845	0.74	0.801	1
ELOB	0.000288001	0.156887	0.956	0.971	1
LTN1	0.0002884	-0.451147	0.31	0.418	1
TTC21B	0.000288957	-0.531263	0.238	0.342	1
CDKN2B	0.000289096	-0.987578	0.054	0.114	1
LINC02432	0.000289309	-0.183917	0.731	0.838	1
USP47	0.000289334	-0.318016	0.651	0.731	1
RHBDD1	0.000290655	-0.444253	0.371	0.476	1
GAB2	0.000293046	-0.244438	0.899	0.918	1
NHLRC2	0.000293895	-0.667121	0.116	0.195	1
NDUFB7	0.000295509	0.229703	0.834	0.84	1
WDR5	0.000295843	-0.808064	0.098	0.173	1
OSBPL2	0.000296586	-0.531927	0.229	0.338	1
ZNF12	0.000297996	-0.582757	0.105	0.185	1
SEMA4D	0.00029816	-0.271901	0.635	0.727	1
PIK3IP1-AS1	0.000298572	-0.731417	0.09	0.163	1
PIGX	0.0002991	-0.378152	0.557	0.652	1
SS18L2	0.000300737	0.487879	0.448	0.374	1
PICK1	0.000301192	-0.853281	0.063	0.128	1
IREB2	0.00030292	-0.386597	0.399	0.512	1
C1S	0.000303154	-0.765649	0.079	0.15	1
ZBTB11	0.000304224	-0.469588	0.482	0.591	1
ASAH1	0.000305307	-0.169069	0.982	0.987	1
RAB10	0.00030569	-0.183259	0.958	0.983	1
ETHE1	0.000305727	0.668948	0.339	0.266	1
MAP2K3	0.000306135	-0.247764	0.635	0.729	1
EGLN1	0.000306358	-0.43932	0.428	0.525	1
TNFRSF10B	0.000308328	-0.47346	0.459	0.566	1
MAP2K4	0.000309751	-0.317808	0.496	0.613	1
CDK12	0.000310608	-0.356202	0.446	0.561	1
FOXK2	0.000310709	-0.230885	0.465	0.572	1
CNST	0.000310786	-0.336217	0.382	0.505	1
TAF4	0.000313346	-0.61364	0.177	0.269	1
CDC73	0.000314003	-0.403282	0.579	0.65	1
CAMKK2	0.000318087	-0.242386	0.613	0.727	1
ING5	0.000322457	-0.571699	0.216	0.315	1
PELI2	0.00032397	-0.290594	0.675	0.741	1
MT-CO3	0.00032598	-0.0944969	0.998	1	1
PARP8	0.000326417	0.577144	0.382	0.286	1
ARAP1	0.000327193	-0.22226	0.76	0.822	1
WAPL	0.000328208	-0.288547	0.594	0.695	1
ITPRIPL2	0.000328894	-0.440745	0.221	0.322	1
MEFV	0.000329641	-0.375776	0.369	0.498	1
SHLD2	0.000329893	-0.368564	0.446	0.547	1
TPMT	0.0003352	0.464913	0.52	0.444	1
AC139887.2	0.000335741	-0.519338	0.109	0.189	1
WDR26	0.000336045	-0.22839	0.679	0.766	1
RB1CC1	0.000336092	-0.260995	0.655	0.761	1
EFR3A	0.000337495	-0.250655	0.697	0.769	1
DAPK1	0.000338086	-0.266548	0.863	0.896	1
LPAR1	0.000338744	0.760045	0.181	0.109	1
VPS41	0.00034027	-0.294804	0.585	0.687	1
SLC43A2	0.000340805	-0.23362	0.756	0.832	1
APLP2	0.000341363	-0.203822	0.911	0.951	1
CCDC173	0.000342823	-0.910494	0.101	0.173	1
COMMD5	0.000343267	0.580047	0.38	0.305	1
NDUFC2	0.000344085	0.28982	0.779	0.785	1
USP1	0.000345241	-0.520679	0.279	0.392	1
MACO1	0.000345418	-0.361948	0.446	0.549	1
PHKA2	0.000346184	-0.481309	0.227	0.327	1
DRAP1	0.000346438	0.238802	0.921	0.912	1
ACRBP	0.000352187	-0.794752	0.083	0.155	1
AC098829.1	0.000357411	-0.962547	0.155	0.232	1
IGF2R	0.000358949	-0.28644	0.583	0.702	1
PAPOLA	0.000362274	-0.184971	0.758	0.848	1
SMAD4	0.000363145	-0.373477	0.386	0.517	1
ZNF708	0.000366366	-0.454566	0.196	0.291	1
RALB	0.000367272	-0.308301	0.624	0.705	1
ALKBH7	0.000370571	0.379068	0.613	0.567	1
QPRT	0.00037136	-0.560689	0.127	0.214	1
TTC27	0.000371662	-0.520513	0.185	0.274	1
TLK1	0.000372143	-0.239972	0.594	0.715	1
PWWP2B	0.000373035	-0.412378	0.262	0.37	1
RAB11FIP1	0.000373636	-0.229983	0.814	0.855	1
JADE1	0.000373972	-0.419783	0.249	0.359	1
MRPS35	0.000375635	-0.407477	0.526	0.621	1
AC092546.1	0.000378236	0.579695	0.282	0.19	1
ALPK1	0.000380375	-0.46226	0.45	0.542	1
UGGT2	0.0003809	-0.643038	0.295	0.394	1
VAMP4	0.000381813	-0.372514	0.168	0.269	1
AC022098.1	0.000382014	-0.473847	0.144	0.236	1
CSF1R	0.000382509	-0.206832	0.934	0.943	1
HCST	0.000383454	0.316397	0.871	0.887	1
ETS1	0.000384347	-0.601025	0.072	0.14	1
LRRC37A3	0.000384695	-0.615662	0.094	0.168	1
PCTP	0.000385652	-0.511808	0.168	0.266	1
AC064805.1	0.00038636	-0.416988	0.199	0.306	1
PLCB1	0.000386542	-0.531738	0.487	0.584	1
RNF125	0.000388162	-0.46138	0.231	0.338	1
LYPLAL1	0.000388389	-0.379862	0.303	0.416	1
TMCC1	0.000390839	-0.357626	0.622	0.687	1
NDUFS7	0.000391255	0.289921	0.732	0.712	1
PGM5	0.000391989	-1.01158	0.046	0.103	1
PRKAR2A	0.000392277	-0.306169	0.478	0.598	1
ZNF431	0.00039286	-0.570718	0.199	0.293	1
FOLR2	0.000394586	1.00543	0.144	0.081	1
NDUFB1	0.000395724	0.322565	0.788	0.768	1
ABAT	0.00039586	-0.521144	0.266	0.364	1
FUT8	0.000396217	-0.831834	0.142	0.222	1
SFTPD	0.000398372	-0.819315	0.096	0.167	1
RUNX3	0.000403671	-0.284876	0.52	0.625	1
POM121	0.000408481	-0.465687	0.386	0.5	1
MED23	0.000408605	-0.374674	0.314	0.428	1
C9orf78	0.000408991	-0.247916	0.673	0.774	1
IRF1	0.000409235	0.250488	0.838	0.82	1
UBE2M	0.000409429	0.515074	0.5	0.426	1
ARPC4	0.000410888	0.181927	0.928	0.929	1
SMARCA4	0.000412311	-0.306783	0.397	0.507	1
C1RL	0.000413295	-0.648558	0.196	0.286	1
POMP	0.000413685	0.2591	0.886	0.891	1
SMU1	0.000414273	-0.301549	0.363	0.49	1
ZKSCAN8	0.000414804	-0.868615	0.114	0.19	1
AREL1	0.000416293	-0.403696	0.303	0.407	1
WDR37	0.000417064	-0.340826	0.563	0.657	1
TUBGCP2	0.000417381	-0.328808	0.482	0.613	1
SWAP70	0.000417923	-0.322446	0.563	0.687	1
PRKCZ	0.000421138	-0.824953	0.046	0.103	1
EXOC6B	0.00042271	-0.432643	0.491	0.554	1
NCOA4	0.000424513	-0.214911	0.718	0.81	1
ISCU	0.000424897	0.32616	0.72	0.682	1
INPP5B	0.000425894	-0.520139	0.194	0.29	1
ENOX2	0.000430758	-0.216544	0.328	0.446	1
EPRS	0.000433427	-0.348189	0.424	0.542	1
BTK	0.00043418	-0.277431	0.592	0.69	1
RETN	0.000437276	0.765134	0.251	0.17	1
RASSF2	0.000438467	-0.214579	0.655	0.759	1
USP9X	0.000440856	-0.230786	0.651	0.741	1
MPG	0.000440917	0.438445	0.465	0.407	1
SRSF4	0.000442676	-0.267792	0.677	0.763	1
RIC1	0.000445694	-0.24889	0.736	0.811	1
MAP3K2	0.000446417	-0.247403	0.819	0.862	1
WDR25	0.000447301	-0.576598	0.137	0.222	1
PRAM1	0.000447449	-0.254024	0.777	0.86	1
SLX4IP	0.000449585	-0.663771	0.277	0.367	1
ERMAP	0.000456589	-0.586148	0.135	0.221	1
FKTN	0.000458935	-1.13439	0.07	0.133	1
OXSR1	0.000459668	-0.256806	0.664	0.751	1
FOXP1-IT1	0.000465208	-0.97724	0.059	0.12	1
NEMF	0.000465437	-0.271143	0.64	0.739	1
THEMIS2	0.00046678	0.212644	0.86	0.882	1
PPP4R3A	0.000467466	-0.355411	0.662	0.724	1
SMG1	0.000469277	-0.210358	0.692	0.786	1
AZIN1-AS1	0.000471911	-0.95724	0.173	0.258	1
NIBAN1	0.000471942	0.458852	0.389	0.298	1
ILKAP	0.00047429	-0.31551	0.421	0.534	1
AGO3	0.000477117	-0.331909	0.627	0.717	1
KPNA4	0.00047885	-0.325995	0.662	0.766	1
ERVK13-1	0.00048216	-0.556441	0.129	0.212	1
AC242988.2	0.00048498	-0.574441	0.137	0.222	1
PDZD8	0.000485277	-0.414905	0.47	0.586	1
VCPIP1	0.000486761	-0.376414	0.275	0.391	1
NORAD	0.000486971	-0.320834	0.485	0.609	1
WASHC5	0.000488889	-0.370059	0.282	0.396	1
NCOR2	0.000489012	-0.215702	0.718	0.774	1
RAD18	0.000493513	-0.934978	0.07	0.133	1
STX18	0.000493621	-0.380366	0.408	0.527	1
FAHD1	0.000493641	-0.694936	0.101	0.177	1
RAP2C-AS1	0.000493908	-0.901508	0.168	0.251	1
CXCL16	0.00049485	-0.315266	0.555	0.652	1
MOB1A	0.000495098	0.186232	0.937	0.919	1
CCSER2	0.000497891	-0.399625	0.439	0.537	1
EIF2AK3	0.000498925	-0.549355	0.406	0.502	1
ARID1A	0.00049915	-0.264193	0.692	0.763	1
ALG13	0.000506186	-0.307577	0.465	0.577	1
MAP1LC3B	0.000508391	0.242281	0.884	0.882	1
RABAC1	0.000509397	0.266147	0.661	0.616	1
PHACTR4	0.00050956	-0.331957	0.47	0.604	1
GDI2	0.000512621	-0.156388	0.924	0.963	1
NAAA	0.000513908	-0.165987	0.941	0.966	1
NFATC1	0.000517951	-0.472877	0.373	0.478	1
MIRLET7BHG	0.000517958	-0.498618	0.214	0.308	1
DENND6B	0.000518124	0.573659	0.334	0.258	1
PTPRA	0.00051816	-0.270115	0.675	0.751	1
CAMKMT	0.000528009	-0.428374	0.491	0.577	1
RBM5	0.000528013	-0.385663	0.432	0.537	1
FTH1	0.000528102	0.113004	1	1	1
GOLGB1	0.000528345	-0.307904	0.522	0.646	1
OST4	0.000530935	0.176842	0.924	0.955	1
PSMD9	0.000533031	0.348501	0.642	0.618	1
PRR12	0.000536868	-0.7652	0.142	0.221	1
TPM1	0.00053741	-0.437385	0.149	0.239	1
MSRB1	0.000542745	0.443402	0.507	0.439	1
KLHL18	0.000544451	-0.359525	0.526	0.604	1
GLG1	0.000545061	-0.322521	0.703	0.783	1
COPS7B	0.000545307	-0.663307	0.081	0.15	1
DESI2	0.000546946	-0.49812	0.26	0.355	1
FOCAD	0.000550961	-0.53008	0.181	0.274	1
PRKACB	0.000554279	-0.566769	0.168	0.258	1
AC010894.3	0.000555655	0.485864	0.437	0.359	1
RNF103	0.000556953	-0.204256	0.207	0.311	1
AC007384.1	0.000557487	-0.660971	0.177	0.264	1
TTC37	0.000561072	-0.503548	0.282	0.386	1
CUL3	0.000562152	-0.207783	0.815	0.859	1
SKI	0.000562783	-0.446795	0.251	0.354	1
XRRA1	0.000564967	-0.696823	0.162	0.246	1
PEPD	0.000564989	0.505033	0.526	0.463	1
TBC1D4	0.000566624	-0.82918	0.161	0.241	1
VMO1	0.000566662	-0.663283	0.109	0.184	1
IL21R	0.000567046	-0.408576	0.268	0.374	1
IQGAP1	0.00056915	-0.120948	0.974	0.988	1
MEIKIN	0.00056941	-1.14656	0.074	0.136	1
GYPC	0.000569781	0.444992	0.395	0.306	1
WDR73	0.000570387	-0.641022	0.118	0.197	1
LINC01237	0.000570766	-0.893593	0.059	0.12	1
FBXO33	0.000573221	-0.32883	0.494	0.609	1
PSTPIP1	0.000574845	0.485566	0.428	0.36	1
PSIP1	0.000575439	-0.353286	0.387	0.503	1
SEC24C	0.00057701	-0.438988	0.223	0.322	1
H6PD	0.00057961	-0.490126	0.159	0.249	1
WAC	0.000582703	-0.212123	0.867	0.899	1
GPBAR1	0.000582946	0.337657	0.782	0.739	1
USP34	0.000583226	-0.171477	0.806	0.865	1
CENPC	0.000583624	-0.316344	0.485	0.589	1
RYBP	0.000583927	-0.296986	0.79	0.85	1
EXD3	0.0005879	-0.872785	0.096	0.165	1
GTDC1	0.000588588	-0.414137	0.384	0.487	1
CEP152	0.000591522	-0.360278	0.159	0.249	1
DNPH1	0.000591597	0.647065	0.314	0.236	1
ZMYM2	0.000592621	-0.201746	0.76	0.815	1
SUCLG2	0.000592655	-0.307914	0.624	0.699	1
CLTB	0.000593057	0.303486	0.703	0.684	1
FTO	0.000593966	-0.290726	0.465	0.559	1
MSN	0.000596828	-0.153869	0.976	0.985	1
COX6A1	0.000597236	0.187715	0.91	0.923	1
CCDC85B	0.000597255	0.261019	0.659	0.586	1
CTSH	0.000598221	0.250587	0.849	0.8	1
WDR70	0.000600886	-0.275512	0.718	0.786	1
SBNO1	0.000604971	-0.407311	0.47	0.579	1
KLF3	0.000608269	-0.262004	0.723	0.828	1
WDR81	0.000608639	-0.391412	0.185	0.285	1
B4GALT5	0.000609041	-0.342013	0.657	0.729	1
SAV1	0.00060952	-0.660052	0.068	0.131	1
SLC4A7	0.000609781	-0.40106	0.365	0.478	1
ATP2C1	0.000613942	-0.386712	0.362	0.471	1
KLF13	0.000614464	-0.162508	0.74	0.842	1
TRIB1	0.000614752	-0.334694	0.286	0.394	1
FAM49B	0.000615208	-0.193936	0.976	0.98	1
MRPS33	0.000615942	0.539976	0.389	0.316	1
CCNL2	0.00061887	-0.437702	0.247	0.352	1
CAPNS1	0.000627901	-0.192339	0.849	0.906	1
ZNF800	0.000628313	-0.304034	0.48	0.588	1
VAV1	0.000631057	-0.291573	0.708	0.793	1
FAM204A	0.000632455	-0.264387	0.613	0.722	1
DYNC1H1	0.000639864	-0.253858	0.649	0.764	1
ZNF33A	0.000642625	-0.339875	0.373	0.49	1
ZNF518A	0.000645142	-0.406082	0.423	0.524	1
PPP4C	0.000645266	0.249307	0.74	0.705	1
PELI1	0.000649936	-0.473528	0.777	0.793	1
YTHDC1	0.000650124	-0.309265	0.605	0.695	1
HEATR5A	0.000651448	-0.463064	0.373	0.481	1
CR1	0.000660449	-0.451084	0.413	0.515	1
UQCR10	0.00066214	0.1997	0.902	0.929	1
SLC39A6	0.000662224	-0.413123	0.168	0.263	1
SPCS1	0.000663354	0.22196	0.839	0.825	1
ACOT9	0.000664411	-0.273351	0.585	0.677	1
RETREG1	0.000665489	-0.864355	0.05	0.104	1
CDC26	0.000673554	0.4308	0.472	0.392	1
DDB2	0.000678382	-0.460859	0.21	0.313	1
OIP5-AS1	0.000678627	-0.393009	0.389	0.505	1
GLYR1	0.000678676	-0.313139	0.487	0.594	1
EP400	0.000684643	-0.30049	0.376	0.495	1
SFSWAP	0.000690789	-0.321296	0.465	0.569	1
XPO7	0.000692228	-0.489474	0.314	0.411	1
MFSD14C	0.000695345	-0.318068	0.609	0.682	1
ARHGEF3	0.000695573	-0.383419	0.528	0.62	1
SLC35A3	0.000700298	-0.427263	0.288	0.389	1
PPFIA1	0.000703309	-0.294911	0.507	0.626	1
UBE2G2	0.00070338	-0.277867	0.347	0.458	1
RCOR1	0.000704085	-0.225213	0.808	0.867	1
NVL	0.000704554	-0.589114	0.207	0.298	1
ENTPD4	0.000705058	-0.480861	0.345	0.448	1
GGA1	0.000705371	-0.340939	0.332	0.446	1
TMEM39A	0.000705783	-0.45639	0.203	0.3	1
RANBP9	0.000707231	-0.340468	0.566	0.646	1
AC012181.1	0.000711269	-0.877855	0.063	0.123	1
MALT1	0.000719032	-0.280408	0.618	0.687	1
WDTC1	0.000724345	-0.406123	0.177	0.273	1
ZNF224	0.00073389	-0.617829	0.083	0.153	1
PPIP5K2	0.000738306	-0.247095	0.544	0.66	1
ACVR1B	0.00073859	-0.433681	0.292	0.396	1
CLEC16A	0.000739276	-0.423218	0.432	0.527	1
RLF	0.000741752	-0.367968	0.587	0.695	1
LYPD2	0.00074274	-0.0785264	0.113	0.187	1
MPHOSPH10	0.000749149	-0.487477	0.223	0.32	1
CEP170	0.000750987	-0.24923	0.594	0.699	1
VDAC3	0.000752896	0.339835	0.539	0.47	1
TBC1D9	0.000757754	-0.313265	0.554	0.64	1
[truncated: 6,982 more rows]

## Sheet: Placebo CD16+ Monocytes D7vD3
Gene	p_val	avg_log2FC	pct.1	pct.2	p_val_adj
NFKBIA	1.24278e-39	-1.27647	0.821	0.956	4.54871e-35
FTL	2.10079e-22	-0.363087	1	1	7.68908e-18
ZBTB16	3.33063e-22	4.36717	0.372	0.153	1.21904e-17
TEX14	4.62385e-22	-1.01137	0.723	0.86	1.69238e-17
UMODL1-AS1	1.04122e-21	3.61487	0.249	0.048	3.81098e-17
ADAMTS2	1.52032e-21	5.02532	0.181	0.011	5.56454e-17
ITM2B	2.64104e-21	0.436192	1	0.996	9.66647e-17
PKP2	4.10815e-21	4.28803	0.212	0.028	1.50362e-16
JUN	8.69201e-21	-0.970393	0.848	0.943	3.18136e-16
SRGAP1	1.31069e-20	2.54448	0.339	0.114	4.79726e-16
CD83	3.64209e-20	-1.01863	0.861	0.932	1.33304e-15
MTRNR2L12	1.10962e-19	0.464621	0.988	0.976	4.06134e-15
IER2	1.54547e-19	-0.790698	0.929	0.97	5.65658e-15
TYMP	2.1184e-19	-0.44688	0.987	0.991	7.75354e-15
G0S2	3.64544e-18	-2.87409	0.129	0.343	1.33427e-13
AC119396.1	3.2905e-16	1.14124	0.603	0.387	1.20436e-11
NUDT16	5.5235e-16	0.796699	0.728	0.557	2.02166e-11
P2RY1	1.22887e-15	2.43032	0.225	0.057	4.49779e-11
DUSP1	1.32205e-15	-0.438764	0.998	1	4.83885e-11
ATF3	1.55044e-15	-1.03306	0.447	0.633	5.67476e-11
VNN1	1.69247e-15	2.0992	0.36	0.166	6.19462e-11
S100A9	1.79339e-15	-0.747171	0.975	0.994	6.56399e-11
IFI30	2.12028e-15	-0.354926	0.994	1	7.76044e-11
HPGD	2.74009e-15	3.9278	0.145	0.015	1.0029e-10
PLEK	1.10207e-14	-0.487367	0.892	0.943	4.03368e-10
NCF1	1.91291e-14	-1.08969	0.451	0.657	7.00144e-10
UMODL1	2.06827e-14	3.39217	0.143	0.017	7.57009e-10
DUSP2	2.40245e-14	-2.24141	0.094	0.273	8.79322e-10
ECHDC3	2.57221e-14	2.31115	0.204	0.05	9.41455e-10
INSR	6.54487e-14	1.52331	0.603	0.489	2.39549e-09
PSME2	7.1346e-14	-0.471267	0.948	0.956	2.61134e-09
RPS27	8.64557e-14	0.251067	1	1	3.16436e-09
SCLT1	9.15474e-14	0.476874	0.946	0.941	3.35073e-09
SLC1A3	1.2169e-13	3.63354	0.164	0.031	4.45398e-09
NEDD9	1.95303e-13	0.596889	0.9	0.834	7.14827e-09
CCDC200	2.41246e-13	-0.645813	0.435	0.631	8.82983e-09
NINJ1	2.8908e-13	-0.58485	0.613	0.777	1.05806e-08
TRAF3	4.62699e-13	-0.865146	0.605	0.751	1.69353e-08
TBXAS1	8.06923e-13	0.456244	0.992	0.987	2.95342e-08
AC007952.4	1.65687e-12	-0.657901	0.638	0.808	6.06431e-08
CD14	1.71711e-12	-0.809467	0.459	0.659	6.28479e-08
LYZ	1.7229e-12	-0.593746	0.992	0.996	6.306e-08
MRPL3	2.10028e-12	0.953634	0.486	0.299	7.68723e-08
RBM3	2.23378e-12	0.508206	0.9	0.832	8.17584e-08
AC253572.2	2.94221e-12	-0.890977	0.345	0.554	1.07688e-07
CNIH4	5.04022e-12	0.605892	0.792	0.672	1.84477e-07
CCNL1	5.4345e-12	-0.69867	0.881	0.917	1.98908e-07
HSP90AB1	6.79191e-12	-0.439328	0.904	0.934	2.48591e-07
CCND3	7.11533e-12	0.764264	0.821	0.745	2.60428e-07
RELB	2.19698e-11	-0.903125	0.453	0.625	8.04115e-07
JUNB	3.27681e-11	-0.449482	0.992	1	1.19934e-06
FLT3	4.06094e-11	2.43271	0.164	0.042	1.48634e-06
AC245014.3	4.07598e-11	-1.15701	0.216	0.391	1.49185e-06
ST6GALNAC3	4.3574e-11	2.21437	0.449	0.336	1.59485e-06
CCL3L1	4.93294e-11	-4.77037	0.012	0.107	1.80551e-06
TSPO	5.01699e-11	-0.311165	0.988	0.996	1.83627e-06
B4GALT1	5.91405e-11	-0.790515	0.634	0.745	2.1646e-06
HSP90AA1	6.45697e-11	-0.318008	0.985	0.989	2.36331e-06
MTSS1	6.52908e-11	0.40985	0.979	0.972	2.38971e-06
EHD4	9.97504e-11	-0.883721	0.339	0.517	3.65097e-06
GADD45B	1.09319e-10	-0.626336	0.663	0.779	4.00118e-06
SQSTM1	1.5609e-10	-0.613274	0.746	0.827	5.71303e-06
PTEN	1.72334e-10	1.0454	0.865	0.836	6.3076e-06
NFKB1	1.80411e-10	-0.88293	0.672	0.78	6.60321e-06
H3F3B	1.8742e-10	-0.264861	0.996	0.993	6.85974e-06
CXCL8	2.02619e-10	-2.35798	0.127	0.282	7.41605e-06
KLF10	2.20965e-10	-0.9756	0.385	0.555	8.08754e-06
ATP2B1-AS1	2.24074e-10	-0.482224	0.721	0.838	8.20134e-06
GABARAP	2.30146e-10	-0.232774	0.992	0.994	8.42359e-06
NFAT5	2.31667e-10	-0.973693	0.786	0.854	8.47926e-06
SAP30	2.81437e-10	1.28695	0.389	0.234	1.03009e-05
RAPH1	3.98486e-10	1.18632	0.318	0.159	1.4585e-05
AL512603.2	4.22767e-10	-1.23593	0.32	0.47	1.54737e-05
BCAT1	4.55404e-10	1.18079	0.453	0.308	1.66682e-05
MT-CO1	4.60468e-10	0.131343	1	1	1.68536e-05
RABGEF1	4.8919e-10	-0.672971	0.844	0.891	1.79048e-05
NFKB2	5.93457e-10	-0.921923	0.237	0.417	2.17211e-05
TPST1	6.68312e-10	2.92855	0.127	0.028	2.44609e-05
MAP1LC3B	1.11057e-09	-0.456789	0.84	0.884	4.0648e-05
TNFAIP2	1.26335e-09	-0.450532	0.701	0.817	4.624e-05
HCLS1	1.36051e-09	0.384579	0.946	0.93	4.97962e-05
PRR16	1.72465e-09	2.19422	0.164	0.052	6.31239e-05
RPS21	2.00721e-09	0.196928	1	1	7.34657e-05
SPATA6	2.20297e-09	1.01954	0.576	0.456	8.06308e-05
CYBA	2.28854e-09	-0.200025	1	1	8.3763e-05
SMAP2	2.59676e-09	0.560671	0.987	0.98	9.50441e-05
FMNL2	2.79164e-09	0.965584	0.701	0.572	0.000102177
EGR1	2.85124e-09	-2.07625	0.092	0.225	0.000104358
PRKAR2B	2.92746e-09	1.82396	0.266	0.131	0.000107148
ANKS1A	3.07751e-09	0.729537	0.724	0.618	0.00011264
ZFP36	3.40138e-09	-0.494562	0.931	0.945	0.000124494
LINC02207	4.34701e-09	2.13856	0.129	0.031	0.000159105
CAMK1D	4.39682e-09	0.650741	0.886	0.88	0.000160928
FNDC3B	4.84145e-09	-0.578386	0.732	0.83	0.000177202
HNRNPC	4.85534e-09	-0.404726	0.921	0.946	0.00017771
CD163	5.49752e-09	2.0031	0.287	0.153	0.000201215
ICAM1	5.57578e-09	-1.12316	0.268	0.406	0.000204079
ANAPC16	6.3813e-09	0.409914	0.8	0.731	0.000233562
LINC00910	6.47939e-09	-0.583198	0.557	0.71	0.000237152
MARCH1	6.59074e-09	0.441247	0.919	0.893	0.000241228
MT-ND3	6.79966e-09	0.202908	1	0.991	0.000248875
SLA	8.53808e-09	0.622091	0.782	0.753	0.000312502
TLR2	1.06388e-08	0.705642	0.759	0.703	0.000389392
ARHGAP29	1.13357e-08	1.39878	0.218	0.092	0.0004149
DPYD-AS1	1.15754e-08	0.946929	0.358	0.21	0.000423672
PTBP2	1.18881e-08	0.997045	0.597	0.498	0.000435116
SRGAP2B	1.22396e-08	1.00252	0.547	0.461	0.000447983
CMTM6	1.37484e-08	0.399458	0.919	0.884	0.000503205
OTUD1	1.43252e-08	-0.961581	0.447	0.577	0.000524317
PLAC8	1.62889e-08	-0.452551	0.794	0.88	0.000596191
WARS	1.6411e-08	-0.391067	0.929	0.956	0.00060066
RPL36A	1.66261e-08	0.190782	0.998	0.996	0.000608531
FOS	1.70276e-08	-0.416078	0.988	0.998	0.000623228
LCP2	1.87433e-08	-0.578921	0.815	0.876	0.000686023
OSBPL8	2.01933e-08	-0.329148	0.946	0.982	0.000739095
WDR74	2.03069e-08	-0.684212	0.507	0.633	0.000743254
PIM3	2.05552e-08	-0.859497	0.26	0.413	0.000752342
DNMBP	2.25269e-08	1.1129	0.468	0.332	0.000824505
RPL41	2.34436e-08	0.163595	1	1	0.000858058
MT-ATP8	2.43286e-08	0.280363	0.985	0.958	0.000890451
CD36	2.49829e-08	-0.705397	0.383	0.541	0.000914399
CTTNBP2NL	2.5872e-08	1.89305	0.189	0.077	0.000946941
SGMS2	2.75039e-08	1.32047	0.353	0.216	0.00100667
UBE2D3	2.83504e-08	-0.321675	0.963	0.985	0.00103765
JUND	3.0304e-08	-0.37003	0.987	0.982	0.00110916
RIPOR2	3.72836e-08	0.332398	0.975	0.965	0.00136462
CSRNP1	4.48959e-08	-1.00056	0.27	0.408	0.00164323
MT-CYB	4.53578e-08	0.208218	1	0.994	0.00166014
S100A8	4.58528e-08	-0.807423	0.855	0.904	0.00167826
BHLHE40	4.97933e-08	-1.22926	0.094	0.216	0.00182248
CRYBG1	5.04541e-08	0.972308	0.599	0.517	0.00184667
FBXO38	5.26809e-08	0.933135	0.41	0.271	0.00192817
SRGAP2	5.3041e-08	0.800683	0.715	0.666	0.00194135
RNF144B	5.67095e-08	0.711483	0.827	0.775	0.00207562
NIBAN1	5.72828e-08	-0.723366	0.231	0.389	0.00209661
CHCHD2	5.80068e-08	-0.221718	0.979	0.982	0.00212311
RGS18	6.21162e-08	0.471654	0.786	0.668	0.00227351
PPM1L	6.24556e-08	0.635668	0.794	0.731	0.00228594
PTP4A2	6.70527e-08	-0.252785	0.979	0.976	0.0024542
AC020916.1	6.84336e-08	-0.647613	0.618	0.727	0.00250474
SLC11A1	7.1517e-08	0.461969	0.898	0.854	0.0026176
GPR34	7.80926e-08	1.19317	0.239	0.116	0.00285827
WAC	8.17861e-08	0.520894	0.884	0.867	0.00299345
EMILIN2	8.29684e-08	-0.536142	0.863	0.904	0.00303673
CHPT1	8.55812e-08	0.728587	0.566	0.448	0.00313236
LDLR	8.73268e-08	-1.15951	0.131	0.262	0.00319625
SOCS3	9.11093e-08	-1.02698	0.183	0.319	0.00333469
NAAA	9.29745e-08	0.369997	0.944	0.941	0.00340296
MTPN	9.6303e-08	0.236655	0.988	0.963	0.00352479
AL391807.1	1.02887e-07	1.41659	0.16	0.057	0.00376577
SH3BP5	1.04517e-07	0.970493	0.389	0.258	0.00382544
WAC-AS1	1.15454e-07	0.793565	0.518	0.397	0.00422573
PPP1R15A	1.4675e-07	-0.594709	0.671	0.762	0.00537119
GAPDH	1.68312e-07	-0.183753	1	0.993	0.0061604
FAM110B	1.8777e-07	1.91027	0.148	0.054	0.00687257
LGALS2	1.99965e-07	-0.993603	0.121	0.242	0.00731892
LCP1	2.14033e-07	-0.208818	0.994	0.993	0.00783382
PAG1	2.18181e-07	1.19636	0.89	0.878	0.00798566
TNFRSF21	2.20634e-07	2.56895	0.106	0.028	0.00807543
MARCKS	2.3651e-07	-0.4143	0.792	0.845	0.00865651
RPL37A	2.39961e-07	0.173984	1	0.994	0.00878282
MBD2	2.59394e-07	0.240009	0.954	0.921	0.00949407
CFP	3.14631e-07	-0.286968	0.946	0.956	0.0115158
ORMDL1	3.15747e-07	0.42234	0.699	0.568	0.0115567
LGALS3	3.18493e-07	-0.306537	0.921	0.948	0.0116572
EEF1G	3.2019e-07	-0.147906	0.998	0.993	0.0117193
PTP4A3	3.2269e-07	0.805196	0.349	0.212	0.0118108
RPS29	3.33885e-07	0.173466	1	1	0.0122205
SCFD2	3.85498e-07	0.818049	0.493	0.382	0.0141096
CCL3	4.06558e-07	-2.78064	0.104	0.212	0.0148804
ZFP36L1	4.11574e-07	-0.444116	0.786	0.869	0.015064
MT-CO3	4.32794e-07	0.11582	1	0.998	0.0158407
GLIPR2	4.46989e-07	-0.465483	0.665	0.773	0.0163603
GFOD1	4.48315e-07	1.27407	0.405	0.299	0.0164088
FAM117B	4.63497e-07	0.670151	0.767	0.694	0.0169645
CHST2	4.71367e-07	0.624639	0.41	0.258	0.0172525
TMTC1	4.74382e-07	1.05552	0.615	0.535	0.0173629
XPR1	4.79672e-07	0.813973	0.661	0.618	0.0175565
TPT1	4.95926e-07	-0.130522	1	1	0.0181514
FCHO2	5.01536e-07	0.779704	0.511	0.387	0.0183567
FOSL2	5.15472e-07	-0.677664	0.53	0.64	0.0188668
FBXW7	5.47632e-07	-0.424061	0.857	0.924	0.0200439
ACKR3	5.54017e-07	2.03616	0.118	0.037	0.0202776
FILIP1L	5.68753e-07	1.27104	0.247	0.131	0.0208169
MAFF	5.84742e-07	-1.19511	0.123	0.242	0.0214021
SSH2	5.95951e-07	0.314133	0.981	0.982	0.0218124
SIRPA	6.11251e-07	-0.891475	0.171	0.306	0.0223724
RPL13	6.20929e-07	-0.137143	1	1	0.0227266
C2CD5	6.45209e-07	0.660476	0.638	0.539	0.0236153
AP1S2	6.58246e-07	-0.262151	0.94	0.948	0.0240925
DRAM1	6.63712e-07	-0.808766	0.304	0.435	0.0242925
GLUL	6.64001e-07	0.801792	0.755	0.744	0.0243031
SCO2	6.72031e-07	-0.567692	0.451	0.565	0.024597
PCBP1	6.89345e-07	-0.296333	0.894	0.923	0.0252307
AP2A1	7.30939e-07	0.430528	0.738	0.629	0.0267531
HIPK2	7.45553e-07	0.94114	0.645	0.598	0.027288
ERGIC1	7.47886e-07	0.722571	0.697	0.651	0.0273734
DENND5A	7.73841e-07	-0.424035	0.855	0.895	0.0283234
PLAUR	7.84264e-07	-0.664054	0.807	0.878	0.0287049
DMXL2	8.27459e-07	-0.287744	0.904	0.93	0.0302858
RAB7A	8.67129e-07	-0.517295	0.865	0.91	0.0317378
CLYBL	9.22988e-07	1.14631	0.285	0.17	0.0337823
EVI2B	9.31582e-07	0.267418	0.977	0.946	0.0340968
LINC00467	9.54879e-07	0.876262	0.187	0.083	0.0349495
CYTIP	9.76283e-07	0.515841	0.925	0.897	0.0357329
JAML	1.00303e-06	-0.337257	0.815	0.863	0.036712
ARHGEF18	1.15466e-06	0.553443	0.719	0.664	0.0422618
CSGALNACT1	1.22711e-06	1.74428	0.158	0.066	0.0449136
RAB20	1.25694e-06	-0.859427	0.252	0.387	0.0460051
SPG11	1.30978e-06	0.446959	0.8	0.755	0.0479393
ARPC1B	1.36282e-06	-0.140056	0.996	1	0.0498805
RPL19	1.3773e-06	-0.104083	1	0.998	0.0504104
DUSP10	1.38456e-06	-1.16947	0.104	0.212	0.0506763
DBI	1.40437e-06	-0.361885	0.85	0.91	0.0514012
UHMK1	1.40853e-06	0.588171	0.522	0.4	0.0515538
ZNF804A	1.48662e-06	-0.674549	0.252	0.393	0.0544116
KCNAB2	1.5628e-06	1.14263	0.69	0.677	0.0572001
PSMB10	1.73642e-06	-0.250838	0.867	0.904	0.0635547
ETS2	1.9112e-06	1.06453	0.586	0.559	0.0699517
GNA15	1.91793e-06	-0.915638	0.324	0.437	0.0701981
GCH1	1.94104e-06	-0.518874	0.827	0.871	0.0710439
FMN1	1.96966e-06	2.21859	0.135	0.052	0.0720915
GCLC	2.03097e-06	0.724242	0.393	0.271	0.0743354
APH1B	2.04532e-06	0.578507	0.62	0.515	0.0748607
NRIP1	2.07081e-06	-0.56398	0.636	0.74	0.0757937
EZR	2.07372e-06	-0.629316	0.632	0.732	0.0759004
CCNH	2.11855e-06	0.918424	0.723	0.666	0.077541
PICK1	2.23062e-06	1.18052	0.154	0.063	0.0816428
KCNE1	2.2692e-06	0.914385	0.343	0.223	0.0830548
ZBTB10	2.34647e-06	-1.29351	0.112	0.218	0.0858833
TMPO	2.42876e-06	0.338337	0.846	0.766	0.088895
IL1RAP	2.43415e-06	0.944835	0.345	0.221	0.0890922
SPDYE2	2.55293e-06	1.62419	0.11	0.035	0.0934397
ARL5B	2.64885e-06	-0.890384	0.148	0.262	0.0969506
SMAD3	2.65889e-06	-0.788516	0.435	0.555	0.097318
DENND10	2.81737e-06	0.411718	0.734	0.637	0.103118
SMCO4	2.98107e-06	-0.335007	0.746	0.843	0.10911
APOBEC3A	3.00076e-06	-0.436766	0.68	0.773	0.109831
GBP4	3.1027e-06	-0.655002	0.416	0.537	0.113562
SLC35E3	3.21816e-06	0.723521	0.316	0.192	0.117788
BID	3.31379e-06	-0.24177	0.942	0.961	0.121288
SULF2	3.43741e-06	-0.482246	0.615	0.723	0.125813
CREB5	3.64562e-06	-0.811986	0.349	0.463	0.133433
NFKBIE	4.16333e-06	-0.800058	0.204	0.33	0.152382
SULT1B1	4.45588e-06	1.41754	0.168	0.077	0.16309
CTSD	4.4667e-06	-0.28664	0.896	0.945	0.163486
FAM126A	4.48721e-06	0.5436	0.651	0.568	0.164236
STX11	4.66779e-06	-0.368408	0.877	0.926	0.170846
NXT1	4.71868e-06	-0.966554	0.222	0.338	0.172708
KLF2	4.97137e-06	0.228995	0.973	0.961	0.181957
LIMD1	5.07394e-06	0.538925	0.622	0.537	0.185711
RPS3A	5.15954e-06	-0.118516	1	1	0.188844
HLA-DMB	5.18428e-06	-0.593756	0.472	0.577	0.18975
AP2S1	5.40372e-06	-0.222077	0.938	0.972	0.197781
RPL3	5.59461e-06	-0.133475	1	1	0.204768
[truncated: 8,544 more rows]

## Sheet: Placebo CD16+ Monocytes D7vD1
Gene	p_val	avg_log2FC	pct.1	pct.2	p_val_adj
[truncated: 9,003 more rows]

[truncated: 12 more sheets: Placebo NK cells D3vD1, Placebo NK cells D7vD3, Placebo NK cells D7vD1, Placebo CD4+ T cells D3vD1, Placebo CD4+ T cells D7vD3, Placebo CD4+ T cells D7vD1, Placebo CD8+ T cells D3vD1, Placebo CD8+ T cells D7vD3, Placebo CD8+ T cells D7vD1, Placebo B cells D3vD1, Placebo B cells D7vD3, Placebo B cells D7vD1]
