# Supplementary material for: Intracerebral hemorrhage induces monocyte TNF signaling that is suppressed by Siponimod (BAF312): a single-cell transcriptomics study in patients
Source: medRxiv. 2026 Jan 27:2026.01.22.26344292. Preprint. [Version 1] doi: 10.64898/2026.01.22.26344292 (PMC12870585; doi:10.64898/2026.01.22.26344292)
Supplement: Supplement 5 [file media-5.xlsx]

## Sheet: Description
DEGs of BAF312-treated patients, comparisons by Day
DEGs from single cell gene expression, populations downsampled
Population	Downsampled size
Monocytes	1,600
CD16+ Monocytes	400
NK cells	400
CD4+ T cells	800
CD8+ T cells	400
B cells	400

## Sheet: BAF312 Monocytes D3vD1
Gene	p_val	avg_log2FC	pct.1	pct.2	p_val_adj
FOS	0	-0.648796	0.997	0.999	0
TXNIP	5.1825e-305	-0.852521	0.975	0.989	1.89685e-300
NFKBIA	1.8382e-279	-1.01092	0.884	0.957	6.72801e-275
DUSP1	4.66409e-251	-0.59189	0.993	0.996	1.7071e-246
AC007952.4	9.55583e-235	-0.935216	0.776	0.904	3.49753e-230
IER2	3.25658e-222	-0.797377	0.958	0.977	1.19194e-217
CROCC	2.20561e-215	-1.1524	0.597	0.808	8.07275e-211
JUN	1.51869e-195	-0.743387	0.901	0.964	5.55855e-191
CXCL8	5.52243e-195	-1.91398	0.236	0.516	2.02126e-190
FOSB	2.94669e-189	-0.700206	0.84	0.951	1.07852e-184
TEX14	5.2032e-189	-1.12157	0.709	0.848	1.90442e-184
JUNB	5.52315e-179	-0.600328	0.98	0.986	2.02153e-174
UBC	9.63112e-172	-0.434369	0.989	0.994	3.52509e-167
MT-CO3	7.93496e-171	0.301958	1	1	2.90427e-166
MTRNR2L12	1.62526e-160	-0.530148	0.965	0.978	5.94861e-156
TNFAIP3	1.37449e-158	-1.06407	0.422	0.676	5.03076e-154
LINC00910	7.54355e-152	-0.989039	0.598	0.784	2.76101e-147
MT-CO2	2.94506e-151	0.267606	1	1	1.07792e-146
MT-ND4	3.1464e-151	0.330904	1	1	1.15161e-146
AL021155.5	2.38143e-149	-1.0602	0.439	0.676	8.71627e-145
RPS28	3.416e-148	-0.253199	1	1	1.25029e-143
TSC22D3	2.2687e-147	-0.627936	0.864	0.946	8.30368e-143
VCAN	3.77273e-135	0.426862	0.999	0.998	1.38086e-130
ZFP36	1.41557e-132	-0.57701	0.874	0.933	5.18112e-128
HLA-DRB5	2.1818e-132	-1.01474	0.501	0.706	7.98562e-128
AC020916.1	2.60897e-132	-0.638207	0.811	0.911	9.54908e-128
MT-CYB	1.15336e-130	0.372454	0.999	1	4.22141e-126
ATF3	2.66396e-125	-1.02391	0.423	0.632	9.75037e-121
CCDC200	1.04078e-124	-1.19865	0.428	0.631	3.80937e-120
CXCR4	1.38411e-123	-1.24481	0.352	0.566	5.06597e-119
RPS27	1.85557e-123	-0.280643	0.999	0.999	6.79158e-119
CD83	1.55273e-122	-0.623087	0.756	0.892	5.68315e-118
HIST1H1C	3.38022e-122	-1.2174	0.396	0.598	1.23719e-117
PPP1R15A	2.35792e-120	-0.730563	0.683	0.814	8.63022e-116
FTL	1.26858e-117	-0.261337	1	1	4.64314e-113
ANPEP	2.58837e-117	1.10907	0.574	0.323	9.4737e-113
MT-CO1	3.8959e-116	0.228048	1	1	1.42594e-111
IGKC	6.25977e-116	1.30024	0.399	0.161	2.29114e-111
DPYD	1.63387e-114	0.286853	1	0.998	5.98013e-110
Z93241.1	9.40831e-113	-1.04724	0.332	0.551	3.44353e-108
RPL26	1.2785e-112	-0.244986	0.999	1	4.67942e-108
IL1B	3.70595e-111	-1.20239	0.296	0.515	1.35642e-106
RPS4Y1	1.40583e-109	-1.01541	0.24	0.468	5.14548e-105
HLA-C	3.00288e-106	-0.27441	0.998	0.999	1.09908e-101
RPL34	1.32388e-105	-0.213648	1	1	4.84554e-101
CCNL1	1.18418e-104	-0.506643	0.893	0.924	4.33422e-100
MT-ATP6	1.90479e-102	0.292782	1	0.999	6.97171e-98
RPL30	2.00245e-101	-0.234777	1	1	7.32919e-97
CCL3	5.6743e-100	-1.38426	0.236	0.433	2.07685e-95
PTPRJ	1.57318e-99	0.517428	0.95	0.888	5.75799e-95
MYO1F	1.67491e-99	0.37998	0.984	0.959	6.13036e-95
TRA2B	1.17104e-98	-0.529482	0.852	0.902	4.28612e-94
WDR74	3.51714e-98	-0.915435	0.457	0.634	1.28731e-93
KLF6	4.57656e-97	-0.462486	0.936	0.962	1.67507e-92
HSPA8	1.48404e-96	-0.585395	0.71	0.835	5.43174e-92
B2M	1.99046e-96	-0.208486	1	1	7.28528e-92
AL355075.4	4.88412e-96	-1.37571	0.214	0.401	1.78764e-91
AC253572.2	8.13426e-96	-1.22057	0.394	0.57	2.97722e-91
RPL37	1.19873e-94	-0.216415	1	0.999	4.38748e-90
DOCK8	1.32591e-93	0.359959	0.988	0.974	4.85298e-89
IER3	1.85392e-92	-1.04746	0.426	0.601	6.78552e-88
GCH1	4.39257e-92	-0.9599	0.49	0.657	1.60772e-87
DDX3Y	5.39236e-92	-1.17447	0.172	0.36	1.97366e-87
CD14	9.10512e-92	0.406499	0.988	0.972	3.33256e-87
TMEM107	3.75717e-91	-1.06657	0.325	0.51	1.37516e-86
MAFF	1.18578e-90	-1.18922	0.256	0.443	4.34008e-86
RPL21	2.22031e-90	-0.238221	0.997	1	8.12654e-86
C12orf57	2.96206e-90	-1.13891	0.403	0.569	1.08414e-85
HNRNPU	2.23411e-89	-0.498031	0.886	0.931	8.17705e-85
EGR1	2.34341e-89	-0.949916	0.279	0.482	8.57712e-85
RPS12	9.97187e-89	-0.22088	1	1	3.64981e-84
UTY	2.15508e-88	-1.08817	0.198	0.389	7.8878e-84
RPL32	1.74133e-87	-0.210932	0.999	1	6.37344e-83
JUND	3.75066e-87	-0.378633	0.965	0.977	1.37278e-82
RPL41	1.20068e-86	-0.19579	1	1	4.39461e-82
HLA-B	2.3665e-86	-0.189255	1	1	8.66162e-82
PNRC1	3.36715e-81	-0.436656	0.885	0.927	1.23241e-76
FTH1	3.79935e-81	-0.263267	1	1	1.3906e-76
AL691403.1	2.6856e-80	-0.817954	0.383	0.568	9.82955e-76
ACTB	3.56397e-79	0.194602	1	1	1.30445e-74
KLF4	2.69914e-78	-0.496381	0.792	0.881	9.87912e-74
CST3	2.83376e-78	-0.256382	1	0.998	1.03718e-73
AC012447.1	7.22837e-78	-0.930796	0.409	0.577	2.64566e-73
S100A12	1.1437e-77	0.51814	0.97	0.927	4.18605e-73
RPL39	1.67252e-76	-0.177009	1	1	6.12159e-72
MCL1	1.99652e-76	-0.373241	0.927	0.961	7.30745e-72
RPL36	2.31494e-76	-0.235582	0.994	0.995	8.47291e-72
RNF144B	4.24852e-76	-0.678375	0.581	0.725	1.555e-71
RPS26	6.12052e-76	-0.339973	0.959	0.975	2.24017e-71
FBXL5	6.33674e-76	0.488842	0.913	0.853	2.31931e-71
AL360012.1	1.253e-75	-1.06236	0.219	0.39	4.5861e-71
S100A9	2.665e-75	0.36597	1	0.999	9.75416e-71
EREG	8.08623e-75	-1.77447	0.178	0.332	2.95964e-70
MIR222HG	3.90458e-74	-1.13141	0.18	0.344	1.42912e-69
SH3BGRL3	2.09224e-73	0.231319	0.999	0.997	7.6578e-69
AC022217.3	7.89626e-72	-0.523335	0.723	0.826	2.89011e-67
RPL35A	1.77126e-71	-0.19807	0.998	0.999	6.48299e-67
RPL19	6.15418e-71	-0.20304	0.999	0.999	2.25249e-66
SBF2	8.80338e-71	0.410688	0.937	0.885	3.22213e-66
HIST1H1E	3.13791e-70	-0.878218	0.345	0.514	1.14851e-65
XIST	8.57557e-70	0.668545	0.598	0.396	3.13875e-65
NFKBIZ	1.16893e-69	-0.480472	0.787	0.863	4.27839e-65
TIPARP	1.21993e-69	-0.804251	0.447	0.603	4.46506e-65
FKBP5	1.84506e-69	-0.510149	0.92	0.954	6.7531e-65
MT-ND5	1.05404e-68	0.269209	0.997	0.996	3.85788e-64
MT-ND3	1.81529e-68	0.211337	1	1	6.64416e-64
RIPOR2	8.36899e-68	0.378259	0.973	0.939	3.06313e-63
NR4A2	9.89108e-68	-0.643636	0.563	0.699	3.62023e-63
RPL11	2.15056e-67	-0.179164	1	1	7.87128e-63
LSP1	4.50394e-67	0.520529	0.847	0.795	1.64849e-62
IER5	1.20961e-66	-0.723789	0.526	0.666	4.42731e-62
UBB	1.86551e-66	-0.412719	0.852	0.904	6.82794e-62
RPS8	2.80523e-66	-0.206429	0.998	0.998	1.02674e-61
YWHAZ	6.00453e-66	-0.373706	0.941	0.949	2.19772e-61
RAB11FIP1	1.29949e-65	-0.443392	0.881	0.924	4.75628e-61
FAU	6.76652e-65	-0.177096	0.998	0.999	2.47661e-60
LINC00278	7.41965e-65	-0.811073	0.196	0.363	2.71567e-60
KLF10	1.05811e-64	-0.708686	0.614	0.729	3.87278e-60
AIF1	4.00859e-63	-0.228507	0.998	0.997	1.46718e-58
HSP90AA1	5.04702e-63	-0.425103	0.917	0.943	1.84726e-58
ACTG1	7.10631e-63	0.258629	0.994	0.987	2.60098e-58
HOOK2	6.22491e-62	-0.707703	0.444	0.593	2.27838e-57
S100A8	6.33773e-61	0.353518	0.999	0.999	2.31967e-56
PELI1	6.8435e-61	-0.659346	0.752	0.838	2.50479e-56
ARIH1	2.07047e-60	-0.394964	0.895	0.929	7.57812e-56
H3F3B	2.83429e-60	-0.277304	0.99	0.995	1.03738e-55
EIF1	4.57375e-60	-0.195694	0.998	0.999	1.67404e-55
RPS21	4.62164e-60	-0.201983	0.996	0.997	1.69157e-55
PKM	3.7455e-58	0.352112	0.928	0.892	1.37089e-53
ATP2B1-AS1	3.90528e-58	-0.540856	0.639	0.749	1.42937e-53
AC020656.1	4.03134e-58	-0.254069	0.995	0.994	1.47551e-53
PPP1R15B	3.32118e-57	-0.721885	0.391	0.539	1.21559e-52
DDX5	6.10271e-57	-0.278633	0.962	0.974	2.23365e-52
LINC01619	9.0544e-57	0.569779	0.78	0.664	3.314e-52
AC103591.3	6.90433e-56	-1.05834	0.348	0.482	2.52705e-51
FGL2	4.09287e-55	-0.324799	0.94	0.962	1.49803e-50
RHOB	1.04782e-54	-0.633131	0.702	0.785	3.83513e-50
STX11	4.92324e-54	-0.404828	0.777	0.848	1.80196e-49
BACH1	1.81195e-53	0.367265	0.943	0.901	6.63194e-49
RPS7	3.47468e-53	-0.184709	0.997	0.998	1.27177e-48
PER1	3.67638e-53	-0.517791	0.67	0.762	1.34559e-48
RPL12	1.38735e-52	-0.19436	0.995	0.997	5.07784e-48
RPS18	1.81804e-52	-0.201637	0.999	0.997	6.6542e-48
YBX1	3.02276e-52	-0.25764	0.957	0.97	1.10636e-47
SOD2	5.08232e-52	-0.402718	0.834	0.892	1.86018e-47
BTG1	8.5445e-52	-0.305568	0.942	0.961	3.12737e-47
IFRD1	1.94423e-51	-0.552954	0.556	0.678	7.11607e-47
CD74	3.93252e-51	-0.313731	0.954	0.972	1.43934e-46
PHACTR1	8.25422e-51	-0.986811	0.182	0.314	3.02113e-46
PTMA	1.53615e-50	-0.204197	0.995	0.997	5.62245e-46
RPL13	2.60307e-50	-0.149947	1	1	9.52751e-46
MT-ND1	2.68193e-50	0.160078	1	1	9.81613e-46
YBX3	3.06757e-50	-0.486741	0.795	0.842	1.12276e-45
RPL10	3.86571e-50	-0.176965	0.999	0.999	1.41489e-45
RPLP1	4.29785e-50	-0.16251	1	1	1.57306e-45
HLA-DQA2	7.62278e-50	-0.752908	0.252	0.392	2.79001e-45
ERCC1	3.06859e-49	-0.503199	0.574	0.694	1.12313e-44
TUBA1A	7.22851e-49	0.485568	0.863	0.788	2.64571e-44
RPS9	2.07972e-48	-0.141959	0.999	1	7.61199e-44
ITM2B	4.52824e-48	-0.24322	0.979	0.989	1.65738e-43
HLA-DRA	5.22266e-48	-0.3529	0.908	0.938	1.91154e-43
HLA-DPA1	9.37931e-48	-0.569295	0.678	0.753	3.43292e-43
RPL36A	1.75959e-47	-0.223055	0.985	0.987	6.44029e-43
CCR2	2.07874e-47	0.664038	0.528	0.385	7.60838e-43
RPS24	1.34023e-46	-0.137876	1	1	4.90538e-42
TMSB10	1.52993e-46	-0.128887	1	1	5.59971e-42
RAP1GAP2	2.06328e-46	0.438554	0.843	0.759	7.55179e-42
C1orf162	3.61189e-46	-0.321531	0.879	0.92	1.32199e-41
IGHA1	4.16021e-46	1.24212	0.178	0.067	1.52268e-41
LGALS1	5.58098e-46	0.22694	0.997	0.992	2.04269e-41
Z93930.2	8.70497e-46	-0.842834	0.22	0.353	3.1861e-41
RPS25	1.04107e-45	-0.18613	0.989	0.993	3.81043e-41
SMAP2	1.42801e-45	-0.299696	0.958	0.974	5.22667e-41
ZFP36L2	2.49926e-45	-0.340705	0.909	0.931	9.14754e-41
CD36	3.20569e-45	0.370505	0.954	0.92	1.17331e-40
AZIN1-AS1	4.02409e-45	-0.82609	0.162	0.284	1.47286e-40
PDE4B	4.60895e-45	-0.689636	0.304	0.444	1.68692e-40
HSP90AB1	5.66816e-45	-0.435328	0.715	0.787	2.0746e-40
RPS19	6.4345e-45	-0.185063	0.997	0.998	2.35509e-40
RPS13	6.58687e-45	-0.167123	0.998	0.999	2.41086e-40
BST2	1.14757e-44	-0.356249	0.793	0.857	4.20024e-40
NACA	4.13123e-44	-0.16617	0.996	0.999	1.51207e-39
COP1	4.50443e-44	0.279932	0.96	0.93	1.64867e-39
LTA4H	5.6585e-44	0.407637	0.89	0.834	2.07107e-39
COTL1	7.5555e-44	0.174633	0.997	0.996	2.76539e-39
JMJD1C	1.41472e-43	-0.263251	0.976	0.982	5.17801e-39
ATXN1	2.18616e-43	0.36916	0.885	0.817	8.00158e-39
PLA2G6	2.28315e-43	-1.04679	0.146	0.259	8.35656e-39
EFCAB2	2.77412e-43	-0.594219	0.407	0.54	1.01536e-38
RPL29	2.83953e-43	-0.163791	0.997	0.998	1.03929e-38
CSRNP1	3.03577e-43	-0.845465	0.257	0.381	1.11112e-38
ATP5F1E	5.70382e-43	-0.153973	1	1	2.08765e-38
CCL3L1	8.42791e-43	-1.07944	0.118	0.225	3.0847e-38
P2RY13	9.13758e-43	-0.527038	0.493	0.616	3.34445e-38
MAP3K1	1.25172e-42	0.32509	0.924	0.884	4.58143e-38
NPC2	1.48136e-42	-0.310626	0.875	0.902	5.42194e-38
FCGRT	1.59181e-42	-0.246593	0.935	0.958	5.82617e-38
PLIN2	2.0208e-42	-0.707353	0.405	0.531	7.39634e-38
PTCH2	3.35811e-42	-0.766909	0.284	0.412	1.2291e-37
MACF1	3.68902e-42	0.430458	0.802	0.712	1.35022e-37
MLLT11	3.77329e-42	-1.34645	0.063	0.148	1.38106e-37
HLA-F	6.65476e-42	-0.427269	0.652	0.744	2.43571e-37
CUX1	9.36535e-42	0.267263	0.964	0.946	3.42781e-37
PICALM	1.82895e-41	0.242089	0.989	0.975	6.69413e-37
ZFAS1	3.80636e-41	-0.290123	0.902	0.929	1.39317e-36
CBL	7.76455e-41	0.416329	0.741	0.631	2.8419e-36
GADD45B	8.83411e-41	-0.544362	0.632	0.725	3.23337e-36
YPEL5	9.65214e-41	-0.364751	0.772	0.838	3.53278e-36
RPS29	1.35812e-40	-0.165558	0.996	0.997	4.97087e-36
CCDC88A	1.36015e-40	0.379999	0.856	0.805	4.97827e-36
THBS1	1.6617e-40	-1.47336	0.066	0.151	6.082e-36
HIST2H2AC	2.84528e-40	-0.657964	0.289	0.419	1.0414e-35
ASAP1	1.22664e-39	0.338976	0.939	0.901	4.48963e-35
NOCT	1.23179e-39	-0.780437	0.271	0.393	4.50846e-35
RPL14	1.39039e-39	-0.179741	0.991	0.993	5.08896e-35
APBB1IP	1.60392e-39	0.312494	0.919	0.879	5.87053e-35
HLA-DPB1	2.00394e-39	-0.500274	0.63	0.72	7.33462e-35
SPAG9	2.66033e-39	-0.40053	0.767	0.84	9.73708e-35
LITAF	4.42399e-39	0.61444	0.599	0.477	1.61922e-34
RBM39	9.14166e-39	-0.279519	0.925	0.941	3.34594e-34
LST1	9.22253e-39	-0.192533	0.991	0.991	3.37554e-34
MARK3	1.25922e-38	0.369119	0.81	0.731	4.60889e-34
IL17RA	1.68938e-38	0.298832	0.909	0.847	6.18331e-34
RPS10	2.40359e-38	-0.258903	0.899	0.929	8.79737e-34
PRKCB	2.58273e-38	0.232849	0.982	0.974	9.45305e-34
CAP1	4.55354e-38	0.255926	0.945	0.904	1.66664e-33
SNHG8	8.52398e-38	-0.569144	0.439	0.552	3.11986e-33
EVI5	8.88622e-38	0.315587	0.871	0.809	3.25245e-33
TOM1	9.00992e-38	-0.405649	0.745	0.799	3.29772e-33
RPL18A	1.24944e-37	-0.158091	0.998	0.998	4.57306e-33
SRSF5	1.79753e-37	-0.312616	0.855	0.888	6.57915e-33
AHR	1.79887e-37	-0.399718	0.652	0.753	6.58406e-33
RPL17	1.90228e-37	-0.159774	0.995	0.997	6.96252e-33
UBAP1	1.95584e-37	-0.41366	0.734	0.797	7.15858e-33
S100A4	2.38223e-37	0.155281	1	0.999	8.7192e-33
LINC02384	2.64329e-37	-1.02255	0.111	0.208	9.67472e-33
LYST	4.63468e-37	0.271277	0.973	0.95	1.69634e-32
NUMB	5.14753e-37	0.242002	0.976	0.953	1.88405e-32
RPL31	6.0509e-37	-0.217271	0.953	0.957	2.21469e-32
ZFAND5	6.06651e-37	-0.347814	0.834	0.861	2.2204e-32
RPS15A	6.7548e-37	-0.155052	0.998	0.999	2.47233e-32
TOMM7	7.18315e-37	-0.214405	0.944	0.953	2.62911e-32
SAP30	9.00786e-37	-0.687166	0.406	0.516	3.29697e-32
RPS6KC1	9.65356e-37	0.470232	0.666	0.556	3.5333e-32
AC087239.1	1.23078e-36	-0.882017	0.162	0.271	4.50478e-32
LINC00877	1.82905e-36	-0.615883	0.45	0.556	6.69452e-32
OTUD1	3.26734e-36	-0.636577	0.331	0.454	1.19588e-31
SWAP70	3.5373e-36	0.661872	0.429	0.3	1.29469e-31
HNRNPC	4.85688e-36	-0.293988	0.88	0.902	1.77767e-31
REL	4.8681e-36	-0.394043	0.731	0.796	1.78177e-31
HECA	5.14348e-36	-0.4331	0.677	0.751	1.88257e-31
PDK4	5.26932e-36	-0.847369	0.185	0.294	1.92862e-31
SYK	6.3368e-36	0.264959	0.934	0.89	2.31933e-31
KDM6B	8.49097e-36	-0.540852	0.487	0.593	3.10778e-31
CYP27A1	9.38546e-36	-0.482866	0.349	0.484	3.43517e-31
PMAIP1	9.79772e-36	-0.785469	0.24	0.355	3.58606e-31
ELL2	9.90396e-36	-0.731353	0.415	0.521	3.62495e-31
YME1L1	1.04732e-35	-0.39923	0.656	0.741	3.83329e-31
ACER3	1.38244e-35	0.415668	0.733	0.637	5.05985e-31
NFKB1	1.63544e-35	-0.423764	0.747	0.8	5.98588e-31
MICAL2	2.77664e-35	0.419496	0.755	0.675	1.01628e-30
RPS14	2.78314e-35	-0.130927	1	1	1.01866e-30
MARCKS	4.04333e-35	-0.575376	0.406	0.53	1.4799e-30
RPL23A	5.68996e-35	-0.162111	0.989	0.991	2.08258e-30
RIPK2	7.0717e-35	-0.436998	0.526	0.635	2.58831e-30
CLK1	1.01736e-34	-0.474167	0.567	0.661	3.72364e-30
PLBD1	1.06241e-34	0.385008	0.892	0.836	3.88853e-30
UBE2D3	1.12461e-34	-0.250908	0.953	0.958	4.11618e-30
NACC2	1.14533e-34	0.441219	0.644	0.522	4.19203e-30
STIM1	1.47807e-34	0.369487	0.786	0.689	5.40988e-30
GRB2	1.79148e-34	0.217427	0.974	0.958	6.55698e-30
RPS23	2.07856e-34	-0.134921	1	0.999	7.60772e-30
AL499604.1	2.74953e-34	-0.861481	0.145	0.245	1.00636e-29
TRIB1	2.8018e-34	-0.633796	0.305	0.418	1.02549e-29
AC245014.3	3.9704e-34	-0.870467	0.212	0.32	1.45321e-29
MCTP2	9.39101e-34	0.721471	0.435	0.319	3.43721e-29
AF111167.1	1.54772e-33	-1.07107	0.078	0.158	5.66482e-29
RPL22	1.6492e-33	-0.150111	0.993	0.994	6.03624e-29
RPL28	1.70203e-33	-0.114093	1	1	6.22961e-29
SLC31A2	2.01169e-33	-0.523909	0.431	0.541	7.36297e-29
TOP1	2.51645e-33	-0.372425	0.877	0.898	9.21046e-29
F13A1	2.94248e-33	0.540125	0.674	0.577	1.07698e-28
PLCG2	5.15462e-33	-0.307584	0.803	0.848	1.88664e-28
TSPYL2	6.11661e-33	-0.940615	0.131	0.226	2.23874e-28
MAP1LC3B	7.24399e-33	-0.304878	0.787	0.847	2.65137e-28
NIBAN1	9.27324e-33	0.46995	0.637	0.522	3.3941e-28
ZBTB10	9.34706e-33	-0.950439	0.15	0.247	3.42112e-28
VAV3	9.83265e-33	0.397611	0.772	0.7	3.59885e-28
AC011444.3	1.24861e-32	-0.976583	0.086	0.17	4.57002e-28
EIF4G3	1.79084e-32	0.349522	0.857	0.806	6.55466e-28
VCL	1.99411e-32	0.470135	0.684	0.594	7.29864e-28
STK3	2.00223e-32	0.400684	0.701	0.596	7.32836e-28
RFLNB	2.24477e-32	0.594419	0.384	0.258	8.21607e-28
RPS2	7.59472e-32	-0.157581	0.996	0.998	2.77974e-27
RPL24	8.74727e-32	-0.146174	0.994	0.994	3.20159e-27
YTHDF3	9.44003e-32	-0.447621	0.593	0.677	3.45514e-27
USP3	1.02592e-31	0.224173	0.967	0.944	3.75496e-27
G0S2	1.08331e-31	-1.32869	0.112	0.198	3.96504e-27
RFX2	1.10787e-31	-0.461827	0.465	0.586	4.0549e-27
LRMDA	1.16978e-31	0.249101	0.965	0.956	4.2815e-27
MEF2A	1.61149e-31	0.288603	0.891	0.846	5.89823e-27
CMTM6	2.23353e-31	0.339662	0.745	0.662	8.17495e-27
ITGAM	2.46652e-31	0.303954	0.837	0.757	9.0277e-27
RGS2	2.89351e-31	-0.287682	0.789	0.879	1.05905e-26
SKP1	2.95258e-31	-0.293497	0.82	0.858	1.08067e-26
RPLP2	2.97782e-31	-0.129452	0.998	0.998	1.08991e-26
NIBAN2	3.04842e-31	0.566716	0.443	0.322	1.11575e-26
SUSD1	3.9452e-31	0.473898	0.592	0.485	1.44398e-26
CEBPD	4.26408e-31	-0.241039	0.955	0.971	1.5607e-26
CDKN1A	4.48213e-31	-0.524603	0.476	0.572	1.6405e-26
ZFAND3	4.55932e-31	0.198432	0.984	0.975	1.66876e-26
DNAJA1	5.08851e-31	-0.266669	0.841	0.877	1.86244e-26
HIST1H1D	5.29029e-31	-0.876146	0.233	0.332	1.9363e-26
SRPK2	5.84303e-31	0.279031	0.905	0.857	2.13861e-26
RPS15	5.98986e-31	-0.127003	0.998	0.997	2.19235e-26
DUSP2	6.46046e-31	-0.971201	0.128	0.217	2.36459e-26
IFNAR2	1.39308e-30	0.439786	0.65	0.55	5.09882e-26
KLHL2	1.4621e-30	0.413588	0.673	0.568	5.35144e-26
HSPA5	1.53055e-30	-0.483661	0.667	0.725	5.60195e-26
RPL18	1.55741e-30	-0.127081	0.999	0.999	5.70029e-26
CALM2	1.73581e-30	-0.198276	0.962	0.97	6.35323e-26
IGLC1	1.81489e-30	1.25626	0.1	0.032	6.64268e-26
SERF2	1.81958e-30	-0.124153	0.998	1	6.65985e-26
HSPH1	2.72057e-30	-0.889108	0.191	0.288	9.95757e-26
PTPRC	3.00743e-30	0.165715	0.998	0.994	1.10075e-25
RPL38	3.31871e-30	-0.16726	0.983	0.983	1.21468e-25
VPS13B	4.33253e-30	0.260855	0.901	0.856	1.58575e-25
GAPDH	5.10766e-30	0.150814	0.997	0.996	1.86945e-25
HIST1H4C	7.81074e-30	-0.534832	0.528	0.617	2.85881e-25
OSCAR	9.89065e-30	0.379328	0.734	0.647	3.62008e-25
TRA2A	1.16746e-29	-0.367678	0.698	0.758	4.27303e-25
MS4A6A	1.7061e-29	-0.232309	0.943	0.944	6.24449e-25
VEGFA	1.90392e-29	-0.793568	0.21	0.308	6.96853e-25
CFD	3.05479e-29	-0.237114	0.919	0.943	1.11808e-24
FAM126A	3.17147e-29	0.657603	0.42	0.312	1.16079e-24
ERC1	3.18027e-29	0.323401	0.833	0.782	1.16401e-24
SP100	5.41147e-29	0.319273	0.839	0.781	1.98065e-24
CLTC	6.95851e-29	0.360888	0.747	0.665	2.54688e-24
C9orf72	8.5794e-29	-0.275401	0.83	0.872	3.14015e-24
JAK2	8.67101e-29	0.322772	0.825	0.765	3.17368e-24
PRKY	1.73318e-28	-0.935264	0.085	0.161	6.34362e-24
WDR45B	1.84088e-28	-0.599153	0.4	0.496	6.73781e-24
THAP9	2.00324e-28	-0.978781	0.1	0.179	7.33207e-24
AC020911.2	2.24836e-28	-0.655826	0.219	0.319	8.22923e-24
AC091271.1	2.25606e-28	-0.822975	0.126	0.214	8.25739e-24
IQCN	2.71159e-28	-0.606711	0.261	0.366	9.92471e-24
CAST	3.03544e-28	0.206325	0.961	0.946	1.111e-23
DNAJB1	3.48293e-28	-0.654548	0.27	0.374	1.27479e-23
SOCS1	4.29905e-28	-1.26721	0.044	0.102	1.57349e-23
USP32	4.68629e-28	0.293439	0.834	0.761	1.71523e-23
HIST2H2AA4	4.93614e-28	-1.10124	0.066	0.135	1.80668e-23
USP34	5.27786e-28	0.295611	0.832	0.775	1.93175e-23
HLA-DQA1	5.51141e-28	-0.416109	0.275	0.379	2.01723e-23
BAZ2B	6.57478e-28	0.284281	0.909	0.856	2.40644e-23
COQ7	7.32682e-28	-0.704242	0.222	0.321	2.68169e-23
H1FX	8.80023e-28	-0.492185	0.702	0.75	3.22097e-23
RGCC	1.13876e-27	-0.58874	0.21	0.312	4.16796e-23
RPL10A	1.14469e-27	-0.175066	0.971	0.978	4.18968e-23
SLC2A3	1.3158e-27	0.52499	0.771	0.701	4.81594e-23
SETX	1.95618e-27	0.323074	0.79	0.722	7.15983e-23
AC239799.2	2.00335e-27	-1.35753	0.085	0.156	7.33246e-23
GNAQ	2.63331e-27	0.189845	0.976	0.964	9.63817e-23
NFE2	2.70407e-27	0.480166	0.508	0.397	9.89718e-23
RASA2	3.36378e-27	0.412435	0.641	0.538	1.23118e-22
DOCK10	3.47922e-27	0.570947	0.671	0.601	1.27343e-22
TMSB4X	3.85695e-27	-0.105256	1	1	1.41168e-22
TGIF1	4.49249e-27	-0.626402	0.26	0.359	1.6443e-22
AC044849.1	4.72e-27	-0.8384	0.111	0.193	1.72757e-22
CLEC4E	5.41611e-27	-0.364261	0.696	0.766	1.98235e-22
CFL1	5.42704e-27	0.161785	0.988	0.983	1.98635e-22
AL450998.2	6.47366e-27	-0.711832	0.181	0.275	2.36942e-22
AP3B1	7.78838e-27	0.275894	0.845	0.786	2.85062e-22
PDCD4	8.11541e-27	-0.438617	0.59	0.666	2.97032e-22
RPL22L1	8.81668e-27	-0.435227	0.501	0.59	3.22699e-22
ATP9B	9.33011e-27	0.428418	0.63	0.545	3.41491e-22
ANO6	1.11307e-26	0.368078	0.678	0.583	4.07393e-22
NAIP	1.37762e-26	0.365428	0.672	0.58	5.04223e-22
ARL15	1.53326e-26	0.262118	0.911	0.861	5.61188e-22
IRS2	2.27076e-26	-0.348461	0.672	0.76	8.31119e-22
POU2F2	3.28733e-26	0.271841	0.883	0.832	1.20319e-21
PUDP	3.85827e-26	0.598576	0.383	0.279	1.41216e-21
NPM1	5.8687e-26	-0.293851	0.757	0.802	2.148e-21
TAGAP	5.87985e-26	-0.466646	0.395	0.493	2.15209e-21
AP1S2	7.6505e-26	-0.18729	0.93	0.944	2.80016e-21
AGTPBP1	7.80668e-26	0.236695	0.952	0.927	2.85732e-21
RPS3A	7.84794e-26	-0.130453	0.999	0.998	2.87243e-21
AGPAT3	8.38859e-26	0.385526	0.662	0.574	3.07031e-21
CASC8	9.04313e-26	-0.8379	0.109	0.187	3.30988e-21
FCAR	9.94422e-26	-0.428173	0.485	0.585	3.63968e-21
SNHG6	1.04278e-25	-0.302425	0.721	0.776	3.81666e-21
AC025171.3	1.04857e-25	-0.795814	0.138	0.222	3.83786e-21
RASGEF1B	1.16282e-25	-0.351433	0.423	0.532	4.25602e-21
TBC1D22A	1.56958e-25	0.294878	0.827	0.782	5.74482e-21
XBP1	1.778e-25	-0.42083	0.548	0.623	6.50764e-21
SPIDR	2.06064e-25	0.236823	0.936	0.913	7.54214e-21
GABARAPL1	2.7732e-25	-0.449135	0.41	0.513	1.01502e-20
CDYL	3.09263e-25	0.380349	0.631	0.534	1.13193e-20
AC040970.1	3.59085e-25	-0.936751	0.126	0.206	1.31429e-20
HTRA1	3.91611e-25	1.12981	0.144	0.071	1.43334e-20
WASF2	3.99218e-25	0.244116	0.881	0.836	1.46118e-20
RNF24	4.62852e-25	0.348929	0.747	0.672	1.69408e-20
IFFO2	4.70448e-25	-0.668045	0.265	0.356	1.72189e-20
ETF1	4.97953e-25	-0.348355	0.662	0.726	1.82256e-20
CCNY	5.51358e-25	0.243598	0.932	0.911	2.01802e-20
PIK3CB	6.24073e-25	0.343636	0.713	0.629	2.28417e-20
PLP2	6.55082e-25	0.296946	0.795	0.738	2.39766e-20
TAOK1	7.54304e-25	0.303169	0.777	0.704	2.76083e-20
TYROBP	8.10076e-25	-0.103476	0.999	0.998	2.96496e-20
ANXA2	9.00309e-25	0.209895	0.976	0.964	3.29522e-20
YWHAQ	1.11195e-24	-0.418281	0.627	0.692	4.06986e-20
FCHSD2	1.20791e-24	0.346167	0.817	0.776	4.42107e-20
TSC22D2	1.32042e-24	-0.476622	0.514	0.592	4.83288e-20
NAV1	1.59594e-24	1.20059	0.144	0.072	5.84128e-20
LRRC8C	1.79672e-24	0.526887	0.509	0.412	6.57619e-20
MOB3B	1.87056e-24	0.65337	0.352	0.253	6.84642e-20
TMTC1	2.12281e-24	0.768041	0.26	0.168	7.7697e-20
RPS6	2.47323e-24	-0.137442	0.996	0.996	9.05227e-20
RXRA	2.53806e-24	0.312361	0.77	0.704	9.28954e-20
WDFY3	2.93062e-24	0.24551	0.882	0.825	1.07264e-19
ARL4A	3.15142e-24	-0.60216	0.314	0.407	1.15345e-19
UBR2	3.57906e-24	0.291583	0.778	0.71	1.30997e-19
CHCHD10	4.82402e-24	-0.422359	0.491	0.574	1.76564e-19
CKS2	4.83298e-24	-0.777426	0.184	0.27	1.76892e-19
MYO1G	5.00665e-24	0.32284	0.755	0.678	1.83248e-19
PATL2	7.21001e-24	-0.720945	0.132	0.212	2.63894e-19
RPL7A	7.26372e-24	-0.117824	0.997	0.998	2.6586e-19
MYOSLID	7.3333e-24	-0.709523	0.162	0.249	2.68406e-19
ASPH	7.9894e-24	0.466328	0.524	0.428	2.9242e-19
ZC3H12A	9.28955e-24	-0.918481	0.105	0.178	3.40007e-19
FYB1	1.05591e-23	0.210156	0.977	0.958	3.86474e-19
HSPE1	1.54649e-23	-0.538701	0.371	0.458	5.66032e-19
BIRC3	1.63632e-23	-0.823734	0.135	0.214	5.98908e-19
MAPK14	1.81457e-23	0.334169	0.831	0.782	6.64149e-19
HDAC8	1.9678e-23	0.545699	0.455	0.355	7.20235e-19
LPGAT1	2.65004e-23	0.345652	0.699	0.611	9.69943e-19
FNDC3A	2.66522e-23	0.412286	0.662	0.577	9.75498e-19
CHMP1B	3.02733e-23	-0.426762	0.486	0.57	1.10803e-18
CD37	3.09625e-23	-0.196035	0.902	0.92	1.13326e-18
PIK3CD	3.09767e-23	0.330221	0.696	0.604	1.13378e-18
TMEM176B	3.44198e-23	0.418166	0.487	0.378	1.2598e-18
CPM	4.03371e-23	-0.710228	0.21	0.298	1.47638e-18
ITFG1	4.56364e-23	0.299408	0.767	0.701	1.67034e-18
RAB3D	4.60273e-23	0.383378	0.551	0.455	1.68465e-18
CCDC69	4.748e-23	0.301428	0.763	0.686	1.73781e-18
HECTD1	5.07716e-23	0.351384	0.609	0.508	1.85829e-18
DENND1A	7.91811e-23	0.211112	0.963	0.947	2.89811e-18
MYLIP	7.94398e-23	-0.402067	0.417	0.52	2.90758e-18
LINC02062	8.65063e-23	-0.692104	0.164	0.249	3.16622e-18
ADAM8	9.67938e-23	0.493997	0.358	0.257	3.54275e-18
ANKRD11	1.09885e-22	0.213881	0.902	0.867	4.0219e-18
CD68	1.20888e-22	-0.207752	0.925	0.937	4.42464e-18
AGO4	1.25763e-22	0.28708	0.778	0.705	4.60304e-18
ALDH1A1	1.45821e-22	-0.644327	0.178	0.265	5.33721e-18
GPRIN3	1.62023e-22	0.753641	0.238	0.153	5.93021e-18
CCDC122	1.72067e-22	-1.01607	0.055	0.111	6.29782e-18
PPIF	1.7896e-22	-0.642079	0.251	0.34	6.5501e-18
PPP1R12A	2.13189e-22	0.232148	0.876	0.845	7.80293e-18
PPM1N	2.33579e-22	-1.09949	0.048	0.101	8.54924e-18
ADAM10	3.01304e-22	0.25278	0.853	0.811	1.1028e-17
PCSK5	3.06527e-22	0.397832	0.559	0.461	1.12192e-17
AC079305.1	3.26769e-22	-1.12157	0.048	0.1	1.19601e-17
HNRNPH1	3.67694e-22	-0.298928	0.716	0.772	1.3458e-17
TBL1X	3.71451e-22	0.283407	0.836	0.774	1.35955e-17
HIST1H1B	3.98299e-22	-1.03997	0.07	0.13	1.45781e-17
EIF4A2	4.92842e-22	-0.369293	0.547	0.626	1.80385e-17
EIF4A3	5.38762e-22	-0.445223	0.449	0.533	1.97192e-17
AKIRIN2	5.60468e-22	-0.330915	0.656	0.714	2.05137e-17
SH3KBP1	6.30652e-22	0.194752	0.949	0.929	2.30825e-17
PCNX1	6.95885e-22	0.310657	0.77	0.702	2.54701e-17
HSPA1B	7.15979e-22	-1.07939	0.118	0.188	2.62056e-17
EFHD2	7.67075e-22	0.199821	0.954	0.924	2.80757e-17
HIST1H3D	7.95563e-22	-0.778684	0.122	0.195	2.91184e-17
TMEM123	8.29937e-22	-0.367421	0.67	0.722	3.03765e-17
SLC25A3	8.98839e-22	0.228764	0.851	0.814	3.28984e-17
APRT	1.06955e-21	-0.250355	0.791	0.839	3.91466e-17
PFDN5	1.08717e-21	-0.119897	0.997	0.998	3.97915e-17
PLEKHG2	1.18999e-21	-0.426047	0.403	0.498	4.35549e-17
NFKB2	1.30972e-21	-0.596201	0.268	0.355	4.79371e-17
ADD3	1.46351e-21	0.320733	0.724	0.65	5.35658e-17
TP53BP2	1.63687e-21	-0.44274	0.492	0.568	5.99111e-17
ZNF148	1.71843e-21	0.281332	0.734	0.641	6.28962e-17
HLA-DRB1	1.82014e-21	0.0200215	0.85	0.898	6.66188e-17
PIAS1	1.83294e-21	0.207404	0.911	0.875	6.70875e-17
MS4A7	2.02147e-21	-0.409184	0.554	0.625	7.39879e-17
TMTC2	2.8537e-21	0.33684	0.798	0.744	1.04448e-16
MED13L	3.07645e-21	0.182727	0.987	0.979	1.12601e-16
SIAH2-AS1	3.2561e-21	-0.916686	0.086	0.149	1.19176e-16
DLEU1	3.58187e-21	-0.290826	0.436	0.534	1.311e-16
PECAM1	3.85301e-21	0.249739	0.906	0.875	1.41024e-16
MED26	4.24932e-21	-0.635435	0.237	0.321	1.55529e-16
FOXO3	5.07566e-21	-0.269505	0.866	0.898	1.85774e-16
NCOR1	5.08541e-21	0.243053	0.829	0.783	1.86131e-16
SAMHD1	5.13781e-21	0.165545	0.972	0.958	1.88049e-16
NR4A3	5.14244e-21	-0.783021	0.131	0.204	1.88218e-16
ADAMTS2	5.4793e-21	0.420773	0.298	0.202	2.00548e-16
RBM47	5.55239e-21	0.217253	0.976	0.963	2.03223e-16
DYNLL1	5.62412e-21	-0.252889	0.874	0.904	2.05848e-16
BHLHE40-AS1	5.72649e-21	-0.747449	0.107	0.176	2.09595e-16
MID1IP1	6.62937e-21	-0.534894	0.349	0.434	2.42642e-16
IRAK3	8.10459e-21	-0.214359	0.934	0.955	2.96636e-16
KMT2E-AS1	1.03783e-20	-0.576002	0.242	0.325	3.79855e-16
RCOR1	1.05765e-20	0.256498	0.846	0.79	3.87111e-16
F5	1.06708e-20	0.548143	0.352	0.259	3.9056e-16
ASH1L	1.13265e-20	0.235872	0.864	0.824	4.14562e-16
AC008440.1	1.1978e-20	-0.688727	0.123	0.196	4.38408e-16
TMA7	1.25662e-20	-0.15675	0.97	0.974	4.59934e-16
QKI	1.27358e-20	-0.176171	0.979	0.985	4.66142e-16
RHOG	1.30823e-20	0.234378	0.816	0.756	4.78825e-16
ATP6V0C	1.32954e-20	-0.173945	0.944	0.957	4.86625e-16
AC017083.1	1.35563e-20	-1.08586	0.05	0.102	4.96173e-16
HSPD1	1.55119e-20	-0.444325	0.422	0.505	5.67752e-16
USP36	1.67044e-20	-0.553803	0.326	0.412	6.11398e-16
TET3	1.70177e-20	0.300015	0.774	0.719	6.22864e-16
MYADM	1.8042e-20	-0.243128	0.774	0.821	6.60355e-16
PAN3	1.90791e-20	0.207619	0.915	0.878	6.98314e-16
PRAM1	2.19717e-20	0.280579	0.785	0.72	8.04187e-16
HMGN2	2.21848e-20	-0.273447	0.734	0.78	8.11985e-16
HERPUD1	2.24622e-20	-0.324525	0.684	0.742	8.22138e-16
RPL37A	2.26149e-20	-0.129662	0.993	0.996	8.27727e-16
PIGA	2.49081e-20	-0.640449	0.192	0.274	9.1166e-16
TMEM131	2.77471e-20	0.271552	0.739	0.667	1.01557e-15
CARD16	3.05164e-20	-0.195483	0.86	0.898	1.11693e-15
FPR1	4.21215e-20	0.263263	0.845	0.797	1.54169e-15
MAN1A1	4.63907e-20	-0.372683	0.572	0.638	1.69795e-15
FAM49B	4.74951e-20	0.169558	0.973	0.965	1.73837e-15
SVIL	4.79031e-20	0.37397	0.643	0.559	1.7533e-15
GRASP	4.98065e-20	-0.862615	0.124	0.192	1.82297e-15
CLIC4	5.53554e-20	-0.56902	0.51	0.579	2.02606e-15
HLA-DQB1	5.61851e-20	-0.317365	0.579	0.644	2.05643e-15
ZFY	6.27976e-20	-1.05731	0.053	0.104	2.29845e-15
HIST1H2AC	6.57678e-20	-0.590463	0.289	0.374	2.40717e-15
SMIM25	6.69852e-20	-0.353791	0.585	0.657	2.45173e-15
ARID5B	6.7633e-20	0.692919	0.271	0.189	2.47544e-15
BRCA2	7.41066e-20	-1.05173	0.057	0.109	2.71238e-15
SORT1	7.44937e-20	0.419196	0.501	0.404	2.72654e-15
SREBF2-AS1	7.66459e-20	-1.02355	0.052	0.103	2.80532e-15
TACC1	8.12073e-20	-0.341449	0.72	0.755	2.97227e-15
CLU	8.13365e-20	0.817132	0.285	0.205	2.977e-15
PXN	8.73566e-20	0.362031	0.523	0.421	3.19734e-15
CTNNA1	9.67014e-20	0.264956	0.771	0.701	3.53937e-15
GLG1	9.83349e-20	0.261591	0.774	0.714	3.59915e-15
BLVRB	1.15684e-19	-0.185557	0.919	0.933	4.23413e-15
TMOD3	1.43642e-19	0.261807	0.761	0.7	5.25746e-15
ME1	1.45344e-19	0.8469	0.205	0.131	5.31975e-15
ATP1B3	1.47486e-19	-0.321967	0.758	0.797	5.39814e-15
FRY	1.53529e-19	0.283172	0.843	0.796	5.6193e-15
ACAP2	1.55736e-19	0.164847	0.962	0.949	5.70011e-15
LINC01220	1.64683e-19	-0.554403	0.219	0.302	6.02755e-15
TNFRSF1A	1.67509e-19	0.269637	0.703	0.618	6.131e-15
FMNL1	1.82144e-19	0.23646	0.821	0.772	6.66666e-15
AC007384.1	1.89553e-19	-0.631328	0.196	0.274	6.93783e-15
ABHD5	2.12616e-19	-0.483269	0.475	0.551	7.78197e-15
SPAG5-AS1	2.37954e-19	-0.805079	0.107	0.171	8.70936e-15
ACSL1	2.43909e-19	-0.0998673	0.889	0.929	8.9273e-15
RICTOR	2.48048e-19	0.319331	0.636	0.554	9.07879e-15
ITSN2	2.53633e-19	0.257347	0.806	0.743	9.28323e-15
CCM2	2.69513e-19	0.331354	0.637	0.553	9.86443e-15
RNASE1	2.98055e-19	0.956332	0.169	0.101	1.09091e-14
AFTPH	3.03512e-19	0.265501	0.699	0.608	1.11089e-14
AL450992.3	3.16801e-19	-0.648679	0.145	0.219	1.15952e-14
CYTIP	3.59948e-19	0.341732	0.704	0.641	1.31745e-14
MBOAT7	3.62987e-19	0.35135	0.575	0.482	1.32857e-14
ARPC5	3.64277e-19	0.166919	0.964	0.95	1.33329e-14
FAM20A	3.95923e-19	1.03511	0.206	0.136	1.44912e-14
LDLR	3.98256e-19	-0.465229	0.46	0.529	1.45766e-14
B4GALT1	4.28761e-19	-0.302221	0.746	0.793	1.56931e-14
ALDH2	4.47039e-19	-0.255198	0.772	0.813	1.63621e-14
CRTC3	4.54606e-19	0.363624	0.527	0.434	1.6639e-14
TUBA1B	4.85668e-19	0.357717	0.706	0.637	1.77759e-14
CYCS	4.93428e-19	-0.415306	0.487	0.555	1.806e-14
UBASH3B	6.65187e-19	0.616876	0.403	0.317	2.43465e-14
APC	6.74207e-19	0.351675	0.576	0.487	2.46766e-14
RELL1	6.85457e-19	-0.316245	0.547	0.635	2.50884e-14
ASAH1	7.216e-19	-0.205048	0.897	0.907	2.64113e-14
TMEM39A	7.36722e-19	-0.524705	0.278	0.357	2.69648e-14
RNF138	7.36826e-19	-0.369426	0.566	0.64	2.69686e-14
LINC00886	7.46395e-19	-0.891927	0.064	0.117	2.73188e-14
IFNGR2	8.01604e-19	0.239266	0.879	0.839	2.93395e-14
RABGEF1	9.94641e-19	-0.232952	0.884	0.91	3.64048e-14
CCZ1B	1.00273e-18	0.641882	0.224	0.146	3.6701e-14
ZNF106	1.10788e-18	0.242994	0.782	0.724	4.05495e-14
GCA	1.11284e-18	0.280198	0.826	0.769	4.07309e-14
EPS15	1.12885e-18	0.257661	0.799	0.752	4.13171e-14
ARPC1A	1.26388e-18	0.395386	0.455	0.364	4.62593e-14
TULP2	1.27255e-18	-0.642421	0.162	0.236	4.65767e-14
TRIP12	1.79762e-18	0.224839	0.813	0.752	6.57945e-14
TPST1	1.83254e-18	0.390076	0.409	0.32	6.70728e-14
ARPC1B	1.94889e-18	0.122311	0.996	0.994	7.13315e-14
DYM	2.28202e-18	0.259705	0.731	0.665	8.35242e-14
EIF1AY	2.89477e-18	-0.583823	0.097	0.16	1.05951e-13
ARID1A	2.89998e-18	0.22951	0.78	0.706	1.06142e-13
HIST1H2BD	3.30254e-18	-0.572457	0.117	0.184	1.20876e-13
GK	3.53876e-18	0.430967	0.442	0.356	1.29522e-13
GNA15	3.63493e-18	0.440571	0.434	0.344	1.33042e-13
TMEM176A	3.64443e-18	0.615447	0.308	0.227	1.3339e-13
RASA1	3.84156e-18	0.349863	0.564	0.48	1.40605e-13
RNH1	3.93849e-18	-0.216039	0.807	0.844	1.44153e-13
RPL6	4.01099e-18	-0.0939612	0.998	0.997	1.46806e-13
ANKRD13D	4.08267e-18	0.33424	0.656	0.58	1.4943e-13
GATAD2A	4.2296e-18	0.304748	0.606	0.52	1.54808e-13
IRF1	4.31708e-18	-0.317649	0.598	0.665	1.5801e-13
TPM3	4.40996e-18	0.158579	0.968	0.954	1.61409e-13
SCAF11	4.67761e-18	0.222631	0.839	0.784	1.71205e-13
CRYBG1	4.73446e-18	0.362182	0.572	0.493	1.73286e-13
SLA	4.85911e-18	-0.323706	0.682	0.741	1.77848e-13
PPDPF	5.42948e-18	-0.279591	0.712	0.753	1.98725e-13
ZBTB16	5.49744e-18	-1.11016	0.298	0.363	2.01212e-13
PHACTR2	5.74981e-18	0.300507	0.78	0.738	2.10449e-13
CD300E	5.94154e-18	0.332751	0.687	0.622	2.17466e-13
SP3	6.2218e-18	0.275102	0.734	0.667	2.27724e-13
COG5	6.86799e-18	0.286714	0.714	0.651	2.51375e-13
MORF4L2	6.99689e-18	-0.423915	0.442	0.515	2.56093e-13
MEF2C	8.03175e-18	0.27855	0.817	0.77	2.9397e-13
HIST1H2BC	8.09705e-18	-0.616207	0.13	0.199	2.9636e-13
AL627171.2	8.2265e-18	-0.515532	0.248	0.325	3.01098e-13
RPL5	8.33849e-18	-0.123434	0.983	0.986	3.05197e-13
TTC17	1.04007e-17	0.314239	0.671	0.605	3.80677e-13
MALAT1	1.089e-17	0.141789	1	1	3.98585e-13
SREBF2	1.12791e-17	0.390858	0.574	0.497	4.12826e-13
PHYKPL	1.14624e-17	0.422491	0.497	0.422	4.19537e-13
GPX4	1.15011e-17	-0.189702	0.907	0.932	4.20952e-13
EIF5	1.32721e-17	-0.247232	0.786	0.82	4.85771e-13
ELL	1.3936e-17	-0.43185	0.451	0.521	5.10073e-13
SPI1	1.44422e-17	0.176327	0.948	0.931	5.286e-13
AC004854.2	1.52864e-17	-0.996031	0.058	0.106	5.59496e-13
SLC36A1	1.58256e-17	0.54563	0.331	0.248	5.79233e-13
KIF9	1.61732e-17	-0.873496	0.089	0.146	5.91956e-13
NDUFB2	1.71325e-17	-0.230531	0.828	0.861	6.27066e-13
SLC39A11	1.98668e-17	0.290037	0.754	0.704	7.27144e-13
COMMD6	1.99575e-17	-0.176392	0.912	0.931	7.30464e-13
CFAP20	2.02806e-17	-0.770399	0.099	0.159	7.42289e-13
NSUN6	2.0296e-17	-0.573806	0.207	0.281	7.42854e-13
NCOA1	2.06864e-17	0.198583	0.897	0.859	7.57144e-13
ITCH	2.41499e-17	0.246615	0.769	0.705	8.83912e-13
PAFAH1B2	2.47557e-17	0.327127	0.531	0.443	9.06085e-13
ZNF407	2.62052e-17	0.325342	0.659	0.592	9.59136e-13
ATXN2	2.65196e-17	0.273863	0.664	0.597	9.70643e-13
SQSTM1	2.66789e-17	-0.297788	0.791	0.809	9.76475e-13
DNAJB9	2.77306e-17	-0.544543	0.21	0.286	1.01497e-12
FLVCR2	2.88888e-17	0.526172	0.35	0.268	1.05736e-12
CUL5	2.89406e-17	0.374644	0.494	0.41	1.05926e-12
DDX39A	3.3977e-17	-0.490567	0.365	0.441	1.24359e-12
GSTO1	4.08993e-17	0.205649	0.883	0.842	1.49696e-12
RNGTT	4.33312e-17	0.312929	0.608	0.529	1.58597e-12
MGAT1	4.43001e-17	-0.256028	0.747	0.778	1.62143e-12
WDR1	4.43203e-17	0.30039	0.637	0.559	1.62217e-12
GASK1B	4.48609e-17	0.415192	0.582	0.514	1.64195e-12
TRAPPC9	4.77922e-17	0.279378	0.721	0.655	1.74924e-12
FRYL	4.97624e-17	0.252376	0.74	0.674	1.82135e-12
ARHGAP1	5.30236e-17	0.46436	0.313	0.232	1.94072e-12
KLHDC10	5.42329e-17	0.421115	0.391	0.306	1.98498e-12
DLG1	5.74727e-17	0.311658	0.587	0.497	2.10356e-12
ATAD2B	6.07973e-17	0.25519	0.78	0.736	2.22524e-12
USP33	6.09659e-17	0.349719	0.518	0.434	2.23141e-12
AL138720.1	6.48705e-17	-0.381295	0.264	0.348	2.37433e-12
ILF3-DT	6.56099e-17	-0.569363	0.225	0.298	2.40139e-12
NFATC3	6.72205e-17	0.316317	0.607	0.533	2.46034e-12
USP25	7.30766e-17	0.273559	0.787	0.729	2.67468e-12
MIF	7.44479e-17	-0.205594	0.793	0.826	2.72487e-12
AC104695.2	7.66034e-17	-0.622095	0.176	0.245	2.80376e-12
ZSWIM6	7.70376e-17	0.190733	0.979	0.974	2.81965e-12
SERP1	7.83088e-17	-0.124314	0.955	0.97	2.86618e-12
KLF9	7.85473e-17	-0.628562	0.258	0.329	2.87491e-12
MT-ND4L	7.86224e-17	-0.151492	0.925	0.95	2.87766e-12
PIK3AP1	7.98662e-17	0.287748	0.741	0.672	2.92318e-12
HIVEP2	8.11318e-17	-0.428086	0.236	0.316	2.9695e-12
PPP1R10	8.19941e-17	-0.319275	0.524	0.591	3.00107e-12
UBR3	8.24742e-17	0.308987	0.615	0.539	3.01864e-12
GLT1D1	8.29305e-17	0.290721	0.745	0.678	3.03534e-12
CRLF3	8.57934e-17	0.312286	0.596	0.505	3.14013e-12
AC008875.3	8.61341e-17	-0.570947	0.145	0.213	3.15259e-12
CIRBP	8.84465e-17	-0.261071	0.682	0.728	3.23723e-12
TREM1	8.88508e-17	-0.276139	0.634	0.703	3.25203e-12
ZNF652	9.17871e-17	0.310572	0.547	0.458	3.3595e-12
ACPP	9.18303e-17	0.423585	0.362	0.276	3.36108e-12
RAC1	9.21608e-17	0.149587	0.961	0.946	3.37318e-12
DENND1B	9.3117e-17	0.407541	0.454	0.369	3.40818e-12
SBDS	9.64204e-17	-0.551781	0.257	0.33	3.52908e-12
MYH9	1.03106e-16	0.173201	0.922	0.887	3.77379e-12
ATP6V1A	1.15301e-16	0.301001	0.646	0.569	4.22012e-12
RPL9	1.15893e-16	-0.1023	0.996	0.996	4.24178e-12
VSTM1	1.1771e-16	0.529753	0.225	0.15	4.30829e-12
BTAF1	1.30464e-16	-0.342492	0.597	0.65	4.77511e-12
BIN1	1.31471e-16	0.874431	0.152	0.092	4.81198e-12
RABGAP1L	1.32428e-16	0.226641	0.89	0.863	4.847e-12
EHBP1L1	1.33712e-16	0.244338	0.746	0.673	4.89398e-12
RPL27	1.34934e-16	-0.105327	0.991	0.992	4.93872e-12
MIR181A1HG	1.39383e-16	-0.279578	0.542	0.613	5.10155e-12
PLIN3	1.40276e-16	0.301687	0.639	0.571	5.13425e-12
AL512603.2	1.57703e-16	-0.50943	0.38	0.45	5.7721e-12
AC009226.1	1.62063e-16	-0.501016	0.16	0.231	5.93167e-12
CDKN2D	1.62868e-16	0.319379	0.549	0.464	5.96112e-12
SF3B5	1.63696e-16	-0.224784	0.769	0.812	5.99144e-12
MED13	1.65887e-16	0.282291	0.652	0.572	6.07163e-12
CREB5	1.69249e-16	0.197047	0.891	0.844	6.19468e-12
TRPC4AP	1.71892e-16	0.310317	0.559	0.476	6.29143e-12
PRKCE	1.79782e-16	-0.407103	0.619	0.663	6.58022e-12
NCKAP1L	1.86463e-16	0.229649	0.801	0.741	6.82473e-12
PTP4A2	1.87923e-16	0.192954	0.894	0.855	6.87818e-12
AL158801.2	2.39778e-16	-0.709643	0.094	0.151	8.77612e-12
FAM168A	2.44335e-16	0.345749	0.565	0.487	8.94292e-12
VIM-AS1	2.44695e-16	-0.45206	0.281	0.36	8.95608e-12
PTPN6	2.54898e-16	0.20667	0.832	0.779	9.32951e-12
DMXL1	2.67095e-16	0.338318	0.558	0.48	9.77596e-12
MIR3945HG	2.80721e-16	-0.713104	0.085	0.139	1.02747e-11
GADD45G	3.02817e-16	-0.908515	0.065	0.114	1.10834e-11
CSTA	3.15388e-16	-0.142184	0.944	0.952	1.15435e-11
ST3GAL5	3.5844e-16	0.548652	0.339	0.262	1.31192e-11
ATRX	3.58765e-16	0.225975	0.745	0.68	1.31312e-11
AKT3	3.61499e-16	0.591259	0.318	0.244	1.32312e-11
RASA3	3.78643e-16	0.421694	0.438	0.353	1.38587e-11
TDRD9	3.85015e-16	0.694408	0.232	0.163	1.40919e-11
HLA-E	3.88413e-16	-0.143912	0.959	0.96	1.42163e-11
METTL9	4.07077e-16	0.233868	0.863	0.825	1.48994e-11
ANKRD12	4.16746e-16	0.198958	0.847	0.807	1.52533e-11
POLR2L	4.29001e-16	-0.20344	0.825	0.854	1.57019e-11
GIGYF2	4.37295e-16	0.291393	0.614	0.541	1.60054e-11
ST6GALNAC3	4.37935e-16	0.179452	0.635	0.541	1.60289e-11
COX6B1	4.52847e-16	-0.140763	0.943	0.953	1.65747e-11
HNRNPF	4.65285e-16	-0.255908	0.722	0.759	1.70299e-11
KIDINS220	4.98372e-16	0.29565	0.63	0.555	1.82409e-11
P2RX1	5.02324e-16	0.368473	0.457	0.367	1.83856e-11
HIPK1	5.39217e-16	-0.331467	0.591	0.645	1.97359e-11
MBD5	5.58497e-16	0.325454	0.622	0.547	2.04416e-11
ATF7	5.81022e-16	0.386967	0.507	0.434	2.1266e-11
RELT	5.97004e-16	-0.312009	0.591	0.645	2.18509e-11
CPVL	6.11787e-16	-0.157643	0.882	0.906	2.2392e-11
NR4A1	6.12898e-16	-0.233446	0.446	0.533	2.24327e-11
PPM1L	6.54965e-16	0.340842	0.595	0.52	2.39724e-11
ARNT	7.01351e-16	0.358659	0.489	0.405	2.56701e-11
CAPZA1	7.22533e-16	0.180799	0.867	0.832	2.64454e-11
EMP1	7.36307e-16	1.32714	0.102	0.053	2.69496e-11
PLXDC2	8.21857e-16	0.125191	0.998	0.992	3.00808e-11
ENO1	8.35905e-16	0.168113	0.927	0.907	3.0595e-11
RELB	8.46165e-16	-0.369578	0.522	0.586	3.09705e-11
RNF169	8.82415e-16	0.368063	0.464	0.38	3.22973e-11
RPS27A	8.89273e-16	-0.0971234	0.999	0.999	3.25483e-11
FPR2	9.25077e-16	0.472076	0.312	0.233	3.38587e-11
STAU2	9.52084e-16	0.40116	0.442	0.363	3.48472e-11
RPL35	1.08176e-15	-0.114218	0.984	0.986	3.95935e-11
ADAM17	1.13298e-15	-0.227185	0.736	0.778	4.14683e-11
TPPP3	1.27968e-15	-0.798936	0.16	0.222	4.68375e-11
RBMS1	1.29322e-15	0.204049	0.838	0.784	4.73333e-11
KCNQ1	1.36587e-15	0.282222	0.704	0.652	4.99922e-11
TMEM258	1.44137e-15	-0.214567	0.774	0.815	5.27554e-11
FOSL1	1.52345e-15	-0.51342	0.287	0.359	5.57597e-11
S100A10	1.55174e-15	0.120534	0.994	0.989	5.67951e-11
GRB10	1.80455e-15	0.603788	0.207	0.14	6.60485e-11
NCOA2	1.91644e-15	0.183738	0.907	0.883	7.01437e-11
MYL12A	2.02531e-15	-0.149247	0.941	0.956	7.41284e-11
ST3GAL2	2.04895e-15	0.448612	0.359	0.28	7.49934e-11
ENSA	2.06559e-15	-0.246637	0.704	0.751	7.56025e-11
BIRC6	2.12353e-15	0.194091	0.888	0.869	7.77234e-11
DOCK2	2.12992e-15	0.134498	0.977	0.969	7.79574e-11
HELZ	2.17079e-15	0.212563	0.838	0.794	7.9453e-11
HMGN1	2.53935e-15	-0.413405	0.373	0.446	9.29428e-11
NFE2L2	2.64126e-15	-0.196988	0.787	0.818	9.66728e-11
CD55	2.75637e-15	0.297999	0.907	0.89	1.00886e-10
SCFD1	2.79434e-15	0.26622	0.702	0.64	1.02276e-10
TSPAN4	2.93944e-15	-0.596349	0.164	0.228	1.07587e-10
SLC12A6	3.08937e-15	0.259092	0.662	0.585	1.13074e-10
TMPO	3.12529e-15	0.307087	0.62	0.552	1.14389e-10
VAMP8	3.14923e-15	-0.158921	0.913	0.928	1.15265e-10
RAB1A	3.20545e-15	-0.19564	0.858	0.886	1.17323e-10
ICAM3	3.2807e-15	0.272032	0.742	0.68	1.20077e-10
PNPLA8	3.65633e-15	-0.345769	0.59	0.639	1.33825e-10
RARA	3.68727e-15	-0.312285	0.558	0.621	1.34958e-10
ZFX-AS1	3.69366e-15	-0.83785	0.066	0.113	1.35192e-10
PLAAT4	3.80994e-15	-0.562948	0.226	0.294	1.39448e-10
SKAP2	3.84034e-15	0.17961	0.911	0.876	1.4056e-10
MSN	3.94311e-15	0.151984	0.938	0.909	1.44322e-10
FOXO1	4.01452e-15	-0.398811	0.623	0.675	1.46935e-10
ULK4	4.06362e-15	0.446905	0.331	0.255	1.48733e-10
HIST2H2BE	4.09387e-15	-0.768148	0.091	0.144	1.4984e-10
RALGAPA2	4.146e-15	0.264929	0.713	0.64	1.51748e-10
MAP3K3	4.17452e-15	0.214786	0.823	0.774	1.52792e-10
UBA52	4.19168e-15	-0.0825265	0.998	0.998	1.5342e-10
PHLDA2	4.47509e-15	-0.818327	0.116	0.172	1.63793e-10
EIF4E3	4.88399e-15	0.327461	0.512	0.431	1.78759e-10
TANK	5.25585e-15	-0.244297	0.783	0.808	1.92369e-10
TBC1D14	5.86778e-15	0.317457	0.567	0.494	2.14767e-10
DDHD1	6.00213e-15	-0.461456	0.394	0.46	2.19684e-10
ARHGAP18	6.06055e-15	0.42647	0.378	0.301	2.21822e-10
PDE4D	6.26654e-15	0.432393	0.558	0.483	2.29362e-10
CTBP2	6.52673e-15	0.240178	0.787	0.733	2.38885e-10
LINC00528	6.53655e-15	-0.665664	0.082	0.134	2.39244e-10
HMGN3	6.95077e-15	-0.295127	0.585	0.64	2.54405e-10
WDR49	7.25112e-15	-0.480299	0.191	0.26	2.65398e-10
ADD1	7.29915e-15	0.287213	0.633	0.563	2.67156e-10
HERC1	7.79069e-15	0.227569	0.792	0.731	2.85147e-10
PBRM1	8.56801e-15	0.270013	0.688	0.637	3.13598e-10
ZNF438	9.0152e-15	0.30208	0.617	0.547	3.29965e-10
ATF6	9.31689e-15	0.275657	0.686	0.618	3.41008e-10
PSMB9	1.03977e-14	-0.253202	0.646	0.706	3.80565e-10
TCF12	1.04936e-14	0.215236	0.873	0.847	3.84077e-10
DISC1	1.13385e-14	0.236393	0.811	0.763	4.15001e-10
MAP4	1.13813e-14	0.369682	0.576	0.515	4.16566e-10
AC007032.1	1.24783e-14	-0.847328	0.084	0.134	4.56719e-10
RNPEP	1.26703e-14	0.249735	0.587	0.505	4.63747e-10
RHOA	1.28116e-14	0.146296	0.972	0.961	4.68916e-10
NLRP12	1.32337e-14	0.300631	0.578	0.5	4.84366e-10
NXT1	1.36993e-14	-0.655099	0.198	0.261	5.01407e-10
CNBP	1.41605e-14	-0.20533	0.824	0.855	5.18287e-10
EXOC6	1.4678e-14	0.344381	0.525	0.444	5.3723e-10
GSN	1.49035e-14	0.390722	0.406	0.329	5.45483e-10
AC092944.1	1.57423e-14	-0.528805	0.145	0.207	5.76185e-10
RPL3	1.60856e-14	-0.114043	0.985	0.987	5.88748e-10
SNHG29	1.66411e-14	-0.177788	0.84	0.868	6.09081e-10
RIC1	1.69866e-14	0.227705	0.681	0.608	6.21728e-10
UBE2D1	1.70719e-14	-0.191326	0.757	0.8	6.24849e-10
HLA-DMA	1.74257e-14	-0.267324	0.56	0.625	6.37799e-10
STK38	1.81304e-14	0.258893	0.777	0.715	6.6359e-10
PDS5B	1.88909e-14	0.298145	0.626	0.561	6.91425e-10
TPT1	2.02787e-14	-0.0656451	1	1	7.4222e-10
AC009522.1	2.07648e-14	-0.754973	0.088	0.139	7.60014e-10
SNHG15	2.16569e-14	-0.540999	0.258	0.324	7.92665e-10
FBN2	2.22014e-14	0.460612	0.341	0.265	8.12592e-10
SEMA4B	2.28536e-14	0.483869	0.279	0.207	8.36465e-10
HDAC7	2.30233e-14	0.340565	0.379	0.297	8.42676e-10
STARD13	2.49667e-14	-1.00543	0.062	0.106	9.13805e-10
SIPA1L1	2.64627e-14	-0.24576	0.904	0.918	9.6856e-10
DRAM1	2.66603e-14	0.367528	0.415	0.334	9.75795e-10
ATRN	2.81875e-14	0.36542	0.49	0.418	1.03169e-09
PHKB	3.04648e-14	0.234954	0.694	0.628	1.11504e-09
ACVR1B	3.16067e-14	0.427663	0.267	0.196	1.15684e-09
OGDH	3.18591e-14	0.234737	0.719	0.656	1.16607e-09
MARCH1	3.24603e-14	0.152589	0.947	0.927	1.18808e-09
CSF2RA	3.29318e-14	0.30094	0.729	0.686	1.20534e-09
CAPN1	3.53828e-14	0.319139	0.482	0.404	1.29504e-09
PIGX	3.57915e-14	0.358527	0.493	0.419	1.31e-09
HIST1H4E	3.75261e-14	-0.813381	0.063	0.108	1.37349e-09
MAPK1	3.78116e-14	0.200005	0.857	0.825	1.38394e-09
CDKN1B	3.83153e-14	-0.413878	0.328	0.397	1.40238e-09
IBTK	3.84882e-14	0.378657	0.41	0.333	1.40871e-09
PADI4	3.88713e-14	0.401644	0.395	0.314	1.42273e-09
MCU	3.90971e-14	0.355218	0.48	0.406	1.43099e-09
UQCRC1	3.92142e-14	0.258779	0.574	0.498	1.43528e-09
IFITM2	4.28857e-14	-0.164489	0.812	0.849	1.56966e-09
FAM172A	4.64132e-14	0.284761	0.678	0.622	1.69877e-09
IPMK	4.72886e-14	-0.263145	0.596	0.654	1.73081e-09
PLK3	4.8395e-14	-0.40189	0.34	0.41	1.77131e-09
R3HCC1L	4.99546e-14	0.332403	0.495	0.419	1.82839e-09
HCK	5.04021e-14	0.17367	0.931	0.915	1.84477e-09
UIMC1	5.05919e-14	0.304495	0.583	0.512	1.85171e-09
ABHD2	5.07412e-14	0.302571	0.596	0.525	1.85718e-09
DDX21	5.11731e-14	-0.222768	0.709	0.755	1.87299e-09
ALCAM	5.222e-14	0.495612	0.418	0.352	1.9113e-09
TBC1D1	5.43246e-14	0.265876	0.705	0.646	1.98833e-09
GPATCH8	5.4467e-14	0.202636	0.702	0.626	1.99355e-09
XYLT1	5.58026e-14	-0.25268	0.639	0.686	2.04243e-09
CHD1	5.78806e-14	-0.246187	0.767	0.788	2.11849e-09
DICER1	5.8434e-14	0.24832	0.69	0.633	2.13874e-09
TNRC18	5.86276e-14	0.242554	0.75	0.698	2.14583e-09
C20orf194	6.02694e-14	0.301332	0.666	0.612	2.20592e-09
GPR132	6.38664e-14	-0.468149	0.342	0.408	2.33757e-09
MTHFS	6.6034e-14	0.377199	0.373	0.297	2.41691e-09
TCIRG1	6.72771e-14	0.241548	0.73	0.66	2.46241e-09
MAPKAPK3	6.86624e-14	0.270787	0.582	0.509	2.51311e-09
PUM2	6.98654e-14	0.205661	0.78	0.73	2.55714e-09
WIPF2	7.071e-14	0.354395	0.401	0.324	2.58806e-09
AVL9	7.27439e-14	0.258241	0.614	0.539	2.6625e-09
RAB27A	7.92153e-14	0.25702	0.785	0.742	2.89936e-09
ITPR2	8.11787e-14	0.203841	0.806	0.75	2.97122e-09
SNX13	9.02178e-14	0.320724	0.55	0.476	3.30206e-09
NT5C3B	9.31386e-14	-0.569607	0.132	0.189	3.40897e-09
ARID1B	9.42916e-14	0.176725	0.876	0.84	3.45117e-09
ADK	9.54025e-14	-0.240119	0.7	0.74	3.49183e-09
RNF111	1.0051e-13	0.265431	0.636	0.56	3.67875e-09
RNASET2	1.0487e-13	-0.177654	0.887	0.902	3.83835e-09
RAB31	1.05083e-13	0.187964	0.907	0.879	3.84613e-09
STK4	1.0585e-13	0.178085	0.839	0.799	3.87423e-09
SLC19A2	1.08889e-13	-0.793775	0.089	0.138	3.98543e-09
KIAA0232	1.14523e-13	0.270621	0.619	0.545	4.19164e-09
MCTP1	1.25174e-13	-0.236562	0.906	0.913	4.58149e-09
KLHL15	1.43277e-13	-0.433723	0.311	0.38	5.24409e-09
GTF2I	1.47978e-13	0.234228	0.737	0.68	5.41616e-09
ZDHHC20	1.54551e-13	0.220874	0.871	0.84	5.65672e-09
PARVB	1.56668e-13	-0.308066	0.434	0.497	5.73422e-09
ZCWPW2	1.57329e-13	-0.507877	0.193	0.257	5.75838e-09
XRN1	1.57681e-13	0.242409	0.601	0.521	5.7713e-09
SELENOK	1.59405e-13	-0.325271	0.424	0.491	5.83437e-09
HK2	1.92945e-13	-0.441898	0.442	0.495	7.06197e-09
MAP4K4	1.9599e-13	0.196142	0.83	0.78	7.17341e-09
CALM1	2.00474e-13	0.14281	0.953	0.942	7.33755e-09
ROCK2	2.06855e-13	0.32116	0.488	0.413	7.57111e-09
ANXA1	2.14277e-13	-0.19866	0.972	0.975	7.84275e-09
SLC16A7	2.26339e-13	0.403053	0.382	0.307	8.28422e-09
WWP2	2.27774e-13	0.205781	0.716	0.651	8.33677e-09
LINC02256	2.41003e-13	-0.639033	0.152	0.21	8.82094e-09
IDH1	2.41718e-13	0.429823	0.334	0.26	8.84714e-09
ACSL4	2.48332e-13	0.291435	0.616	0.547	9.0892e-09
KRAS	2.49417e-13	0.347013	0.551	0.492	9.12892e-09
NF1	2.58609e-13	0.279389	0.607	0.539	9.46535e-09
MAPKAPK2	2.62217e-13	-0.350675	0.489	0.548	9.59742e-09
SLC35A1	2.75908e-13	0.324824	0.45	0.371	1.00985e-08
ATP5F1A	2.76941e-13	0.271811	0.634	0.566	1.01363e-08
NUFIP2	2.80986e-13	-0.222423	0.708	0.755	1.02844e-08
DDIT3	2.82547e-13	-0.571025	0.136	0.192	1.03415e-08
PRICKLE1	2.96449e-13	-0.430898	0.148	0.208	1.08503e-08
LSM14A	2.99572e-13	0.229729	0.666	0.604	1.09646e-08
PADI2	3.06583e-13	0.617412	0.14	0.087	1.12212e-08
PDLIM7	3.07169e-13	0.444367	0.278	0.206	1.12427e-08
CTSZ	3.12503e-13	-0.159517	0.878	0.897	1.14379e-08
SRSF3	3.39222e-13	-0.172206	0.833	0.852	1.24159e-08
CPEB2	3.85211e-13	-0.467689	0.457	0.508	1.40991e-08
LINC00623	4.04313e-13	-0.551945	0.224	0.285	1.47982e-08
RAB3GAP2	4.15474e-13	0.314629	0.476	0.398	1.52068e-08
FAM228B	4.1621e-13	0.434605	0.291	0.222	1.52337e-08
ID1	4.53099e-13	-0.634671	0.157	0.215	1.65839e-08
RPN1	4.77593e-13	0.278964	0.575	0.507	1.74804e-08
GIT2	4.88625e-13	0.231641	0.698	0.633	1.78841e-08
FKBP1A	4.8904e-13	0.167258	0.87	0.845	1.78994e-08
SNX14	4.90179e-13	0.258274	0.57	0.494	1.7941e-08
FAM133B	4.9038e-13	0.33032	0.526	0.458	1.79484e-08
COPB1	4.90731e-13	0.318854	0.476	0.399	1.79612e-08
TNFRSF14	5.03309e-13	-0.315681	0.392	0.457	1.84216e-08
AGFG1	5.63086e-13	0.235061	0.856	0.836	2.06095e-08
MICU1	5.67881e-13	0.225772	0.794	0.748	2.0785e-08
RRP12	5.72088e-13	-0.183857	0.682	0.73	2.0939e-08
ACAP1	5.76689e-13	0.402003	0.354	0.282	2.11074e-08
KDM5A	6.12253e-13	0.233235	0.62	0.548	2.24091e-08
CASK	6.4971e-13	0.323285	0.407	0.33	2.378e-08
B4GALT5	6.75311e-13	0.304764	0.551	0.478	2.47171e-08
GSR	7.32685e-13	0.332894	0.385	0.31	2.6817e-08
CLEC10A	7.47941e-13	-0.603532	0.132	0.187	2.73754e-08
BRWD3	7.76228e-13	0.325953	0.431	0.354	2.84107e-08
PPM1F	7.82868e-13	0.348892	0.469	0.398	2.86537e-08
NRDC	8.37454e-13	0.235909	0.64	0.568	3.06517e-08
CAPZB	8.54879e-13	0.149186	0.932	0.914	3.12894e-08
PRRC2B	8.62082e-13	0.236117	0.58	0.505	3.15531e-08
RSF1	9.02544e-13	0.251812	0.622	0.556	3.3034e-08
SLC20A1	1.00941e-12	-0.411594	0.363	0.423	3.69456e-08
TLE5	1.03262e-12	0.235568	0.622	0.555	3.7795e-08
GABPB1-IT1	1.05346e-12	-0.444743	0.29	0.354	3.85577e-08
TTC39C	1.06099e-12	0.347063	0.503	0.437	3.88333e-08
SERPINB1	1.06283e-12	0.19842	0.905	0.876	3.89007e-08
NBAS	1.09691e-12	0.301499	0.514	0.44	4.01479e-08
PTPN12	1.14102e-12	0.186949	0.82	0.784	4.17624e-08
FAM193A	1.1691e-12	0.29669	0.494	0.415	4.27901e-08
MICU2	1.22813e-12	0.295922	0.582	0.522	4.49509e-08
RUSC2	1.23687e-12	0.388016	0.357	0.285	4.52708e-08
BLVRA	1.26589e-12	0.262854	0.611	0.546	4.63328e-08
LMTK2	1.28391e-12	0.38249	0.298	0.228	4.69923e-08
LDHB	1.28715e-12	-0.350753	0.43	0.49	4.71109e-08
BPTF	1.32727e-12	0.20143	0.8	0.756	4.85795e-08
ZYX	1.35763e-12	0.218656	0.753	0.698	4.96906e-08
SIMC1	1.41052e-12	0.565415	0.205	0.145	5.16263e-08
STXBP5	1.41548e-12	0.344208	0.47	0.401	5.18079e-08
PGK1	1.43638e-12	0.169712	0.872	0.835	5.25728e-08
MLEC	1.53248e-12	0.40218	0.365	0.296	5.60902e-08
TBC1D2	1.56534e-12	0.329875	0.465	0.393	5.7293e-08
ERLIN1	1.56611e-12	-0.587383	0.183	0.242	5.73213e-08
HEIH	1.56694e-12	-0.405558	0.223	0.288	5.73517e-08
IREB2	1.6661e-12	0.329735	0.37	0.297	6.09811e-08
GRK2	1.76293e-12	0.202391	0.747	0.684	6.4525e-08
GNS	1.76373e-12	0.216584	0.701	0.64	6.45543e-08
LIX1L-AS1	1.81003e-12	-0.659275	0.064	0.106	6.62491e-08
ATP5MC2	1.93214e-12	-0.102438	0.96	0.961	7.07184e-08
GNB2	1.98947e-12	0.158867	0.858	0.812	7.28166e-08
RPL15	2.12122e-12	-0.0875435	0.996	0.995	7.76389e-08
SSBP3	2.12184e-12	0.356522	0.501	0.439	7.76616e-08
SESN1	2.14087e-12	-0.31254	0.417	0.479	7.8358e-08
WNK1	2.45816e-12	0.190295	0.847	0.8	8.99711e-08
SDR42E2	2.47095e-12	-0.801569	0.08	0.124	9.04391e-08
ATL3	2.4964e-12	0.375781	0.267	0.198	9.13709e-08
TBC1D5	2.52858e-12	0.177765	0.908	0.886	9.25487e-08
RNASE2	2.62267e-12	0.355936	0.487	0.421	9.59923e-08
TNFAIP6	2.71227e-12	-0.639212	0.09	0.137	9.92717e-08
THAP9-AS1	2.8124e-12	-0.578086	0.124	0.176	1.02937e-07
RBPJ	2.92254e-12	0.214371	0.839	0.802	1.06968e-07
HERC3	2.9371e-12	0.327543	0.501	0.436	1.07501e-07
CDA	3.10423e-12	0.233469	0.714	0.653	1.13618e-07
DPP8	3.26229e-12	0.306305	0.426	0.351	1.19403e-07
NSD1	3.29403e-12	0.228658	0.707	0.654	1.20565e-07
LMO2	3.38712e-12	0.240646	0.714	0.656	1.23972e-07
DNAJC7	3.653e-12	0.19488	0.666	0.6	1.33704e-07
P2RY8	3.74358e-12	-0.25844	0.543	0.606	1.37019e-07
SCFD2	3.75511e-12	0.458435	0.338	0.274	1.37441e-07
UBR1	3.81643e-12	0.336958	0.401	0.331	1.39685e-07
WDR70	3.93558e-12	0.270563	0.62	0.566	1.44046e-07
CPQ	4.1015e-12	0.193895	0.796	0.753	1.50119e-07
LRRC8D	4.19747e-12	0.27724	0.654	0.603	1.53632e-07
PHTF2	4.23884e-12	0.359256	0.454	0.382	1.55146e-07
CX3CR1	4.33938e-12	0.357478	0.43	0.357	1.58826e-07
FLT3	4.39557e-12	0.288802	0.465	0.387	1.60882e-07
PLD1	4.44761e-12	0.403887	0.401	0.334	1.62787e-07
PAG1	4.49783e-12	0.379583	0.545	0.483	1.64625e-07
PPIP5K2	4.49807e-12	0.278109	0.475	0.4	1.64634e-07
CLIP2	4.57177e-12	0.514187	0.23	0.169	1.67331e-07
ATP2B4	4.66049e-12	0.334695	0.442	0.37	1.70578e-07
NEMF	4.74614e-12	0.249543	0.602	0.535	1.73713e-07
KDM4C	4.75172e-12	0.219286	0.754	0.693	1.73918e-07
FBP1	4.80064e-12	0.357409	0.424	0.357	1.75708e-07
GK5	5.09701e-12	0.505289	0.178	0.122	1.86556e-07
FNBP1	5.15447e-12	0.175317	0.878	0.853	1.88659e-07
LINC00513	5.21471e-12	-0.526108	0.144	0.198	1.90863e-07
YWHAB	5.68845e-12	0.121857	0.945	0.934	2.08203e-07
ALOX5	5.82044e-12	0.182295	0.769	0.711	2.13034e-07
ANAPC16	5.85879e-12	-0.259858	0.667	0.711	2.14438e-07
HLA-A	5.86449e-12	-0.11061	0.996	0.996	2.14646e-07
PTX3	5.88278e-12	-0.961541	0.083	0.126	2.15316e-07
BTF3	5.94897e-12	-0.109619	0.952	0.963	2.17738e-07
WAC	6.12199e-12	0.163558	0.833	0.793	2.24071e-07
UBR5-AS1	6.20467e-12	-0.493165	0.152	0.209	2.27097e-07
CYFIP2	6.36387e-12	0.500753	0.225	0.165	2.32924e-07
IRGQ	6.55088e-12	-0.589985	0.124	0.176	2.39769e-07
GPR65	6.69507e-12	0.373988	0.324	0.254	2.45046e-07
NSD3	6.83698e-12	0.247193	0.662	0.6	2.5024e-07
PLEKHA2	6.95049e-12	0.268812	0.528	0.458	2.54395e-07
NIN	7.30083e-12	0.216731	0.764	0.714	2.67218e-07
GPR107	7.33393e-12	0.29813	0.4	0.325	2.68429e-07
CDC42EP3	7.43035e-12	0.224771	0.736	0.693	2.71958e-07
EEF1B2	7.68142e-12	-0.122112	0.932	0.949	2.81148e-07
ARPC3	8.10307e-12	-0.0885454	0.991	0.995	2.96581e-07
S100A6	8.58432e-12	0.0825411	1	1	3.14195e-07
TOMM6	9.45923e-12	-0.178426	0.806	0.831	3.46217e-07
MKLN1	9.57184e-12	0.198299	0.77	0.718	3.50339e-07
HBP1	9.63433e-12	-0.314912	0.533	0.586	3.52626e-07
ERBIN	9.69234e-12	0.188199	0.837	0.795	3.54749e-07
DNAJC13	9.83243e-12	0.261175	0.536	0.462	3.59877e-07
GPBP1L1	1.02201e-11	0.257267	0.611	0.548	3.74067e-07
PARP8	1.05421e-11	0.202043	0.847	0.821	3.85851e-07
SLC16A3	1.079e-11	0.204737	0.722	0.651	3.94926e-07
TNKS	1.09269e-11	0.259464	0.549	0.474	3.99934e-07
ZFYVE16	1.12191e-11	0.290436	0.489	0.416	4.10629e-07
CPEB4	1.15642e-11	0.234326	0.62	0.543	4.2326e-07
AQR	1.26252e-11	0.33184	0.364	0.296	4.62094e-07
ARFGEF1	1.32506e-11	0.18396	0.753	0.701	4.84987e-07
TMEM131L	1.33977e-11	0.212496	0.739	0.682	4.90371e-07
SNTB1	1.37707e-11	0.227655	0.702	0.636	5.04021e-07
PPP6R3	1.38067e-11	0.207296	0.78	0.728	5.05339e-07
SNHG17	1.44554e-11	0.512995	0.124	0.077	5.29084e-07
VNN2	1.47594e-11	0.352775	0.475	0.418	5.40208e-07
VPS13D	1.56653e-11	0.251499	0.6	0.536	5.73366e-07
RBL2	1.80297e-11	0.285195	0.487	0.417	6.59905e-07
PPIG	1.84987e-11	0.202976	0.602	0.528	6.7707e-07
TWF2	1.8857e-11	0.213157	0.713	0.657	6.90185e-07
USP38	1.90666e-11	-0.505657	0.199	0.256	6.97855e-07
STX12	1.91601e-11	0.230303	0.669	0.607	7.01278e-07
PLAC8	2.0336e-11	0.295917	0.606	0.543	7.44319e-07
ANKRD17	2.06928e-11	0.158675	0.823	0.771	7.57377e-07
GLS	2.11663e-11	-0.316714	0.649	0.677	7.74708e-07
LIMD1	2.14581e-11	0.347825	0.356	0.287	7.85389e-07
EZR	2.15304e-11	0.492845	0.646	0.605	7.88033e-07
EVA1B	2.18579e-11	0.397461	0.297	0.233	8.00022e-07
SENP6	2.26296e-11	0.203386	0.757	0.712	8.28267e-07
CLIP1	2.27328e-11	0.190602	0.747	0.703	8.32043e-07
UBE2E2	2.28038e-11	0.241666	0.807	0.782	8.34641e-07
ACTR3	2.31526e-11	0.126623	0.916	0.889	8.47408e-07
CDC40	2.35182e-11	0.267222	0.536	0.469	8.60789e-07
TM9SF3	2.39261e-11	0.21668	0.657	0.604	8.75719e-07
ZNF706	2.43149e-11	-0.215326	0.638	0.688	8.89951e-07
MT1F	2.46657e-11	0.460521	0.174	0.121	9.02789e-07
ZBTB21	2.59258e-11	-0.505083	0.211	0.266	9.48911e-07
LPP	2.68896e-11	0.168095	0.89	0.861	9.84188e-07
TRERF1	2.95561e-11	0.328488	0.538	0.477	1.08178e-06
RALGAPB	3.07763e-11	0.316214	0.395	0.322	1.12644e-06
RESF1	3.09521e-11	0.254011	0.579	0.516	1.13288e-06
IRF8	3.17655e-11	-0.310227	0.388	0.452	1.16265e-06
UBE3C	3.21319e-11	0.255174	0.591	0.519	1.17606e-06
CTSA	3.30027e-11	0.197296	0.737	0.676	1.20793e-06
LRCH3	3.30106e-11	0.291903	0.488	0.42	1.20822e-06
SOD1	3.30848e-11	-0.271642	0.516	0.565	1.21094e-06
TMED5	3.34729e-11	-0.304334	0.589	0.624	1.22514e-06
LACTB2	3.49624e-11	-0.558798	0.143	0.194	1.27966e-06
KTN1	3.65578e-11	0.195762	0.712	0.656	1.33805e-06
POLK	3.65887e-11	0.229786	0.55	0.477	1.33918e-06
FHOD1	3.68136e-11	0.454633	0.249	0.187	1.34741e-06
KDM3B	3.72988e-11	0.240949	0.579	0.515	1.36517e-06
P2RX7	3.77279e-11	0.40902	0.444	0.383	1.38088e-06
PGD	3.81728e-11	0.224944	0.79	0.751	1.39716e-06
TALDO1	3.90574e-11	0.125057	0.973	0.965	1.42954e-06
TSTD1	3.9735e-11	-0.602711	0.116	0.164	1.45434e-06
SAMSN1	4.14852e-11	0.50922	0.661	0.628	1.5184e-06
DENND4A	4.17277e-11	-0.187424	0.755	0.785	1.52728e-06
BIN2	4.20489e-11	0.169307	0.813	0.77	1.53903e-06
PSMD1	4.30304e-11	0.276097	0.513	0.448	1.57496e-06
SNRPD2	4.32514e-11	-0.2241	0.645	0.682	1.58304e-06
SLC23A2	4.37856e-11	0.325564	0.463	0.4	1.6026e-06
KDM2A	4.64581e-11	0.150426	0.934	0.909	1.70041e-06
THBS3	4.69919e-11	-0.6813	0.073	0.113	1.71995e-06
AC013652.1	4.88483e-11	-0.678229	0.106	0.152	1.7879e-06
ANO10	5.00356e-11	0.334236	0.42	0.354	1.83135e-06
ANKFY1	5.27118e-11	0.307339	0.436	0.372	1.9293e-06
ACSL5	5.3086e-11	-0.464181	0.221	0.278	1.943e-06
GAS2L3	5.35024e-11	-0.715374	0.084	0.127	1.95824e-06
TIAM1	5.36152e-11	0.320287	0.649	0.601	1.96237e-06
ARL17B	5.36449e-11	-0.510429	0.126	0.176	1.96346e-06
PABPC4	5.37621e-11	-0.348981	0.429	0.479	1.96775e-06
PITPNC1	5.44921e-11	0.199672	0.727	0.674	1.99447e-06
HDAC4	5.45375e-11	0.202962	0.779	0.729	1.99613e-06
STK17B	5.59814e-11	0.142566	0.977	0.974	2.04898e-06
RPL23	5.6134e-11	-0.0940571	0.983	0.986	2.05456e-06
CSNK1G1	5.70573e-11	0.284126	0.561	0.497	2.08835e-06
IL18	5.73048e-11	-0.407728	0.237	0.297	2.09741e-06
DRAIC	5.84029e-11	-0.607476	0.119	0.167	2.1376e-06
HIST1H2BG	5.95688e-11	-0.687905	0.07	0.109	2.18028e-06
DIP2B	6.32652e-11	0.187053	0.736	0.686	2.31557e-06
DBF4	6.33894e-11	-0.70964	0.126	0.174	2.32011e-06
RBM33	6.50984e-11	0.198675	0.627	0.557	2.38267e-06
SH2B3	6.54028e-11	0.250781	0.623	0.561	2.39381e-06
MT-ND2	6.60727e-11	0.0862253	1	1	2.41833e-06
NFKBID	6.67364e-11	-0.284612	0.388	0.449	2.44262e-06
PPP3CC	6.85473e-11	0.377603	0.301	0.238	2.5089e-06
DPYD-AS1	6.95951e-11	0.327048	0.277	0.213	2.54725e-06
ASXL2	7.14675e-11	0.222847	0.557	0.487	2.61578e-06
ZNF638	8.25009e-11	0.191069	0.701	0.645	3.01961e-06
PSME1	8.57397e-11	-0.168449	0.832	0.849	3.13816e-06
DIAPH1	8.61728e-11	0.197688	0.87	0.844	3.15401e-06
SLC3A2	8.70695e-11	-0.306169	0.455	0.512	3.18683e-06
SLCO3A1	8.74309e-11	0.150603	0.943	0.921	3.20006e-06
CRK	8.75609e-11	0.274019	0.481	0.409	3.20482e-06
ARMC8	8.8334e-11	0.260983	0.428	0.357	3.23311e-06
CDC27	8.86615e-11	0.244777	0.468	0.398	3.2451e-06
EZH2	8.89219e-11	-0.465889	0.323	0.376	3.25463e-06
COX7B	8.89938e-11	-0.182454	0.798	0.814	3.25726e-06
NT5C2	8.91706e-11	0.179922	0.782	0.732	3.26373e-06
FNIP1	9.1719e-11	0.202617	0.747	0.716	3.35701e-06
MVP	9.34201e-11	0.223007	0.591	0.524	3.41927e-06
CSK	9.37254e-11	0.228052	0.69	0.632	3.43045e-06
RREB1	9.43028e-11	0.261957	0.696	0.643	3.45158e-06
NFIC	9.58402e-11	0.264622	0.526	0.459	3.50785e-06
MYO1E	9.61202e-11	0.45292	0.387	0.327	3.5181e-06
FAM13B	9.86079e-11	0.237543	0.567	0.499	3.60915e-06
CTSS	9.99278e-11	-0.0621098	1	0.999	3.65746e-06
HEATR5A	1.00373e-10	0.348054	0.394	0.328	3.67375e-06
PTGER4	1.03058e-10	-0.496809	0.217	0.273	3.77204e-06
STEAP4	1.03264e-10	0.588191	0.177	0.126	3.77957e-06
SETD5	1.03918e-10	0.231112	0.579	0.509	3.80351e-06
RABL6	1.09125e-10	0.265742	0.442	0.376	3.99408e-06
SEPTIN9	1.09512e-10	0.201638	0.758	0.708	4.00824e-06
SRSF4	1.09963e-10	0.182568	0.697	0.643	4.02474e-06
CD52	1.20378e-10	-0.113407	0.937	0.953	4.40597e-06
KIF3B	1.2041e-10	0.479216	0.195	0.141	4.40712e-06
C3AR1	1.247e-10	0.359958	0.442	0.382	4.56415e-06
RABGAP1	1.24717e-10	0.238639	0.549	0.485	4.56478e-06
TLK1	1.26891e-10	0.232558	0.638	0.58	4.64432e-06
MAFB	1.27067e-10	-0.20648	0.63	0.678	4.65079e-06
CPEB3	1.29589e-10	0.283719	0.486	0.418	4.74308e-06
RNF145	1.29897e-10	0.34628	0.418	0.354	4.75434e-06
DDX17	1.38654e-10	0.150506	0.875	0.844	5.07486e-06
AP003086.1	1.40575e-10	-0.262271	0.405	0.467	5.1452e-06
FAM126B	1.41177e-10	0.30321	0.417	0.35	5.16722e-06
RNF216	1.43951e-10	0.24919	0.589	0.531	5.26874e-06
EXOC6B	1.44379e-10	0.303324	0.415	0.348	5.28442e-06
MYOF	1.46184e-10	0.411738	0.416	0.359	5.35046e-06
TMEM167A	1.51234e-10	0.200733	0.782	0.728	5.53532e-06
VPS51	1.51542e-10	0.327803	0.383	0.317	5.54659e-06
FCER1G	1.5239e-10	0.110189	0.991	0.991	5.57764e-06
ARID5A	1.57695e-10	-0.358911	0.336	0.396	5.7718e-06
OSBPL1A	1.63923e-10	-0.447398	0.209	0.265	5.99974e-06
ACOX1	1.65009e-10	0.28535	0.361	0.295	6.0395e-06
PPP3CA	1.70759e-10	0.154545	0.898	0.878	6.24995e-06
ANKRD28	1.70976e-10	-0.323931	0.302	0.364	6.25789e-06
CASC4	1.75794e-10	0.269866	0.526	0.466	6.43424e-06
GRN	1.77549e-10	0.103022	0.982	0.975	6.49847e-06
TSHZ3	1.78173e-10	0.386143	0.318	0.257	6.52129e-06
CAMK2D	1.78442e-10	-0.258	0.514	0.573	6.53114e-06
TMBIM6	1.7982e-10	0.122753	0.929	0.911	6.58159e-06
AREL1	1.80226e-10	0.336444	0.33	0.266	6.59646e-06
FCGR2B	1.81005e-10	-0.632285	0.092	0.135	6.62497e-06
FER	1.84896e-10	0.278771	0.498	0.432	6.76739e-06
OSBPL8	1.88172e-10	-0.178845	0.93	0.933	6.88729e-06
STAB1	1.8841e-10	0.259322	0.553	0.491	6.89601e-06
RILPL2	2.02436e-10	-0.191047	0.824	0.844	7.40938e-06
ARMH3	2.06077e-10	0.213975	0.686	0.631	7.54264e-06
RPS5	2.09192e-10	-0.112521	0.942	0.95	7.65665e-06
CDYL2	2.09621e-10	0.391387	0.299	0.239	7.67234e-06
ADAM19	2.11302e-10	0.372375	0.291	0.228	7.73385e-06
APAF1	2.11391e-10	0.240808	0.613	0.557	7.73712e-06
ZBTB7A	2.15741e-10	0.21292	0.692	0.638	7.89634e-06
RUNX3	2.21629e-10	-0.413581	0.192	0.247	8.11183e-06
BCL2A1	2.23519e-10	-0.352497	0.433	0.487	8.18101e-06
USF3	2.28952e-10	0.395627	0.249	0.191	8.37987e-06
PGPEP1	2.32492e-10	0.466506	0.222	0.166	8.50946e-06
CD164	2.32683e-10	-0.172563	0.758	0.782	8.51643e-06
MAVS	2.3508e-10	0.318974	0.299	0.234	8.60416e-06
DUSP18	2.36144e-10	0.397738	0.279	0.219	8.64311e-06
PARP4	2.38394e-10	0.203443	0.655	0.592	8.72547e-06
STK10	2.45696e-10	-0.144531	0.923	0.936	8.99273e-06
VAPA	2.47541e-10	-0.17835	0.836	0.849	9.06025e-06
FBXL17	2.49901e-10	0.228576	0.657	0.6	9.14661e-06
CHMP4B	2.50388e-10	-0.260885	0.559	0.604	9.16446e-06
JMY	2.5344e-10	-0.583007	0.174	0.224	9.27616e-06
DNAJC5	2.59189e-10	0.193313	0.713	0.654	9.48657e-06
EIF3J	2.60221e-10	-0.314698	0.466	0.521	9.52436e-06
MT-ND6	2.60591e-10	0.415485	0.26	0.203	9.53788e-06
LINC01578	2.61442e-10	-0.191574	0.763	0.789	9.56903e-06
PTPN9	2.6714e-10	0.346054	0.394	0.331	9.77758e-06
PID1	2.71603e-10	0.595583	0.469	0.426	9.94093e-06
IL13RA1	2.71902e-10	-0.256498	0.58	0.621	9.95188e-06
KYNU	2.72588e-10	0.208242	0.813	0.772	9.97698e-06
NFKBIB	2.76778e-10	-0.430366	0.242	0.296	1.01303e-05
LILRA6	2.82128e-10	0.272384	0.422	0.354	1.03262e-05
PYGL	2.84604e-10	0.254398	0.619	0.554	1.04168e-05
PLAAT3	2.95341e-10	0.372216	0.228	0.172	1.08098e-05
CCDC59	2.99064e-10	-0.329771	0.363	0.419	1.0946e-05
RAP1GDS1	3.11671e-10	0.266899	0.566	0.514	1.14075e-05
MTURN	3.12596e-10	-0.628747	0.123	0.168	1.14413e-05
GMEB1	3.14591e-10	0.493979	0.231	0.175	1.15144e-05
FBXW11	3.16599e-10	0.222096	0.598	0.535	1.15878e-05
EYA3	3.17391e-10	0.311481	0.436	0.371	1.16168e-05
CMSS1	3.18462e-10	-0.484164	0.11	0.155	1.1656e-05
IKZF1	3.21001e-10	0.23289	0.828	0.808	1.1749e-05
HK3	3.22566e-10	0.279689	0.439	0.373	1.18062e-05
EI24	3.37852e-10	0.417667	0.192	0.138	1.23657e-05
R3HDM4	3.40789e-10	0.333765	0.334	0.268	1.24732e-05
SOX4	3.47203e-10	-0.367633	0.491	0.542	1.2708e-05
MCUB	3.63866e-10	0.217236	0.647	0.594	1.33179e-05
HSPA4	3.64193e-10	0.281331	0.396	0.33	1.33298e-05
CYSLTR2	3.8418e-10	-0.578731	0.09	0.132	1.40614e-05
GPR183	3.84902e-10	-0.483804	0.222	0.277	1.40878e-05
RAB7A	3.93847e-10	-0.165604	0.886	0.892	1.44152e-05
AL645568.1	3.97262e-10	0.597556	0.157	0.11	1.45402e-05
TNFAIP8	4.06366e-10	0.233694	0.704	0.665	1.48734e-05
DOCK5	4.09006e-10	0.152878	0.898	0.864	1.497e-05
TTLL5	4.17035e-10	0.478372	0.282	0.225	1.52639e-05
SHTN1	4.22461e-10	0.249974	0.578	0.515	1.54625e-05
NUTM2B-AS1	4.23898e-10	0.269108	0.506	0.448	1.55151e-05
PFKFB4	4.3392e-10	0.335107	0.331	0.266	1.58819e-05
CAB39	4.35561e-10	0.188037	0.831	0.808	1.5942e-05
ZNF487	4.37791e-10	-0.318141	0.319	0.381	1.60236e-05
KCNK6	4.47184e-10	0.383897	0.334	0.276	1.63674e-05
AC011511.2	4.51447e-10	-0.486265	0.116	0.162	1.65234e-05
DNAJB6	4.52561e-10	-0.287317	0.685	0.703	1.65642e-05
SERTAD1	4.56209e-10	-0.350025	0.32	0.376	1.66977e-05
RC3H1	4.56432e-10	0.191676	0.743	0.692	1.67059e-05
LETM2	4.60868e-10	-0.707473	0.075	0.113	1.68682e-05
CLASP2	4.66068e-10	0.195889	0.683	0.634	1.70586e-05
LRP5L	4.89281e-10	-0.692262	0.126	0.171	1.79082e-05
TOR3A	5.04131e-10	-0.391101	0.223	0.28	1.84517e-05
SFPQ	5.09061e-10	-0.203627	0.742	0.768	1.86321e-05
HCCS	5.19382e-10	-0.399196	0.217	0.27	1.90099e-05
FAM160B1	5.24078e-10	0.393379	0.224	0.168	1.91818e-05
IPO8	5.25208e-10	0.463776	0.204	0.152	1.92231e-05
RNF149	5.26437e-10	0.145742	0.925	0.893	1.92681e-05
SRGAP1	5.35579e-10	-1.20746	0.148	0.19	1.96027e-05
SENP7	5.35961e-10	0.299134	0.461	0.398	1.96167e-05
CORO1A	5.57222e-10	0.108348	0.967	0.957	2.03949e-05
EDEM3	5.78435e-10	0.28063	0.5	0.438	2.11713e-05
UBA1	5.87126e-10	0.273689	0.434	0.365	2.14894e-05
PRMT9	6.00152e-10	-0.552743	0.191	0.241	2.19662e-05
SIPA1L2	6.26473e-10	0.444125	0.181	0.13	2.29295e-05
RAPGEF6	6.36603e-10	0.258406	0.51	0.443	2.33003e-05
C5orf56	6.3712e-10	-0.378237	0.214	0.272	2.33192e-05
HIST1H2BE	6.56766e-10	-0.624194	0.075	0.113	2.40383e-05
ABR	6.5894e-10	0.193329	0.769	0.716	2.41179e-05
HIF1A	6.63294e-10	0.182738	0.868	0.828	2.42772e-05
NLRP3	6.64559e-10	-0.114856	0.594	0.648	2.43235e-05
ACACA	6.6815e-10	0.410536	0.277	0.221	2.4455e-05
ANKRD44	6.69428e-10	0.133466	0.945	0.93	2.45017e-05
NBPF12	6.90241e-10	0.585855	0.158	0.111	2.52635e-05
RPS17	6.91942e-10	-0.100743	0.962	0.962	2.53258e-05
ERF	6.9629e-10	-0.470821	0.229	0.281	2.54849e-05
CACNA2D3	7.06833e-10	-0.361863	0.201	0.257	2.58708e-05
HMGB1	7.13754e-10	-0.120851	0.948	0.948	2.61241e-05
NRGN	7.17832e-10	0.241489	0.632	0.568	2.62734e-05
LINC01138	7.40588e-10	-0.511674	0.211	0.264	2.71063e-05
NBN	7.56957e-10	-0.364661	0.331	0.383	2.77054e-05
RFX7	7.57769e-10	0.347242	0.421	0.361	2.77351e-05
NDUFA1	7.60863e-10	-0.148744	0.877	0.882	2.78484e-05
GALNT10	7.72437e-10	0.367274	0.346	0.284	2.8272e-05
CCPG1	7.7861e-10	0.219532	0.625	0.565	2.84979e-05
RAB10	7.8353e-10	0.147438	0.903	0.876	2.8678e-05
SLMAP	8.01962e-10	0.184841	0.725	0.669	2.93526e-05
TCERG1	8.1056e-10	0.278124	0.429	0.363	2.96673e-05
ATP11A	8.12492e-10	0.160664	0.824	0.784	2.9738e-05
APOBR	8.14198e-10	0.238535	0.451	0.384	2.98004e-05
VPS35	8.22794e-10	0.223042	0.535	0.475	3.01151e-05
VPS26A	8.34193e-10	0.267495	0.5	0.435	3.05323e-05
SIGLEC9	8.43355e-10	0.226945	0.558	0.498	3.08676e-05
EIF2AK3	8.43675e-10	-0.308108	0.366	0.42	3.08793e-05
QRICH1	8.46356e-10	0.292623	0.448	0.385	3.09775e-05
MIA2	8.78949e-10	0.27856	0.46	0.401	3.21704e-05
C22orf34	8.83921e-10	0.416863	0.311	0.255	3.23524e-05
ECPAS	9.01044e-10	0.221984	0.55	0.486	3.29791e-05
IP6K1	9.04839e-10	0.25366	0.448	0.381	3.3118e-05
VTA1	9.05989e-10	0.341698	0.313	0.253	3.31601e-05
IFI30	9.14233e-10	-0.0905388	0.992	0.989	3.34618e-05
RTN1	9.34415e-10	0.353059	0.548	0.508	3.42005e-05
NLK	9.36901e-10	0.275485	0.431	0.366	3.42915e-05
GPBAR1	9.58773e-10	-0.355405	0.33	0.386	3.5092e-05
XRN2	9.61624e-10	0.152232	0.837	0.793	3.51964e-05
NFAT5	9.61933e-10	-0.253	0.727	0.757	3.52077e-05
IDH2	9.7763e-10	0.303401	0.372	0.309	3.57822e-05
GFPT1	1.00633e-09	0.400712	0.279	0.221	3.68327e-05
CEP350	1.03001e-09	0.182542	0.72	0.666	3.76993e-05
CD180	1.06903e-09	0.523403	0.207	0.157	3.91275e-05
DDX60L	1.07725e-09	0.266027	0.546	0.488	3.94283e-05
CDC42SE2	1.07794e-09	0.157086	0.819	0.782	3.94538e-05
CHD9	1.08448e-09	0.239759	0.629	0.578	3.96931e-05
HNRNPA2B1	1.08707e-09	-0.105768	0.959	0.961	3.97878e-05
TMEM30A	1.09902e-09	0.357324	0.322	0.26	4.02251e-05
PGGT1B	1.13981e-09	0.314832	0.318	0.256	4.17183e-05
PIBF1	1.14399e-09	0.295867	0.457	0.394	4.18711e-05
VASH1	1.19469e-09	0.482715	0.158	0.111	4.3727e-05
NIPBL	1.20615e-09	0.136755	0.883	0.858	4.41464e-05
NAMPT	1.22997e-09	-0.0268311	0.983	0.986	4.5018e-05
GRHPR	1.24155e-09	-0.293207	0.359	0.414	4.5442e-05
RNF38	1.25254e-09	0.223543	0.65	0.595	4.58443e-05
NUP58	1.31035e-09	-0.306572	0.423	0.476	4.796e-05
BTBD19	1.32621e-09	-0.440306	0.138	0.186	4.85407e-05
TXNDC11	1.33188e-09	-0.298094	0.526	0.571	4.87483e-05
ADAMTSL4-AS1	1.34275e-09	-0.119583	0.89	0.933	4.91459e-05
ZCCHC8	1.34292e-09	-0.366272	0.318	0.373	4.91523e-05
AGPAT4	1.35974e-09	-0.233392	0.487	0.544	4.97678e-05
ANKIB1	1.40597e-09	0.315984	0.469	0.409	5.14599e-05
RNF13	1.46492e-09	0.14914	0.856	0.816	5.36175e-05
RACK1	1.489e-09	-0.0822332	0.992	0.989	5.44991e-05
PTPRA	1.50086e-09	0.179939	0.667	0.608	5.4933e-05
RAB32	1.50187e-09	-0.162457	0.786	0.807	5.49701e-05
BMT2	1.55831e-09	0.347134	0.299	0.239	5.70358e-05
COPG1	1.57585e-09	0.410281	0.244	0.19	5.76777e-05
EMP3	1.57888e-09	0.14487	0.985	0.979	5.77887e-05
MYCBP2	1.58062e-09	0.134194	0.886	0.866	5.78523e-05
ANKHD1	1.583e-09	0.144779	0.801	0.758	5.79392e-05
SRRM2	1.6446e-09	-0.168506	0.82	0.831	6.01942e-05
ZEB2	1.67399e-09	0.139936	0.997	0.994	6.12696e-05
MDM2	1.69322e-09	-0.360277	0.447	0.496	6.19737e-05
RNF34	1.71184e-09	0.373996	0.288	0.231	6.2655e-05
GAA	1.73195e-09	-0.214201	0.504	0.56	6.3391e-05
TMEM106A	1.75098e-09	0.431271	0.21	0.158	6.40875e-05
PRLR	1.75304e-09	-0.545601	0.118	0.163	6.41631e-05
HPSE	1.75524e-09	0.362142	0.321	0.261	6.42434e-05
IFIH1	1.80278e-09	-0.402509	0.208	0.262	6.59834e-05
TMEM87B	1.83097e-09	0.375082	0.296	0.239	6.70155e-05
TOR4A	1.91675e-09	0.407992	0.218	0.164	7.01551e-05
TIAM2	1.92708e-09	0.402814	0.258	0.202	7.05331e-05
SPG11	2.00583e-09	0.179221	0.686	0.632	7.34153e-05
CTSB	2.01379e-09	0.146535	0.921	0.901	7.37068e-05
UBE2J1	2.1288e-09	0.175012	0.772	0.727	7.79161e-05
CES1	2.15041e-09	0.296528	0.402	0.336	7.8707e-05
CBX6	2.17603e-09	0.391964	0.227	0.174	7.9645e-05
ICAM1	2.19346e-09	-0.227728	0.348	0.41	8.02829e-05
TRAPPC6A	2.20151e-09	-0.425063	0.214	0.265	8.05776e-05
WDTC1	2.23254e-09	0.352382	0.313	0.254	8.17133e-05
PPP6C	2.26747e-09	0.266645	0.443	0.385	8.29918e-05
TRIO	2.38309e-09	0.219577	0.714	0.682	8.72235e-05
NFKBIE	2.4139e-09	-0.464832	0.192	0.242	8.83513e-05
TM9SF2	2.49369e-09	0.175742	0.683	0.625	9.12716e-05
ISG20	2.50069e-09	-0.657777	0.12	0.164	9.15277e-05
UQCR11	2.51456e-09	-0.0992882	0.941	0.947	9.20353e-05
ATP10A	2.53108e-09	0.523377	0.19	0.142	9.26399e-05
TRAPPC8	2.55631e-09	0.224316	0.481	0.412	9.35633e-05
PEBP1	2.60773e-09	-0.337601	0.284	0.339	9.54456e-05
CBWD1	2.77171e-09	0.446749	0.215	0.164	0.000101448
DDIT4	2.77946e-09	-0.339813	0.273	0.328	0.000101731
YIPF4	2.81021e-09	0.198193	0.507	0.442	0.000102856
MARK2	2.84392e-09	0.227106	0.566	0.513	0.00010409
ACLY	2.84397e-09	0.288703	0.344	0.28	0.000104092
MTMR4	2.86639e-09	0.407165	0.133	0.09	0.000104913
PARL	2.89067e-09	0.254648	0.55	0.49	0.000105802
ST8SIA4	2.91273e-09	0.209216	0.707	0.663	0.000106609
CD58	3.04496e-09	0.264773	0.524	0.472	0.000111448
CKAP4	3.05688e-09	0.262707	0.492	0.436	0.000111885
TRIM25	3.09809e-09	0.310308	0.403	0.338	0.000113393
JAK3	3.10135e-09	0.331642	0.335	0.275	0.000113512
LYRM1	3.21758e-09	-0.503115	0.166	0.214	0.000117767
MAK	3.37749e-09	-0.586031	0.081	0.118	0.00012362
STRN	3.5397e-09	0.339212	0.401	0.346	0.000129556
RUNX1	3.61986e-09	-0.131734	0.866	0.889	0.000132491
PXK	3.63409e-09	0.223503	0.54	0.485	0.000133011
THAP2	3.63834e-09	-0.496625	0.095	0.135	0.000133167
PDIA3	3.77084e-09	-0.190148	0.781	0.802	0.000138017
DDX24	3.79757e-09	-0.317196	0.454	0.499	0.000138995
IL10RB	3.85964e-09	0.194264	0.627	0.557	0.000141267
LRRC8B	3.87159e-09	-0.404801	0.261	0.316	0.000141704
ANXA5	4.0216e-09	-0.120082	0.903	0.916	0.000147194
SNHG1	4.09021e-09	-0.462383	0.134	0.179	0.000149706
MAP3K8	4.19325e-09	-0.111081	0.655	0.704	0.000153477
PDE7B	4.25802e-09	-0.230244	0.218	0.276	0.000155848
SELENOO	4.30793e-09	0.272923	0.365	0.303	0.000157674
ZNF3	4.33555e-09	-0.565324	0.117	0.159	0.000158685
C15orf39	4.47488e-09	0.304698	0.325	0.267	0.000163785
SPECC1L	4.57703e-09	0.286601	0.399	0.337	0.000167524
ZNF292	4.59976e-09	0.194102	0.629	0.571	0.000168356
AC025171.2	4.6114e-09	-0.412652	0.17	0.218	0.000168782
RABEP1	4.62249e-09	0.290009	0.497	0.442	0.000169188
GPCPD1	4.8136e-09	-0.112635	0.934	0.937	0.000176183
ZNF318	4.85684e-09	0.439035	0.207	0.157	0.000177765
DENND4C	4.87201e-09	0.247169	0.504	0.443	0.00017832
CTDSP2	4.89024e-09	0.235298	0.429	0.363	0.000178988
GID8	4.95578e-09	0.303178	0.329	0.268	0.000181386
FIG4	4.9583e-09	0.266443	0.383	0.32	0.000181479
SLC25A5	5.06321e-09	-0.171638	0.726	0.755	0.000185319
KLF3	5.0931e-09	0.262088	0.591	0.538	0.000186413
OST4	5.10297e-09	-0.114308	0.921	0.932	0.000186774
KPNA6	5.10675e-09	0.238713	0.446	0.384	0.000186912
MRPS27	5.12362e-09	0.422088	0.209	0.159	0.00018753
PHC3	5.18575e-09	0.240693	0.567	0.516	0.000189803
MAN2B1	5.27104e-09	0.1828	0.708	0.659	0.000192925
RNPEPL1	5.50494e-09	0.236931	0.611	0.561	0.000201486
VPS50	5.53949e-09	0.322472	0.355	0.297	0.000202751
DNAJB14	5.59433e-09	0.25149	0.438	0.381	0.000204758
CYB5D2	5.71902e-09	-0.385403	0.153	0.201	0.000209322
RAD54L2	5.73355e-09	0.33977	0.222	0.169	0.000209854
ELK3	6.02612e-09	0.316686	0.396	0.338	0.000220562
TCEAL4	6.04048e-09	-0.504595	0.166	0.211	0.000221088
HERC4	6.13631e-09	0.221874	0.626	0.577	0.000224595
COX4I1	6.16721e-09	-0.0811792	0.99	0.989	0.000225726
BOLA1	6.19988e-09	-0.492942	0.116	0.158	0.000226922
CCDC149	6.24946e-09	0.312529	0.343	0.283	0.000228737
THUMPD3-AS1	6.32328e-09	-0.276922	0.402	0.458	0.000231438
SLC35F1	6.41088e-09	0.17608	0.387	0.315	0.000234645
TMEM14C	6.42838e-09	-0.260532	0.417	0.468	0.000235285
TANGO2	6.44893e-09	0.29455	0.323	0.264	0.000236037
FURIN	6.50202e-09	0.268981	0.316	0.254	0.00023798
APLP2	6.69536e-09	0.0958225	0.976	0.971	0.000245057
ZNF124	6.78896e-09	0.340154	0.273	0.216	0.000248483
TMED10	6.83374e-09	0.213044	0.608	0.552	0.000250122
SUFU	6.83963e-09	0.279786	0.465	0.409	0.000250337
LUC7L3	6.84984e-09	0.181872	0.729	0.674	0.000250711
ARHGAP30	7.29608e-09	0.16039	0.764	0.709	0.000267044
CMTM4	7.36658e-09	0.394542	0.224	0.172	0.000269624
MGAT5	7.42489e-09	0.227172	0.504	0.448	0.000271758
CBWD2	7.5259e-09	0.348245	0.227	0.174	0.000275455
ANKRD27	7.5971e-09	0.309087	0.276	0.219	0.000278062
SMC5	7.71374e-09	0.226229	0.475	0.414	0.00028233
RPS6KA2	7.82325e-09	0.413223	0.272	0.218	0.000286339
MRTFB	7.97693e-09	0.734102	0.116	0.079	0.000291964
ADARB1	8.02119e-09	0.499521	0.137	0.095	0.000293584
SMC1A	8.10893e-09	0.260852	0.419	0.358	0.000296795
SMC6	8.25054e-09	0.39863	0.223	0.172	0.000301978
ATP6V1F	8.58433e-09	-0.152556	0.794	0.821	0.000314195
C1QBP	8.62405e-09	-0.279429	0.399	0.454	0.000315649
MOB1B	8.79631e-09	0.261501	0.405	0.342	0.000321954
NAA25	8.80291e-09	0.34292	0.327	0.271	0.000322195
FOLR3	8.93544e-09	0.312499	0.364	0.306	0.000327046
QARS	9.1017e-09	0.287214	0.331	0.272	0.000333131
RASSF5	9.15319e-09	-0.31455	0.449	0.498	0.000335016
CLASP1	9.16036e-09	0.185685	0.651	0.601	0.000335278
PIP4K2A	9.41254e-09	0.151947	0.78	0.734	0.000344508
AL139246.5	9.48467e-09	-0.476655	0.128	0.171	0.000347148
GNG10	9.55925e-09	0.272055	0.62	0.571	0.000349878
SMAD3	9.63338e-09	-0.246536	0.575	0.619	0.000352592
KLC1	9.63817e-09	0.205553	0.572	0.509	0.000352767
CSNK2A1	9.64482e-09	0.2773	0.466	0.407	0.00035301
SEC24C	9.70322e-09	0.335394	0.287	0.23	0.000355148
ZNF821	9.88546e-09	-0.485382	0.135	0.179	0.000361818
LMBRD1	9.88609e-09	0.197312	0.554	0.493	0.000361841
GABPB1-AS1	9.89321e-09	-0.382026	0.255	0.308	0.000362101
HIP1	1.00235e-08	0.337554	0.436	0.384	0.000366871
ZNF654	1.0148e-08	0.25046	0.342	0.28	0.000371427
DYSF	1.03088e-08	0.307216	0.507	0.456	0.000377312
MRPL55	1.05903e-08	-0.36484	0.323	0.374	0.000387615
MOB3A	1.08012e-08	-0.181657	0.715	0.742	0.000395336
AL162253.2	1.08183e-08	-0.340902	0.248	0.301	0.000395962
RHOC	1.08187e-08	0.63055	0.215	0.169	0.000395975
AC005632.3	1.08528e-08	0.389223	0.252	0.2	0.000397224
C20orf27	1.09782e-08	-0.210364	0.467	0.524	0.000401814
ZBTB7B	1.11879e-08	0.268602	0.364	0.304	0.000409489
SND1	1.12952e-08	0.174321	0.791	0.754	0.000413415
MTF1	1.18218e-08	0.31498	0.356	0.297	0.000432691
TEX41	1.19453e-08	-0.366713	0.085	0.123	0.000437211
COPA	1.2139e-08	0.202262	0.682	0.637	0.000444301
MRPL18	1.21513e-08	-0.368369	0.316	0.363	0.000444748
CYBB	1.21905e-08	0.10798	0.958	0.948	0.000446185
PPP6R2	1.22225e-08	0.224391	0.597	0.547	0.000447355
TENT2	1.25797e-08	0.166119	0.729	0.679	0.000460431
CLECL1	1.27661e-08	-0.629398	0.069	0.102	0.000467252
SASH3	1.28139e-08	0.230322	0.522	0.461	0.000469001
SLC49A4	1.30234e-08	0.263253	0.634	0.598	0.000476671
AP002381.2	1.34254e-08	-0.273678	0.3	0.357	0.000491381
RAB18	1.34689e-08	0.231414	0.516	0.456	0.000492977
KLHL20	1.3491e-08	0.450923	0.223	0.173	0.000493783
ASTL	1.36409e-08	-0.502749	0.071	0.106	0.00049927
ANKH	1.37198e-08	0.748678	0.133	0.093	0.000502157
CBFB	1.37775e-08	0.281735	0.42	0.363	0.00050427
OGFR	1.39727e-08	0.227723	0.517	0.456	0.000511415
ACIN1	1.43855e-08	0.251718	0.464	0.404	0.000526525
STK38L	1.45989e-08	0.220874	0.483	0.424	0.000534336
SHPRH	1.49844e-08	0.307737	0.28	0.225	0.000548445
BMPR2	1.5241e-08	0.242283	0.518	0.462	0.000557837
AL158152.1	1.53127e-08	-0.439756	0.176	0.223	0.000560461
RNF103	1.57392e-08	-0.524556	0.135	0.178	0.000576071
SLC9A1	1.58127e-08	-0.428473	0.243	0.293	0.000578762
SYTL1	1.58613e-08	0.411949	0.19	0.143	0.00058054
ELF2	1.60653e-08	0.122252	0.833	0.784	0.000588008
CYP1B1-AS1	1.60775e-08	-0.358287	0.229	0.278	0.000588452
RAPGEF1	1.63543e-08	0.1927	0.75	0.708	0.000598584
PKN1	1.63815e-08	0.186628	0.578	0.52	0.00059958
PPIA	1.63969e-08	-0.114191	0.9	0.913	0.000600143
AC073332.1	1.66365e-08	-0.361216	0.136	0.181	0.000608914
RAB20	1.68138e-08	-0.450126	0.321	0.363	0.000615402
AC025171.1	1.69357e-08	-0.411603	0.114	0.155	0.000619864
TAF9	1.70262e-08	-0.323258	0.286	0.335	0.000623178
RBM41	1.70654e-08	0.521124	0.16	0.117	0.000624609
MEGF9	1.73629e-08	0.128907	0.919	0.902	0.0006355
DNAJC27-AS1	1.7399e-08	-0.642314	0.069	0.102	0.000636819
PRKAA1	1.76475e-08	0.276492	0.259	0.205	0.000645917
SLC46A2	1.77014e-08	0.392448	0.232	0.182	0.000647888
CD86	1.77132e-08	0.196949	0.619	0.571	0.00064832
HMGB2	1.79803e-08	-0.136434	0.696	0.744	0.000658096
MAML2	1.81051e-08	0.204934	0.873	0.85	0.000662664
EFR3A	1.81101e-08	0.191664	0.621	0.567	0.000662848
OSBPL11	1.84436e-08	0.177001	0.652	0.59	0.000675054
MBD2	1.86501e-08	0.156507	0.79	0.74	0.000682613
ATG7	1.89107e-08	0.121385	0.947	0.936	0.000692152
FKBP15	1.90854e-08	0.183013	0.656	0.601	0.000698546
EXOC2	1.95698e-08	0.272426	0.345	0.285	0.000716275
SARAF	1.96421e-08	-0.141249	0.85	0.854	0.00071892
AKAP10	1.99672e-08	0.219149	0.604	0.546	0.000730821
ZHX3	2.06494e-08	0.611078	0.125	0.087	0.000755789
AC023509.3	2.11237e-08	-0.588744	0.068	0.101	0.000773148
MTLN	2.23256e-08	-0.292566	0.268	0.322	0.000817141
PIKFYVE	2.24033e-08	0.262029	0.482	0.426	0.000819985
ARRB1	2.43886e-08	0.172445	0.77	0.73	0.000892646
CDK12	2.44933e-08	0.210229	0.478	0.411	0.00089648
LY6E	2.46643e-08	-0.199726	0.361	0.419	0.00090274
RAB3GAP1	2.53048e-08	0.205866	0.528	0.474	0.000926182
ZFP36L1	2.55638e-08	-0.160748	0.782	0.811	0.00093566
PPARG	2.64074e-08	0.739706	0.107	0.072	0.000966535
FDFT1	2.65385e-08	0.334226	0.457	0.401	0.000971336
DAAM1	2.68881e-08	0.433972	0.287	0.237	0.00098413
NCOA3	2.81032e-08	0.150022	0.839	0.805	0.00102861
TMEM65	2.81209e-08	0.216342	0.421	0.365	0.00102925
DNM2	2.8295e-08	0.160213	0.707	0.647	0.00103562
CEMIP2	2.84301e-08	0.187076	0.527	0.473	0.00104057
KDM7A	2.8567e-08	0.201781	0.768	0.742	0.00104558
LMNB1	2.94117e-08	0.32567	0.325	0.272	0.0010765
TNNT1	2.96153e-08	-0.261642	0.21	0.262	0.00108395
ASB3	2.96963e-08	0.284047	0.334	0.276	0.00108691
LGALS9	2.97759e-08	0.165701	0.7	0.647	0.00108983
VAV1	2.99843e-08	0.191448	0.638	0.585	0.00109745
CNOT2	3.09662e-08	0.149149	0.679	0.628	0.00113339
ARHGAP35	3.1479e-08	0.346554	0.305	0.252	0.00115216
TPST2	3.15186e-08	0.233485	0.504	0.448	0.00115361
COX5B	3.18896e-08	-0.10333	0.921	0.925	0.00116719
GNPTAB	3.19836e-08	0.249373	0.442	0.387	0.00117063
GMIP	3.21964e-08	0.250033	0.412	0.354	0.00117842
NFXL1	3.2946e-08	0.427708	0.172	0.128	0.00120586
MAN1A2	3.30313e-08	0.209449	0.501	0.441	0.00120898
TAF4	3.34977e-08	0.349863	0.195	0.146	0.00122605
TOMM5	3.38373e-08	-0.234746	0.433	0.487	0.00123848
DOT1L	3.48956e-08	-0.390191	0.274	0.322	0.00127721
BAZ2A	3.51494e-08	0.247214	0.461	0.404	0.0012865
TBL1XR1	3.52583e-08	0.187665	0.629	0.573	0.00129049
JOSD1	3.60215e-08	-0.302457	0.269	0.322	0.00131842
GRSF1	3.6296e-08	0.226109	0.365	0.304	0.00132847
FRS2	3.68503e-08	0.235476	0.405	0.347	0.00134876
TEC	3.74922e-08	0.308144	0.259	0.206	0.00137225
KHDRBS1	3.77553e-08	0.147065	0.665	0.606	0.00138188
WDR11	3.78559e-08	0.290893	0.374	0.321	0.00138557
HSBP1L1	3.80156e-08	-0.566126	0.087	0.122	0.00139141
RAB28	3.81829e-08	0.334949	0.285	0.23	0.00139753
VIM	3.85533e-08	0.0493578	0.999	0.999	0.00141109
ENG	3.87611e-08	0.403295	0.213	0.166	0.00141869
FBXO38	3.93949e-08	0.270467	0.334	0.277	0.00144189
PYROXD1	3.97179e-08	0.272362	0.221	0.171	0.00145371
GNB4	4.05648e-08	0.213346	0.415	0.354	0.00148471
PHF14	4.12447e-08	0.229453	0.51	0.454	0.0015096
TRAF3IP3	4.22716e-08	0.232287	0.649	0.605	0.00154718
ETV6	4.23574e-08	0.128698	0.944	0.924	0.00155032
ZEB2-AS1	4.26158e-08	-0.529706	0.101	0.139	0.00155978
RHOT1	4.27876e-08	0.20342	0.581	0.535	0.00156607
CPT1A	4.28163e-08	-0.208702	0.482	0.54	0.00156712
MARS	4.36023e-08	0.340331	0.331	0.278	0.00159589
LRRC75A	4.47362e-08	-0.571086	0.073	0.106	0.00163739
PTBP2	4.49733e-08	0.149693	0.529	0.47	0.00164607
ZBTB25	4.59794e-08	-0.467703	0.102	0.139	0.00168289
PHPT1	4.6167e-08	-0.255199	0.511	0.554	0.00168976
CCR1	4.65568e-08	0.204242	0.524	0.467	0.00170403
FBXO42	4.70868e-08	0.202558	0.573	0.521	0.00172342
KIAA0930	4.70888e-08	0.188066	0.655	0.598	0.0017235
PARP9	4.73652e-08	0.301061	0.297	0.243	0.00173361
MOB4	4.74104e-08	0.259973	0.348	0.29	0.00173527
CREM	4.74932e-08	-0.290024	0.309	0.362	0.0017383
UBE4B	4.82975e-08	0.163414	0.567	0.506	0.00176774
FBXO9	4.83004e-08	0.260434	0.419	0.366	0.00176784
CREBBP	4.92219e-08	0.121011	0.831	0.788	0.00180157
BTBD10	4.94347e-08	0.318362	0.284	0.231	0.00180936
ANXA6	5.04869e-08	0.208144	0.493	0.433	0.00184787
FAM234B	5.05355e-08	-0.584924	0.082	0.117	0.00184965
AP2A2	5.20868e-08	0.283003	0.427	0.373	0.00190643
AF117829.1	5.21983e-08	-0.482642	0.131	0.172	0.00191051
HLCS	5.22638e-08	0.586923	0.126	0.089	0.00191291
COA6-AS1	5.27971e-08	-0.634188	0.071	0.103	0.00193243
METTL16	5.31451e-08	0.364604	0.243	0.194	0.00194517
AC008105.3	5.48493e-08	0.269425	0.362	0.304	0.00200754
MNDA	5.48603e-08	0.10176	0.992	0.99	0.00200794
NBDY	5.61461e-08	-0.300572	0.364	0.415	0.002055
NLRC5	5.61801e-08	0.255374	0.435	0.377	0.00205625
AC015871.1	5.73914e-08	0.345431	0.28	0.23	0.00210058
FTX	5.80487e-08	0.149554	0.848	0.814	0.00212464
NR1D2	5.92058e-08	-0.300043	0.349	0.401	0.00216699
SETD1B	5.97755e-08	0.351288	0.224	0.175	0.00218784
TM2D3	6.01372e-08	-0.29966	0.254	0.307	0.00220108
UGGT1	6.05339e-08	0.212537	0.408	0.35	0.0022156
SRSF7	6.06839e-08	-0.180872	0.695	0.722	0.00222109
PDCD6IP	6.12658e-08	0.158064	0.692	0.639	0.00224239
CDC73	6.15696e-08	0.2037	0.55	0.492	0.00225351
SRSF6	6.31427e-08	-0.319913	0.355	0.401	0.00231109
TMX4	6.32136e-08	0.28993	0.529	0.478	0.00231368
RARS	6.32613e-08	0.332775	0.319	0.267	0.00231543
NRG1	6.32762e-08	0.466198	0.497	0.457	0.00231597
ARID3A	6.48878e-08	0.21257	0.452	0.391	0.00237496
WDSUB1	6.49512e-08	0.384225	0.164	0.121	0.00237728
HIST1H2BN	6.49641e-08	-0.475181	0.107	0.145	0.00237775
CDK13	6.52461e-08	0.16095	0.668	0.617	0.00238807
ATP2B1	6.54275e-08	0.220581	0.88	0.865	0.00239471
FBXL18	6.54305e-08	0.445905	0.137	0.097	0.00239482
SNHG12	6.56607e-08	-0.503481	0.1	0.137	0.00240325
PLXNC1	6.58329e-08	0.14638	0.776	0.736	0.00240955
TYK2	6.7626e-08	0.272284	0.434	0.379	0.00247518
JAZF1	6.78666e-08	0.171807	0.833	0.806	0.00248399
DGKH	6.8012e-08	0.588361	0.166	0.126	0.00248931
PAK2	6.83859e-08	0.132699	0.86	0.836	0.00250299
GXYLT1	6.9011e-08	0.371579	0.178	0.134	0.00252587
PHF21A	6.91329e-08	0.139837	0.906	0.88	0.00253033
PLEKHM2	6.95442e-08	-0.218488	0.497	0.541	0.00254539
PNP	6.98759e-08	0.24702	0.37	0.311	0.00255753
TUT7	7.01752e-08	0.142364	0.732	0.681	0.00256848
ECE1	7.53315e-08	0.304731	0.347	0.295	0.00275721
PCYT1A	7.60095e-08	0.210635	0.439	0.378	0.00278202
TMEM245	7.67784e-08	0.387231	0.28	0.231	0.00281017
MICOS13	7.7398e-08	-0.236688	0.462	0.508	0.00283284
SPATA13	7.90783e-08	-0.315814	0.423	0.467	0.00289434
TCF20	7.96631e-08	0.269878	0.304	0.247	0.00291575
DUT	8.09381e-08	-0.28985	0.335	0.385	0.00296241
SOS1	8.21355e-08	0.179328	0.654	0.603	0.00300624
ATP5MG	8.22559e-08	-0.082291	0.975	0.98	0.00301065
CD151	8.23683e-08	0.231743	0.412	0.354	0.00301476
PPM1M	8.2705e-08	0.327916	0.269	0.218	0.00302708
CAPNS1	8.27327e-08	0.130081	0.826	0.789	0.0030281
CAPN2	8.52362e-08	0.166004	0.722	0.676	0.00311973
ATP6AP2	8.52754e-08	-0.162169	0.75	0.779	0.00312116
PPP3CB	9.01451e-08	0.206421	0.433	0.372	0.0032994
METTL6	9.36001e-08	-0.384799	0.151	0.194	0.00342586
PLEC	9.36904e-08	0.210904	0.645	0.592	0.00342916
FAF2	9.88389e-08	0.230958	0.354	0.298	0.0036176
FGD4	9.96311e-08	0.132467	0.89	0.878	0.0036466
WDFY4	9.98535e-08	0.257856	0.469	0.414	0.00365474
FBXO11	1.00168e-07	0.151637	0.815	0.79	0.00366627
IMPDH1	1.00478e-07	0.193588	0.538	0.483	0.00367761
SIVA1	1.00524e-07	-0.231482	0.461	0.506	0.00367928
WDR41	1.0154e-07	0.304775	0.282	0.23	0.00371648
PPID	1.01604e-07	-0.426562	0.186	0.231	0.00371881
EDF1	1.03816e-07	-0.118488	0.852	0.854	0.00379977
DGCR2	1.03954e-07	0.198604	0.488	0.43	0.00380483
G6PD	1.04265e-07	0.199079	0.487	0.43	0.00381619
HECTD4	1.04765e-07	0.219446	0.516	0.458	0.0038345
TBXAS1	1.06116e-07	0.0730289	0.972	0.958	0.00388396
TET2	1.06411e-07	0.107073	0.915	0.891	0.00389476
CD4	1.06832e-07	-0.178314	0.559	0.609	0.00391015
PTPRO	1.07388e-07	0.528887	0.126	0.089	0.00393051
OTULINL	1.08658e-07	0.206494	0.564	0.51	0.00397698
IL4R	1.0967e-07	0.28867	0.409	0.353	0.00401402
TMTC4	1.09712e-07	0.442532	0.139	0.099	0.00401557
HRH2	1.12047e-07	0.203578	0.619	0.574	0.00410103
ZNF331	1.16425e-07	0.0279727	0.259	0.311	0.00426129
RELCH	1.19458e-07	0.205986	0.551	0.499	0.00437228
TMEM87A	1.20065e-07	0.249131	0.423	0.368	0.00439451
TANGO6	1.20141e-07	0.256846	0.419	0.363	0.00439728
IFNAR1	1.20533e-07	0.240157	0.505	0.449	0.00441161
EIF3A	1.21089e-07	0.128909	0.825	0.789	0.00443199
ST13	1.21244e-07	-0.221313	0.506	0.545	0.00443764
ITGAL	1.21423e-07	0.176766	0.71	0.659	0.00444419
MED23	1.23246e-07	0.314879	0.275	0.224	0.00451093
PLCB1	1.23355e-07	-0.200758	0.855	0.875	0.00451491
MTMR9	1.24341e-07	0.35733	0.214	0.167	0.00455101
UBE2S	1.2495e-07	-0.273146	0.364	0.409	0.00457331
HEATR5B	1.2586e-07	0.219669	0.448	0.392	0.00460659
TRIM14	1.28199e-07	0.251196	0.313	0.257	0.00469223
WDR20	1.28305e-07	0.243398	0.403	0.346	0.00469609
KCTD20	1.28708e-07	0.213188	0.475	0.416	0.00471084
TPRG1	1.30536e-07	0.818958	0.113	0.079	0.00477776
SLC25A25	1.32784e-07	-0.248237	0.348	0.4	0.00486003
RSRC1	1.36237e-07	0.200398	0.65	0.598	0.00498641
AP4E1	1.37121e-07	0.322122	0.238	0.19	0.00501877
CAMKK2	1.39842e-07	0.145119	0.567	0.5	0.00511836
EFL1	1.41655e-07	0.326392	0.2	0.155	0.00518471
ATE1	1.41929e-07	0.289973	0.377	0.326	0.00519475
MMS19	1.45796e-07	0.341474	0.214	0.167	0.00533629
IL15RA	1.48245e-07	0.463243	0.136	0.098	0.00542591
TUSC2	1.48296e-07	0.298441	0.285	0.232	0.00542777
OXR1	1.48599e-07	0.198146	0.582	0.533	0.00543886
INPP5D	1.52945e-07	0.129125	0.85	0.821	0.00559793
TMED8	1.53762e-07	0.261833	0.226	0.177	0.00562785
CIAO2B	1.54078e-07	-0.189939	0.608	0.65	0.00563941
AAGAB	1.55149e-07	0.334848	0.266	0.217	0.00567861
GORASP2	1.59393e-07	0.299565	0.256	0.206	0.00583395
GAS5	1.60049e-07	-0.199004	0.613	0.648	0.00585797
ARL5B	1.60474e-07	-0.375641	0.192	0.237	0.00587349
PLCL2	1.60776e-07	0.161641	0.752	0.717	0.00588456
AC026979.2	1.62775e-07	-0.463726	0.116	0.154	0.00595772
PAFAH1B1	1.63299e-07	0.130971	0.777	0.744	0.0059769
PSMG4	1.6362e-07	-0.349062	0.176	0.221	0.00598867
BRWD1	1.66679e-07	0.21333	0.547	0.494	0.00610062
RPS6KA3	1.7267e-07	0.17202	0.737	0.715	0.0063199
METTL21A	1.74633e-07	-0.422109	0.179	0.222	0.00639174
ADI1	1.75139e-07	0.196619	0.475	0.417	0.00641025
RALA	1.7788e-07	0.249659	0.409	0.356	0.0065106
SGTB	1.79408e-07	0.274495	0.301	0.248	0.0065665
OSGIN2	1.82344e-07	-0.45124	0.159	0.2	0.00667398
PRPF40A	1.8815e-07	0.170572	0.677	0.627	0.00688648
ZMAT3	1.88647e-07	0.381725	0.189	0.144	0.00690468
ZDHHC17	1.89914e-07	0.218324	0.377	0.322	0.00695105
FAR1	1.90513e-07	0.133974	0.821	0.798	0.00697298
TLR2	1.97129e-07	0.141937	0.815	0.789	0.00721511
MAP7D1	1.9947e-07	0.214387	0.498	0.443	0.00730079
PDZD8	2.02545e-07	-0.364941	0.464	0.498	0.00741337
OOEP	2.03398e-07	-0.443467	0.105	0.142	0.00744455
DMXL2	2.06e-07	-0.112333	0.914	0.925	0.00753982
AL078600.1	2.06181e-07	-0.450517	0.092	0.127	0.00754643
BNIP3L	2.09821e-07	-0.190361	0.762	0.781	0.00767967
CHKA	2.15008e-07	-0.290153	0.382	0.432	0.00786951
CUL2	2.16417e-07	0.285576	0.304	0.253	0.00792106
SH3BP1	2.18241e-07	0.231499	0.442	0.382	0.00798785
RNF11	2.18488e-07	-0.313553	0.402	0.444	0.00799688
ADCY9	2.18537e-07	0.279246	0.385	0.335	0.00799868
THOC2	2.27577e-07	0.168313	0.566	0.513	0.00832954
LPXN	2.27784e-07	-0.29158	0.47	0.508	0.00833711
VTI1A	2.32146e-07	0.148002	0.846	0.82	0.00849678
EXOSC5	2.32976e-07	-0.518434	0.114	0.15	0.00852714
SNHG5	2.33017e-07	0.345038	0.599	0.573	0.00852866
PLOD1	2.34069e-07	0.358041	0.238	0.192	0.00856718
CRLS1	2.48683e-07	0.294987	0.369	0.316	0.00910206
SLC25A33	2.56541e-07	-0.314028	0.333	0.375	0.00938964
TIMM13	2.5857e-07	-0.199729	0.491	0.536	0.00946392
KPNA3	2.59469e-07	0.249794	0.484	0.434	0.00949681
AC104162.2	2.6145e-07	0.422336	0.168	0.127	0.00956933
FBXO7	2.61518e-07	0.251473	0.366	0.312	0.00957183
CHPT1	2.6438e-07	0.157599	0.504	0.442	0.00967659
MBNL2	2.66291e-07	-0.25645	0.505	0.544	0.00974652
CDK6	2.66796e-07	0.38903	0.261	0.215	0.00976502
TPRA1	2.67661e-07	-0.383705	0.17	0.212	0.00979665
DENND6A	2.69646e-07	0.238485	0.463	0.414	0.00986931
DNAJB2	2.69784e-07	-0.503196	0.128	0.165	0.00987437
PACS1	2.74632e-07	0.201512	0.637	0.598	0.0100518
CUL3	2.74649e-07	0.127109	0.775	0.738	0.0100524
LPCAT3	2.76625e-07	0.255528	0.306	0.255	0.0101248
BCR	2.77507e-07	0.274187	0.264	0.212	0.010157
GARS-DT	2.82138e-07	0.210501	0.497	0.45	0.0103265
AFF4	2.84402e-07	-0.189824	0.755	0.771	0.0104094
PPP2R5E	2.86585e-07	0.165404	0.655	0.605	0.0104893
APH1B	2.87961e-07	0.253859	0.309	0.257	0.0105397
MED1	2.88878e-07	0.323651	0.243	0.196	0.0105732
LPCAT2	2.89056e-07	0.230646	0.435	0.382	0.0105797
LGALS2	2.90194e-07	-0.47763	0.548	0.552	0.0106214
CUL4A	2.90602e-07	0.27096	0.437	0.384	0.0106363
SAP18	2.96668e-07	-0.155122	0.735	0.769	0.0108584
SMAD2	3.00528e-07	0.20996	0.553	0.504	0.0109996
EXOC1	3.02322e-07	0.165979	0.421	0.361	0.0110653
SCAPER	3.06284e-07	0.271276	0.445	0.398	0.0112103
BNIP2	3.11235e-07	0.149768	0.702	0.653	0.0113915
PTPN11	3.113e-07	0.274717	0.371	0.322	0.0113939
TIGAR	3.11745e-07	0.286379	0.293	0.241	0.0114102
AKR1B1	3.13409e-07	-0.400496	0.175	0.217	0.0114711
BEX4	3.13798e-07	-0.464778	0.117	0.154	0.0114853
RAB40C	3.16072e-07	0.325608	0.254	0.205	0.0115686
MAP3K2	3.19766e-07	-0.137743	0.847	0.861	0.0117038
CBFA2T3	3.2009e-07	0.325105	0.31	0.262	0.0117156
SHKBP1	3.20191e-07	0.178502	0.649	0.599	0.0117193
UBE2K	3.25482e-07	0.154488	0.78	0.746	0.011913
LBR	3.26689e-07	0.146877	0.554	0.499	0.0119571
NAPRT	3.27784e-07	-0.182271	0.484	0.528	0.0119972
MAP3K5	3.27975e-07	0.116778	0.864	0.832	0.0120042
AL136038.5	3.32151e-07	-0.643784	0.07	0.1	0.0121571
TTL	3.34877e-07	0.33846	0.228	0.182	0.0122568
NUP214	3.35228e-07	-0.0600622	0.862	0.894	0.0122697
MSMO1	3.39861e-07	0.462667	0.119	0.085	0.0124393
ARRDC3	3.43568e-07	-0.177454	0.342	0.396	0.0125749
GNAL	3.43919e-07	-0.52235	0.072	0.103	0.0125878
AQP9	3.44736e-07	0.203742	0.477	0.422	0.0126177
NDE1	3.4549e-07	-0.221864	0.452	0.498	0.0126453
GAPVD1	3.45646e-07	0.138407	0.577	0.522	0.012651
TM2D1	3.47914e-07	0.241589	0.387	0.332	0.012734
USP37	3.49637e-07	-0.344925	0.17	0.212	0.0127971
ZNF782	3.54595e-07	0.500783	0.113	0.079	0.0129785
CSTB	3.63311e-07	-0.104298	0.896	0.898	0.0132975
YTHDC1	3.63634e-07	-0.223462	0.532	0.573	0.0133094
EIF2AK2	3.66227e-07	0.261939	0.301	0.251	0.0134043
ARID4B	3.66311e-07	-0.153492	0.877	0.896	0.0134074
SMIM30	3.71109e-07	-0.490456	0.159	0.198	0.0135829
CDK2AP2	3.72219e-07	0.2423	0.376	0.325	0.0136236
PPP4R3A	3.72734e-07	-0.235268	0.568	0.6	0.0136425
DUSP10	3.84994e-07	-0.418075	0.21	0.253	0.0140912
USP24	3.85876e-07	0.188789	0.565	0.512	0.0141235
PTPN1	3.86881e-07	0.236522	0.54	0.488	0.0141602
DPH3	3.88412e-07	-0.326702	0.322	0.365	0.0142163
ATM	3.95419e-07	0.198846	0.618	0.574	0.0144727
RBM14	3.97785e-07	-0.322965	0.288	0.333	0.0145593
DPY19L1	3.9929e-07	0.411155	0.191	0.148	0.0146144
DNAJC3	3.99946e-07	0.18421	0.629	0.585	0.0146384
STX7	4.02249e-07	0.169974	0.682	0.638	0.0147227
CENPC	4.05106e-07	0.278621	0.32	0.268	0.0148273
CDK8	4.11663e-07	0.273324	0.318	0.268	0.0150673
CDC42	4.12523e-07	-0.107202	0.954	0.954	0.0150987
MAP1LC3B2	4.27427e-07	-0.475748	0.076	0.108	0.0156443
HPCAL1	4.34008e-07	0.179637	0.69	0.649	0.0158851
CDC123	4.34448e-07	0.222189	0.354	0.301	0.0159012
CCSER2	4.34854e-07	0.244637	0.419	0.367	0.0159161
PEX14	4.37771e-07	0.285893	0.36	0.309	0.0160228
CD63	4.38861e-07	0.0977702	0.941	0.926	0.0160627
PBX3	4.45663e-07	0.211947	0.588	0.544	0.0163117
UBE2W	4.48722e-07	0.157358	0.728	0.682	0.0164237
SEC23IP	4.58918e-07	0.335806	0.249	0.202	0.0167968
PIK3IP1	4.63059e-07	-0.40862	0.16	0.201	0.0169484
MBP	4.69082e-07	-0.118714	0.883	0.891	0.0171689
SZT2	4.70392e-07	0.394688	0.204	0.162	0.0172168
PAPSS1	4.75519e-07	0.211641	0.4	0.343	0.0174045
FHL3	4.76182e-07	0.337533	0.237	0.191	0.0174287
MIR29B2CHG	4.83392e-07	-0.263471	0.348	0.396	0.0176926
MSH3	4.85167e-07	0.241667	0.393	0.341	0.0177576
ID2	4.87521e-07	-0.221612	0.752	0.762	0.0178438
PLA2G4A	4.96741e-07	0.235209	0.37	0.316	0.0181812
EIF4G1	4.98503e-07	0.189592	0.526	0.474	0.0182457
DCAF5	4.98958e-07	0.210188	0.462	0.411	0.0182624
RBM8A	5.00803e-07	-0.197585	0.582	0.618	0.0183299
BOLA2	5.07855e-07	-0.299446	0.189	0.231	0.018588
RNASEK	5.08691e-07	-0.0759067	0.974	0.976	0.0186186
PTPN4	5.16251e-07	0.347352	0.266	0.219	0.0188953
BTG2	5.20712e-07	-0.244787	0.538	0.569	0.0190586
MAML3	5.25299e-07	0.111934	0.885	0.872	0.0192265
DOK3	5.28697e-07	0.203984	0.439	0.383	0.0193508
YTHDC2	5.32861e-07	0.268926	0.333	0.283	0.0195033
UHRF1BP1L	5.3342e-07	0.172789	0.55	0.498	0.0195237
GRK3	5.3757e-07	0.12563	0.904	0.881	0.0196756
CDK19	5.4259e-07	0.179686	0.667	0.621	0.0198593
AGO1	5.51316e-07	0.255061	0.362	0.31	0.0201787
CHFR	5.54592e-07	0.210966	0.394	0.338	0.0202986
RAB11FIP4	5.55919e-07	0.398392	0.133	0.097	0.0203472
KPNA1	5.63866e-07	0.198565	0.535	0.486	0.0206381
EXOC5	5.79551e-07	0.237643	0.298	0.247	0.0212121
ZNF592	5.91097e-07	0.213921	0.395	0.341	0.0216347
ZNF710	5.9522e-07	0.218521	0.616	0.572	0.0217856
GNPTG	5.9658e-07	-0.312488	0.258	0.304	0.0218354
AC124016.1	6.05554e-07	-0.474537	0.08	0.112	0.0221639
SH3GL1	6.11029e-07	-0.306289	0.353	0.395	0.0223643
SPART	6.24858e-07	-0.339111	0.281	0.323	0.0228704
ATP13A2	6.25871e-07	0.483688	0.145	0.108	0.0229075
NCF2	6.29142e-07	0.107528	0.942	0.936	0.0230272
JDP2	6.30304e-07	-0.188488	0.683	0.711	0.0230697
SFT2D2	6.31746e-07	0.185874	0.376	0.321	0.0231225
ABCD3	6.35113e-07	0.289814	0.266	0.217	0.0232458
CSGALNACT1	6.39782e-07	0.418107	0.256	0.213	0.0234167
FLII	6.48378e-07	0.174249	0.507	0.445	0.0237313
ZNF516	6.52465e-07	0.160609	0.727	0.691	0.0238809
IL10RB-DT	6.62469e-07	-0.390174	0.158	0.197	0.024247
RNF122	6.66426e-07	-0.520001	0.11	0.144	0.0243919
FAM13A	6.72578e-07	-0.183773	0.443	0.495	0.024617
TUBA1C	6.73388e-07	0.260538	0.43	0.384	0.0246467
AMZ2	6.77038e-07	-0.438379	0.126	0.163	0.0247803
PRKAR1A	6.84541e-07	0.165085	0.598	0.552	0.0250549
DALRD3	6.84778e-07	-0.30927	0.194	0.237	0.0250636
XPO1	6.87423e-07	-0.203792	0.541	0.582	0.0251604
ZNF277	6.99889e-07	0.273162	0.376	0.327	0.0256166
EHMT1	7.097e-07	0.166999	0.651	0.606	0.0259757
CDH23	7.10458e-07	-0.22456	0.309	0.361	0.0260035
UBA3	7.11735e-07	0.233055	0.438	0.386	0.0260502
CTSH	7.25709e-07	-0.133981	0.824	0.831	0.0265617
CYB5R4	7.29725e-07	0.137542	0.713	0.673	0.0267087
PHIP	7.34198e-07	0.133933	0.79	0.751	0.0268724
MEPCE	7.41934e-07	-0.324571	0.284	0.327	0.0271555
DIAPH2	7.4584e-07	0.11532	0.951	0.948	0.0272985
DEK	7.52608e-07	0.136321	0.766	0.75	0.0275462
LDLRAD3	7.59183e-07	0.239929	0.433	0.384	0.0277869
ARHGEF2	7.6409e-07	0.207226	0.509	0.459	0.0279664
CDC37	7.64391e-07	-0.20303	0.61	0.634	0.0279775
KCMF1	7.65765e-07	0.162718	0.594	0.545	0.0280277
MTHFR	7.74239e-07	0.265408	0.306	0.257	0.0283379
ZYG11B	7.78305e-07	0.222657	0.367	0.316	0.0284867
GAPT	7.84859e-07	-0.285716	0.35	0.395	0.0287266
S100Z	7.86106e-07	0.225899	0.581	0.533	0.0287723
ACVR2A	8.00163e-07	0.326829	0.263	0.217	0.0292868
VWA8	8.01233e-07	0.263216	0.308	0.257	0.0293259
MAP2K5	8.07586e-07	0.208379	0.5	0.444	0.0295584
UBN2	8.21348e-07	0.282544	0.247	0.202	0.0300622
SIAH2	8.23558e-07	-0.256257	0.333	0.38	0.0301431
SLC30A9	8.26743e-07	0.245181	0.36	0.305	0.0302596
VOPP1	8.34162e-07	0.229404	0.411	0.363	0.0305312
HBS1L	8.37141e-07	0.266846	0.283	0.235	0.0306402
LIMK1	8.59636e-07	0.465962	0.151	0.114	0.0314635
C2CD5	8.64279e-07	0.246342	0.423	0.371	0.0316335
OAT	8.64539e-07	-0.311547	0.331	0.371	0.031643
LILRA1	8.73607e-07	0.183341	0.538	0.479	0.0319749
MFHAS1	8.87665e-07	0.40312	0.166	0.127	0.0324894
C16orf70	8.93762e-07	0.26778	0.289	0.239	0.0327126
CLN3	8.94103e-07	0.216662	0.36	0.308	0.0327251
ITGB2-AS1	9.18147e-07	-0.295708	0.234	0.282	0.0336051
SCPEP1	9.3479e-07	0.137193	0.742	0.706	0.0342142
PDS5A	9.5554e-07	0.147812	0.657	0.608	0.0349737
GNB1	9.55927e-07	0.100204	0.912	0.902	0.0349879
STX3	9.59439e-07	0.26986	0.291	0.242	0.0351164
TFIP11	9.62433e-07	0.495829	0.134	0.099	0.035226
ATR	9.83347e-07	0.239357	0.394	0.344	0.0359915
C9orf16	9.84776e-07	-0.19231	0.619	0.649	0.0360438
ELF1	9.8544e-07	-0.114304	0.919	0.917	0.0360681
HNRNPH3	9.86044e-07	-0.180494	0.527	0.571	0.0360902
MITF	9.86093e-07	0.359472	0.323	0.278	0.036092
VPS8	9.87682e-07	0.159918	0.688	0.64	0.0361502
STK40	9.96887e-07	0.188995	0.5	0.449	0.0364871
MYL6	1.00833e-06	0.0626399	0.997	0.998	0.0369058
LAMP1	1.02178e-06	-0.165145	0.609	0.649	0.037398
PFKFB3	1.04138e-06	-0.184746	0.479	0.523	0.0381154
MORF4L1	1.04392e-06	-0.130007	0.852	0.876	0.0382085
INTS8	1.05698e-06	0.291866	0.293	0.246	0.0386866
UHMK1	1.05882e-06	0.201894	0.318	0.268	0.0387539
CARS	1.06867e-06	0.271871	0.305	0.257	0.0391143
DCAF7	1.07416e-06	0.189571	0.491	0.442	0.0393154
FAM162A	1.0924e-06	-0.406058	0.151	0.19	0.039983
NCOA6	1.10516e-06	0.200248	0.498	0.444	0.0404498
SESTD1	1.1082e-06	0.116778	0.671	0.623	0.0405612
RSU1	1.15729e-06	0.233839	0.512	0.471	0.0423582
H3F3A	1.1589e-06	-0.0509338	0.999	1	0.0424168
SLC7A5	1.1629e-06	-0.36151	0.135	0.172	0.0425634
LAP3	1.16303e-06	-0.208364	0.446	0.495	0.0425681
AL390957.1	1.16985e-06	-0.376713	0.09	0.123	0.0428178
EIF2AK4	1.17007e-06	0.255763	0.365	0.317	0.0428258
GTF3C2	1.17263e-06	0.338608	0.224	0.179	0.0429195
PNISR	1.18129e-06	0.145143	0.699	0.656	0.0432365
TMEM164	1.22144e-06	0.211834	0.541	0.489	0.0447059
LYN	1.22563e-06	-0.0831161	0.992	0.991	0.0448593
CERT1	1.23047e-06	0.123162	0.765	0.72	0.0450365
MRPS33	1.24786e-06	-0.318363	0.233	0.275	0.0456728
RB1	1.26943e-06	0.181759	0.772	0.746	0.0464625
ABRAXAS2	1.27164e-06	0.377732	0.202	0.161	0.0465431
TECPR2	1.29154e-06	0.346269	0.262	0.218	0.0472715
TADA3	1.29365e-06	0.27075	0.319	0.269	0.0473489
MTMR11	1.29866e-06	0.350506	0.245	0.202	0.0475324
TRAPPC13	1.31702e-06	0.373627	0.159	0.12	0.0482041
RSBN1L	1.31774e-06	0.151721	0.551	0.495	0.0482307
SNRK	1.32651e-06	0.188814	0.516	0.463	0.0485514
PDLIM5	1.34319e-06	0.216565	0.618	0.574	0.0491619
MED27	1.36099e-06	0.241898	0.346	0.298	0.0498136
CAMK2G	1.41135e-06	0.224375	0.336	0.285	0.0516567
SLC35E3	1.42317e-06	-0.398871	0.199	0.24	0.0520895
INPP5F	1.48126e-06	0.433167	0.177	0.139	0.0542157
UQCC2	1.49769e-06	-0.35123	0.233	0.274	0.054817
CBFA2T2	1.50023e-06	0.258051	0.414	0.364	0.0549099
AK2	1.52113e-06	-0.325841	0.327	0.37	0.0556751
SRPK1	1.52255e-06	0.240861	0.281	0.232	0.0557268
PCF11	1.54699e-06	-0.219863	0.493	0.533	0.0566213
WIPF1	1.55661e-06	0.14322	0.825	0.789	0.0569736
MKNK2	1.57184e-06	-0.219324	0.533	0.574	0.0575308
SPPL2A	1.57189e-06	0.194161	0.589	0.543	0.0575329
ANAPC13	1.58274e-06	-0.302482	0.218	0.26	0.05793
TRIM44	1.59859e-06	0.183222	0.565	0.511	0.0585099
FLOT1	1.60349e-06	0.222402	0.506	0.458	0.0586895
CD84	1.60605e-06	0.302051	0.271	0.226	0.0587832
KANSL1-AS1	1.61141e-06	-0.380306	0.11	0.144	0.0589792
KPNB1	1.61398e-06	0.135335	0.626	0.578	0.0590731
TRMT1	1.61686e-06	-0.269154	0.386	0.428	0.0591787
PRR14L	1.62343e-06	0.206763	0.457	0.404	0.0594192
CRIP1	1.62453e-06	-0.231315	0.853	0.868	0.0594593
RALGDS	1.6264e-06	-0.368702	0.164	0.202	0.059528
HDAC9	1.62792e-06	0.218596	0.842	0.828	0.0595837
PUM1	1.62982e-06	0.141279	0.799	0.769	0.0596531
FAM102B	1.63046e-06	0.294348	0.34	0.297	0.0596764
POLR2J3	1.63612e-06	0.249082	0.417	0.37	0.0598836
MTF2	1.63792e-06	0.209168	0.369	0.317	0.0599494
DOP1A	1.66539e-06	0.2818	0.294	0.247	0.0609548
RALGPS2	1.66815e-06	0.287305	0.206	0.164	0.0610559
UQCR10	1.66833e-06	-0.113749	0.871	0.882	0.0610626
WAPL	1.67674e-06	0.151405	0.593	0.546	0.0613704
MAST2	1.68069e-06	0.319124	0.264	0.219	0.0615151
COX14	1.70321e-06	-0.202343	0.558	0.588	0.0623393
SYNJ1	1.72312e-06	0.171886	0.436	0.381	0.0630679
CSE1L	1.73919e-06	0.257556	0.273	0.225	0.063656
NHP2	1.74588e-06	-0.266103	0.332	0.375	0.063901
STARD3	1.76159e-06	0.248934	0.222	0.177	0.0644759
LCP1	1.78788e-06	0.0633753	0.992	0.985	0.065438
SEL1L	1.79367e-06	0.157014	0.426	0.374	0.0656499
IFT88	1.79908e-06	0.404622	0.182	0.143	0.0658482
PPP2R1A	1.80156e-06	0.183504	0.438	0.386	0.065939
KCNK13	1.81274e-06	0.427795	0.158	0.122	0.066348
MERTK	1.81714e-06	0.625102	0.211	0.173	0.066509
MTMR10	1.83902e-06	-0.257184	0.452	0.491	0.0673098
CXorf21	1.83961e-06	-0.281178	0.303	0.345	0.0673315
DTNA	1.84139e-06	0.660636	0.141	0.108	0.0673967
UBQLN1	1.85073e-06	-0.234907	0.516	0.552	0.0677385
CNOT1	1.87751e-06	0.198869	0.52	0.473	0.0687189
TNF	1.9055e-06	-0.499687	0.078	0.108	0.0697433
CD99	1.90649e-06	0.113072	0.855	0.833	0.0697794
LINC00847	1.93427e-06	-0.517523	0.077	0.107	0.0707963
EIF4ENIF1	1.93702e-06	0.358387	0.18	0.141	0.070897
ENTPD4	1.94828e-06	0.241729	0.306	0.258	0.0713088
TMEM62	1.97374e-06	0.31771	0.198	0.157	0.072241
PPP3R1	2.0188e-06	-0.146381	0.777	0.794	0.0738902
IRF2BP2	2.03259e-06	-0.221485	0.552	0.586	0.074395
TNRC6B	2.04163e-06	0.112863	0.861	0.85	0.0747255
TMEM63A	2.05186e-06	0.344533	0.211	0.169	0.0751003
NKTR	2.09728e-06	0.172453	0.53	0.485	0.0767627
RCBTB1	2.09804e-06	0.437097	0.132	0.099	0.0767905
DDT	2.10424e-06	-0.123907	0.73	0.757	0.0770172
YLPM1	2.10665e-06	0.24369	0.36	0.311	0.0771055
ARHGAP25	2.11104e-06	0.175588	0.579	0.533	0.0772661
GRK5	2.11163e-06	0.180164	0.325	0.275	0.0772877
GLRX	2.11639e-06	-0.0962907	0.888	0.902	0.077462
NPLOC4	2.11741e-06	0.199481	0.477	0.424	0.0774994
IMMP2L	2.12212e-06	-0.178598	0.344	0.399	0.0776718
PLEKHB2	2.1492e-06	-0.234068	0.594	0.619	0.0786628
ATG16L1	2.19159e-06	0.334653	0.203	0.162	0.0802143
DDX46	2.19492e-06	0.134034	0.659	0.612	0.0803364
N4BP2L2	2.25125e-06	0.124851	0.818	0.778	0.0823982
SGPL1	2.25855e-06	0.254259	0.23	0.187	0.0826651
WDFY1	2.25919e-06	0.194026	0.448	0.395	0.0826887
ZC3H7A	2.2604e-06	0.206629	0.439	0.384	0.0827331
NARF	2.26499e-06	0.296712	0.289	0.243	0.0829009
[truncated: 6,139 more rows]

## Sheet: BAF312 Monocytes D7vD3
Gene	p_val	avg_log2FC	pct.1	pct.2	p_val_adj
CD14	8.81108e-94	-0.329257	0.975	0.988	3.22494e-89
MT-ND5	3.05699e-88	-0.242156	0.995	0.997	1.11889e-83
TXNIP	1.65583e-77	0.29301	0.985	0.975	6.0605e-73
CD74	4.50394e-54	0.254674	0.973	0.954	1.64849e-49
MT-ND4	1.12535e-51	-0.158824	1	1	4.11889e-47
FAM20A	8.96776e-49	-1.32758	0.115	0.206	3.28229e-44
HLA-DRA	3.55162e-48	0.250053	0.939	0.908	1.29993e-43
MT-ATP6	1.31642e-46	-0.15772	1	1	4.81824e-42
VCAN	1.29364e-41	-0.183642	0.997	0.999	4.73485e-37
MT-CO2	1.6616e-39	-0.109889	1	1	6.0816e-35
TAGLN2	7.63513e-39	-0.300955	0.796	0.856	2.79453e-34
MT-CYB	8.6739e-38	-0.165541	1	0.999	3.17473e-33
MT-ND2	3.04909e-36	-0.126946	1	1	1.116e-31
S100A9	3.47341e-36	-0.21088	1	1	1.2713e-31
CCND3	8.48179e-36	-0.318538	0.713	0.785	3.10442e-31
CLU	1.93113e-34	-1.24791	0.208	0.285	7.06812e-30
CRIP1	1.97678e-33	-0.372406	0.801	0.853	7.23522e-29
STAT1	4.65021e-33	0.575172	0.466	0.379	1.70202e-28
HDAC9	5.11236e-33	0.248604	0.892	0.842	1.87118e-28
SAMSN1	1.89463e-32	-0.625962	0.595	0.661	6.93452e-28
LRRK2	5.50513e-32	0.298693	0.845	0.798	2.01493e-27
SERF2	3.70616e-31	-0.120693	0.998	0.998	1.35649e-26
VIM	1.00539e-30	-0.160654	0.998	0.999	3.67981e-26
S100A10	1.38141e-30	-0.158478	0.989	0.994	5.0561e-26
TMSB10	1.38311e-30	0.0905218	1	1	5.06234e-26
STK17B	1.61704e-30	0.239123	0.982	0.977	5.91852e-26
CALR	1.70352e-30	-0.373012	0.591	0.663	6.23504e-26
S100A11	4.95518e-30	-0.120298	0.998	0.999	1.81364e-25
WDR74	1.25409e-29	0.481413	0.535	0.457	4.59009e-25
GPR183	1.92826e-29	-0.857402	0.147	0.222	7.05764e-25
CELF2	1.06498e-28	0.150283	0.982	0.978	3.89795e-24
CEBPD	1.23558e-28	-0.193028	0.937	0.955	4.52236e-24
AQP9	1.44911e-28	-0.40272	0.381	0.477	5.30388e-24
PABPC1	1.77088e-28	0.120076	0.992	0.995	6.48158e-24
RBM39	3.05957e-28	0.187831	0.94	0.925	1.11983e-23
ZFAS1	8.3043e-28	0.180855	0.924	0.902	3.03946e-23
CYP1B1	1.01724e-27	-0.396259	0.526	0.602	3.72322e-23
RGS2	2.03064e-27	-0.341891	0.746	0.789	7.43234e-23
RIPOR2	2.84837e-27	-0.183721	0.957	0.973	1.04253e-22
S100A8	3.89187e-27	-0.233107	1	0.999	1.42446e-22
CD63	5.74061e-27	-0.170597	0.929	0.941	2.10112e-22
C3AR1	1.21788e-26	-0.423857	0.352	0.442	4.45758e-22
IRF1	3.13902e-26	0.39851	0.654	0.598	1.14891e-21
AP1S2	4.40958e-26	0.200127	0.94	0.93	1.61395e-21
S100A12	4.80355e-26	-0.331705	0.962	0.97	1.75815e-21
TMSB4X	8.01041e-26	0.0829049	1	1	2.93189e-21
MT-ND3	2.69868e-25	-0.113674	1	1	9.87744e-21
HLA-DMB	3.3066e-25	0.35038	0.582	0.509	1.21025e-20
ZFP36	4.60193e-25	-0.238396	0.845	0.874	1.68435e-20
IL1R2	5.81025e-25	-1.07005	0.081	0.138	2.12661e-20
HLA-DPB1	5.96929e-25	0.232511	0.7	0.63	2.18482e-20
DUSP6	1.07845e-23	-0.23424	0.689	0.76	3.94723e-19
ADA2	1.64436e-23	0.220774	0.789	0.745	6.01851e-19
MYL6	1.74908e-23	-0.112952	0.997	0.997	6.40179e-19
CCDC200	1.77054e-23	0.436398	0.497	0.428	6.48035e-19
TPST1	2.14783e-23	-0.377906	0.324	0.409	7.86128e-19
CCR1	3.026e-23	-0.332689	0.439	0.524	1.10754e-18
BCL2A1	4.57118e-23	-0.384207	0.351	0.433	1.6731e-18
RBM3	6.89142e-23	0.240969	0.779	0.742	2.52233e-18
KLHL24	1.01533e-22	0.310149	0.627	0.568	3.71623e-18
STX11	1.50403e-22	0.218867	0.827	0.777	5.50492e-18
HLA-DPA1	1.51403e-22	0.259015	0.725	0.678	5.54149e-18
GABARAP	2.89483e-22	0.113873	0.992	0.989	1.05954e-17
DACH1	5.06313e-22	-0.524149	0.162	0.231	1.85316e-17
CD99	5.78841e-22	-0.21704	0.82	0.855	2.11862e-17
HLA-E	8.36868e-22	0.131399	0.963	0.959	3.06302e-17
SIK3	1.10592e-21	0.152488	0.971	0.968	4.04779e-17
HP	1.17327e-21	-0.876953	0.096	0.151	4.29429e-17
OGFRL1	2.1578e-21	0.221171	0.823	0.781	7.89777e-17
C5AR1	6.43023e-21	-0.296416	0.723	0.769	2.35353e-16
PPARG	1.18055e-20	-0.910743	0.061	0.107	4.32095e-16
LST1	1.49945e-20	0.128827	0.993	0.991	5.48815e-16
RPS14	1.59874e-20	0.0742352	1	1	5.85154e-16
CLIC4	3.04005e-20	0.318964	0.579	0.51	1.11269e-15
DOCK8	5.89658e-20	0.120946	0.99	0.988	2.15821e-15
HLA-DRB1	2.17221e-19	0.114956	0.876	0.85	7.95052e-15
NACA	2.21406e-19	0.0884545	0.997	0.996	8.10369e-15
PSTPIP2	3.34713e-19	0.371257	0.473	0.404	1.22508e-14
CAMK2D	4.4376e-19	0.400989	0.568	0.514	1.6242e-14
PTAFR	4.69747e-19	-0.276918	0.618	0.677	1.71932e-14
SLC11A1	4.70883e-19	-0.169898	0.897	0.919	1.72348e-14
MCEMP1	5.52946e-19	-0.350541	0.399	0.474	2.02384e-14
RPL35A	9.20681e-19	0.0859936	0.998	0.998	3.36978e-14
JAK2	1.22675e-18	0.203678	0.855	0.825	4.49004e-14
DUSP1	1.35099e-18	-0.131734	0.992	0.993	4.94477e-14
MCL1	1.69076e-18	-0.193228	0.909	0.927	6.18837e-14
GCA	3.76481e-18	-0.222529	0.785	0.826	1.37796e-13
KLF10	4.29013e-18	0.271203	0.663	0.614	1.57023e-13
SRGN	4.6127e-18	-0.107127	0.999	0.999	1.68829e-13
RPL34	5.00981e-18	0.0696237	1	1	1.83364e-13
SOCS3	6.67276e-18	-0.476969	0.336	0.398	2.4423e-13
HLA-A	6.81277e-18	0.0925569	0.997	0.996	2.49354e-13
CD44	7.8083e-18	-0.187363	0.973	0.979	2.85792e-13
RBM47	1.35963e-17	-0.157426	0.967	0.976	4.97638e-13
AOAH	1.83111e-17	0.12066	0.984	0.983	6.70205e-13
STAB1	2.56045e-17	-0.293246	0.492	0.553	9.3715e-13
NR4A2	2.56943e-17	0.306881	0.607	0.563	9.40438e-13
CD163	2.77014e-17	-0.248059	0.626	0.68	1.0139e-12
PSME2	2.77222e-17	0.295511	0.683	0.652	1.01466e-12
CCL3L1	2.89489e-17	0.661166	0.17	0.118	1.05956e-12
EIF1	4.04801e-17	0.0864827	0.999	0.998	1.48161e-12
PSME1	4.21968e-17	0.177007	0.854	0.832	1.54444e-12
HLA-DMA	1.488e-16	0.249823	0.618	0.56	5.44623e-12
GIMAP7	2.71772e-16	-0.229303	0.699	0.747	9.94713e-12
DDX3X	3.18968e-16	0.199783	0.833	0.815	1.16745e-11
AC245014.3	5.54441e-16	0.455082	0.272	0.212	2.02931e-11
ANKRD44	5.73114e-16	0.130074	0.947	0.945	2.09765e-11
PCBP2	6.28564e-16	0.139711	0.896	0.884	2.30061e-11
ITGAM	7.25919e-16	-0.15964	0.787	0.837	2.65694e-11
FOS	8.58854e-16	-0.18146	0.999	0.997	3.14349e-11
ABCA1	9.26155e-16	-0.533014	0.183	0.24	3.38982e-11
RPL26	1.0686e-15	0.072715	0.999	0.999	3.91119e-11
MT-ND4L	1.28747e-15	-0.151264	0.901	0.925	4.71228e-11
HLA-DRB5	1.47494e-15	0.351839	0.548	0.501	5.39843e-11
BCLAF1	1.61462e-15	0.238337	0.667	0.621	5.90966e-11
SLC25A6	2.10348e-15	0.124056	0.95	0.946	7.69894e-11
RFX2	2.56523e-15	-0.357396	0.404	0.465	9.389e-11
CES1	5.63619e-15	-0.400482	0.342	0.402	2.0629e-10
MAP3K2	5.95476e-15	0.168431	0.863	0.847	2.1795e-10
YPEL5	5.96823e-15	0.236181	0.799	0.772	2.18443e-10
RNF138	6.52235e-15	0.256681	0.615	0.566	2.38725e-10
C9orf72	6.52376e-15	0.168882	0.85	0.83	2.38776e-10
CALHM6	8.19754e-15	0.322774	0.525	0.472	3.00038e-10
KLF4	9.95251e-15	0.178282	0.833	0.792	3.64272e-10
RPL12	1.10973e-14	0.0794548	0.996	0.995	4.06173e-10
MS4A4A	1.11303e-14	-0.565833	0.18	0.232	4.07379e-10
NEAT1	1.16525e-14	-0.104199	1	1	4.26493e-10
ID2	1.29223e-14	0.230338	0.772	0.752	4.72969e-10
F13A1	1.4382e-14	-0.274858	0.629	0.674	5.26397e-10
GK	1.50481e-14	-0.307547	0.377	0.442	5.50774e-10
PLAAT4	1.87781e-14	0.441572	0.279	0.226	6.87296e-10
EEF1A1	1.90625e-14	0.0651732	0.999	1	6.97707e-10
FPR2	1.94946e-14	-0.379984	0.251	0.312	7.13523e-10
NR1D2	3.21324e-14	0.393868	0.402	0.349	1.17608e-09
HIST1H2AC	3.42245e-14	-0.374211	0.228	0.289	1.25265e-09
MIR181A1HG	3.59164e-14	0.205899	0.592	0.542	1.31458e-09
PSMB9	3.87692e-14	0.218689	0.685	0.646	1.41899e-09
PLAAT3	4.5549e-14	0.424498	0.284	0.228	1.66714e-09
HNRNPH1	5.347e-14	0.185049	0.752	0.716	1.95706e-09
DOCK10	6.10131e-14	0.174934	0.719	0.671	2.23314e-09
CTSA	6.91555e-14	-0.180192	0.687	0.737	2.53116e-09
FRAT2	7.62777e-14	-0.221049	0.475	0.547	2.79184e-09
RACK1	9.30961e-14	0.0857287	0.992	0.992	3.40741e-09
FKBP5	1.05254e-13	0.224436	0.908	0.92	3.85239e-09
TIMP1	1.08151e-13	-0.180393	0.878	0.901	3.95844e-09
SCLT1	1.10724e-13	0.196268	0.796	0.767	4.05259e-09
NUFIP2	1.40103e-13	0.184382	0.753	0.708	5.12791e-09
LDLR	1.52497e-13	0.295057	0.511	0.46	5.58154e-09
CYTIP	1.92019e-13	0.210963	0.739	0.704	7.02809e-09
ZNF331	3.19501e-13	-0.710728	0.207	0.259	1.16941e-08
ZBTB16	3.43478e-13	-0.292632	0.24	0.298	1.25717e-08
UTRN	4.06454e-13	0.138542	0.954	0.953	1.48766e-08
ST8SIA4	4.90064e-13	-0.184767	0.658	0.707	1.79368e-08
USP15	5.15773e-13	0.115593	0.985	0.985	1.88778e-08
SLC25A36	5.23456e-13	0.257353	0.474	0.417	1.9159e-08
ATP6V0E1	5.69323e-13	-0.132498	0.949	0.959	2.08378e-08
S100A4	6.16759e-13	-0.0678398	1	1	2.2574e-08
PPP1CB	6.64712e-13	0.153487	0.84	0.816	2.43291e-08
HIF1A	8.68421e-13	0.122388	0.888	0.868	3.17851e-08
BNIP3L	9.00369e-13	0.16934	0.793	0.762	3.29544e-08
RPL7	1.03628e-12	0.0762489	0.988	0.991	3.79289e-08
RPL37	1.03877e-12	0.0640875	0.999	1	3.802e-08
RIPK2	1.29819e-12	0.275257	0.57	0.526	4.75151e-08
HTRA1	1.68728e-12	-0.488735	0.102	0.144	6.17562e-08
RPL14	2.12728e-12	0.0724656	0.991	0.991	7.78607e-08
RPL32	2.17252e-12	0.0587909	0.999	0.999	7.95165e-08
RNF144B	2.4353e-12	0.198744	0.623	0.581	8.91344e-08
PLBD1	2.68602e-12	-0.199454	0.882	0.892	9.8311e-08
ASPH	2.72503e-12	-0.260925	0.463	0.524	9.97389e-08
HBP1	3.25118e-12	0.25689	0.575	0.533	1.18997e-07
LAP3	3.55284e-12	0.301482	0.491	0.446	1.30037e-07
NAP1L1	3.72832e-12	0.180203	0.774	0.75	1.3646e-07
HLA-DQB1	3.88765e-12	0.200606	0.624	0.579	1.42292e-07
SGMS2	3.99417e-12	-0.292642	0.525	0.577	1.46191e-07
RRP12	5.41206e-12	0.24377	0.716	0.682	1.98087e-07
GAS7	5.50888e-12	-0.163575	0.901	0.92	2.01631e-07
PLEKHG2	6.70981e-12	0.287448	0.456	0.403	2.45586e-07
EPSTI1	7.3066e-12	0.278405	0.328	0.272	2.67429e-07
AC084871.1	7.70391e-12	-0.503791	0.213	0.26	2.81971e-07
H1FX	9.48022e-12	0.224271	0.738	0.702	3.46985e-07
F5	9.49292e-12	-0.285819	0.296	0.352	3.4745e-07
TSPO	9.52116e-12	-0.0994571	0.997	0.998	3.48484e-07
RHOB	9.7449e-12	-0.207243	0.663	0.702	3.56673e-07
TBXAS1	1.15009e-11	-0.0998504	0.961	0.972	4.20943e-07
GRK3	1.19951e-11	0.127275	0.912	0.904	4.39031e-07
LYST	1.20133e-11	0.103381	0.971	0.973	4.39699e-07
PIM3	1.3409e-11	-0.29783	0.266	0.322	4.90784e-07
CHKA	1.37883e-11	0.257255	0.438	0.382	5.04667e-07
LHFPL2	1.43192e-11	-0.428324	0.158	0.206	5.24098e-07
EEF2	1.56847e-11	0.100751	0.936	0.93	5.74077e-07
UVRAG	1.5833e-11	0.137154	0.804	0.784	5.79502e-07
RPS6KA5	2.00643e-11	0.305966	0.459	0.413	7.34374e-07
HSPA5	2.33735e-11	-0.209793	0.624	0.667	8.55494e-07
PPBP	2.52458e-11	0.801673	0.136	0.099	9.2402e-07
TPM4	2.78254e-11	-0.169511	0.786	0.817	1.01844e-06
ATP2B1-AS1	2.82541e-11	0.173583	0.686	0.639	1.03413e-06
MYC	2.8856e-11	-0.502191	0.084	0.121	1.05616e-06
RPL5	3.08535e-11	0.0767806	0.985	0.983	1.12927e-06
HSPA9	3.46284e-11	0.237773	0.553	0.507	1.26743e-06
RPL4	5.05615e-11	0.0829526	0.97	0.971	1.8506e-06
CYP27A1	5.87826e-11	0.20926	0.405	0.349	2.1515e-06
RPL13A	6.85462e-11	0.0719548	0.991	0.99	2.50886e-06
WARS	7.02571e-11	0.254313	0.605	0.572	2.57148e-06
AATK	7.28436e-11	-0.378411	0.172	0.218	2.66615e-06
AC009226.1	7.46747e-11	0.395667	0.204	0.16	2.73317e-06
RPS2	7.72953e-11	0.0682676	0.996	0.996	2.82908e-06
MT2A	8.92608e-11	0.195165	0.593	0.543	3.26703e-06
MAP1LC3B	9.26265e-11	-0.172264	0.757	0.787	3.39022e-06
DENND1A	9.98185e-11	0.0934817	0.967	0.963	3.65346e-06
RPL28	1.00022e-10	0.0495623	0.999	1	3.66089e-06
MAP3K1	1.07894e-10	0.124341	0.931	0.924	3.94901e-06
CDC42SE2	1.15647e-10	0.139881	0.841	0.819	4.2328e-06
AL163541.1	1.40197e-10	-0.717255	0.142	0.182	5.13137e-06
RPL38	1.41847e-10	0.0733534	0.984	0.983	5.19174e-06
LINC02328	1.45039e-10	0.536408	0.164	0.125	5.30859e-06
MANF	1.47883e-10	-0.303834	0.233	0.284	5.41265e-06
RPS15	1.57338e-10	0.0604619	0.997	0.998	5.75872e-06
RPL18	1.57959e-10	0.0579961	0.999	0.999	5.78147e-06
PDIA6	1.5938e-10	-0.217744	0.532	0.573	5.83345e-06
IGF2BP2	1.62306e-10	-0.277742	0.253	0.306	5.94056e-06
TRIM22	1.7656e-10	0.283401	0.41	0.362	6.46229e-06
CNPY3	1.99671e-10	0.107345	0.869	0.847	7.30815e-06
ADGRB3	2.43347e-10	-0.324163	0.142	0.185	8.90676e-06
RNF213	2.52194e-10	0.140251	0.819	0.804	9.23056e-06
OGT	2.81474e-10	0.229755	0.559	0.522	1.03022e-05
CYBA	3.04496e-10	-0.0569638	0.999	1	1.11449e-05
RPL36	3.18551e-10	0.0658586	0.993	0.994	1.16593e-05
NFE2	3.30898e-10	-0.188956	0.455	0.508	1.21112e-05
METRNL	3.83927e-10	-0.186588	0.574	0.625	1.40521e-05
RPL19	3.86338e-10	0.062914	0.998	0.999	1.41404e-05
SERPINB1	4.03564e-10	-0.154093	0.893	0.905	1.47708e-05
CREBRF	5.59671e-10	0.219437	0.564	0.526	2.04845e-05
GSAP	5.76039e-10	0.224001	0.554	0.514	2.10836e-05
LAMTOR4	5.82723e-10	0.0859431	0.953	0.946	2.13282e-05
FNIP1	6.46568e-10	0.14747	0.78	0.747	2.3665e-05
B2M	6.64243e-10	0.0618827	1	1	2.4312e-05
PI4K2B	8.16547e-10	0.456179	0.244	0.203	2.98864e-05
NABP1	8.24341e-10	0.23374	0.54	0.5	3.01717e-05
UBE2L6	8.54038e-10	0.287322	0.431	0.392	3.12586e-05
FOXN3	9.06813e-10	0.0874269	0.932	0.922	3.31903e-05
MERTK	1.01402e-09	-0.477266	0.169	0.211	3.71142e-05
IFIH1	1.09645e-09	0.318678	0.252	0.208	4.01313e-05
HLA-DQA1	1.10876e-09	0.165038	0.323	0.275	4.05818e-05
RPL13	1.11909e-09	0.0452684	0.999	1	4.09597e-05
ATXN1	1.17947e-09	-0.136232	0.86	0.885	4.31697e-05
ATG7	1.32507e-09	0.0991237	0.957	0.947	4.84989e-05
DNAJA1	1.33829e-09	0.154711	0.854	0.841	4.89827e-05
MLEC	1.38366e-09	-0.292087	0.32	0.365	5.06432e-05
LINC01578	1.4584e-09	0.136311	0.792	0.763	5.33788e-05
RBPJ	1.50825e-09	-0.156306	0.817	0.839	5.52035e-05
RPL11	1.5307e-09	0.0508747	0.999	1	5.6025e-05
KAT7	1.58944e-09	0.251804	0.307	0.259	5.81753e-05
FCER1G	1.69042e-09	-0.0703244	0.99	0.991	6.18709e-05
NOP10	2.05774e-09	-0.113704	0.834	0.86	7.53153e-05
RPL39	2.14537e-09	0.0537261	1	1	7.85228e-05
TEX14	2.17958e-09	0.156181	0.743	0.709	7.97749e-05
SPATA6	2.21581e-09	-0.290233	0.226	0.273	8.11009e-05
FCGR1A	2.30244e-09	-0.278423	0.375	0.421	8.42716e-05
ATP2B4	2.43334e-09	-0.210215	0.39	0.442	8.90626e-05
AL691403.1	2.4758e-09	0.245794	0.431	0.383	9.06169e-05
HLA-F	2.48481e-09	0.158159	0.681	0.652	9.09464e-05
SRSF5	2.56767e-09	0.120791	0.87	0.855	9.39793e-05
SPPL3	2.56792e-09	0.170621	0.743	0.72	9.39884e-05
RAB44	2.65402e-09	0.461435	0.161	0.125	9.71398e-05
HSP90B1	2.83681e-09	-0.178134	0.68	0.715	0.00010383
RPS27	2.85815e-09	0.0584683	0.998	0.999	0.000104611
TNFRSF1A	2.91404e-09	-0.147719	0.657	0.703	0.000106657
IRF2BP2	2.9534e-09	0.171322	0.591	0.552	0.000108097
PHF21A	2.96677e-09	-0.13589	0.892	0.906	0.000108587
MTMR6	3.34327e-09	0.224327	0.534	0.496	0.000122367
LILRA1	3.54817e-09	-0.168388	0.481	0.538	0.000129867
FOSB	4.54694e-09	0.0869907	0.877	0.84	0.000166423
APOL3	4.93084e-09	0.324411	0.257	0.215	0.000180474
SELL	5.06734e-09	-0.145464	0.67	0.708	0.00018547
HIST1H4C	5.30867e-09	-0.18725	0.477	0.528	0.000194303
CDK2AP2	5.31119e-09	-0.200574	0.326	0.376	0.000194395
FOXO3	5.41445e-09	-0.147048	0.843	0.866	0.000198174
EGR1	5.58115e-09	-0.414071	0.236	0.279	0.000204276
EIF3E	5.9538e-09	0.109303	0.873	0.864	0.000217915
FPR1	6.56209e-09	-0.13697	0.83	0.845	0.000240179
TREM1	6.7225e-09	-0.155968	0.585	0.634	0.00024605
MTMR10	7.56997e-09	0.197768	0.497	0.452	0.000277069
SPN	7.63784e-09	0.263258	0.335	0.29	0.000279552
AC020916.1	8.7411e-09	0.0925406	0.859	0.811	0.000319933
H3F3A	8.88128e-09	-0.0474601	0.999	0.999	0.000325064
PRKCA	8.9922e-09	-0.192336	0.408	0.463	0.000329124
NUMB	9.03698e-09	-0.0902799	0.968	0.976	0.000330762
CFL1	9.25145e-09	-0.0705417	0.985	0.988	0.000338612
QKI	9.48222e-09	0.0732377	0.98	0.979	0.000347059
RPL35	9.94771e-09	0.0626348	0.985	0.984	0.000364096
SREBF2	1.01907e-08	0.202301	0.602	0.574	0.000372989
CR1	1.04309e-08	-0.172398	0.444	0.497	0.00038178
WASF2	1.10428e-08	-0.114324	0.859	0.881	0.000404178
SERPINA1	1.19196e-08	-0.0870622	0.966	0.967	0.000436268
RAB37	1.23644e-08	0.52955	0.112	0.082	0.00045255
DIAPH2	1.31348e-08	0.0992231	0.955	0.951	0.000480747
FNBP4	1.43215e-08	0.197135	0.607	0.578	0.000524183
YTHDF3	1.48448e-08	0.196242	0.614	0.593	0.000543333
IGF2R	1.60763e-08	-0.127818	0.702	0.731	0.000588409
BIRC6	1.6077e-08	0.104709	0.906	0.888	0.000588434
EMP1	1.65412e-08	-0.651136	0.073	0.102	0.000605424
RAB31	1.91496e-08	-0.125124	0.897	0.907	0.000700893
MYOF	2.0234e-08	0.236279	0.455	0.416	0.000740583
LTA4H	2.092e-08	-0.141751	0.872	0.89	0.000765694
GSTP1	2.4752e-08	0.0727483	0.973	0.971	0.000905947
CLIC1	2.48819e-08	-0.0786962	0.973	0.973	0.000910702
ZRANB2	2.56164e-08	0.176006	0.508	0.468	0.000937584
RETN	2.63436e-08	-0.326219	0.282	0.327	0.000964201
ZNF217	2.80803e-08	-0.168477	0.499	0.549	0.00102777
CHD4	2.88906e-08	0.22349	0.608	0.574	0.00105742
ADM	3.01409e-08	-0.369121	0.165	0.203	0.00110319
GAS5	3.12803e-08	0.15591	0.648	0.613	0.00114489
ARHGDIB	3.27899e-08	-0.0776803	0.964	0.967	0.00120014
PXN	3.28425e-08	-0.156535	0.463	0.523	0.00120207
CLEC4D	3.2987e-08	-0.365991	0.185	0.224	0.00120736
RAB10	3.39672e-08	-0.094346	0.878	0.903	0.00124323
GSTK1	3.3984e-08	0.154247	0.713	0.682	0.00124385
SLC25A37	3.40066e-08	-0.195296	0.548	0.591	0.00124468
LIMS1	3.47047e-08	-0.152396	0.767	0.794	0.00127023
HLA-C	3.64451e-08	0.0530176	0.998	0.998	0.00133393
RNASEK	3.68265e-08	0.0731213	0.976	0.974	0.00134789
JAK3	3.79303e-08	-0.225578	0.286	0.335	0.00138829
SSBP2	3.79792e-08	0.173161	0.738	0.715	0.00139008
RPL41	3.87757e-08	0.0482715	0.999	1	0.00141923
KDM1B	4.0321e-08	0.19739	0.535	0.501	0.00147579
SNHG6	4.09892e-08	0.133024	0.748	0.721	0.00150025
TANK	4.14916e-08	0.139794	0.792	0.783	0.00151864
LILRB4	4.28467e-08	-0.223421	0.366	0.412	0.00156823
CAPZA2	4.48375e-08	-0.109686	0.829	0.853	0.0016411
VPS13C	4.63907e-08	0.119107	0.82	0.801	0.00169795
FMN1	4.6724e-08	-0.142863	0.549	0.597	0.00171014
RPL23A	4.82196e-08	0.0528246	0.991	0.989	0.00176489
SLC31A1	4.841e-08	-0.269129	0.25	0.294	0.00177185
CRELD2	4.863e-08	-0.333985	0.167	0.206	0.00177991
CPVL	5.15186e-08	0.0981898	0.9	0.882	0.00188563
PROK2	5.42664e-08	-0.432217	0.114	0.147	0.00198621
LACTB	5.42688e-08	0.168546	0.635	0.612	0.00198629
POLR2A	5.43799e-08	0.191143	0.529	0.494	0.00199036
YWHAZ	5.56621e-08	0.0901974	0.943	0.941	0.00203729
SELENOW	5.56766e-08	-0.168003	0.549	0.591	0.00203782
MYCBP2	6.01217e-08	0.10307	0.898	0.886	0.00220051
FRAT1	6.4371e-08	-0.227944	0.343	0.388	0.00235604
PRDM2	6.49901e-08	0.168799	0.681	0.644	0.0023787
FCGR1B	6.56559e-08	-0.367092	0.155	0.191	0.00240307
RAB1A	6.9957e-08	0.106834	0.866	0.858	0.0025605
LILRB1	7.55199e-08	-0.251434	0.484	0.523	0.0027641
TENT2	7.69613e-08	0.131887	0.756	0.729	0.00281686
TCOF1	8.2869e-08	0.282405	0.302	0.264	0.00303309
IL15	8.48419e-08	0.184255	0.562	0.523	0.0031053
MICAL2	8.51339e-08	-0.136121	0.714	0.755	0.00311599
CD37	8.92123e-08	0.094863	0.906	0.902	0.00326526
CLEC2D	9.02251e-08	0.277844	0.256	0.217	0.00330233
HLA-B	9.0596e-08	0.0370529	1	1	0.0033159
SFPQ	9.85395e-08	0.129121	0.762	0.742	0.00360664
CFLAR	9.97581e-08	-0.131365	0.768	0.797	0.00365125
KMT2C	1.01054e-07	0.0785312	0.961	0.961	0.00369867
BATF	1.02481e-07	-0.227956	0.215	0.258	0.0037509
ADAM17	1.0287e-07	-0.168232	0.7	0.736	0.00376513
RPS11	1.03475e-07	0.0556539	0.992	0.991	0.00378731
LUC7L3	1.09277e-07	0.12393	0.754	0.729	0.00399966
RPL9	1.10546e-07	0.0526701	0.996	0.996	0.0040461
GNG5	1.13379e-07	-0.0825515	0.937	0.944	0.00414977
CSF3R	1.17099e-07	0.110437	0.942	0.932	0.00428593
AC253572.2	1.1828e-07	0.164982	0.437	0.394	0.00432915
MARCKS	1.2443e-07	0.287922	0.447	0.406	0.00455427
TNFRSF14	1.2717e-07	0.216227	0.431	0.392	0.00465455
CREB5	1.27515e-07	-0.133686	0.877	0.891	0.00466717
MAFB	1.28439e-07	-0.186569	0.588	0.63	0.00470101
WDR26	1.30909e-07	0.149539	0.712	0.687	0.00479138
RPL30	1.46154e-07	0.0524106	0.999	1	0.00534938
COTL1	1.66948e-07	0.0560754	0.998	0.997	0.00611046
VMP1	1.77751e-07	-0.0801005	0.988	0.989	0.00650585
LPGAT1	1.80404e-07	0.120624	0.729	0.699	0.00660295
HINT1	1.81106e-07	0.0922143	0.841	0.828	0.00662866
BABAM2	1.88283e-07	0.128915	0.705	0.677	0.00689133
SLC23A2	1.9851e-07	0.156589	0.509	0.463	0.00726565
CHST15	2.00974e-07	-0.15202	0.679	0.712	0.00735584
TMEM30A	2.02083e-07	0.216412	0.362	0.322	0.00739642
NOP53	2.07527e-07	0.126295	0.76	0.742	0.00759571
OPA1	2.13613e-07	0.18092	0.528	0.494	0.00781846
SRSF7	2.2188e-07	0.152255	0.723	0.695	0.00812102
ITGAL	2.32883e-07	0.14986	0.732	0.71	0.00852374
RPS13	2.4699e-07	0.0525409	0.998	0.998	0.00904007
TLR4	2.51977e-07	-0.191037	0.507	0.544	0.00922262
EIF4A1	2.65852e-07	0.0623812	0.982	0.981	0.00973044
ZMYM6	2.81919e-07	0.236777	0.356	0.315	0.0103185
ATP5F1A	2.84446e-07	0.143348	0.659	0.634	0.010411
CDH23	2.92378e-07	0.227011	0.348	0.309	0.0107013
GLIPR2	2.93928e-07	-0.0894657	0.865	0.887	0.0107581
ANKH	3.01201e-07	-0.527042	0.103	0.133	0.0110243
RSRP1	3.1175e-07	0.125311	0.787	0.769	0.0114104
UBQLN1	3.13079e-07	0.144971	0.553	0.516	0.011459
HBEGF	3.16756e-07	-0.350772	0.198	0.236	0.0115936
SLC39A8	3.21264e-07	-0.45394	0.075	0.102	0.0117586
AGFG1	3.22477e-07	-0.159973	0.843	0.856	0.011803
PHACTR1	3.2328e-07	0.353366	0.216	0.182	0.0118324
APBB1IP	3.31931e-07	-0.092094	0.902	0.919	0.012149
CAMSAP2	3.45432e-07	-0.345595	0.144	0.178	0.0126432
TMEM219	3.53673e-07	0.119631	0.734	0.71	0.0129448
EML4	3.55356e-07	0.172822	0.552	0.518	0.0130064
PTGER4	3.57459e-07	-0.293821	0.181	0.217	0.0130833
HIST1H2BD	3.72118e-07	-0.424693	0.09	0.117	0.0136199
GGNBP2	3.76756e-07	0.145856	0.63	0.605	0.0137896
DAZAP2	3.78828e-07	0.115355	0.897	0.892	0.0138655
ODR4	3.84861e-07	0.261677	0.329	0.29	0.0140863
LDHB	3.89499e-07	0.203561	0.462	0.43	0.0142561
VNN2	4.08788e-07	-0.214139	0.438	0.475	0.0149621
IGSF6	4.30262e-07	0.115354	0.85	0.839	0.015748
KRAS	4.32858e-07	0.110676	0.595	0.551	0.015843
CYFIP2	4.48298e-07	0.273234	0.262	0.225	0.0164081
ASCC3	4.78519e-07	0.182813	0.545	0.518	0.0175143
EIF3M	5.0919e-07	0.112299	0.772	0.751	0.0186369
CMTM6	5.1719e-07	0.134921	0.77	0.745	0.0189297
CLEC7A	5.4792e-07	0.101019	0.898	0.888	0.0200544
ELOVL5	5.69723e-07	0.136396	0.612	0.581	0.0208524
NIBAN2	6.12151e-07	-0.171379	0.398	0.443	0.0224054
CERT1	6.56907e-07	0.12382	0.783	0.765	0.0240435
HM13	6.59322e-07	0.11464	0.785	0.762	0.0241318
FLT3	6.61356e-07	-0.157265	0.415	0.465	0.0242063
USP10	6.7628e-07	0.167305	0.574	0.542	0.0247525
MAML2	6.79181e-07	-0.138065	0.854	0.873	0.0248587
JUND	6.80321e-07	-0.105033	0.967	0.965	0.0249004
C20orf27	7.14214e-07	0.160082	0.506	0.467	0.026141
PPIB	7.34836e-07	-0.119378	0.798	0.817	0.0268957
UBE2J1	7.4124e-07	0.144982	0.784	0.772	0.0271301
PPM1B	7.46775e-07	0.146576	0.648	0.619	0.0273327
CEP85L	7.52577e-07	0.1528	0.655	0.631	0.0275451
RPL17	7.71358e-07	0.0482206	0.997	0.995	0.0282325
YWHAB	8.16425e-07	0.0822548	0.948	0.945	0.029882
PLK3	8.194e-07	-0.232507	0.299	0.34	0.0299908
MED13L	8.22736e-07	0.0462699	0.984	0.987	0.030113
MEF2A	8.41797e-07	0.0875941	0.897	0.891	0.0308106
APOL6	8.64603e-07	0.251796	0.316	0.28	0.0316453
MIS18BP1	8.67293e-07	0.149043	0.699	0.677	0.0317438
TAX1BP1	8.84082e-07	0.119926	0.802	0.784	0.0323583
ITM2B	9.23944e-07	0.0647825	0.982	0.979	0.0338173
YWHAQ	9.24964e-07	0.164016	0.655	0.627	0.0338546
TMEM167A	9.55172e-07	-0.113547	0.754	0.782	0.0349602
PPIP5K2	9.57855e-07	0.154024	0.512	0.475	0.0350585
GPBAR1	9.59444e-07	0.251162	0.365	0.33	0.0351166
NKG7	9.83052e-07	-0.361662	0.179	0.212	0.0359807
NPL	1.03208e-06	-0.13392	0.523	0.567	0.0377751
GRB2	1.04811e-06	-0.0803655	0.97	0.974	0.0383619
ARID4A	1.14707e-06	0.167392	0.6	0.572	0.0419839
CYB5R3	1.16864e-06	-0.182579	0.368	0.411	0.0427733
LINC01619	1.19511e-06	0.100064	0.802	0.78	0.0437421
DAAM1	1.25972e-06	-0.294239	0.25	0.287	0.0461069
SLC25A25	1.27052e-06	0.161599	0.386	0.348	0.0465021
RTRAF	1.29283e-06	0.127075	0.656	0.632	0.0473188
ADARB1	1.32803e-06	-0.368626	0.108	0.137	0.0486073
FCN1	1.3651e-06	0.0501791	0.998	0.999	0.049964
DGLUCY	1.36727e-06	0.188964	0.474	0.44	0.0500434
RUSC2	1.38832e-06	-0.207951	0.314	0.357	0.0508138
SLA	1.42724e-06	-0.119376	0.646	0.682	0.0522384
SIRPB2	1.44706e-06	0.146878	0.692	0.665	0.052964
N4BP2L2	1.44771e-06	0.11514	0.832	0.818	0.0529875
C1orf56	1.47055e-06	-0.318471	0.13	0.161	0.0538236
CUX1	1.50594e-06	-0.0716026	0.964	0.964	0.0551189
ARHGAP26	1.52886e-06	-0.0853961	0.996	0.995	0.0559579
ASRGL1	1.54572e-06	0.302197	0.228	0.195	0.0565748
ARHGAP15	1.60819e-06	0.0901022	0.921	0.913	0.0588613
PSMB10	1.67588e-06	0.139742	0.726	0.701	0.0613388
BACH1	1.67771e-06	-0.0903238	0.935	0.943	0.0614058
PHC2	1.68572e-06	-0.129801	0.564	0.6	0.0616989
RPL22	1.70756e-06	0.0513199	0.993	0.993	0.0624983
SETD2	1.70917e-06	0.108605	0.771	0.751	0.0625575
KDM4B	1.7459e-06	-0.133426	0.606	0.647	0.0639015
CRY2	1.74875e-06	0.3262	0.251	0.22	0.0640058
AHCTF1	1.7638e-06	0.174779	0.57	0.544	0.0645567
RPS23	1.95177e-06	0.0369109	0.998	1	0.0714367
RGL1	1.95912e-06	-0.430811	0.091	0.117	0.0717057
ATP5MC2	2.00935e-06	0.0602342	0.966	0.96	0.0735442
PELI2	2.04346e-06	0.122666	0.77	0.747	0.0747928
TIPARP	2.08729e-06	-0.218109	0.407	0.447	0.076397
RPL37A	2.11664e-06	0.0493492	0.994	0.993	0.077471
ATP5MPL	2.13892e-06	0.0686032	0.939	0.938	0.0782866
VCL	2.15952e-06	0.132021	0.711	0.684	0.0790406
MNDA	2.17341e-06	-0.05699	0.994	0.992	0.079549
FCGRT	2.20966e-06	0.0809311	0.936	0.935	0.0808756
PKM	2.23348e-06	-0.0766286	0.922	0.928	0.0817477
IL1RAP	2.23764e-06	-0.183762	0.297	0.339	0.0818998
KHDRBS2	2.34e-06	0.415603	0.131	0.104	0.0856463
RPL22L1	2.34307e-06	0.182479	0.528	0.501	0.0857586
CTSS	2.36873e-06	0.055142	1	1	0.0866979
SRP19	2.41119e-06	-0.153844	0.415	0.459	0.088252
ZBTB10	2.43848e-06	0.325269	0.179	0.15	0.0892506
KDM6A	2.50987e-06	0.0968058	0.862	0.853	0.0918636
SEC11A	2.56198e-06	0.0883983	0.882	0.877	0.0937709
VAV1	2.57815e-06	-0.150194	0.607	0.638	0.0943629
SYNCRIP	2.67295e-06	0.146711	0.662	0.645	0.0978328
UBL5	2.77376e-06	-0.0827091	0.915	0.93	0.101522
SNHG32	2.83453e-06	0.187222	0.495	0.468	0.103747
NFIL3	2.85556e-06	-0.146655	0.605	0.643	0.104517
MCTP2	2.93e-06	-0.267926	0.401	0.435	0.107241
TRA2B	3.14019e-06	0.0933899	0.868	0.852	0.114934
FUBP1	3.37072e-06	0.17535	0.531	0.507	0.123372
ATP2B1	3.43072e-06	-0.162186	0.868	0.88	0.125568
CREB1	3.43075e-06	0.126308	0.691	0.667	0.125569
ITGA4	3.50641e-06	0.154225	0.709	0.688	0.128338
NOTCH2	3.60653e-06	0.082132	0.866	0.858	0.132003
CORO1C	3.66427e-06	-0.122458	0.662	0.698	0.134116
NIN	3.69142e-06	0.103645	0.779	0.764	0.13511
TBC1D14	3.90987e-06	-0.168912	0.529	0.567	0.143105
NDUFA13	3.96838e-06	-0.0745938	0.902	0.925	0.145247
IRF2BPL	4.0155e-06	-0.28504	0.144	0.175	0.146971
FLI1	4.21173e-06	-0.0995649	0.819	0.841	0.154153
PPP2CA	4.24025e-06	0.13061	0.679	0.66	0.155197
HLA-DQA2	4.30186e-06	0.139074	0.287	0.252	0.157452
JDP2	4.34966e-06	-0.25073	0.654	0.683	0.159202
DPYD	4.38447e-06	-0.0475817	1	1	0.160476
FBXO33	4.416e-06	0.188566	0.517	0.493	0.16163
SLC16A6	4.42533e-06	-0.211962	0.294	0.332	0.161972
CACUL1	4.44783e-06	0.182016	0.541	0.517	0.162795
DSC2	4.58801e-06	-0.303037	0.118	0.146	0.167926
CD302	4.73762e-06	0.0750122	0.883	0.87	0.173402
KBTBD2	4.74842e-06	0.209819	0.407	0.375	0.173797
LYZ	4.77351e-06	0.045611	1	1	0.174715
PID1	4.89768e-06	0.0262272	0.517	0.469	0.17926
CX3CR1	4.96396e-06	0.228385	0.456	0.43	0.181686
ERCC1	4.96992e-06	0.133338	0.604	0.574	0.181904
RELB	4.99525e-06	0.176859	0.547	0.522	0.182831
AC013652.1	5.08865e-06	-0.446955	0.082	0.106	0.18625
RASSF3	5.19798e-06	-0.0962416	0.868	0.884	0.190251
NR3C1	5.4083e-06	0.107771	0.819	0.811	0.197949
IL4R	5.48696e-06	-0.175234	0.368	0.409	0.200828
TMEM154	5.54106e-06	0.150831	0.659	0.633	0.202808
RNF24	5.56464e-06	-0.121936	0.729	0.747	0.203671
CLIP4	5.58261e-06	-0.173161	0.445	0.483	0.204329
RMND5A	5.68588e-06	0.18988	0.402	0.37	0.208109
XBP1	5.81437e-06	-0.140028	0.506	0.548	0.212812
DNAJC25	5.82377e-06	0.35921	0.201	0.171	0.213156
ASAH1	5.84778e-06	0.0902125	0.899	0.897	0.214035
AC090559.1	5.91074e-06	0.196717	0.468	0.439	0.216339
NFKBIA	6.16589e-06	-0.0726584	0.858	0.884	0.225678
IL17RA	6.23343e-06	-0.0709125	0.892	0.909	0.22815
SPAG9	6.23418e-06	0.117434	0.781	0.767	0.228177
SOS2	6.32515e-06	0.107548	0.786	0.768	0.231507
AC114760.2	6.43379e-06	0.340162	0.17	0.142	0.235483
TXNDC11	6.47574e-06	0.155687	0.552	0.526	0.237018
DGKG	6.56939e-06	0.150081	0.476	0.44	0.240446
PABPC4	6.60414e-06	0.202937	0.453	0.429	0.241718
CHSY1	6.69681e-06	-0.160278	0.427	0.466	0.24511
CKLF	6.86584e-06	-0.101635	0.836	0.854	0.251297
CNBP	7.0392e-06	0.0814953	0.843	0.824	0.257642
RPL31	7.09853e-06	0.0631646	0.949	0.953	0.259813
S100A6	7.38041e-06	-0.0470323	1	1	0.270131
EIF5	7.41746e-06	0.113697	0.797	0.786	0.271486
AHNAK	7.44146e-06	-0.0787467	0.957	0.96	0.272365
PRDX1	7.54669e-06	-0.0937107	0.777	0.806	0.276216
PIM1	7.57128e-06	-0.338782	0.154	0.184	0.277116
COX4I1	7.57555e-06	0.0507176	0.991	0.99	0.277273
SKI	7.61431e-06	-0.239474	0.255	0.29	0.278691
MICU1	7.98347e-06	0.110721	0.812	0.794	0.292203
IMPACT	8.05245e-06	0.333797	0.13	0.104	0.294728
ZFP36L1	8.25083e-06	-0.0747144	0.75	0.782	0.301988
RPS20	8.34194e-06	0.0597383	0.954	0.953	0.305323
FGL2	8.52344e-06	0.100555	0.946	0.94	0.311966
TRA2A	8.84505e-06	0.115444	0.718	0.698	0.323738
ST3GAL2	8.97239e-06	-0.169745	0.321	0.359	0.328398
TCF25	8.99746e-06	0.0905186	0.78	0.763	0.329316
GIMAP8	9.09519e-06	-0.155795	0.395	0.437	0.332893
P4HB	9.16709e-06	-0.0881555	0.761	0.788	0.335525
PPP1R2	9.2112e-06	0.174914	0.543	0.515	0.337139
MMP24OS	9.22099e-06	0.135448	0.519	0.486	0.337497
CLEC4E	9.25844e-06	-0.144226	0.662	0.696	0.338868
LRMDA	9.44371e-06	0.0741059	0.967	0.965	0.345649
ITGA5	9.80898e-06	-0.143665	0.403	0.444	0.359018
PRICKLE1	9.9876e-06	-0.38546	0.121	0.148	0.365556
TUSC2	1.02513e-05	-0.196396	0.248	0.285	0.375208
FCGR2A	1.03658e-05	-0.105056	0.691	0.726	0.379397
PLSCR1	1.04236e-05	-0.126691	0.549	0.583	0.381515
OGG1	1.06098e-05	0.275273	0.167	0.139	0.388329
PIAS1	1.07654e-05	0.0789199	0.917	0.911	0.394026
GABPB1-AS1	1.13063e-05	0.268663	0.284	0.255	0.413824
LMNA	1.15121e-05	-0.345419	0.205	0.236	0.421353
CRTAP	1.15321e-05	0.145226	0.587	0.565	0.422086
TLE3	1.15455e-05	-0.168012	0.427	0.465	0.422576
TRMT10C	1.15576e-05	-0.263745	0.158	0.189	0.42302
FAR1	1.18428e-05	0.100317	0.826	0.821	0.433459
GNG10	1.21277e-05	-0.174411	0.593	0.62	0.443885
CD300LF	1.25213e-05	0.152315	0.418	0.381	0.458291
PDCD4	1.25504e-05	0.143722	0.611	0.59	0.459357
ASAP1	1.27617e-05	0.0784521	0.942	0.939	0.467092
KLF3	1.31218e-05	0.106779	0.617	0.591	0.480272
BTG2	1.3788e-05	-0.129245	0.5	0.538	0.504656
CITED2	1.38614e-05	-0.200989	0.405	0.439	0.507343
IL6ST	1.38767e-05	0.149426	0.488	0.458	0.507901
MT-ND1	1.41661e-05	-0.0406635	1	1	0.518495
SSBP3	1.42286e-05	-0.165584	0.466	0.501	0.52078
TP53BP2	1.43238e-05	0.171305	0.517	0.492	0.524266
AC011472.2	1.43971e-05	0.235128	0.236	0.205	0.526948
FGD3	1.44119e-05	-0.106721	0.616	0.654	0.527491
IL1B	1.51274e-05	-0.307593	0.263	0.296	0.55368
FAM117B	1.53129e-05	0.21141	0.466	0.438	0.560466
EAPP	1.55086e-05	0.195276	0.454	0.427	0.567629
UHRF1BP1	1.55799e-05	0.206856	0.316	0.285	0.57024
MTRNR2L12	1.56508e-05	0.106251	0.966	0.965	0.572836
WTAP	1.56662e-05	0.108008	0.691	0.668	0.573397
SEC14L1	1.59759e-05	0.156558	0.592	0.568	0.584733
APPL1	1.61599e-05	0.183058	0.42	0.394	0.591469
SGMS1	1.61704e-05	-0.0994503	0.713	0.749	0.591854
SMAD3	1.62328e-05	0.169602	0.596	0.575	0.594138
UBTD1	1.63588e-05	-0.182588	0.197	0.231	0.598748
ALKBH7	1.64669e-05	0.137322	0.549	0.518	0.602707
RAD23B	1.64929e-05	0.13827	0.64	0.626	0.603655
PAK1	1.65927e-05	0.104311	0.742	0.727	0.607311
PPA1	1.68365e-05	0.198969	0.464	0.439	0.616234
CCSER2	1.69014e-05	-0.148925	0.378	0.419	0.618608
N4BP1	1.69514e-05	-0.139218	0.423	0.458	0.620439
TATDN3	1.72973e-05	0.275267	0.244	0.216	0.633098
E2F3	1.73179e-05	-0.122158	0.547	0.588	0.633852
ZNF644	1.73271e-05	0.112149	0.7	0.668	0.63419
RABAC1	1.73759e-05	-0.125627	0.702	0.736	0.635974
TRIM23	1.76216e-05	-0.393738	0.099	0.123	0.644969
SIRT1	1.78587e-05	0.226705	0.343	0.311	0.653647
ARHGAP18	1.79642e-05	-0.178353	0.339	0.378	0.657508
SIPA1L1	1.79695e-05	0.0888594	0.912	0.904	0.657702
SGK1	1.80895e-05	-0.216815	0.309	0.342	0.662094
AC020911.2	1.84211e-05	0.276819	0.247	0.219	0.674232
C5orf56	1.86191e-05	0.264929	0.245	0.214	0.681478
DDX21	1.86499e-05	0.115859	0.73	0.709	0.682606
CHD2	1.86708e-05	0.12768	0.764	0.755	0.683369
NLRP1	1.91539e-05	0.0963013	0.738	0.712	0.701051
PDIA4	1.91902e-05	-0.212114	0.239	0.273	0.702381
UXT	1.92415e-05	0.110842	0.67	0.656	0.704258
PCF11	2.01373e-05	0.142736	0.519	0.493	0.737045
PFDN5	2.03666e-05	0.0418691	0.997	0.997	0.74544
TBL1XR1	2.04533e-05	0.141671	0.645	0.629	0.748611
CALM1	2.11934e-05	-0.0586762	0.948	0.953	0.7757
RGS19	2.14703e-05	-0.0839777	0.717	0.746	0.785836
REL	2.19802e-05	0.114184	0.746	0.731	0.804497
KLHL5	2.2031e-05	0.205961	0.396	0.368	0.806358
MXI1	2.21884e-05	0.230308	0.409	0.382	0.812116
FAM107B	2.22957e-05	-0.147876	0.646	0.674	0.816046
CACNA2D3	2.25373e-05	0.237288	0.23	0.201	0.824889
CWC22	2.40288e-05	-0.218083	0.198	0.231	0.879479
NUS1	2.4103e-05	-0.130622	0.319	0.356	0.882194
OSTF1	2.41283e-05	-0.0895159	0.724	0.754	0.883118
OGA	2.42574e-05	0.134017	0.61	0.585	0.887843
XRN1	2.45609e-05	0.146424	0.618	0.601	0.898955
OLIG1	2.51399e-05	0.411299	0.157	0.133	0.920144
RNF149	2.54088e-05	-0.0811315	0.911	0.925	0.929987
ARAP2	2.55671e-05	0.2284	0.333	0.304	0.935782
LILRA6	2.58302e-05	-0.111214	0.383	0.422	0.945412
EREG	2.64372e-05	-0.111845	0.149	0.178	0.967627
ARHGAP26-AS1	2.74632e-05	-0.296702	0.117	0.142	1
TRPS1	2.76346e-05	-0.0944511	0.928	0.931	1
ADGRE1	2.76987e-05	-0.389426	0.136	0.162	1
OAS3	2.79217e-05	0.351849	0.107	0.085	1
CELF1	2.79224e-05	-0.109961	0.849	0.859	1
MYL12B	2.86958e-05	-0.0641831	0.917	0.933	1
GALM	2.89349e-05	0.372149	0.113	0.09	1
AGPAT2	2.93667e-05	-0.115119	0.494	0.535	1
RSL1D1	2.96258e-05	0.123047	0.577	0.549	1
USB1	3.00402e-05	-0.13921	0.233	0.269	1
RNH1	3.0078e-05	0.0839258	0.817	0.807	1
CD83	3.03021e-05	0.0888499	0.777	0.756	1
SLC25A13	3.07984e-05	0.130542	0.538	0.505	1
SLC46A2	3.11077e-05	-0.23751	0.201	0.232	1
WDTC1	3.1179e-05	-0.194292	0.279	0.313	1
ZNF326	3.13191e-05	0.240041	0.334	0.307	1
PRKCB	3.18075e-05	0.064623	0.986	0.982	1
G3BP2	3.18466e-05	0.162921	0.529	0.502	1
TOMM20	3.19102e-05	0.0949729	0.705	0.687	1
SNHG25	3.20516e-05	0.190589	0.342	0.312	1
HRH2	3.2898e-05	-0.133523	0.597	0.619	1
RPL3	3.31911e-05	0.0453731	0.987	0.985	1
SUCO	3.32122e-05	0.153668	0.459	0.429	1
RSRC2	3.32278e-05	0.150448	0.569	0.541	1
BLOC1S6	3.3803e-05	0.172467	0.465	0.437	1
RNASE2	3.46305e-05	-0.177334	0.453	0.487	1
PNN	3.46703e-05	0.14546	0.555	0.535	1
ZMIZ1	3.49122e-05	-0.122169	0.678	0.705	1
PTPRJ	3.49999e-05	-0.0706348	0.934	0.95	1
RPL27A	3.51884e-05	0.0442837	0.984	0.983	1
MGAT1	3.63074e-05	0.105502	0.76	0.747	1
JOSD2	3.64286e-05	-0.143149	0.382	0.424	1
CDA	3.74218e-05	-0.1015	0.678	0.714	1
BTN3A1	3.7757e-05	0.324642	0.17	0.145	1
TDRD9	3.79499e-05	-0.195448	0.201	0.232	1
CXCR4	3.79566e-05	0.185692	0.383	0.352	1
NRDC	3.79995e-05	-0.0939377	0.599	0.64	1
TBCB	3.80566e-05	-0.153979	0.437	0.47	1
LYAR	3.81921e-05	-0.167805	0.279	0.312	1
MAFG	3.82004e-05	-0.183381	0.27	0.303	1
CDC42EP3	3.83575e-05	-0.106704	0.706	0.736	1
AFF4	3.88736e-05	0.121991	0.764	0.755	1
EXOC4	3.92555e-05	0.0934288	0.843	0.83	1
TRAF3	3.94254e-05	0.11198	0.659	0.638	1
RPS25	4.02287e-05	0.0440703	0.99	0.989	1
PTPN12	4.0343e-05	-0.0807552	0.804	0.82	1
HIVEP2	4.08114e-05	0.207456	0.266	0.236	1
USP3	4.16652e-05	0.073955	0.968	0.967	1
XAF1	4.2233e-05	0.186076	0.358	0.329	1
TXNDC16	4.30109e-05	0.23395	0.164	0.139	1
LMNB1	4.32101e-05	-0.125964	0.289	0.325	1
SMAD2	4.35411e-05	0.125798	0.581	0.553	1
PTP4A2	4.36621e-05	0.0815072	0.892	0.894	1
ITSN2	4.37965e-05	0.0977691	0.812	0.806	1
MAEA	4.40174e-05	-0.149539	0.288	0.323	1
BTF3	4.48329e-05	0.0589945	0.96	0.952	1
THUMPD3-AS1	4.541e-05	0.168691	0.434	0.402	1
ID1	4.58945e-05	0.258032	0.183	0.157	1
GCHFR	4.6818e-05	-0.18219	0.251	0.285	1
UPP1	4.74977e-05	-0.116069	0.647	0.679	1
ZDHHC7	4.75053e-05	0.115786	0.591	0.564	1
FADS1	4.8408e-05	0.219241	0.295	0.265	1
PPP1R21	4.89109e-05	0.129853	0.528	0.5	1
CHD1	4.99159e-05	0.0923008	0.782	0.767	1
ARHGAP17	5.02688e-05	0.128867	0.547	0.522	1
AC009522.1	5.02828e-05	0.385272	0.109	0.088	1
NEDD9	5.07021e-05	0.108773	0.622	0.595	1
PRMT9	5.08944e-05	-0.199528	0.161	0.191	1
SFT2D2	5.1454e-05	0.165259	0.407	0.376	1
TUBB6	5.15401e-05	-0.18898	0.267	0.301	1
MAP3K3	5.28719e-05	0.0916594	0.833	0.823	1
PI4K2A	5.46138e-05	0.232007	0.36	0.335	1
SNHG5	5.46715e-05	0.13144	0.621	0.599	1
CS	5.50617e-05	0.220185	0.335	0.305	1
PCNX1	5.51285e-05	-0.0879729	0.746	0.77	1
AP1G1	5.51808e-05	0.173448	0.534	0.511	1
RPL24	5.56517e-05	0.04243	0.994	0.994	1
TMEM123	5.63705e-05	0.128559	0.685	0.67	1
ELK4	5.68191e-05	0.256813	0.217	0.192	1
FBXW11	5.69491e-05	-0.127781	0.568	0.598	1
RALY	5.69711e-05	0.100507	0.746	0.738	1
HIVEP3	5.70348e-05	0.164623	0.319	0.288	1
GMFG	5.76357e-05	-0.0635334	0.98	0.98	1
RBP7	5.92838e-05	0.167671	0.67	0.659	1
DGKD	5.93274e-05	-0.105941	0.614	0.651	1
HNRNPC	6.00361e-05	0.0779603	0.891	0.88	1
CAPRIN1	6.00617e-05	0.12126	0.578	0.55	1
ZBTB1	6.08775e-05	0.172432	0.485	0.456	1
PER1	6.1008e-05	0.134496	0.68	0.67	1
NUP93	6.24391e-05	0.189209	0.328	0.298	1
LRP1	6.30297e-05	-0.0699045	0.831	0.856	1
MT-CO1	6.48965e-05	-0.0285512	1	1	1
ELMSAN1	6.49528e-05	-0.155727	0.353	0.387	1
CTSH	6.62166e-05	0.084477	0.829	0.824	1
BTAF1	6.65512e-05	0.117412	0.621	0.597	1
CCNT1	6.73815e-05	0.258279	0.215	0.189	1
TMPO	6.86417e-05	-0.132097	0.596	0.62	1
OSBPL1A	6.93684e-05	0.268215	0.236	0.209	1
ANKHD1	7.02516e-05	0.0929187	0.818	0.801	1
FXYD5	7.02784e-05	0.0759794	0.876	0.879	1
COQ8A	7.13942e-05	0.27009	0.195	0.169	1
SLC25A33	7.16328e-05	0.207342	0.357	0.333	1
GPR155	7.23305e-05	0.330783	0.2	0.175	1
ANP32B	7.4125e-05	0.0979467	0.767	0.747	1
PLEKHM2	7.53238e-05	0.134807	0.523	0.497	1
LIMD2	7.77096e-05	0.0815637	0.816	0.808	1
DAB2	7.81615e-05	-0.313883	0.085	0.106	1
MT-ND6	7.86778e-05	-0.141436	0.229	0.26	1
ADAM19	8.02706e-05	-0.216982	0.259	0.291	1
DPYD-AS1	8.06511e-05	-0.187341	0.246	0.277	1
ATL2	8.08731e-05	0.186542	0.37	0.34	1
MTMR3	8.09945e-05	-0.105691	0.739	0.764	1
TBK1	8.11354e-05	0.138518	0.447	0.416	1
ADAMTS2	8.2051e-05	-0.261412	0.269	0.298	1
CEP95	8.22344e-05	0.258356	0.244	0.217	1
HMGB2	8.29668e-05	-0.129783	0.673	0.696	1
TALDO1	8.32427e-05	-0.0529349	0.975	0.973	1
NACC1	8.39075e-05	-0.249239	0.131	0.156	1
CDC26	8.43929e-05	-0.131084	0.288	0.324	1
LY6E	8.45571e-05	0.195023	0.39	0.361	1
HDAC4	8.64648e-05	-0.0941728	0.752	0.779	1
FGR	8.6974e-05	0.0724861	0.925	0.921	1
RALA	8.78844e-05	-0.133849	0.373	0.409	1
GALNT3	8.94401e-05	0.244026	0.215	0.188	1
EIF4G3	9.01364e-05	-0.0877815	0.838	0.857	1
JAML	9.12775e-05	0.0763238	0.907	0.892	1
SECISBP2L	9.23609e-05	0.173116	0.375	0.346	1
KMT2E	9.30541e-05	0.0943601	0.844	0.842	1
TOMM7	9.38004e-05	0.0550364	0.944	0.944	1
CYLD	9.46432e-05	0.17107	0.479	0.452	1
XIST	9.47781e-05	0.11574	0.618	0.598	1
VPS36	9.70818e-05	0.159572	0.487	0.468	1
HNRNPL	0.000100438	0.165925	0.486	0.462	1
MXD1	0.000101888	-0.163949	0.729	0.739	1
SPAG1	0.000102741	0.339465	0.107	0.087	1
LDHA	0.000104242	-0.0899603	0.729	0.748	1
GNE	0.000104316	0.322248	0.164	0.141	1
ANXA6	0.000105183	-0.149463	0.459	0.493	1
CDC14A	0.000106099	0.135884	0.497	0.47	1
ACPP	0.000106901	-0.152278	0.328	0.362	1
BID	0.000108767	0.0984063	0.747	0.737	1
RAB12	0.000111058	0.177924	0.378	0.353	1
DRAM2	0.000111154	0.138828	0.478	0.456	1
SEMA4B	0.00011132	-0.151068	0.247	0.279	1
PSAP	0.000113587	0.0432107	0.996	0.996	1
DST	0.000114765	-0.265394	0.216	0.244	1
TAF1D	0.00012057	0.136907	0.452	0.428	1
MAN2B1	0.000120969	0.0892603	0.722	0.708	1
FASTKD1	0.000121067	0.266058	0.156	0.133	1
PLCB1	0.000121932	0.125839	0.858	0.855	1
CYSLTR1	0.000122656	0.242532	0.213	0.188	1
PGAM1	0.000123423	-0.0768665	0.679	0.719	1
GID8	0.000124375	-0.169856	0.296	0.329	1
ZNRF2	0.000127699	0.157093	0.501	0.476	1
SEH1L	0.000129861	0.2648	0.209	0.184	1
B4GALT1	0.000130151	0.0801224	0.768	0.746	1
GLIPR1	0.000133757	-0.0659766	0.876	0.897	1
CERS6	0.000134447	0.0863155	0.796	0.783	1
PDK3	0.00013523	0.22365	0.326	0.301	1
MADD	0.000136548	0.198481	0.316	0.291	1
GPX4	0.000136943	0.0673613	0.915	0.907	1
C16orf72	0.000137092	0.177575	0.472	0.446	1
ALOX5AP	0.000139693	-0.130086	0.421	0.456	1
NEMF	0.000140424	0.118182	0.625	0.602	1
NUP50-DT	0.000141926	0.221121	0.265	0.239	1
CDYL2	0.000142575	-0.182026	0.268	0.299	1
RXRB	0.000143561	0.215602	0.12	0.099	1
TRAPPC6A	0.000147659	0.233836	0.241	0.214	1
ITGB2	0.000148843	-0.0377834	0.989	0.991	1
MCEE	0.000149045	0.365293	0.106	0.087	1
CEBPB	0.000149651	-0.0702835	0.918	0.924	1
YIPF6	0.00014984	-0.236404	0.174	0.201	1
QPCT	0.000149892	-0.136075	0.451	0.478	1
UBA52	0.000150566	0.0359652	0.998	0.998	1
ELOB	0.000150989	-0.0541082	0.969	0.967	1
AC104162.2	0.000154115	-0.18274	0.142	0.168	1
IFRD1	0.000154532	0.0931936	0.582	0.556	1
STIM1	0.000156716	-0.0723264	0.761	0.786	1
XPO1	0.000157331	0.147522	0.559	0.541	1
COMTD1	0.000157891	-0.224339	0.133	0.158	1
TNFAIP2	0.000159702	0.111029	0.722	0.71	1
WDFY2	0.000161409	-0.118565	0.859	0.861	1
NOTCH1	0.000162825	-0.166341	0.281	0.315	1
MARCO	0.000163391	-0.199672	0.259	0.288	1
TFEC	0.000165161	0.138024	0.578	0.563	1
PSMA7	0.000171318	-0.0638345	0.935	0.939	1
TXN	0.000171649	-0.0821256	0.797	0.814	1
ATP8B4	0.000171914	0.116411	0.552	0.525	1
PLAC8	0.000174327	-0.142824	0.583	0.606	1
MAPK1	0.000176115	-0.0727908	0.85	0.857	1
AMFR	0.000179156	0.159341	0.404	0.379	1
NRG1	0.000179254	0.106997	0.53	0.497	1
FAM157C	0.000180918	-0.183605	0.216	0.244	1
VPS41	0.000181319	0.135188	0.549	0.529	1
STK40	0.000182052	-0.149648	0.471	0.5	1
ACVR2A	0.000182056	0.2224	0.289	0.263	1
RBBP4	0.000182397	0.157831	0.454	0.432	1
NSFL1C	0.000184581	-0.144766	0.408	0.443	1
ACTN1	0.000187486	-0.0979346	0.565	0.597	1
B4GALT5	0.000187899	-0.153392	0.525	0.551	1
FCGR3A	0.000188303	0.339391	0.17	0.147	1
RPS24	0.00018943	0.0327529	1	1	1
USP36	0.000191247	0.184721	0.353	0.326	1
C16orf54	0.000192144	-0.164027	0.214	0.243	1
HYOU1	0.0001926	-0.283009	0.112	0.133	1
SPG11	0.000196148	0.109345	0.701	0.686	1
ATP6V1B2	0.000199173	-0.109683	0.651	0.673	1
SDF2L1	0.000201045	-0.185389	0.311	0.343	1
HECW2	0.000201847	0.299781	0.163	0.141	1
ERGIC1	0.000203398	-0.122434	0.522	0.553	1
TPK1	0.00020515	0.135695	0.481	0.45	1
NR4A1	0.000208326	-0.205026	0.413	0.446	1
ZBTB24	0.00021006	0.289825	0.113	0.093	1
STXBP1	0.000210882	-0.244703	0.094	0.115	1
RPL18A	0.000213639	0.0325411	0.996	0.998	1
DDX10	0.0002144	0.177247	0.262	0.234	1
RNMT	0.000215078	0.193613	0.355	0.33	1
OSER1	0.000217131	0.155545	0.409	0.384	1
PTMS	0.000219036	-0.295001	0.109	0.131	1
MPHOSPH8	0.000220596	0.108501	0.538	0.515	1
SBNO2	0.000220717	-0.132997	0.361	0.395	1
EIF3K	0.000221257	0.0575209	0.936	0.923	1
PIWIL4	0.000221621	0.289964	0.184	0.162	1
BBS9	0.00022218	-0.185585	0.248	0.277	1
ISG15	0.000223134	0.194826	0.38	0.355	1
COP1	0.000223184	0.0517007	0.963	0.96	1
H2AFJ	0.00022896	-0.0956844	0.637	0.664	1
MEGF9	0.000229622	-0.0675799	0.908	0.919	1
LTBR	0.000229896	-0.121332	0.35	0.386	1
HIGD2A	0.00023169	0.088481	0.792	0.784	1
ZFP36L2	0.000233635	-0.0695459	0.901	0.909	1
ITPR1	0.000234928	0.10477	0.531	0.507	1
PLCB2	0.0002359	0.125494	0.488	0.457	1
TUBB4B	0.000236657	-0.14563	0.437	0.468	1
HEATR5B	0.000240171	-0.152634	0.419	0.448	1
TAP1	0.000240811	0.207775	0.312	0.285	1
ATF4	0.000241502	0.115405	0.606	0.588	1
NACC2	0.000242951	-0.101508	0.612	0.644	1
STAT2	0.000243523	0.121902	0.503	0.477	1
RPLP2	0.000244239	0.0351961	0.998	0.998	1
TSHZ3	0.000246907	-0.17253	0.289	0.318	1
DERL1	0.000247855	0.168178	0.347	0.322	1
CPPED1	0.000253321	-0.0717802	0.939	0.946	1
MAP3K8	0.000258112	-0.134226	0.619	0.655	1
PIN4	0.000258852	-0.162239	0.303	0.336	1
ETS2	0.000259972	-0.154372	0.535	0.564	1
TTL	0.000259985	-0.213666	0.201	0.228	1
ZFHX3	0.000261009	-0.104872	0.72	0.739	1
COMMD8	0.000263564	-0.11042	0.356	0.392	1
NDUFS5	0.000265498	-0.0729337	0.828	0.831	1
RLIM	0.0002728	0.176728	0.401	0.377	1
EMC1-AS1	0.000273395	0.377895	0.144	0.124	1
AKT3	0.000274414	-0.210745	0.291	0.318	1
CPNE8	0.000275902	0.0890719	0.759	0.746	1
STX6	0.000276616	-0.145398	0.311	0.342	1
ZC3H6	0.000276748	0.252284	0.192	0.169	1
ESCO1	0.000281168	0.196126	0.325	0.299	1
IPCEF1	0.000281568	0.123132	0.624	0.601	1
GTF2B	0.00028177	0.176331	0.502	0.486	1
TWF2	0.000283206	-0.0934298	0.686	0.713	1
SPG21	0.000284106	0.119314	0.549	0.527	1
THEMIS2	0.000284114	-0.0817311	0.771	0.79	1
CASP1	0.000284163	0.101185	0.75	0.734	1
HOMER3	0.00028496	-0.137344	0.39	0.424	1
APRT	0.000289108	0.0790002	0.81	0.791	1
RAB3D	0.000291101	-0.0910595	0.511	0.551	1
AC044849.1	0.000297746	0.281182	0.132	0.111	1
SH3RF1	0.000298278	0.28416	0.212	0.189	1
CKAP2	0.000300523	0.272861	0.166	0.144	1
AC138150.1	0.000305204	0.313152	0.154	0.133	1
FAM102B	0.000305905	-0.192927	0.312	0.34	1
TPPP3	0.00030608	-0.215117	0.136	0.16	1
SPCS2	0.000307992	-0.112515	0.558	0.587	1
C16orf74	0.000309063	0.24387	0.231	0.208	1
STAT5B	0.000309635	-0.094988	0.497	0.535	1
GCLC	0.000309961	0.25362	0.179	0.155	1
PIK3IP1	0.000310314	0.257852	0.183	0.16	1
MED13	0.000313014	0.0996903	0.668	0.652	1
EIF4H	0.000315832	0.106084	0.605	0.589	1
MASTL	0.000317748	0.268327	0.135	0.114	1
PTCH2	0.000317981	-0.180781	0.255	0.284	1
TGFB1	0.000321801	0.0747748	0.884	0.873	1
MMP25	0.000322612	-0.322919	0.086	0.106	1
COA3	0.000324536	-0.131411	0.354	0.388	1
CYTH2	0.000325451	-0.17511	0.157	0.183	1
ACER3	0.000325505	0.104299	0.746	0.733	1
TENT4A	0.000325543	0.180632	0.326	0.3	1
ATF7IP	0.00032607	0.0826112	0.64	0.618	1
LINC00877	0.000326928	0.189606	0.472	0.45	1
CCDC88B	0.000327378	0.166002	0.427	0.4	1
MS4A7	0.000329876	-0.0865846	0.52	0.554	1
SMARCC1	0.000335348	0.103003	0.648	0.624	1
NINJ1	0.000336159	-0.0984375	0.547	0.581	1
FAM118B	0.000341322	-0.218946	0.141	0.164	1
NUP54	0.000342361	0.21914	0.248	0.224	1
RPS16	0.000345265	0.0323222	0.991	0.993	1
EIF3H	0.000345302	0.0685716	0.876	0.874	1
DBI	0.000347799	-0.0768065	0.835	0.853	1
H2AFZ	0.000351821	-0.0859823	0.734	0.751	1
PLEKHB2	0.000352064	0.124017	0.608	0.594	1
NBPF10	0.000357938	0.175176	0.203	0.178	1
PLIN3	0.000363745	-0.0781002	0.602	0.639	1
LRP10	0.000365273	-0.139562	0.296	0.328	1
ZNF407	0.000366105	-0.106443	0.635	0.659	1
HMCES	0.000377848	0.264632	0.172	0.149	1
APLP2	0.00037955	-0.0472503	0.973	0.976	1
WDR55	0.000381344	-0.263964	0.103	0.123	1
PDIA3	0.000381538	-0.070015	0.757	0.781	1
HOTAIRM1	0.000383896	0.218545	0.303	0.28	1
PDLIM7	0.000384997	-0.141182	0.246	0.278	1
FUS	0.000386285	0.0921208	0.775	0.764	1
RPL7L1	0.000386685	-0.143766	0.317	0.35	1
HSPA1B	0.000389159	-0.259315	0.098	0.118	1
MCUB	0.000391094	0.095258	0.661	0.647	1
MTMR14	0.00039187	0.123704	0.594	0.581	1
PRKAG2	0.000395988	0.0599452	0.858	0.843	1
PPP1R3D	0.000399511	-0.207424	0.081	0.1	1
HIST1H1C	0.000401326	-0.151064	0.367	0.396	1
YARS	0.000402298	0.17525	0.277	0.253	1
SP3	0.000404614	0.108807	0.741	0.734	1
TFDP1	0.000406725	-0.1516	0.274	0.305	1
ADAMTSL4	0.000407039	-0.187463	0.198	0.224	1
SIDT2	0.000416395	0.203268	0.355	0.331	1
SRXN1	0.000418022	-0.289849	0.088	0.107	1
NPC2	0.00041916	0.0680307	0.877	0.875	1
PSMA5	0.000422439	0.116212	0.555	0.533	1
AP3S2	0.000426566	0.160743	0.476	0.453	1
SEC11C	0.000429058	-0.125241	0.303	0.334	1
ARL3	0.000429815	-0.127335	0.256	0.288	1
WAC	0.000435225	0.0857811	0.836	0.833	1
RIOK3	0.000437583	0.086424	0.719	0.705	1
ZNF565	0.000438312	-0.24916	0.086	0.105	1
OTUD4	0.000441823	0.240348	0.252	0.229	1
PTPN1	0.000442641	-0.126762	0.506	0.54	1
PELI1	0.000443142	-0.149124	0.728	0.752	1
SMC4	0.000453218	0.173211	0.292	0.27	1
MKRN1	0.000458703	0.125766	0.531	0.507	1
MDH2	0.000466492	0.097998	0.597	0.577	1
MFSD6	0.000471165	-0.233214	0.202	0.226	1
SAP130	0.000473962	0.18634	0.336	0.312	1
DNAJC10	0.000493447	0.164143	0.341	0.317	1
INKA2	0.000497254	-0.196105	0.127	0.149	1
SNTB1	0.000505169	0.0932257	0.718	0.702	1
AGAP3	0.000507701	0.17938	0.315	0.289	1
NT5C2	0.00051136	0.107601	0.791	0.782	1
YY1AP1	0.000517892	0.114753	0.469	0.444	1
DDX60	0.000517921	0.278788	0.121	0.102	1
C16orf87	0.000520881	0.227059	0.269	0.247	1
LINC01001	0.000525882	-0.282186	0.092	0.111	1
PICALM	0.000526003	0.0597093	0.989	0.989	1
NRGN	0.00052955	0.126286	0.644	0.632	1
ARHGDIA	0.000531756	-0.0731704	0.728	0.746	1
ATF5	0.000532768	0.269767	0.179	0.157	1
SLC25A1	0.00053608	0.260069	0.201	0.18	1
FER	0.000537977	-0.0917545	0.462	0.498	1
ZNF652	0.000538912	0.116626	0.569	0.547	1
HIST1H2BC	0.000539638	-0.244728	0.11	0.13	1
FGFR1OP2	0.000547927	-0.0877521	0.379	0.416	1
RPL23	0.000552959	0.045993	0.982	0.983	1
ARID1B	0.000555503	0.0780025	0.878	0.876	1
P2RX4	0.000557365	0.128438	0.524	0.505	1
UNKL	0.000560799	0.200687	0.195	0.172	1
AC010894.3	0.000561448	-0.171994	0.221	0.248	1
ALOX5	0.000563642	-0.0708229	0.744	0.769	1
FLOT1	0.00056706	-0.120126	0.475	0.506	1
ALDH1A2	0.000575604	-0.309031	0.122	0.142	1
PTMA	0.000577949	0.0308861	0.998	0.995	1
FOSL2	0.000582037	-0.13032	0.624	0.643	1
SF3B5	0.000582827	0.0739983	0.784	0.769	1
ECD	0.000587089	0.162371	0.308	0.286	1
AHR	0.000590207	-0.0928862	0.631	0.652	1
CHIC2	0.000596899	-0.115126	0.451	0.484	1
FBXL20	0.000598269	0.120332	0.642	0.621	1
HACL1	0.000603431	0.250842	0.172	0.151	1
CIITA	0.000603816	0.119993	0.356	0.329	1
THADA	0.000605351	0.13426	0.499	0.474	1
UHRF1BP1L	0.000606347	0.124068	0.572	0.55	1
RHOQ	0.000611435	0.0830086	0.708	0.694	1
NPC1	0.00061155	0.174679	0.292	0.268	1
SESTD1	0.000617399	0.0971035	0.69	0.671	1
CPED1	0.000623963	0.140726	0.355	0.328	1
TRIB1	0.000624359	-0.240365	0.279	0.305	1
RRAGA	0.000626592	-0.194204	0.217	0.243	1
SLC25A5	0.000627801	0.0684035	0.747	0.726	1
MORF4L1	0.000629684	0.0761134	0.864	0.852	1
RAP1B	0.000630839	-0.084408	0.941	0.944	1
GNB4	0.00063738	0.146364	0.438	0.415	1
RICTOR	0.000637783	0.100182	0.655	0.636	1
SRSF11	0.00064595	0.10157	0.752	0.744	1
NUP98	0.000647461	0.11219	0.579	0.558	1
CCDC18-AS1	0.00064773	0.221591	0.286	0.264	1
FAM91A1	0.000652061	0.170171	0.451	0.429	1
RPS21	0.000659005	0.0339232	0.996	0.996	1
KHDC4	0.00066041	0.17635	0.254	0.23	1
CD47	0.000666631	0.0997922	0.547	0.52	1
HIP1	0.000668642	-0.163246	0.41	0.436	1
REEP5	0.000677924	-0.0861185	0.787	0.808	1
AC011444.3	0.000680578	0.360961	0.104	0.086	1
STK10	0.000680706	0.0756804	0.926	0.923	1
SLC2A3	0.000681832	-0.0948798	0.747	0.771	1
CALCRL	0.000697257	0.293417	0.155	0.134	1
RNF130	0.000698164	0.0447017	0.974	0.972	1
AL035587.1	0.000701627	0.233827	0.197	0.175	1
HNRNPDL	0.000703158	-0.08848	0.686	0.71	1
EP300	0.000709593	0.0881124	0.76	0.751	1
MTX1	0.000715393	-0.108864	0.331	0.363	1
USP25	0.00072364	0.0690123	0.801	0.787	1
DUS2	0.000724432	0.204613	0.265	0.242	1
EID1	0.000731557	0.0788252	0.761	0.755	1
KANSL2	0.000738768	0.245427	0.199	0.177	1
AGPAT4	0.000739149	-0.140871	0.46	0.487	1
EIF4EBP1	0.000740344	0.110324	0.532	0.515	1
NCEH1	0.00074243	-0.125524	0.292	0.319	1
KLF11	0.000745455	0.259511	0.238	0.218	1
DNHD1	0.000759824	0.300774	0.129	0.11	1
MCTP1	0.00076171	0.0688002	0.905	0.906	1
U62317.4	0.000767751	0.343182	0.128	0.109	1
FEM1C	0.000768961	0.221739	0.267	0.246	1
JTB	0.00076927	-0.0735515	0.771	0.787	1
GBP1	0.000770283	0.466318	0.129	0.111	1
CAST	0.000772491	0.0409312	0.96	0.961	1
TRAPPC4	0.000776036	-0.175446	0.182	0.208	1
UHMK1	0.000776379	0.190844	0.34	0.318	1
STARD4	0.000778907	0.269247	0.127	0.108	1
RC3H2	0.000781432	0.142647	0.372	0.348	1
SNX29	0.000784264	0.0878683	0.789	0.78	1
SRRM1	0.000785378	0.103157	0.729	0.731	1
MAP4	0.000786403	-0.11127	0.55	0.576	1
NEK3	0.000791438	0.315728	0.1	0.083	1
BTG1	0.000794797	0.047851	0.949	0.942	1
STK39	0.000798701	0.149394	0.498	0.477	1
POLG2	0.000798748	0.240076	0.264	0.242	1
GPR65	0.000799377	-0.136979	0.295	0.324	1
ANKS1A	0.000803593	-0.0844073	0.598	0.63	1
ATAD2	0.000811732	0.260591	0.189	0.168	1
GART	0.000813408	0.263034	0.202	0.181	1
SAP30	0.000815642	-0.0531137	0.372	0.406	1
STYXL1	0.000816486	-0.126221	0.263	0.292	1
SEC63	0.000829764	0.12063	0.577	0.558	1
MRPS6	0.000832775	0.143056	0.389	0.362	1
AC239799.2	0.000836164	0.432748	0.102	0.085	1
PDLIM5	0.00084185	0.101223	0.63	0.618	1
IFITM2	0.000845138	-0.0985234	0.786	0.812	1
AC025171.2	0.000845355	0.24878	0.191	0.17	1
STAU2	0.000845706	-0.0983667	0.411	0.442	1
SCO2	0.000846243	0.137801	0.401	0.376	1
DPP3	0.000854626	-0.224715	0.112	0.133	1
AC007952.4	0.000856485	-0.125408	0.769	0.776	1
SRP72	0.000862435	0.137908	0.493	0.474	1
LBR	0.00086689	0.096387	0.572	0.554	1
GGA2	0.000869067	0.159288	0.366	0.341	1
PPP1R15A	0.000877084	-0.106682	0.662	0.683	1
TMEM208	0.000877994	-0.114521	0.365	0.397	1
ARSB	0.000879174	0.105066	0.459	0.436	1
CCDC9	0.000904963	0.290651	0.161	0.142	1
ELK3	0.000906412	-0.128418	0.366	0.396	1
GM2A	0.000921004	-0.187342	0.356	0.382	1
APEX1	0.000925752	0.137347	0.407	0.386	1
TP53	0.000932965	0.228992	0.205	0.183	1
CCDC146	0.000935997	0.238185	0.15	0.13	1
TAF9	0.000945913	0.161622	0.308	0.286	1
AFF3	0.000954085	0.111331	0.121	0.102	1
FBXL18	0.000954952	-0.134683	0.116	0.137	1
ATOX1	0.000955179	-0.095828	0.6	0.627	1
RGS14	0.000957125	-0.126758	0.307	0.336	1
CNOT2	0.000957877	0.0965164	0.693	0.679	1
CTSC	0.000961664	0.0849976	0.628	0.616	1
FO393401.1	0.000965934	-0.151997	0.16	0.183	1
GET1	0.000974802	-0.206576	0.104	0.123	1
Z93241.1	0.000996151	-0.147268	0.303	0.332	1
ARID3B	0.00100175	0.217967	0.23	0.207	1
TACC1	0.00100251	0.0961174	0.728	0.72	1
PAN3	0.0010111	0.0562479	0.92	0.915	1
CEP85	0.00101791	0.262765	0.122	0.103	1
SESN2	0.00104614	0.152931	0.251	0.23	1
STRIP1	0.00105221	0.213462	0.162	0.142	1
ZNF350	0.00105404	0.300031	0.113	0.096	1
ALDH1A1	0.00105754	0.159011	0.202	0.178	1
CCR2	0.00106046	-0.116949	0.501	0.528	1
KAT6B	0.00106751	0.133499	0.477	0.454	1
POU2F1	0.00106969	0.101053	0.469	0.443	1
PSMG2	0.00107399	0.129651	0.476	0.459	1
SOAT1	0.00109641	0.114675	0.612	0.59	1
VIPR1	0.0011027	0.237376	0.132	0.113	1
USP8	0.0011072	0.102147	0.67	0.659	1
CTDSPL2	0.00112413	0.135864	0.394	0.368	1
NCOR2	0.00112716	-0.105055	0.691	0.709	1
ARID5B	0.00113093	-0.199184	0.246	0.271	1
KDELR1	0.00114009	-0.0803348	0.508	0.543	1
PET100	0.00114038	-0.0690569	0.755	0.776	1
TAPT1-AS1	0.00114297	0.192722	0.115	0.096	1
SRPK2	0.00115268	-0.0580415	0.896	0.905	1
ADAMTSL4-AS1	0.00115562	-0.0825466	0.89	0.89	1
SF3B2	0.00115802	0.1151	0.588	0.575	1
MCRIP2	0.00117218	0.189656	0.263	0.243	1
RPL36A	0.00117918	0.033665	0.982	0.985	1
ANKRD28	0.00118557	-0.271938	0.279	0.302	1
BORCS8	0.00119657	-0.202907	0.187	0.212	1
MIR222HG	0.00119945	0.313154	0.199	0.18	1
DAPP1	0.00120404	0.114358	0.545	0.525	1
HORMAD1	0.00121644	-0.249363	0.093	0.11	1
ADK	0.00121796	0.0907001	0.712	0.7	1
NMD3	0.00122263	0.273735	0.205	0.185	1
HNRNPR	0.00123354	0.103107	0.578	0.566	1
YTHDC1	0.00123386	0.111385	0.551	0.532	1
IMPA2	0.0012344	-0.092775	0.479	0.51	1
KIF3B	0.00123806	-0.159284	0.171	0.195	1
IDI1	0.00124461	0.12217	0.476	0.458	1
CAPN3	0.00124491	0.234213	0.169	0.15	1
DAZAP1	0.00125126	-0.110835	0.333	0.365	1
SIGLEC9	0.00125567	-0.0869971	0.531	0.558	1
MANBA	0.00126974	0.0833121	0.826	0.826	1
SH3KBP1	0.00128704	0.058509	0.953	0.949	1
IVNS1ABP	0.00129611	0.104445	0.497	0.472	1
CTSZ	0.00129625	0.0583967	0.88	0.878	1
TGFBI	0.00130091	-0.0780409	0.753	0.767	1
TPP2	0.00130375	0.116567	0.525	0.505	1
XPO6	0.00131504	0.124062	0.526	0.505	1
PIK3CD	0.00132005	-0.101874	0.673	0.696	1
AKAP7	0.00132296	0.253836	0.175	0.155	1
CLEC4A	0.00132335	0.097303	0.548	0.527	1
SEC23A	0.0013239	0.163684	0.321	0.297	1
CFP	0.00132507	0.0573714	0.909	0.906	1
POC1B	0.0013268	-0.129556	0.229	0.256	1
SZT2	0.00133474	-0.199796	0.181	0.204	1
NSMCE3	0.00134396	-0.230698	0.135	0.156	1
ULK4	0.00135115	-0.100362	0.302	0.331	1
ARHGEF6	0.00136941	0.130664	0.48	0.459	1
TMC8	0.00138084	0.181503	0.252	0.231	1
BASP1	0.00138109	-0.190604	0.452	0.476	1
SLC36A1	0.0013863	-0.155158	0.301	0.331	1
TOMM6	0.00138648	0.0654727	0.824	0.806	1
NCF4	0.00139001	-0.098673	0.541	0.569	1
FMNL1	0.00139712	0.0705121	0.823	0.821	1
CCDC134	0.00139831	0.223595	0.174	0.154	1
SH3BP5L	0.00141048	-0.22411	0.089	0.106	1
CYBRD1	0.00142646	-0.165937	0.249	0.275	1
ZDHHC12	0.00143754	-0.155597	0.27	0.297	1
OSBPL8	0.00143887	0.0715538	0.931	0.93	1
FAR2	0.00143944	-0.121745	0.42	0.452	1
FGD6	0.00144016	0.155879	0.388	0.368	1
TOR1AIP1	0.00144281	0.142996	0.393	0.373	1
FAM20B	0.00144374	0.196639	0.229	0.207	1
MAST3	0.00144383	-0.106605	0.304	0.333	1
NAPG	0.00146044	0.149839	0.373	0.348	1
F8A1	0.001462	-0.286292	0.09	0.107	1
TAPBP	0.00147062	0.0939832	0.725	0.716	1
FOLR3	0.00147101	-0.0917358	0.332	0.364	1
SF1	0.00149639	0.076327	0.669	0.656	1
PIK3C2A	0.00149998	0.120712	0.536	0.519	1
BRD2	0.00152389	0.123231	0.568	0.551	1
LPIN2	0.0015314	-0.143113	0.347	0.374	1
PIP4P2	0.00153221	-0.150896	0.317	0.344	1
STX5	0.00153492	0.109922	0.571	0.561	1
ATP5F1B	0.00154041	0.0812579	0.776	0.776	1
ADCY9	0.00155554	-0.159344	0.36	0.385	1
AC011511.2	0.00155948	0.270383	0.133	0.116	1
ANKRD49	0.00156162	-0.123621	0.135	0.156	1
HMGN2	0.0015626	0.0944124	0.74	0.734	1
RARA	0.00156409	-0.0898526	0.533	0.558	1
RFLNB	0.00157073	-0.016622	0.349	0.384	1
NUDT9	0.00157664	-0.18577	0.088	0.106	1
TMBIM6	0.00158093	-0.0517635	0.925	0.929	1
LSM8	0.00158718	0.102499	0.515	0.497	1
AC005280.2	0.00160394	-0.13216	0.292	0.32	1
COX7A2	0.00160608	-0.0621194	0.817	0.831	1
KCNQ1OT1	0.0016194	-0.193189	0.092	0.109	1
DNPEP	0.00162884	0.171692	0.216	0.196	1
STXBP2	0.0016316	-0.121904	0.895	0.897	1
SENP6	0.00163373	0.0760842	0.763	0.757	1
DNAJC5	0.00163621	-0.0738729	0.684	0.713	1
TMCO1	0.00163729	-0.105135	0.439	0.468	1
RBMS1	0.00163797	-0.064633	0.814	0.838	1
ARHGAP27	0.00163969	-0.0809325	0.431	0.462	1
LINC01138	0.00164785	0.19329	0.233	0.211	1
CACYBP	0.00165216	-0.121695	0.32	0.349	1
SLC17A5	0.00165586	0.205987	0.307	0.288	1
ZNRD1	0.0016609	-0.096745	0.256	0.285	1
PRCP	0.00166107	0.107651	0.539	0.521	1
RASSF5	0.00167314	0.136462	0.469	0.449	1
ST6GALNAC3	0.00167525	-0.0738326	0.607	0.635	1
SCNM1	0.00168399	0.135636	0.359	0.338	1
SRGAP1	0.0016981	-0.27497	0.129	0.148	1
TBC1D8	0.00170608	0.154532	0.456	0.436	1
STX2	0.00172401	-0.144016	0.148	0.17	1
PISD	0.00172626	-0.10394	0.384	0.414	1
MARK2	0.00173577	-0.0825661	0.542	0.566	1
P2RX7	0.00173933	0.087066	0.468	0.444	1
IRF2	0.00176256	-0.111894	0.52	0.545	1
ZNFX1	0.00177186	0.140743	0.427	0.405	1
WDR49	0.00177738	-0.17523	0.169	0.191	1
DDIT4	0.00178114	-0.233605	0.251	0.273	1
CDADC1	0.00178115	0.265166	0.195	0.176	1
ARL5A	0.00178645	0.118417	0.48	0.462	1
SLC20A1	0.00183115	0.123501	0.385	0.363	1
KLHL8	0.00183612	-0.114439	0.381	0.412	1
ANAPC5	0.0018426	0.118684	0.502	0.486	1
VPS26B	0.00184529	-0.133367	0.207	0.232	1
GLMN	0.00188293	0.233439	0.135	0.117	1
HSPBAP1	0.00188776	0.161171	0.4	0.381	1
CD46	0.0018997	0.117854	0.627	0.623	1
ARIH1	0.00190388	0.0592489	0.896	0.895	1
IVD	0.00190734	0.263942	0.176	0.157	1
ZEB2	0.00191708	-0.0842888	0.994	0.997	1
GTF2I	0.00192191	-0.0751838	0.719	0.737	1
RNASEH2B	0.00192557	0.166461	0.341	0.324	1
LRRFIP1	0.00193543	-0.0648825	0.988	0.989	1
PDE3B	0.00193897	0.10219	0.394	0.368	1
CASP4	0.00194273	0.0945767	0.654	0.646	1
CTSB	0.00195442	-0.0802197	0.921	0.921	1
SMIM26	0.00197298	0.0915529	0.606	0.591	1
CCDC57	0.00197859	0.124928	0.279	0.257	1
ZC3H3	0.00198131	-0.174871	0.272	0.298	1
KCTD20	0.00198903	0.118603	0.488	0.475	1
TAP2	0.00201414	0.201351	0.188	0.168	1
COX17	0.00201461	-0.0730574	0.538	0.57	1
SLC9A3R1	0.00201606	0.166236	0.29	0.268	1
MNAT1	0.00201915	0.24503	0.181	0.161	1
ZNF654	0.00202078	0.133903	0.364	0.342	1
HCG27	0.00203068	0.279222	0.108	0.092	1
EIF3F	0.00203457	0.0671801	0.824	0.826	1
CITED4	0.00205447	0.231188	0.275	0.258	1
IER3	0.00206704	-0.104132	0.396	0.426	1
TTI1	0.0020686	-0.20537	0.104	0.122	1
PUM1	0.00208449	0.0649971	0.804	0.799	1
NUCKS1	0.00208538	0.105057	0.498	0.475	1
MAN2A1	0.0020861	0.113247	0.62	0.605	1
LINC00513	0.00209916	0.221625	0.163	0.144	1
ZNF185	0.00210064	-0.193289	0.109	0.128	1
NDUFV3	0.00211475	0.118173	0.48	0.464	1
AC074032.1	0.00213079	0.187065	0.19	0.171	1
GRAMD1B	0.0021363	0.219309	0.245	0.224	1
ING1	0.00213683	-0.120356	0.243	0.27	1
ATG2A	0.00213784	0.239679	0.226	0.207	1
POLB	0.00213884	0.200136	0.194	0.174	1
SEPTIN6	0.00216024	0.121459	0.473	0.452	1
FDFT1	0.00217681	0.0789655	0.48	0.457	1
MIIP	0.00217927	-0.13145	0.242	0.269	1
HEXB	0.00218112	0.102153	0.644	0.638	1
GFOD2	0.00219017	-0.29566	0.087	0.103	1
ACSL5	0.00219544	0.216847	0.242	0.221	1
UQCRC2	0.00220324	0.127209	0.502	0.489	1
SMAP2	0.00221584	-0.0386911	0.95	0.958	1
PSMB8	0.00224701	0.0934586	0.712	0.707	1
CCSAP	0.00224924	0.290831	0.129	0.112	1
UBE2G1	0.00225115	0.120346	0.602	0.591	1
ST14	0.00225511	-0.152203	0.2	0.224	1
PIK3CG	0.00225663	0.165611	0.288	0.266	1
KCMF1	0.00226103	-0.072598	0.561	0.594	1
CALCOCO2	0.00227323	0.104967	0.554	0.543	1
KIAA1109	0.00227795	0.0987317	0.573	0.558	1
CRACR2A	0.0022935	0.174824	0.183	0.164	1
STARD3NL	0.00229365	-0.121464	0.243	0.267	1
HNRNPF	0.00235456	0.0804496	0.731	0.722	1
BST1	0.00236352	-0.0630685	0.629	0.659	1
NLRC4	0.00236629	-0.11986	0.342	0.369	1
EMC10	0.00237912	-0.093226	0.421	0.453	1
FKBP15	0.00239001	-0.0774043	0.631	0.656	1
FKBP3	0.0023953	-0.105484	0.3	0.327	1
NRF1	0.00240723	0.110303	0.473	0.452	1
STAM	0.00242494	-0.137005	0.211	0.235	1
C9orf85	0.00242512	-0.19905	0.183	0.204	1
RPL21	0.00244185	0.0335325	0.997	0.997	1
GIMAP1	0.00244521	-0.0829488	0.614	0.638	1
HNRNPU	0.00245257	0.0649585	0.9	0.886	1
RAD51B	0.0024561	0.110282	0.496	0.472	1
CTNNA1	0.0024566	-0.0670589	0.742	0.771	1
FBXO28	0.00245784	0.138218	0.295	0.271	1
PSMA4	0.00245852	0.0828839	0.662	0.655	1
RTN3	0.00247242	-0.0580164	0.881	0.891	1
SELENOH	0.00248159	0.0589282	0.818	0.809	1
C9orf78	0.00248427	0.143156	0.453	0.434	1
STK38	0.00249163	0.0553775	0.788	0.777	1
PPP6R3	0.00250085	0.0684092	0.785	0.78	1
MIER1	0.00252099	0.0960466	0.681	0.664	1
EIF4A3	0.00252768	0.0954263	0.472	0.449	1
HSPA1A	0.00252987	-0.125267	0.638	0.651	1
PNP	0.00256055	-0.129384	0.344	0.37	1
ANPEP	0.00259335	-0.138109	0.553	0.574	1
PSMB5	0.00259725	-0.127102	0.285	0.313	1
CBR4	0.00260517	0.163119	0.268	0.246	1
GYG1	0.00262039	-0.0990182	0.371	0.403	1
NIPSNAP3A	0.00262344	0.179485	0.286	0.267	1
TFAM	0.0026475	0.18472	0.287	0.267	1
DSE	0.00265556	-0.121757	0.471	0.497	1
RPL10A	0.00265571	0.0319168	0.972	0.971	1
PARN	0.00265998	0.151503	0.365	0.347	1
DBF4	0.00269466	0.310088	0.144	0.126	1
RNF168	0.00269551	0.189938	0.351	0.334	1
POLD3	0.00272007	-0.114089	0.259	0.284	1
HIPK2	0.00272108	-0.0797839	0.64	0.653	1
UBE2I	0.00272289	0.0653612	0.658	0.642	1
COQ7	0.00272857	0.237419	0.241	0.222	1
RPL8	0.00273691	0.0244131	0.997	0.998	1
PDZD8	0.00273883	0.128675	0.481	0.464	1
BAG4	0.00273943	0.174318	0.318	0.299	1
KLHL28	0.00276075	0.199446	0.202	0.183	1
TNRC6B	0.00276449	0.0566294	0.873	0.861	1
SLC25A32	0.00276619	0.2595	0.186	0.168	1
HMGA1P4	0.00277384	-0.167636	0.147	0.167	1
SNX2	0.00277429	-0.0510211	0.762	0.777	1
TM2D2	0.00277699	-0.225141	0.115	0.133	1
CFAP20	0.00278295	0.297823	0.115	0.099	1
TAPBPL	0.00280082	0.233677	0.142	0.124	1
SMARCA2	0.00280882	0.108675	0.678	0.66	1
CCDC130	0.00281017	-0.130517	0.19	0.214	1
PLAGL1	0.00282705	0.144682	0.36	0.339	1
RPS7	0.00283841	0.0316353	0.997	0.997	1
NAIP	0.00285197	-0.092172	0.643	0.672	1
ACACA	0.00286893	0.176407	0.297	0.277	1
SESN3	0.00287871	0.146447	0.348	0.327	1
WWC3	0.00288299	-0.160687	0.228	0.251	1
GRAMD1A	0.00288446	-0.166146	0.288	0.311	1
LAMTOR5	0.00289118	-0.0841218	0.662	0.682	1
PARVB	0.00289464	0.0596773	0.456	0.434	1
IREB2	0.00289484	0.160086	0.387	0.37	1
CTSD	0.00290309	-0.0530173	0.973	0.974	1
ACTB	0.0029144	0.00797468	1	1	1
CYTH3	0.00292755	-0.136939	0.212	0.235	1
UQCRQ	0.002941	-0.064306	0.742	0.753	1
MKLN1	0.00295351	0.0607038	0.776	0.77	1
TRAPPC5	0.00298802	0.0513126	0.933	0.932	1
UNC45A	0.00299059	-0.112361	0.155	0.177	1
SLC4A1AP	0.00302446	-0.141073	0.207	0.23	1
EPB41L2	0.00302562	0.233585	0.162	0.143	1
METTL26	0.00306265	-0.121562	0.364	0.393	1
PLEKHO1	0.00312358	0.0636204	0.79	0.791	1
SIAH2	0.00313174	0.137973	0.354	0.333	1
FAM49A	0.00314133	0.0206982	0.835	0.831	1
ATP6V0A1	0.00314782	0.110459	0.525	0.504	1
PNISR	0.0031525	0.0645102	0.711	0.699	1
KIF22	0.00317369	-0.169073	0.253	0.276	1
XRN2	0.00317625	-0.0508645	0.819	0.837	1
FIP1L1	0.00320287	0.19015	0.4	0.384	1
MS4A6A	0.00320339	0.0651236	0.943	0.943	1
PRKCSH	0.00321696	0.121353	0.418	0.398	1
ECH1	0.00321887	-0.0914159	0.473	0.501	1
EIF3L	0.00323044	0.0715711	0.798	0.787	1
RCAN3	0.0032354	-0.20875	0.132	0.15	1
DEF6	0.00323759	0.116917	0.369	0.348	1
CNNM2	0.00325319	0.186377	0.149	0.131	1
DDHD1	0.00328176	0.131092	0.411	0.394	1
PPP1R9B	0.00328267	0.156478	0.392	0.376	1
TMEM80	0.00328413	0.21811	0.121	0.104	1
TNKS2	0.00328548	0.10092	0.557	0.541	1
RIN2	0.00329555	-0.0933275	0.698	0.721	1
NBN	0.00329585	0.163438	0.35	0.331	1
PPTC7	0.00331264	0.135361	0.374	0.356	1
TENT5A	0.00334726	0.151434	0.44	0.425	1
UBP1	0.00335144	0.110793	0.445	0.423	1
OTUD1	0.0034096	-0.193833	0.307	0.331	1
LINC00482	0.00341141	-0.127357	0.166	0.187	1
BCL3	0.00342645	-0.0923623	0.295	0.323	1
C4orf3	0.00343094	-0.07082	0.77	0.782	1
MTHFS	0.00343965	-0.0925931	0.345	0.373	1
GYPC	0.0034438	0.132936	0.24	0.219	1
LGALS1	0.00345913	-0.0551848	0.992	0.997	1
EVI2A	0.00346358	-0.0766278	0.703	0.725	1
CDC42SE1	0.00348136	-0.0842711	0.569	0.598	1
TRPC4AP	0.00349339	-0.0734515	0.536	0.559	1
ANO6	0.00349608	0.0984001	0.688	0.678	1
DGAT2	0.00349652	-0.218962	0.12	0.137	1
TSPAN4	0.00352155	0.179968	0.182	0.164	1
DNASE1	0.00352537	-0.197922	0.131	0.15	1
PBXIP1	0.00353088	-0.166187	0.129	0.148	1
IER2	0.00353971	0.0418369	0.96	0.958	1
PCGF3	0.00355253	-0.125984	0.269	0.295	1
GIMAP6	0.00356518	-0.162363	0.211	0.233	1
MT-ATP8	0.00357044	-0.053008	0.821	0.839	1
DHX15	0.00358426	0.105516	0.489	0.468	1
FADD	0.00359274	-0.166337	0.1	0.117	1
ARHGEF1	0.00360955	0.0860608	0.52	0.498	1
LONP2	0.00361958	0.0913096	0.491	0.473	1
ARMC7	0.00362154	-0.162087	0.093	0.109	1
CD68	0.00363721	-0.042414	0.914	0.925	1
SERPINB9	0.00364375	-0.153498	0.349	0.373	1
TSC22D2	0.00364483	0.102274	0.529	0.514	1
TTLL3	0.00365114	0.175091	0.223	0.204	1
AHCY	0.00367791	0.255047	0.148	0.132	1
PRAM1	0.00368622	0.0703916	0.793	0.785	1
MYO1E	0.00370022	0.107333	0.408	0.387	1
FBL	0.00370858	0.135601	0.367	0.346	1
IQCN	0.00371899	0.130515	0.282	0.261	1
NRM	0.00372152	0.267144	0.16	0.143	1
TIMP2	0.00373211	-0.057931	0.88	0.89	1
AP001011.1	0.00373959	-0.202767	0.121	0.139	1
CUL3	0.00374644	0.068946	0.778	0.775	1
LSM4	0.00375053	0.104004	0.516	0.496	1
PPP1R16B	0.0037514	0.190864	0.11	0.094	1
IDH3A	0.0037601	0.183362	0.21	0.191	1
ITFG1	0.00376015	0.0709138	0.782	0.767	1
CD82	0.00376466	-0.13521	0.191	0.214	1
EFR3A	0.00377352	0.0871309	0.64	0.621	1
FOSL1	0.00377705	-0.079706	0.261	0.287	1
RAB11FIP4	0.00377848	0.219859	0.15	0.133	1
SOD2	0.0037871	0.0829184	0.845	0.834	1
ATP5MD	0.00384196	-0.0496802	0.808	0.82	1
BBIP1	0.00386652	-0.147171	0.231	0.255	1
SEC31A	0.00386826	0.0860029	0.679	0.664	1
YJU2	0.00389049	0.246866	0.146	0.129	1
ARID4B	0.00390458	0.0385869	0.882	0.877	1
TXLNG	0.00390563	0.225107	0.2	0.183	1
ZNF394	0.00391642	0.140399	0.362	0.343	1
CRYL1	0.00391749	0.130126	0.237	0.215	1
BCAT1	0.00394325	0.23553	0.153	0.136	1
SEPSECS	0.00395002	0.278343	0.116	0.101	1
STEAP4	0.0039599	0.215481	0.196	0.177	1
PPIG	0.00396333	0.103463	0.61	0.602	1
DPEP2	0.00396801	0.116385	0.396	0.375	1
LUC7L2	0.00397978	0.100894	0.633	0.621	1
INO80D	0.00398127	0.132116	0.375	0.355	1
MED8	0.00399818	-0.116564	0.233	0.256	1
RPS4X	0.00400876	0.0302152	0.994	0.994	1
CTTNBP2NL	0.00402944	-0.206831	0.119	0.137	1
GSR	0.00403588	-0.0803013	0.357	0.385	1
ATAD2B	0.00405183	0.0732037	0.783	0.78	1
FAM20C	0.00406678	-0.149327	0.288	0.311	1
GANAB	0.0040712	-0.131768	0.32	0.345	1
JPT1	0.00409803	-0.0805368	0.591	0.623	1
NDUFV1	0.00410563	0.124606	0.34	0.318	1
COX14	0.00411808	0.102809	0.57	0.558	1
ARNT	0.00412661	-0.0759286	0.46	0.489	1
FUT7	0.00413277	-0.074843	0.125	0.144	1
PHTF2	0.00413662	0.105374	0.469	0.454	1
MAD2L2	0.00414957	-0.129359	0.185	0.207	1
SMG1	0.00416595	0.0961118	0.649	0.635	1
DERL2	0.00417774	-0.0874553	0.237	0.264	1
MSR1	0.00420265	0.168632	0.143	0.126	1
RPN1	0.00421657	-0.0670203	0.544	0.575	1
SLC4A7	0.00422342	0.106797	0.395	0.376	1
METTL9	0.00423676	-0.0765903	0.856	0.863	1
MFSD14A	0.00423814	0.131772	0.409	0.39	1
YTHDF1	0.00427066	0.166836	0.211	0.192	1
CCAR1	0.00428999	0.0916429	0.547	0.534	1
SLITRK4	0.00429682	-0.192057	0.102	0.119	1
PLAUR	0.00432139	-0.100931	0.821	0.831	1
PILRA	0.00432378	0.0714436	0.817	0.82	1
NFE2L2	0.00433078	-0.0669804	0.759	0.787	1
PTS	0.0043335	0.0955551	0.347	0.323	1
GMCL1	0.00433873	0.134894	0.259	0.239	1
DNAJB1	0.00434024	-0.138558	0.249	0.27	1
RCOR3	0.00436466	0.139466	0.441	0.425	1
NEU3	0.00437061	0.270475	0.131	0.115	1
KIAA0753	0.00438651	-0.228464	0.093	0.109	1
FAM53B	0.00440072	-0.105835	0.464	0.49	1
MARCH5	0.00441073	-0.108279	0.284	0.31	1
GALNT4	0.00444316	-0.1439	0.087	0.102	1
GIT1	0.00444909	-0.166964	0.154	0.173	1
FEZ2	0.00445427	0.104851	0.497	0.479	1
GIGYF1	0.00448615	-0.173851	0.183	0.203	1
RBM18	0.00449406	0.201303	0.205	0.186	1
TRIM25	0.00450197	-0.0664884	0.374	0.403	1
MAVS	0.00451371	-0.0924448	0.272	0.299	1
RAPGEF1	0.00454078	-0.09603	0.729	0.75	1
NBPF9	0.00458233	0.256584	0.132	0.117	1
TMED4	0.00458311	-0.0848603	0.267	0.293	1
ISCU	0.00464722	-0.102571	0.45	0.475	1
ADAM8	0.00466927	-0.0984406	0.33	0.358	1
ATP5MF	0.00467601	-0.0569941	0.814	0.834	1
DUT	0.00468078	0.120472	0.355	0.335	1
MYLIP	0.00468802	-0.0733555	0.386	0.417	1
ILF3	0.00469592	0.0880002	0.523	0.507	1
FOXP1	0.00472533	0.0388784	0.978	0.977	1
GPSM3	0.00474079	0.0362217	0.882	0.875	1
PPP2R5C	0.00474267	0.0816372	0.701	0.69	1
NANS	0.00475298	0.112904	0.438	0.419	1
SREK1	0.00478496	0.115983	0.463	0.446	1
PRDX3	0.00480879	0.100069	0.463	0.444	1
SEPTIN1	0.00483991	0.18135	0.122	0.106	1
AC004797.1	0.0048687	0.216009	0.164	0.147	1
RBM5	0.00488063	0.091296	0.526	0.51	1
TRIAP1	0.0049188	-0.154663	0.163	0.184	1
IGFBP7	0.00492145	0.14046	0.446	0.431	1
CLCN7	0.00492442	0.188179	0.299	0.281	1
ERC1	0.00492708	-0.0674605	0.817	0.833	1
CCDC167	0.0049339	-0.18667	0.106	0.123	1
AP1S1	0.00494318	-0.129429	0.17	0.192	1
ZNF433-AS1	0.00494717	0.164773	0.29	0.27	1
PATL2	0.00494883	0.218813	0.149	0.132	1
HECA	0.00497385	0.0894134	0.681	0.677	1
YME1L1	0.00499608	0.0926915	0.672	0.656	1
FXR1	0.00501357	0.102461	0.544	0.529	1
AC103591.3	0.00501538	-0.0952635	0.324	0.348	1
WDR37	0.00501885	0.105866	0.574	0.559	1
UGP2	0.00502683	-0.0851071	0.405	0.434	1
ZNF438	0.00503915	-0.0656355	0.589	0.617	1
FAM13B	0.00504188	-0.0611304	0.533	0.567	1
RPS12	0.00507377	0.02612	0.999	1	1
MRPL55	0.00512576	-0.092106	0.296	0.323	1
BTN3A3	0.00518662	0.27407	0.11	0.095	1
NRIP1	0.00518851	-0.10711	0.599	0.626	1
AC022217.3	0.00519554	-0.0496843	0.702	0.723	1
STX7	0.00520948	0.0679716	0.694	0.682	1
ATP8A1	0.00524089	0.143362	0.294	0.275	1
LUC7L	0.00528153	0.147641	0.41	0.396	1
PEBP1	0.0052918	0.0991117	0.305	0.284	1
MHENCR	0.00529992	0.240935	0.136	0.12	1
LIN7A	0.00530602	-0.0550261	0.262	0.286	1
IQGAP2	0.00530901	-0.0610832	0.852	0.876	1
RPL29	0.00535545	0.0280835	0.998	0.997	1
ARCN1	0.00540595	-0.113423	0.342	0.369	1
ETV3	0.00540677	0.238248	0.226	0.209	1
CCDC144A	0.00544751	-0.081206	0.091	0.107	1
PPP1R7	0.0054721	0.108551	0.416	0.393	1
GNA15	0.0054943	-0.109415	0.402	0.434	1
SLC16A7	0.0055054	-0.120154	0.357	0.382	1
EIF2B2	0.00550904	0.21172	0.132	0.117	1
TMEM87A	0.00551787	0.15127	0.438	0.423	1
EIF1AX	0.0055387	0.0922555	0.644	0.637	1
PIKFYVE	0.0055401	0.103311	0.496	0.482	1
ZNF44	0.00556569	0.150839	0.271	0.251	1
ROGDI	0.00557998	0.12225	0.416	0.395	1
ESYT1	0.00560724	-0.133962	0.174	0.194	1
LEPROTL1	0.00562669	-0.0845865	0.411	0.438	1
MEPCE	0.00563526	0.176533	0.302	0.284	1
SNX9	0.00566367	0.129368	0.393	0.376	1
CDC40	0.00568134	0.0986086	0.548	0.536	1
GBP2	0.00570114	0.228671	0.409	0.402	1
SECISBP2	0.00572419	0.102205	0.449	0.431	1
IDH3G	0.0057781	0.104713	0.496	0.479	1
HTATIP2	0.00577976	-0.117384	0.301	0.326	1
BMF	0.00578467	0.268971	0.158	0.143	1
DDOST	0.00583062	-0.0931007	0.407	0.431	1
RAD23A	0.00584644	-0.0714049	0.487	0.514	1
FBXO9	0.00586046	-0.0978636	0.395	0.419	1
PYURF	0.00587421	0.115023	0.394	0.377	1
SFXN4	0.0058754	0.25289	0.105	0.091	1
KTN1	0.00591467	-0.0554124	0.688	0.712	1
PLEKHA8	0.00592429	-0.20127	0.105	0.121	1
UAP1L1	0.00598448	0.210168	0.11	0.095	1
BLCAP	0.00602872	0.164678	0.305	0.289	1
R3HDM4	0.00604016	-0.110784	0.307	0.334	1
NUB1	0.00604439	0.146117	0.325	0.307	1
AP3S1	0.00609421	0.0960061	0.492	0.473	1
MPP1	0.00609505	-0.0787614	0.462	0.491	1
LYN	0.00609544	0.051085	0.991	0.992	1
FLOT2	0.00612005	-0.0780044	0.476	0.503	1
DDX3Y	0.00613583	-0.17215	0.154	0.172	1
CREBZF	0.00614357	0.232455	0.181	0.164	1
TLR1	0.00615833	-0.0775669	0.394	0.42	1
DPYSL2	0.00616045	-0.0696296	0.693	0.722	1
WDR43	0.00616764	0.145671	0.344	0.324	1
INSR	0.00618531	0.0980127	0.536	0.522	1
MALT1	0.00620684	0.0911831	0.497	0.48	1
GPATCH11	0.00625811	-0.18835	0.131	0.149	1
CHMP6	0.00628779	-0.0894195	0.2	0.224	1
ZNF703	0.00630371	0.306957	0.112	0.098	1
IKZF5	0.00635491	0.253785	0.171	0.155	1
RNF181	0.00637176	-0.0845591	0.603	0.627	1
SQSTM1	0.00637889	0.0918572	0.794	0.791	1
ATP5MG	0.0064275	0.0345794	0.981	0.975	1
IPMK	0.00644018	0.0832933	0.606	0.596	1
ZHX2	0.00647771	-0.148838	0.184	0.204	1
ABRAXAS2	0.00648503	-0.0920692	0.18	0.202	1
MAPK6	0.00648865	0.153921	0.44	0.427	1
ZFYVE28	0.00650784	-0.20178	0.102	0.118	1
FLVCR2	0.00652959	-0.13127	0.327	0.35	1
TMEM165	0.0065531	0.0720936	0.792	0.788	1
ILRUN	0.00655501	0.112964	0.451	0.432	1
MAP2K1	0.0065655	-0.0969161	0.786	0.795	1
POLD4	0.00656776	-0.0896371	0.623	0.648	1
AC106865.2	0.00658509	-0.16051	0.117	0.134	1
SEC24B	0.00660948	0.0816614	0.618	0.596	1
ZNF131	0.00661945	0.107589	0.439	0.423	1
PLA2G4A	0.00662033	0.162707	0.382	0.37	1
PAICS	0.00662302	0.321364	0.104	0.09	1
CHCHD7	0.00665472	-0.108241	0.281	0.306	1
GTDC1	0.00667297	-0.155011	0.308	0.326	1
CCM2	0.00668118	-0.095381	0.613	0.637	1
PHF11	0.00668284	0.102058	0.348	0.326	1
TIGAR	0.00672228	0.134143	0.312	0.293	1
SNRPA1	0.00673809	0.149705	0.383	0.366	1
OARD1	0.00678633	0.1737	0.2	0.183	1
NFYA	0.00679105	0.264144	0.181	0.165	1
STK3	0.00679335	-0.0753621	0.678	0.701	1
CD86	0.00679482	0.0745854	0.635	0.619	1
CASP10	0.00682787	-0.111599	0.238	0.261	1
SLC39A7	0.00683066	-0.190818	0.101	0.116	1
ALPK1	0.00683203	0.127328	0.396	0.377	1
LRRC58	0.00687393	0.135701	0.284	0.266	1
FAM111A	0.00687418	0.165208	0.316	0.299	1
SLCO3A1	0.00687527	-0.0520109	0.942	0.943	1
TMEM104	0.00689883	0.219621	0.186	0.169	1
SIRPA	0.00689924	-0.0592794	0.692	0.719	1
MAN1A1	0.00690092	-0.0904327	0.545	0.572	1
TP53INP1	0.00693295	0.262589	0.181	0.165	1
C17orf49	0.00694811	0.109845	0.455	0.438	1
RAB28	0.0069744	-0.129581	0.262	0.285	1
NSUN6	0.00697762	0.270181	0.223	0.207	1
CNOT9	0.00698005	-0.0917772	0.178	0.199	1
ZSWIM6	0.00699402	-0.0599878	0.977	0.979	1
TSNARE1	0.00700108	0.294941	0.118	0.105	1
TAF7	0.00700449	-0.0909747	0.319	0.342	1
H2AFY	0.0070126	0.043901	0.922	0.922	1
TASOR2	0.00702813	0.0967277	0.446	0.43	1
NCBP1	0.00703087	0.165574	0.231	0.214	1
MARCH2	0.00705016	-0.111931	0.375	0.403	1
SLC35F5	0.00706301	0.127943	0.329	0.31	1
HIPK1	0.00710755	0.111887	0.606	0.591	1
AIFM1	0.00711831	0.0769389	0.168	0.15	1
CASP9	0.00714464	0.201188	0.232	0.216	1
ACAP2	0.00719865	0.0471049	0.962	0.962	1
EIF4A2	0.00724049	0.0816687	0.563	0.547	1
ARHGEF40	0.00727014	0.13287	0.394	0.377	1
KLHL15	0.00731684	0.120769	0.332	0.311	1
TARBP1	0.0073427	0.243377	0.126	0.112	1
UCP2	0.00737541	-0.0761582	0.659	0.68	1
STRADA	0.0074307	-0.11591	0.305	0.328	1
CARF	0.00747927	0.297481	0.106	0.092	1
DEDD2	0.00752422	0.101982	0.352	0.334	1
ATF3	0.0075449	-0.0901676	0.395	0.423	1
RNGTT	0.00755776	-0.071349	0.583	0.608	1
FAM114A1	0.00756276	-0.106886	0.113	0.129	1
PAPSS2	0.0075752	-0.266456	0.133	0.149	1
SS18L2	0.00760826	-0.104786	0.262	0.288	1
INPP5K	0.00762338	0.163673	0.222	0.205	1
RPIA	0.00768383	0.187412	0.16	0.144	1
RRP36	0.00771375	-0.110033	0.258	0.281	1
SNCA	0.00772723	-0.122757	0.223	0.243	1
NME4	0.00773168	-0.180898	0.164	0.183	1
SHROOM1	0.00775193	-0.13033	0.176	0.196	1
SYNGR1	0.00778075	-0.104124	0.235	0.259	1
PRKDC	0.00778341	0.114405	0.476	0.464	1
SP110	0.00779813	0.125969	0.559	0.553	1
FOPNL	0.00786183	-0.105904	0.141	0.159	1
UBE2D3	0.00786486	0.0561845	0.954	0.953	1
POLR3E	0.007898	-0.158473	0.103	0.118	1
TMEM170B	0.00790301	0.0839618	0.645	0.632	1
SRSF6	0.00790398	0.131822	0.371	0.355	1
API5	0.00797242	0.136766	0.309	0.291	1
CDR2	0.0079746	0.137593	0.399	0.38	1
DYNLT1	0.00803594	-0.0675024	0.709	0.729	1
STAT6	0.0080393	-0.0834237	0.607	0.632	1
SLC19A2	0.00808292	0.251364	0.103	0.089	1
HGSNAT	0.00812874	0.124486	0.423	0.405	1
GNPAT	0.00814529	0.0846212	0.269	0.248	1
BCL11A	0.00817868	0.184639	0.226	0.208	1
KLHL9	0.00826246	-0.250735	0.087	0.101	1
LNPEP	0.00828963	0.101717	0.541	0.527	1
SLC12A2	0.00834152	-0.20319	0.091	0.105	1
SFSWAP	0.00835087	0.105962	0.442	0.423	1
LTB	0.00835529	0.17698	0.183	0.166	1
STK24	0.00835872	0.0757792	0.649	0.641	1
SORT1	0.00840983	0.105727	0.513	0.501	1
MTSS1	0.00841686	-0.155715	0.495	0.514	1
HMGA1	0.00846897	0.168918	0.277	0.261	1
SUDS3	0.00849648	-0.115222	0.21	0.231	1
GBA	0.00849734	-0.142518	0.203	0.223	1
RAB11FIP1	0.00850054	0.0636124	0.885	0.881	1
CAMK1D	0.00850391	0.0287819	0.655	0.635	1
MRPS17	0.00858003	-0.144435	0.114	0.13	1
MAP3K14	0.00858545	0.124942	0.308	0.286	1
MPP5	0.00859923	0.177132	0.162	0.145	1
CSTA	0.00863058	0.0421714	0.948	0.944	1
CRLS1	0.00864358	-0.136018	0.346	0.369	1
PRDX5	0.00870903	-0.0509526	0.769	0.792	1
AKAP8	0.00878711	0.124973	0.305	0.287	1
MRPL33	0.00879758	-0.0676664	0.672	0.698	1
VGLL4	0.00880839	-0.128351	0.253	0.275	1
NDUFA12	0.0088096	-0.0940404	0.554	0.572	1
ATP2A2	0.00881822	-0.0840856	0.46	0.487	1
SMDT1	0.00881953	0.0728261	0.707	0.688	1
SYNJ2BP	0.0088241	0.189305	0.111	0.097	1
TPST2	0.00883611	-0.0932118	0.481	0.504	1
LCORL	0.00883667	0.078288	0.611	0.592	1
MRPL44	0.008851	-0.133221	0.183	0.203	1
ATP11B	0.00885523	0.0803859	0.705	0.703	1
USP9X	0.00886247	0.0786668	0.662	0.659	1
ARHGAP12	0.00889137	0.1232	0.228	0.21	1
RCN1	0.00892439	0.241869	0.141	0.127	1
AL445524.1	0.00896386	-0.15797	0.212	0.232	1
AL645568.1	0.00898423	-0.122112	0.139	0.157	1
LPAR1	0.00899164	0.151571	0.28	0.264	1
AP3B1	0.00900913	0.0562825	0.854	0.845	1
PSMB4	0.00901105	0.0664842	0.653	0.647	1
NUP88	0.00901766	0.145459	0.225	0.208	1
LGALS9	0.00902169	0.0628025	0.706	0.7	1
GAA	0.00908135	0.0920887	0.521	0.504	1
EVI5	0.00910561	0.0571342	0.877	0.871	1
ZNF710	0.00911959	-0.0772705	0.594	0.616	1
SLC41A3	0.00912344	0.27668	0.102	0.089	1
UBA2	0.00915738	0.115341	0.423	0.408	1
BCAP31	0.00917255	-0.0846608	0.531	0.559	1
LYPLAL1	0.00918076	0.165357	0.285	0.267	1
TICAM1	0.00919171	0.123036	0.263	0.246	1
CCPG1	0.00920904	-0.085476	0.599	0.625	1
RECK	0.00922017	-0.181326	0.122	0.138	1
IER5	0.00922942	0.0766081	0.543	0.526	1
ZNF83	0.00923339	0.220298	0.192	0.175	1
IGFBP2	0.00923635	0.23622	0.1	0.087	1
DENND4A	0.00925215	0.0586769	0.761	0.755	1
GANC	0.00925249	0.131418	0.271	0.253	1
GIMAP5	0.00925292	-0.146136	0.175	0.193	1
CYBB	0.00925727	0.0474915	0.967	0.958	1
ARRDC3-AS1	0.0092744	-0.112547	0.127	0.144	1
NHSL1	0.00928423	-0.112426	0.215	0.236	1
TAX1BP3	0.00930746	0.155331	0.254	0.239	1
PCCA	0.00937051	0.0936638	0.436	0.419	1
MARK4	0.00937851	-0.112894	0.282	0.305	1
ZNF766	0.0094125	-0.111151	0.142	0.159	1
LTB4R	0.00941675	-0.0901684	0.397	0.424	1
FAM89B	0.00945833	-0.0768222	0.495	0.522	1
TMEM14C	0.0094922	0.0662711	0.435	0.417	1
MARCH6	0.00950617	0.113031	0.592	0.588	1
SLC30A1	0.00952258	0.139287	0.187	0.17	1
PCYOX1	0.0095401	-0.241959	0.093	0.107	1
RCBTB2	0.00954694	0.0957417	0.496	0.482	1
MRTFA	0.00959737	0.0473846	0.853	0.843	1
DDX52	0.00961112	0.158307	0.265	0.248	1
ZNF641	0.00963246	0.173394	0.153	0.137	1
PNPLA8	0.00963884	0.0843188	0.6	0.59	1
SORL1	0.00963951	0.0260603	0.779	0.758	1
NRBF2	0.00965304	-0.090858	0.36	0.384	1
BCL2L11	0.00968091	-0.0873864	0.358	0.381	1
IFNAR1	0.00971984	-0.0899367	0.478	0.505	1
STRAP	0.00974101	0.0863787	0.447	0.426	1
ANG	0.00979227	-0.11678	0.169	0.188	1
RUBCNL	0.00990368	-0.163188	0.089	0.103	1
IFT43	0.00992793	-0.134725	0.091	0.105	1
PHC3	0.00993676	0.0761852	0.581	0.567	1
BLZF1	0.00994073	-0.16119	0.124	0.139	1
NFATC2IP	0.00996291	0.128653	0.337	0.321	1
DCTN6	0.00996765	-0.143555	0.192	0.211	1
RSU1	0.00998261	-0.0793338	0.489	0.512	1
BZW2	0.0100228	0.177131	0.279	0.262	1
MIF	0.0100711	-0.0705134	0.778	0.793	1
CGRRF1	0.0100753	-0.199483	0.086	0.1	1
NCOA2	0.0100758	0.0580548	0.909	0.907	1
TMEM267	0.0101095	0.237116	0.11	0.096	1
TRIM24	0.0101174	0.154566	0.324	0.306	1
C4orf33	0.0101217	0.196396	0.177	0.161	1
LMAN2	0.0101271	-0.0677168	0.626	0.646	1
SNU13	0.0101992	0.0775583	0.663	0.651	1
PLEC	0.0102025	-0.0868999	0.63	0.645	1
PKN2	0.0102397	0.0550518	0.833	0.819	1
LY86	0.0102919	0.0832285	0.736	0.727	1
ATP1B3	0.0102968	0.0638226	0.765	0.758	1
MED15	0.01039	0.112719	0.492	0.48	1
IFI6	0.0103926	0.21364	0.287	0.272	1
DGKE	0.0104183	0.196104	0.103	0.09	1
ICAM2	0.0104276	0.154534	0.316	0.298	1
UGGT2	0.0104535	0.185101	0.274	0.259	1
ABTB1	0.0104881	-0.092036	0.418	0.441	1
SETD5	0.0104918	-0.0329145	0.545	0.579	1
EXTL3	0.010497	-0.150967	0.183	0.201	1
POLR1D	0.0105079	0.0668399	0.717	0.708	1
CAPZB	0.010552	-0.0370893	0.925	0.932	1
PIEZO1	0.0105916	-0.101003	0.332	0.356	1
MCM9	0.010595	0.116406	0.351	0.333	1
PDGFC	0.0106126	-0.143471	0.186	0.204	1
B3GNTL1	0.0106684	0.144355	0.269	0.251	1
RAB5IF	0.0106949	-0.0517101	0.855	0.862	1
RASSF2	0.0107184	-0.0542197	0.751	0.775	1
M6PR	0.0108146	0.0796829	0.607	0.59	1
TMEM250	0.010859	-0.128716	0.186	0.205	1
TTF2	0.0109007	0.189598	0.144	0.128	1
BORCS7	0.0109024	0.123157	0.341	0.325	1
FHOD1	0.0109325	-0.0803869	0.227	0.249	1
RNF114	0.010942	0.104236	0.453	0.439	1
AMDHD2	0.0109483	0.23052	0.113	0.1	1
MAX	0.0109836	0.105613	0.54	0.525	1
RPS28	0.0109882	0.0238951	1	1	1
KLHL2	0.0109889	-0.075416	0.657	0.673	1
DICER1	0.0110107	-0.0815277	0.68	0.69	1
DLGAP4	0.0110404	-0.101922	0.342	0.367	1
SLC7A5	0.0110558	-0.219392	0.12	0.135	1
TOM1	0.0110647	-0.0559219	0.731	0.745	1
CUTA	0.0111009	0.071027	0.532	0.517	1
DHX16	0.0111976	-0.144583	0.127	0.144	1
C1QBP	0.0112211	0.104684	0.416	0.399	1
OAZ1	0.0112243	-0.019405	0.999	0.999	1
MAP1S	0.0113032	-0.122896	0.166	0.184	1
SUSD1	0.0113665	0.092249	0.607	0.592	1
AC015871.1	0.0113671	-0.139972	0.261	0.28	1
ZNF721	0.0113825	0.159214	0.28	0.263	1
NMNAT1	0.0113989	-0.146675	0.118	0.134	1
DOK3	0.0114267	-0.0638375	0.411	0.439	1
NDUFB5	0.0114393	0.0749613	0.567	0.552	1
COA1	0.0114778	0.112825	0.416	0.4	1
NAA50	0.0115141	0.0923526	0.457	0.439	1
EFHD2	0.0115259	-0.0556953	0.947	0.954	1
MRTFB	0.0115387	-0.187893	0.102	0.116	1
CETN2	0.0115599	-0.211646	0.101	0.115	1
ARRDC4	0.0115886	0.170194	0.2	0.184	1
RPN2	0.0116473	-0.0584026	0.609	0.636	1
DNAJB14	0.0117164	0.144563	0.452	0.438	1
SGK3	0.0118308	0.0696194	0.796	0.788	1
NR4A3	0.0118421	0.27203	0.145	0.131	1
AAMDC	0.0118646	-0.144778	0.145	0.161	1
CLEC2B	0.0118653	-0.0997612	0.536	0.559	1
ENTR1	0.0118866	0.290423	0.134	0.121	1
ZDHHC14	0.0118937	-0.180097	0.164	0.182	1
SNHG16	0.0119851	0.139279	0.279	0.261	1
MRPL41	0.0120085	-0.0786694	0.474	0.506	1
MED23	0.0120399	0.130198	0.294	0.275	1
UQCRFS1	0.0120421	-0.0632384	0.603	0.624	1
UBE2J2	0.0120508	-0.0953413	0.353	0.377	1
TNFAIP3	0.0120834	-0.177863	0.405	0.422	1
SIPA1L2	0.0121258	-0.126146	0.162	0.181	1
TRMT112	0.0121456	-0.0572668	0.625	0.655	1
FKBP8	0.0121482	0.0658503	0.666	0.654	1
NUDT3	0.0121669	0.127724	0.313	0.293	1
ABCD4	0.0121723	-0.213746	0.093	0.107	1
NDUFB3	0.0121808	-0.0924495	0.61	0.624	1
HNRNPM	0.0122298	0.0650721	0.729	0.721	1
SLC6A6	0.0122522	-0.0644078	0.562	0.585	1
PCK2	0.0123	0.277579	0.124	0.111	1
USP33	0.0123313	0.0995823	0.528	0.518	1
TMX2	0.0123625	0.135163	0.259	0.242	1
GDAP2	0.0123794	0.100579	0.383	0.363	1
FLII	0.0124367	-0.0778052	0.479	0.507	1
EPG5	0.0124375	0.13934	0.329	0.312	1
TG	0.0124391	-0.11523	0.134	0.151	1
SERINC5	0.0124717	0.0633661	0.578	0.559	1
TIMM10	0.0124896	0.126398	0.326	0.309	1
EIF4EBP2	0.012533	0.0999772	0.52	0.512	1
GPBP1L1	0.0125371	0.0810437	0.622	0.611	1
GBGT1	0.0125827	-0.121743	0.168	0.186	1
TNIP2	0.0126351	-0.111466	0.211	0.231	1
BIN1	0.0126374	-0.257938	0.138	0.152	1
CCDC12	0.0126757	0.0925837	0.576	0.567	1
FAM177A1	0.0126788	-0.067319	0.322	0.348	1
HSPE1	0.0127366	0.112634	0.387	0.371	1
KIAA1841	0.012743	-0.114571	0.136	0.153	1
CDC123	0.0127681	-0.0406759	0.327	0.354	1
ZNF516	0.0127904	-0.0736292	0.711	0.727	1
TTLL4	0.0127985	0.193586	0.181	0.165	1
GARS-DT	0.0128073	0.0959084	0.512	0.497	1
PCGF5	0.0128246	0.123841	0.337	0.321	1
LINC01637	0.0128383	0.181661	0.105	0.092	1
RIOK1	0.0128728	-0.135496	0.142	0.159	1
MRPS16	0.0129237	0.108552	0.319	0.302	1
EIF2S3	0.0129763	0.0667477	0.713	0.712	1
PTGER2	0.0129914	-0.18833	0.284	0.302	1
SPATA5	0.0129986	0.239294	0.163	0.148	1
SLC35F1	0.0130243	0.148468	0.4	0.387	1
HMGN3	0.0130654	0.0751161	0.602	0.585	1
EFL1	0.013079	-0.0871424	0.182	0.2	1
ZSWIM8	0.0131133	-0.0610519	0.224	0.245	1
PREPL	0.0131342	0.126587	0.17	0.154	1
ZMYM2	0.0131773	0.0561538	0.747	0.745	1
NAB1	0.0132054	-0.198448	0.142	0.158	1
CARS	0.0132079	-0.0976635	0.284	0.305	1
HACD4	0.0132588	0.0978996	0.549	0.535	1
LRPAP1	0.0132876	-0.0749267	0.655	0.667	1
MAP2K5	0.0132961	0.0959668	0.512	0.5	1
NIPAL2	0.0133212	0.237359	0.128	0.114	1
CKS2	0.0133344	-0.152749	0.167	0.184	1
ENO1	0.0133387	-0.0444334	0.931	0.927	1
CUL5	0.0133535	0.0739798	0.511	0.494	1
RIC8B	0.0133739	-0.188668	0.126	0.14	1
AL034397.3	0.013376	0.177105	0.379	0.366	1
SND1	0.013376	0.0533847	0.793	0.791	1
MAPK1IP1L	0.0133801	0.106851	0.501	0.491	1
NSUN4	0.0133816	0.153287	0.145	0.13	1
H1F0	0.0133842	0.202755	0.167	0.151	1
TDRD3	0.0133913	0.118826	0.298	0.28	1
APIP	0.0134035	-0.132203	0.211	0.231	1
ARMCX3	0.0134136	-0.0913861	0.178	0.198	1
AL499604.1	0.0134765	0.267596	0.159	0.145	1
ATP9B	0.0134783	0.082847	0.645	0.63	1
AP3D1	0.0134925	-0.119791	0.395	0.414	1
CD93	0.0134962	-0.0517367	0.65	0.678	1
OSBP	0.0135457	0.13575	0.313	0.298	1
EIF4B	0.0135609	0.0485495	0.801	0.79	1
HEG1	0.0135832	0.110801	0.135	0.12	1
FAM151B	0.0136018	-0.0901801	0.203	0.223	1
NCF1	0.0136333	-0.0552745	0.946	0.942	1
ATP6V0B	0.0137155	-0.0496426	0.923	0.931	1
ODF3B	0.0137248	0.090246	0.406	0.391	1
PTTG1IP	0.0138028	-0.0696402	0.622	0.642	1
EEF1D	0.0138289	0.0181109	0.971	0.974	1
CPSF6	0.0138392	0.130324	0.453	0.443	1
EIF2AK2	0.0138464	0.143846	0.317	0.301	1
AC023424.3	0.013851	-0.137237	0.177	0.196	1
EVI2B	0.0138678	0.0291708	0.96	0.953	1
TMEM62	0.0138914	0.156989	0.214	0.198	1
EXOC6B	0.0139008	-0.0508902	0.388	0.415	1
MIRLET7BHG	0.0139206	-0.094027	0.23	0.252	1
WDFY1	0.0140206	0.0715743	0.463	0.448	1
DDX19B	0.0140362	0.172267	0.202	0.186	1
KRT10	0.0140521	-0.0612159	0.532	0.56	1
PPP6R1	0.0141301	-0.0690693	0.362	0.389	1
CTDNEP1	0.0141708	0.0774933	0.54	0.526	1
DUSP18	0.0142046	-0.0730652	0.256	0.279	1
RERE	0.0142276	-0.0826402	0.693	0.721	1
MSANTD2	0.0142484	0.187803	0.109	0.097	1
CAPN1	0.0142502	-0.0580542	0.455	0.482	1
UTP6	0.0142937	-0.0641514	0.303	0.327	1
ILF3-DT	0.0142955	0.185479	0.24	0.225	1
SNHG14	0.0143026	-0.0842921	0.1	0.114	1
SHTN1	0.0143124	0.0766262	0.591	0.578	1
AC104695.4	0.01436	-0.18772	0.164	0.18	1
RNF19A	0.0143843	0.0968181	0.509	0.504	1
UPF3B	0.0144372	0.191148	0.203	0.188	1
BEST1	0.0144532	-0.14091	0.152	0.169	1
DAD1	0.0144906	-0.0693016	0.625	0.644	1
MON2	0.014524	0.0747236	0.648	0.636	1
USF1	0.014561	0.223269	0.148	0.134	1
CCDC66	0.0145615	-0.128204	0.192	0.21	1
LRIG2	0.0146099	0.16294	0.227	0.212	1
C18orf32	0.0146593	-0.0699275	0.536	0.559	1
RABGGTB	0.0146936	0.142335	0.167	0.152	1
FNBP1	0.0147214	0.0521565	0.886	0.878	1
PREP	0.0147228	0.150592	0.351	0.336	1
COMMD10	0.0147465	0.0726122	0.607	0.587	1
CARD19	0.0147536	-0.0817223	0.516	0.539	1
ALG2	0.0148129	-0.186355	0.113	0.127	1
NUDT16L1	0.0148203	0.155334	0.206	0.19	1
DCUN1D1	0.0148245	0.126202	0.327	0.311	1
SLC39A10	0.0148254	0.138619	0.32	0.304	1
AC008875.3	0.0148313	0.194646	0.16	0.145	1
TYROBP	0.0148326	0.023974	0.999	0.999	1
MAP2K2	0.0148991	-0.0615527	0.607	0.631	1
GTF3C6	0.0149075	-0.0681577	0.452	0.477	1
AGTRAP	0.0149315	-0.0650508	0.857	0.865	1
MAPKAPK5-AS1	0.0149687	0.194966	0.213	0.197	1
ZDHHC18	0.014971	-0.164603	0.1	0.115	1
WARS2	0.0149756	0.213268	0.139	0.125	1
RBM12	0.0150572	-0.173556	0.164	0.181	1
SLFN5	0.0150594	0.0998328	0.208	0.191	1
PARP12	0.0150634	0.191804	0.2	0.185	1
RBM26	0.0151021	0.0772297	0.592	0.581	1
RAP2A	0.015121	-0.117111	0.165	0.182	1
GPATCH2	0.0151636	-0.14017	0.262	0.281	1
AGO4	0.0151795	0.0665008	0.784	0.778	1
OXA1L	0.0152713	0.0882345	0.452	0.436	1
KCTD6	0.0152764	-0.15258	0.087	0.101	1
TRAPPC1	0.0152909	-0.0535084	0.762	0.771	1
DCTN1	0.0153008	-0.0962397	0.193	0.211	1
DNAJC1	0.0153251	0.0999795	0.598	0.593	1
ASGR2	0.0153267	-0.113468	0.415	0.435	1
SOX4	0.0153309	-0.123156	0.474	0.491	1
LEPROT	0.0153983	-0.0800157	0.451	0.476	1
FNTA	0.0154019	0.126932	0.43	0.415	1
CSGALNACT1	0.0154309	-0.155324	0.238	0.256	1
XPO4	0.0154405	0.116014	0.348	0.333	1
ATP6V1D	0.0154651	-0.0705728	0.411	0.437	1
MLH3	0.0155453	-0.06749	0.131	0.147	1
LSM1	0.0155606	-0.127829	0.263	0.281	1
NEDD4L	0.0155834	-0.160346	0.164	0.18	1
AK3	0.0155867	-0.170804	0.099	0.113	1
COX20	0.015598	-0.0983783	0.283	0.305	1
LUCAT1	0.015662	-0.0858929	0.318	0.339	1
CAPN7	0.0157089	0.140982	0.413	0.399	1
MZF1	0.0157602	0.157874	0.131	0.117	1
RPS6KB1	0.0158365	0.165996	0.315	0.302	1
FADS2	0.0158906	0.239468	0.131	0.118	1
UQCC2	0.0158913	0.152618	0.249	0.233	1
UBE2K	0.0159367	0.0543972	0.784	0.78	1
FUCA2	0.0159561	0.1266	0.319	0.304	1
USP1	0.0159886	0.162862	0.234	0.219	1
B3GNT2	0.0160199	-0.0987628	0.238	0.258	1
GOLM1	0.0160831	0.150578	0.162	0.147	1
[truncated: 6,077 more rows]

## Sheet: BAF312 Monocytes D7vD1
Gene	p_val	avg_log2FC	pct.1	pct.2	p_val_adj
NFKBIA	0	-1.08358	0.858	0.957	0
DUSP1	0	-0.723624	0.992	0.996	0
FOS	0	-0.830255	0.999	0.999	0
AC007952.4	1.59076e-279	-1.06062	0.769	0.904	5.82235e-275
CROCC	1.09463e-236	-1.20451	0.58	0.808	4.00646e-232
ZFP36	2.48971e-229	-0.815406	0.845	0.933	9.11258e-225
CXCL8	6.92974e-213	-1.98367	0.223	0.516	2.53635e-208
IER2	6.99476e-201	-0.75554	0.96	0.977	2.56015e-196
JUN	2.23629e-193	-0.741434	0.915	0.964	8.18503e-189
MT-CO3	1.03144e-191	0.322584	1	1	3.77518e-187
TNFAIP3	2.78247e-187	-1.24193	0.405	0.676	1.01841e-182
JUNB	3.86798e-182	-0.604225	0.978	0.986	1.41572e-177
UBC	6.20907e-166	-0.421187	0.99	0.994	2.27258e-161
DOCK8	1.42649e-165	0.480905	0.99	0.974	5.22109e-161
HIST1H1C	7.16091e-152	-1.36847	0.367	0.598	2.62097e-147
PPP1R15A	1.95249e-150	-0.837245	0.662	0.814	7.1463e-146
IL1B	2.71374e-150	-1.50998	0.263	0.515	9.93255e-146
FOSB	9.13843e-150	-0.613215	0.877	0.951	3.34476e-145
TXNIP	4.42941e-149	-0.559511	0.985	0.989	1.62121e-144
MCL1	6.78034e-148	-0.56647	0.909	0.961	2.48167e-143
ATF3	4.85131e-146	-1.11407	0.395	0.632	1.77563e-141
LINC00910	8.48933e-145	-0.963466	0.606	0.784	3.10718e-140
TSC22D3	1.32308e-144	-0.605153	0.835	0.946	4.84261e-140
TEX14	1.27563e-141	-0.965384	0.743	0.848	4.66895e-137
EGR1	5.55232e-140	-1.36399	0.236	0.482	2.03221e-135
Z93241.1	1.61992e-139	-1.19451	0.303	0.551	5.92905e-135
AL021155.5	9.04208e-139	-1.03026	0.45	0.676	3.30949e-134
FTL	2.03488e-136	-0.280113	1	1	7.44785e-132
JUND	2.5136e-133	-0.483666	0.967	0.977	9.20004e-129
RPS28	4.28462e-127	-0.229304	1	1	1.56821e-122
IGKC	4.56914e-122	1.3843	0.405	0.161	1.67235e-117
RPS4Y1	6.0055e-120	-1.08644	0.234	0.468	2.19807e-115
DDX3Y	1.26069e-114	-1.34662	0.154	0.36	4.61424e-110
IER3	4.24105e-114	-1.15159	0.396	0.601	1.55227e-109
MTRNR2L12	2.23369e-112	-0.423898	0.966	0.978	8.17555e-108
KLF6	1.2003e-110	-0.496305	0.948	0.962	4.39323e-106
MYO1F	5.84562e-107	0.399648	0.98	0.959	2.13955e-102
ACTB	2.65404e-105	0.202577	1	1	9.71405e-101
AL355075.4	4.2662e-105	-1.40593	0.203	0.401	1.56147e-100
EREG	9.66543e-104	-1.88632	0.149	0.332	3.53764e-99
TIPARP	4.35656e-102	-1.02236	0.407	0.603	1.59454e-97
RGS2	6.64225e-100	-0.629573	0.746	0.879	2.43113e-95
AC020916.1	1.24865e-98	-0.545666	0.859	0.911	4.57019e-94
C12orf57	1.72218e-98	-1.19406	0.393	0.569	6.30336e-94
SERF2	2.26116e-98	-0.244846	0.998	1	8.27606e-94
ANPEP	1.55215e-97	0.97096	0.553	0.323	5.68101e-93
RHOB	1.38797e-95	-0.840375	0.663	0.785	5.08012e-91
CXCR4	9.34928e-93	-1.05912	0.383	0.566	3.42193e-88
AC012447.1	2.70907e-92	-1.00643	0.384	0.577	9.91548e-88
XIST	5.81033e-92	0.784285	0.618	0.396	2.12664e-87
CD83	3.33088e-91	-0.534237	0.777	0.892	1.21914e-86
CEBPD	5.55328e-91	-0.434067	0.937	0.971	2.03255e-86
UTY	3.16817e-90	-1.03688	0.194	0.389	1.15958e-85
CCNL1	1.09791e-88	-0.45346	0.9	0.924	4.01847e-84
MAFF	2.18309e-88	-1.16102	0.255	0.443	7.99033e-84
AC022217.3	3.77884e-88	-0.57302	0.702	0.826	1.38309e-83
HSPA8	9.32457e-88	-0.584044	0.723	0.835	3.41289e-83
LINC01619	1.3975e-87	0.669842	0.802	0.664	5.115e-83
DPYD	1.407e-87	0.239271	1	0.998	5.14976e-83
MT-CO1	7.33026e-86	0.199497	1	1	2.68295e-81
RPS27	2.91649e-84	-0.222175	0.998	0.999	1.06746e-79
TMEM107	7.48725e-84	-1.12481	0.344	0.51	2.74041e-79
CCL3	7.77599e-84	-1.32188	0.254	0.433	2.84609e-79
PELI1	1.96428e-82	-0.80847	0.728	0.838	7.18946e-78
NFKBIZ	2.23575e-80	-0.536493	0.773	0.863	8.18308e-76
LSP1	1.62838e-79	0.558146	0.854	0.795	5.96002e-75
MAP3K1	7.05735e-78	0.449431	0.931	0.884	2.58306e-73
FTH1	1.904e-77	-0.247417	1	1	6.96883e-73
AL360012.1	1.24788e-76	-1.09796	0.219	0.39	4.56737e-72
H3F3B	1.42293e-76	-0.317004	0.991	0.995	5.20806e-72
GCH1	1.8336e-76	-0.866284	0.505	0.657	6.71117e-72
PNRC1	7.22215e-76	-0.418278	0.88	0.927	2.64338e-71
RFX2	1.09844e-75	-0.819223	0.404	0.586	4.02041e-71
UBB	7.5423e-75	-0.44486	0.845	0.904	2.76056e-70
LYST	4.92076e-74	0.374657	0.971	0.95	1.80105e-69
CST3	5.2802e-74	-0.246283	0.999	0.998	1.93261e-69
RPS12	9.73597e-74	-0.19476	0.999	1	3.56346e-69
AC122685.1	2.34829e-73	6.17532	0.103	0.002	8.59499e-69
RPL21	2.93638e-73	-0.204688	0.997	1	1.07474e-68
AIF1	5.41806e-73	-0.243248	0.999	0.997	1.98307e-68
JAK2	8.68255e-73	0.52645	0.855	0.765	3.1779e-68
HIST1H1E	2.28375e-72	-0.886671	0.34	0.514	8.35876e-68
SH3BGRL3	4.77599e-72	0.222433	0.999	0.997	1.74806e-67
AC103591.3	1.27641e-71	-1.1536	0.324	0.482	4.6718e-67
PTPRJ	1.31683e-71	0.446793	0.934	0.888	4.81972e-67
COTL1	8.87438e-71	0.230708	0.998	0.996	3.24811e-66
HNRNPU	9.93381e-71	-0.433072	0.9	0.931	3.63588e-66
RPL30	1.25628e-70	-0.182367	0.999	1	4.59809e-66
RPS26	2.71966e-70	-0.325483	0.966	0.975	9.95422e-66
HLA-C	3.88258e-70	-0.221393	0.998	0.999	1.42106e-65
HLA-DRB5	3.92855e-70	-0.662901	0.548	0.706	1.43789e-65
TRA2B	7.20163e-70	-0.436092	0.868	0.902	2.63587e-65
FBXL5	5.86191e-69	0.481294	0.907	0.853	2.14552e-64
LINC00278	3.39897e-68	-0.821622	0.191	0.363	1.24406e-63
DOCK10	1.36513e-66	0.74588	0.719	0.601	4.99651e-62
MAP1LC3B	3.67684e-66	-0.477142	0.757	0.847	1.34576e-61
HSP90AA1	4.05955e-65	-0.461367	0.918	0.943	1.48584e-60
COP1	1.22611e-64	0.331633	0.963	0.93	4.48769e-60
ZFP36L2	1.7968e-64	-0.410251	0.901	0.931	6.57648e-60
AC253572.2	1.98512e-64	-1.05559	0.437	0.57	7.26574e-60
RPL26	8.06774e-63	-0.172271	0.999	1	2.95287e-58
SBF2	1.16268e-62	0.3896	0.93	0.885	4.25554e-58
DDX5	1.44288e-62	-0.2959	0.965	0.974	5.28109e-58
HSPA5	2.76711e-62	-0.693454	0.624	0.725	1.01279e-57
ASAP1	6.05924e-62	0.417429	0.942	0.901	2.21774e-57
PTCH2	7.85551e-62	-0.94769	0.255	0.412	2.8752e-57
FAU	7.30267e-61	-0.163045	0.999	0.999	2.67285e-56
THBS1	4.81389e-60	-1.96834	0.052	0.151	1.76193e-55
SMAP2	1.20226e-59	-0.338387	0.95	0.974	4.40038e-55
MT-CO2	1.81575e-59	0.157717	1	1	6.64584e-55
HOOK2	2.19447e-59	-0.687485	0.444	0.593	8.03199e-55
HLA-B	6.57337e-59	-0.152202	1	1	2.40592e-54
PICALM	8.82161e-59	0.301798	0.989	0.975	3.2288e-54
ACTG1	1.94368e-58	0.236015	0.994	0.987	7.11405e-54
RPS9	5.9969e-58	-0.151852	0.998	1	2.19492e-53
PRKCB	9.72633e-58	0.297472	0.986	0.974	3.55993e-53
RPS8	1.38625e-57	-0.187686	0.998	0.998	5.0738e-53
HIST1H4C	2.15256e-57	-0.722082	0.477	0.617	7.87858e-53
YBX3	5.47871e-57	-0.500095	0.78	0.842	2.00526e-52
GPR183	9.30783e-57	-1.34121	0.147	0.277	3.40676e-52
CCDC200	2.03622e-56	-0.762257	0.497	0.631	7.45277e-52
B2M	2.69895e-56	-0.146603	1	1	9.87844e-52
STK17B	3.23531e-56	0.38169	0.982	0.974	1.18416e-51
AHR	9.23393e-56	-0.492604	0.631	0.753	3.37971e-51
VCL	3.79677e-55	0.602155	0.711	0.594	1.38965e-50
RPLP1	3.90499e-55	-0.170323	1	1	1.42926e-50
RPL41	9.00276e-55	-0.147518	0.999	1	3.2951e-50
MEF2A	1.30373e-54	0.376197	0.897	0.846	4.77179e-50
YBX1	1.44541e-54	-0.268142	0.957	0.97	5.29035e-50
CMTM6	1.54698e-54	0.474583	0.77	0.662	5.6621e-50
RPS19	3.29962e-54	-0.198271	0.997	0.998	1.20769e-49
HIST1H2AC	1.13581e-53	-0.964674	0.228	0.374	4.15719e-49
RPL34	2.28443e-53	-0.144024	1	1	8.36124e-49
LRMDA	4.1328e-53	0.323207	0.967	0.956	1.51264e-48
IER5	1.90417e-52	-0.647181	0.543	0.666	6.96947e-48
MIR222HG	2.37084e-52	-0.818253	0.199	0.344	8.67752e-48
PPP1R15B	2.69643e-52	-0.66097	0.39	0.539	9.86919e-48
ACER3	3.56531e-52	0.519966	0.746	0.637	1.30494e-47
TRIB1	1.04527e-51	-0.874161	0.279	0.418	3.82578e-47
SAP30	1.11072e-51	-0.74028	0.372	0.516	4.06535e-47
DENND1A	1.41276e-51	0.304594	0.967	0.947	5.17085e-47
OTUD1	3.97611e-51	-0.83041	0.307	0.454	1.4553e-46
PDE4B	6.54605e-51	-0.792548	0.294	0.444	2.39592e-46
MT-ND4	7.5459e-51	0.172079	1	1	2.76187e-46
HDAC9	1.32064e-50	0.467199	0.892	0.828	4.83368e-46
USP3	3.66276e-50	0.298128	0.968	0.944	1.34061e-45
RAB11FIP1	4.3712e-50	-0.379779	0.885	0.924	1.5999e-45
RPL37	4.60783e-50	-0.152328	0.999	0.999	1.68651e-45
CYTIP	4.81858e-50	0.552695	0.739	0.641	1.76365e-45
MT-ND4L	5.2972e-50	-0.302756	0.901	0.95	1.93883e-45
EVI5	1.02879e-49	0.372722	0.877	0.809	3.76546e-45
MT-CYB	3.11638e-49	0.206913	1	1	1.14063e-44
TOM1	3.16219e-49	-0.461571	0.731	0.799	1.15739e-44
GADD45B	5.11113e-49	-0.57867	0.622	0.725	1.87073e-44
TUBA1A	1.60316e-48	0.504534	0.856	0.788	5.86771e-44
IGHA1	2.82126e-48	1.38157	0.18	0.067	1.03261e-43
RPL10	1.05599e-47	-0.167163	0.998	0.999	3.86501e-43
RPL32	2.00305e-47	-0.152141	0.999	1	7.33136e-43
CRIP1	3.13888e-47	-0.603721	0.801	0.868	1.14886e-42
CLEC4E	4.49085e-47	-0.508487	0.662	0.766	1.64369e-42
BCL2A1	5.69659e-47	-0.736703	0.351	0.487	2.08501e-42
ZBTB16	9.55279e-47	-1.40279	0.24	0.363	3.49642e-42
AC020656.1	1.09752e-46	-0.216231	0.994	0.994	4.01705e-42
HSP90AB1	3.6973e-46	-0.476308	0.72	0.787	1.35325e-41
JMJD1C	1.53641e-45	-0.275123	0.975	0.982	5.62341e-41
FOXO3	2.42821e-45	-0.416554	0.843	0.898	8.88747e-41
LPGAT1	2.70213e-45	0.466276	0.729	0.611	9.89006e-41
AL691403.1	3.58815e-45	-0.57216	0.431	0.568	1.3133e-40
VCAN	8.56631e-45	0.24322	0.997	0.998	3.13536e-40
P2RY13	2.89633e-44	-0.537942	0.497	0.616	1.06008e-39
ARIH1	3.78483e-44	-0.335715	0.896	0.929	1.38529e-39
XBP1	4.40097e-44	-0.560858	0.506	0.623	1.6108e-39
SYK	2.35929e-43	0.303303	0.928	0.89	8.63525e-39
RPS18	3.86514e-43	-0.183559	0.998	0.997	1.41468e-38
ATP5F1E	4.72606e-43	-0.152253	1	1	1.72978e-38
RPS21	4.89719e-43	-0.16806	0.996	0.997	1.79242e-38
CAST	7.3193e-43	0.247257	0.96	0.946	2.67894e-38
MED13L	7.5955e-43	0.228997	0.984	0.979	2.78003e-38
PLIN2	1.43811e-42	-0.660056	0.397	0.531	5.26362e-38
CSRNP1	2.03157e-42	-0.838696	0.257	0.381	7.43576e-38
AZIN1-AS1	2.92664e-42	-0.962316	0.165	0.284	1.07118e-37
RPL39	3.44282e-42	-0.123283	1	1	1.2601e-37
SUSD1	5.78968e-42	0.566147	0.607	0.485	2.11908e-37
C1orf162	1.1876e-41	-0.312875	0.878	0.92	4.34675e-37
BST2	2.22642e-41	-0.330018	0.791	0.857	8.14891e-37
Z93930.2	3.43764e-41	-0.764321	0.225	0.353	1.25821e-36
RPL36	3.67718e-41	-0.169723	0.993	0.995	1.34588e-36
HIST2H2AC	3.82931e-41	-0.698629	0.291	0.419	1.40157e-36
DNAJB1	4.05997e-41	-0.793106	0.249	0.374	1.48599e-36
ZFAND5	6.81943e-41	-0.364346	0.823	0.861	2.49598e-36
CD36	9.27368e-41	0.335465	0.947	0.92	3.39426e-36
PMAIP1	5.39566e-40	-0.831529	0.232	0.355	1.97486e-35
HIST1H2BD	1.44675e-39	-0.99715	0.09	0.184	5.29524e-35
SREBF2	4.70939e-39	0.593159	0.602	0.497	1.72368e-34
CBL	6.07001e-39	0.39757	0.737	0.631	2.22168e-34
PIAS1	7.56498e-39	0.286323	0.917	0.875	2.76886e-34
RPL19	1.05186e-38	-0.140126	0.998	0.999	3.84992e-34
YWHAZ	1.13284e-38	-0.283509	0.943	0.949	4.14632e-34
TREM1	1.37341e-38	-0.432107	0.585	0.703	5.02683e-34
RPS7	4.07184e-38	-0.153074	0.997	0.998	1.49033e-33
EFCAB2	5.76086e-38	-0.533701	0.412	0.54	2.10853e-33
ANO6	7.57506e-38	0.466478	0.688	0.583	2.77255e-33
SOD2	8.72029e-38	-0.319799	0.845	0.892	3.19171e-33
RNF144B	9.46542e-38	-0.479631	0.623	0.725	3.46444e-33
AP3B1	1.38757e-37	0.332177	0.854	0.786	5.07865e-33
CAP1	1.41172e-37	0.261134	0.936	0.904	5.16705e-33
PTMA	2.05028e-37	-0.173311	0.998	0.997	7.50424e-33
ANKRD44	2.5073e-37	0.263539	0.947	0.93	9.17697e-33
PTPRC	3.62159e-37	0.183187	0.997	0.994	1.32554e-32
RPL11	3.98889e-37	-0.128289	0.999	1	1.45997e-32
PRKY	5.59967e-37	-1.08527	0.076	0.161	2.04954e-32
BTG1	5.95257e-37	-0.257717	0.949	0.961	2.1787e-32
OSCAR	6.51704e-37	0.444262	0.73	0.647	2.3853e-32
ATP9B	6.92374e-37	0.511265	0.645	0.545	2.53416e-32
KLF4	9.87186e-37	-0.318098	0.833	0.881	3.6132e-32
CALM2	1.03469e-36	-0.21933	0.962	0.97	3.78708e-32
MARK3	1.48636e-36	0.374557	0.803	0.731	5.44023e-32
HSPA1B	1.67022e-36	-1.33871	0.098	0.188	6.11317e-32
BIRC6	3.85729e-36	0.2988	0.906	0.869	1.41181e-31
PPBP	5.49185e-36	1.79922	0.136	0.051	2.01007e-31
SLA	9.75893e-36	-0.443082	0.646	0.741	3.57186e-31
RAP1GAP2	1.17031e-35	0.387385	0.823	0.759	4.28345e-31
CCDC88A	1.44739e-35	0.348096	0.849	0.805	5.29759e-31
ADAM17	1.95655e-35	-0.395417	0.7	0.778	7.16119e-31
FAM126A	6.51053e-35	0.713694	0.428	0.312	2.38292e-30
MS4A7	1.01423e-34	-0.495768	0.52	0.625	3.7122e-30
AC087239.1	1.01597e-34	-0.778489	0.162	0.271	3.71854e-30
PKM	1.185e-34	0.275483	0.922	0.892	4.33721e-30
UBAP1	1.23018e-34	-0.401229	0.736	0.797	4.50258e-30
ITFG1	1.54812e-34	0.370321	0.782	0.701	5.66629e-30
LGALS1	2.15179e-34	0.171756	0.992	0.992	7.87577e-30
SH3KBP1	2.52441e-34	0.253261	0.953	0.929	9.23961e-30
CKS2	2.75539e-34	-0.930175	0.167	0.27	1.0085e-29
SLC31A2	3.12098e-34	-0.528071	0.428	0.541	1.14231e-29
KDM6B	3.39828e-34	-0.522098	0.483	0.593	1.2438e-29
RPL36A	3.62719e-34	-0.18939	0.982	0.987	1.32759e-29
PDK4	6.08906e-34	-0.833491	0.186	0.294	2.22866e-29
ITSN2	7.20026e-34	0.355116	0.812	0.743	2.63537e-29
IFRD1	8.53619e-34	-0.459761	0.582	0.678	3.12433e-29
MYLIP	1.26219e-33	-0.475422	0.386	0.52	4.61976e-29
HIST2H2AA4	1.44607e-33	-1.20215	0.061	0.135	5.29274e-29
PLAAT3	1.63002e-33	0.796714	0.284	0.172	5.96605e-29
LINC02384	1.65836e-33	-0.917998	0.114	0.208	6.06975e-29
POU2F2	1.79073e-33	0.305059	0.884	0.832	6.55424e-29
SKP1	2.77706e-33	-0.313577	0.814	0.858	1.01643e-28
CD68	3.16427e-33	-0.250166	0.914	0.937	1.15816e-28
RPL29	3.21065e-33	-0.135707	0.998	0.998	1.17513e-28
PER1	3.41423e-33	-0.383295	0.68	0.762	1.24964e-28
STAT1	4.89075e-33	0.662317	0.466	0.348	1.79006e-28
PLP2	8.44727e-33	0.33991	0.803	0.738	3.09178e-28
HIF1A	8.85761e-33	0.305125	0.888	0.828	3.24198e-28
CCR2	1.29058e-32	0.547089	0.501	0.385	4.72364e-28
PAN3	1.30631e-32	0.263867	0.92	0.878	4.78124e-28
MACF1	1.70133e-32	0.377717	0.788	0.712	6.22702e-28
RPS29	2.3133e-32	-0.146652	0.996	0.997	8.4669e-28
AGTPBP1	2.75049e-32	0.262145	0.949	0.927	1.00671e-27
PLA2G6	3.62717e-32	-0.88974	0.16	0.259	1.32758e-27
FNDC3A	4.89529e-32	0.477941	0.668	0.577	1.79172e-27
FGL2	5.48997e-32	-0.224244	0.946	0.962	2.00938e-27
TBC1D22A	5.64993e-32	0.322133	0.832	0.782	2.06793e-27
GAPDH	6.98223e-32	0.156914	0.996	0.996	2.55556e-27
PLCG2	9.39063e-32	-0.303846	0.8	0.848	3.43706e-27
RPS15A	1.20717e-31	-0.134954	0.999	0.999	4.41836e-27
VAV3	1.21385e-31	0.379111	0.767	0.7	4.4428e-27
BACH1	1.35916e-31	0.276942	0.935	0.901	4.97466e-27
RICTOR	1.39857e-31	0.419513	0.655	0.554	5.11892e-27
SWAP70	1.62107e-31	0.648009	0.414	0.3	5.93327e-27
NOCT	2.2929e-31	-0.714385	0.284	0.393	8.39223e-27
USP34	2.44432e-31	0.324882	0.835	0.775	8.94646e-27
WDR74	2.84838e-31	-0.434023	0.535	0.634	1.04254e-26
AGO4	2.99466e-31	0.353581	0.784	0.705	1.09607e-26
KRAS	3.53124e-31	0.457688	0.595	0.492	1.29247e-26
HIST1H2BC	4.0503e-31	-0.860935	0.11	0.199	1.48245e-26
PLK3	4.2456e-31	-0.634397	0.299	0.41	1.55393e-26
MT-ND1	4.41532e-31	0.119414	1	1	1.61605e-26
FCHSD2	5.08436e-31	0.423646	0.816	0.776	1.86093e-26
ZNF331	5.42932e-31	-0.682755	0.207	0.311	1.98719e-26
LRRC8C	5.60642e-31	0.558637	0.52	0.412	2.05201e-26
PIK3CB	6.51544e-31	0.393047	0.707	0.629	2.38472e-26
FNIP1	8.6511e-31	0.350086	0.78	0.716	3.16639e-26
AC040970.1	9.32876e-31	-0.925477	0.117	0.206	3.41442e-26
WDR45B	9.43346e-31	-0.626607	0.392	0.496	3.45274e-26
PRAM1	9.83673e-31	0.35097	0.793	0.72	3.60034e-26
TMTC1	1.10553e-30	0.835996	0.273	0.168	4.04635e-26
FMNL1	1.1487e-30	0.306972	0.823	0.772	4.20436e-26
CALR	1.34977e-30	-0.45393	0.591	0.669	4.94029e-26
RPS24	1.52039e-30	-0.105123	1	1	5.56478e-26
SETX	2.77424e-30	0.325701	0.794	0.722	1.0154e-25
CCNY	3.25098e-30	0.265479	0.932	0.911	1.18989e-25
GNAQ	3.84899e-30	0.209965	0.973	0.964	1.40877e-25
MT-ATP6	4.71495e-30	0.135063	1	0.999	1.72572e-25
RPS10	5.51555e-30	-0.218212	0.906	0.929	2.01875e-25
RPS6KC1	6.7962e-30	0.410516	0.652	0.556	2.48748e-25
LITAF	7.57967e-30	0.522981	0.582	0.477	2.77424e-25
ATP5F1A	8.95127e-30	0.415159	0.659	0.566	3.27625e-25
PTP4A2	9.03573e-30	0.274462	0.892	0.855	3.30717e-25
SP3	9.5852e-30	0.383909	0.741	0.667	3.50828e-25
DUSP2	1.0751e-29	-0.934853	0.128	0.217	3.93497e-25
MAN1A1	1.17482e-29	-0.463116	0.545	0.638	4.29995e-25
CDC42SE2	1.655e-29	0.296968	0.841	0.782	6.05746e-25
AOAH	1.6816e-29	0.211247	0.984	0.981	6.15484e-25
VPS13B	2.57119e-29	0.258384	0.896	0.856	9.41081e-25
NR4A1	3.26936e-29	-0.438472	0.413	0.533	1.19662e-24
VEGFA	3.93079e-29	-0.78484	0.21	0.308	1.43871e-24
MID1IP1	5.21123e-29	-0.610482	0.327	0.434	1.90736e-24
NIBAN1	6.2213e-29	0.468011	0.626	0.522	2.27706e-24
TOP1	6.69428e-29	-0.341591	0.877	0.898	2.45017e-24
TBL1X	7.66052e-29	0.328497	0.843	0.774	2.80383e-24
MYADM	8.63474e-29	-0.298999	0.761	0.821	3.1604e-24
SPIDR	9.21982e-29	0.255773	0.936	0.913	3.37455e-24
G0S2	9.70659e-29	-1.22607	0.115	0.198	3.55271e-24
USP25	1.03538e-28	0.342571	0.801	0.729	3.78959e-24
PRICKLE1	1.05602e-28	-0.816357	0.121	0.208	3.86512e-24
PPP1R16B	1.08722e-28	1.2169	0.11	0.041	3.97933e-24
HIST1H2BG	1.09135e-28	-1.21906	0.048	0.109	3.99444e-24
SORT1	1.11295e-28	0.524923	0.513	0.404	4.0735e-24
ACAP2	1.19293e-28	0.211951	0.962	0.949	4.36623e-24
FCAR	1.19348e-28	-0.427356	0.473	0.585	4.36826e-24
USP32	1.55964e-28	0.317265	0.822	0.761	5.70842e-24
GABARAPL1	2.05893e-28	-0.51887	0.401	0.513	7.53589e-24
DYNLL1	2.06607e-28	-0.297681	0.864	0.904	7.56204e-24
MAP3K3	2.23406e-28	0.306445	0.833	0.774	8.17687e-24
HLA-DQA2	2.28168e-28	-0.613835	0.287	0.392	8.35119e-24
RPL35A	2.39858e-28	-0.112076	0.998	0.999	8.77905e-24
ERCC1	2.88763e-28	-0.369861	0.604	0.694	1.0569e-23
TPPP3	2.99002e-28	-1.01405	0.136	0.222	1.09438e-23
ZNF652	2.99076e-28	0.427198	0.569	0.458	1.09465e-23
S100A12	3.05022e-28	0.186435	0.962	0.927	1.11641e-23
MED13	3.06589e-28	0.381981	0.668	0.572	1.12215e-23
MLLT11	4.59117e-28	-1.04603	0.076	0.148	1.68042e-23
EIF1AY	5.60559e-28	-0.917504	0.084	0.16	2.0517e-23
AGPAT3	5.86164e-28	0.401765	0.658	0.574	2.14542e-23
ZFAND3	6.77567e-28	0.192146	0.98	0.975	2.47996e-23
ELL2	8.82192e-28	-0.665285	0.427	0.521	3.22891e-23
MYOF	9.18675e-28	0.648017	0.455	0.359	3.36244e-23
RPS25	9.58556e-28	-0.14206	0.99	0.993	3.50841e-23
ATP2B1-AS1	1.0204e-27	-0.367274	0.686	0.749	3.73476e-23
SNHG8	1.96248e-27	-0.465115	0.454	0.552	7.18286e-23
AC025171.3	1.99985e-27	-0.836585	0.135	0.222	7.31965e-23
SLC23A2	2.1756e-27	0.482154	0.509	0.4	7.9629e-23
YWHAB	2.29763e-27	0.204111	0.948	0.934	8.40955e-23
MICU1	2.54019e-27	0.336493	0.812	0.748	9.29734e-23
ADAM10	2.84105e-27	0.279184	0.857	0.811	1.03985e-22
ARL4A	3.0414e-27	-0.606288	0.302	0.407	1.11318e-22
NPC2	3.27808e-27	-0.242595	0.877	0.902	1.19981e-22
PPIP5K2	3.5372e-27	0.432133	0.512	0.4	1.29465e-22
CYFIP2	4.45026e-27	0.773987	0.262	0.165	1.62884e-22
ITM2B	4.62934e-27	-0.178438	0.982	0.989	1.69438e-22
MAFB	5.70232e-27	-0.393049	0.588	0.678	2.0871e-22
FKBP5	6.40673e-27	-0.285713	0.908	0.954	2.34493e-22
FYB1	8.61535e-27	0.209533	0.971	0.958	3.1533e-22
PTGER4	8.96985e-27	-0.79063	0.181	0.273	3.28305e-22
ADD3	9.06612e-27	0.360063	0.73	0.65	3.31829e-22
ATAD2B	1.29044e-26	0.328394	0.783	0.736	4.72315e-22
AC091271.1	1.6656e-26	-0.733545	0.128	0.214	6.09625e-22
PUDP	2.03532e-26	0.638002	0.381	0.279	7.44946e-22
NFKB1	2.4815e-26	-0.380924	0.751	0.8	9.08255e-22
PHACTR1	2.94043e-26	-0.633445	0.216	0.314	1.07623e-21
ATG7	3.01192e-26	0.220508	0.957	0.936	1.10239e-21
XRN1	3.43023e-26	0.388834	0.618	0.521	1.2555e-21
NIN	3.62129e-26	0.320375	0.779	0.714	1.32543e-21
ZC3H12A	3.65808e-26	-0.933031	0.101	0.178	1.33889e-21
HIST1H1B	6.18677e-26	-1.19669	0.066	0.13	2.26442e-21
FRY	6.89629e-26	0.317057	0.848	0.796	2.52411e-21
AC013652.1	8.03727e-26	-1.12518	0.082	0.152	2.94172e-21
MIF	8.44164e-26	-0.276107	0.778	0.826	3.08973e-21
HIST1H1D	1.08094e-25	-0.824617	0.244	0.332	3.95634e-21
TSPYL2	1.14577e-25	-0.746955	0.14	0.226	4.19363e-21
RPS6	1.21027e-25	-0.146364	0.994	0.996	4.4297e-21
TET3	1.21464e-25	0.331468	0.775	0.719	4.44571e-21
GRK3	1.68621e-25	0.252905	0.912	0.881	6.17169e-21
ARL15	1.68753e-25	0.263574	0.896	0.861	6.17653e-21
TMTC2	1.79132e-25	0.383728	0.798	0.744	6.55642e-21
WDR49	1.97047e-25	-0.655529	0.169	0.26	7.21213e-21
CX3CR1	2.08085e-25	0.585863	0.456	0.357	7.61611e-21
TMEM176B	2.16476e-25	0.432735	0.491	0.378	7.92323e-21
CUL5	2.17897e-25	0.448624	0.511	0.41	7.97524e-21
MYCBP2	2.27351e-25	0.237264	0.898	0.866	8.32128e-21
RARA	2.61979e-25	-0.402138	0.533	0.621	9.58869e-21
PHACTR2	2.83286e-25	0.335394	0.786	0.738	1.03685e-20
ZNF148	2.93107e-25	0.329137	0.729	0.641	1.0728e-20
CLK1	3.21579e-25	-0.374762	0.58	0.661	1.17701e-20
MYO1G	3.25774e-25	0.329159	0.754	0.678	1.19236e-20
RBM3	3.35375e-25	0.284144	0.779	0.725	1.22751e-20
PID1	3.62363e-25	0.62181	0.517	0.426	1.32628e-20
NAV1	4.51952e-25	1.24548	0.145	0.072	1.65419e-20
FOSL1	7.86593e-25	-0.593126	0.261	0.359	2.87901e-20
IFITM2	7.94986e-25	-0.263012	0.786	0.849	2.90973e-20
USP33	1.00022e-24	0.449301	0.528	0.434	3.66089e-20
AL627171.2	1.02879e-24	-0.599827	0.23	0.325	3.76547e-20
CRYBG1	1.31716e-24	0.424852	0.583	0.493	4.82093e-20
FAM49B	1.42307e-24	0.186527	0.971	0.965	5.20859e-20
RPL13	1.60724e-24	-0.104679	0.999	1	5.88265e-20
IFFO2	1.61968e-24	-0.606711	0.261	0.356	5.9282e-20
TTC17	1.69248e-24	0.370614	0.68	0.605	6.19465e-20
ACSL1	1.72628e-24	-0.244685	0.896	0.929	6.31836e-20
TAGAP	1.86104e-24	-0.44983	0.391	0.493	6.81159e-20
USP15	1.8945e-24	0.17262	0.985	0.982	6.93404e-20
YME1L1	1.99925e-24	-0.306539	0.672	0.741	7.31747e-20
NR4A2	2.13372e-24	-0.336754	0.607	0.699	7.80963e-20
SOCS1	2.19267e-24	-1.19295	0.047	0.102	8.0254e-20
KLF10	2.40013e-24	-0.437484	0.663	0.729	8.78473e-20
HECA	2.45224e-24	-0.343687	0.681	0.751	8.97543e-20
IFNAR2	2.64432e-24	0.402183	0.63	0.55	9.67849e-20
RPL7A	2.72267e-24	-0.116831	0.995	0.998	9.96526e-20
TMEM30A	2.86738e-24	0.573735	0.362	0.26	1.04949e-19
ARID1B	3.55369e-24	0.254728	0.878	0.84	1.30069e-19
CDKN1A	3.82096e-24	-0.45794	0.485	0.572	1.39851e-19
STK38	5.10332e-24	0.31427	0.788	0.715	1.86786e-19
RPS13	5.92053e-24	-0.114582	0.998	0.999	2.16697e-19
ETF1	5.92194e-24	-0.328693	0.657	0.726	2.16749e-19
NFE2L2	6.68088e-24	-0.263968	0.759	0.818	2.44527e-19
CASC8	7.07422e-24	-0.754487	0.111	0.187	2.58924e-19
ATP6V0E1	8.2071e-24	-0.180322	0.949	0.964	3.00388e-19
RPL18A	8.2669e-24	-0.12555	0.996	0.998	3.02577e-19
COG5	9.62724e-24	0.326693	0.728	0.651	3.52367e-19
MEF2C	1.04169e-23	0.310486	0.817	0.77	3.8127e-19
H3F3A	1.08938e-23	-0.0983939	0.999	1	3.98724e-19
LUC7L3	1.20082e-23	0.305802	0.754	0.674	4.39512e-19
AC084871.1	1.33638e-23	-0.8035	0.213	0.299	4.8913e-19
PPIF	1.35936e-23	-0.677128	0.248	0.34	4.97538e-19
UBE2D3	1.70045e-23	-0.194724	0.954	0.958	6.22381e-19
TENT2	1.78366e-23	0.298006	0.756	0.679	6.52837e-19
HSPH1	1.89674e-23	-0.792009	0.202	0.288	6.94225e-19
AL499604.1	1.96515e-23	-0.593886	0.159	0.245	7.19264e-19
CD163	2.03267e-23	-0.481037	0.626	0.7	7.43978e-19
TMEM131	2.35499e-23	0.314838	0.737	0.667	8.61951e-19
NCOA2	2.55169e-23	0.241793	0.909	0.883	9.33944e-19
NEMF	2.63365e-23	0.367725	0.625	0.535	9.63941e-19
HDAC8	2.71774e-23	0.552982	0.45	0.355	9.94719e-19
SCAF11	2.85975e-23	0.259268	0.836	0.784	1.0467e-18
NCOR1	3.33877e-23	0.25991	0.826	0.783	1.22202e-18
CFD	3.66163e-23	-0.20797	0.92	0.943	1.34019e-18
CLTC	4.61215e-23	0.30241	0.74	0.665	1.68809e-18
DOCK2	4.65351e-23	0.157203	0.975	0.969	1.70323e-18
TMEM39A	4.98528e-23	-0.586613	0.267	0.357	1.82466e-18
EPS15	6.06261e-23	0.297259	0.797	0.752	2.21898e-18
CPM	7.15202e-23	-0.736895	0.211	0.298	2.61771e-18
ITCH	8.17165e-23	0.310397	0.768	0.705	2.99091e-18
CDYL	8.64473e-23	0.38884	0.614	0.534	3.16406e-18
UBE2J1	9.6306e-23	0.319994	0.784	0.727	3.5249e-18
FCGRT	1.04001e-22	-0.165661	0.936	0.958	3.80655e-18
RXRA	1.0466e-22	0.302598	0.765	0.704	3.83066e-18
TAOK1	1.05196e-22	0.298835	0.759	0.704	3.85027e-18
RASGEF1B	1.07033e-22	-0.361936	0.432	0.532	3.9175e-18
SMIM25	1.16573e-22	-0.343144	0.568	0.657	4.26667e-18
TNFAIP6	1.29829e-22	-1.01729	0.074	0.137	4.75189e-18
NCOA1	1.84483e-22	0.245662	0.895	0.859	6.75226e-18
CUX1	1.98808e-22	0.195661	0.964	0.946	7.27656e-18
ZFY	2.43421e-22	-0.967303	0.05	0.104	8.90944e-18
MYOSLID	3.34924e-22	-0.653427	0.164	0.249	1.22586e-17
SPI1	3.76049e-22	0.197959	0.95	0.931	1.37638e-17
EIF1	4.13318e-22	-0.109211	0.999	0.999	1.51278e-17
PPP1R12A	4.2078e-22	0.239806	0.872	0.845	1.5401e-17
TOMM7	4.5552e-22	-0.159369	0.944	0.953	1.66725e-17
BAZ2B	4.69096e-22	0.250629	0.893	0.856	1.71694e-17
MOB3B	5.04695e-22	0.651647	0.344	0.253	1.84723e-17
STK3	5.06592e-22	0.325322	0.678	0.596	1.85418e-17
ANKRD12	5.70167e-22	0.24084	0.847	0.807	2.08687e-17
UVRAG	5.87009e-22	0.273687	0.804	0.768	2.14851e-17
PCSK5	5.87724e-22	0.439478	0.55	0.461	2.15113e-17
DIAPH2	6.86165e-22	0.214544	0.955	0.948	2.51143e-17
VSTM1	7.47453e-22	0.703982	0.235	0.15	2.73575e-17
LINC00877	8.06123e-22	-0.426277	0.472	0.556	2.95049e-17
SCLT1	8.81354e-22	0.336633	0.796	0.75	3.22584e-17
WAC	1.07532e-21	0.249339	0.836	0.793	3.93578e-17
PHYKPL	1.26816e-21	0.430741	0.508	0.422	4.64159e-17
EEF1A1	1.33751e-21	0.110204	0.999	0.999	4.89543e-17
RELT	1.35447e-21	-0.375323	0.567	0.645	4.95749e-17
GLG1	1.44757e-21	0.272029	0.778	0.714	5.29826e-17
PRMT9	1.46326e-21	-0.752271	0.161	0.241	5.35569e-17
SNTB1	1.5531e-21	0.32088	0.718	0.636	5.68448e-17
LTA4H	1.56933e-21	0.265886	0.872	0.834	5.74389e-17
DENND1B	1.97945e-21	0.457287	0.46	0.369	7.24498e-17
KLHL2	2.4803e-21	0.338172	0.657	0.568	9.07816e-17
SLC25A3	3.33726e-21	0.226813	0.852	0.814	1.22147e-16
SP100	3.86484e-21	0.276134	0.83	0.781	1.41457e-16
MYL12A	3.98209e-21	-0.176144	0.946	0.956	1.45748e-16
DUSP6	4.96048e-21	-0.286881	0.689	0.763	1.81559e-16
KLF3	5.30722e-21	0.368867	0.617	0.538	1.94249e-16
PDS5B	5.36964e-21	0.347807	0.634	0.561	1.96534e-16
HERC1	5.41736e-21	0.298567	0.786	0.731	1.98281e-16
ST3GAL5	5.51753e-21	0.609602	0.351	0.262	2.01947e-16
ITGAL	5.71716e-21	0.326626	0.732	0.659	2.09254e-16
RGCC	5.9527e-21	-0.390184	0.22	0.312	2.17875e-16
SPAG9	6.20001e-21	-0.283096	0.781	0.84	2.26927e-16
NPM1	7.08838e-21	-0.263499	0.762	0.802	2.59442e-16
PECAM1	7.19924e-21	0.258694	0.899	0.875	2.63499e-16
SERP1	8.34378e-21	-0.149389	0.953	0.97	3.05391e-16
GIMAP7	8.48045e-21	-0.295853	0.699	0.762	3.10393e-16
LINC01220	8.68461e-21	-0.506073	0.213	0.302	3.17865e-16
NACC2	9.62465e-21	0.339711	0.612	0.522	3.52272e-16
TGIF1	1.04023e-20	-0.514452	0.269	0.359	3.80735e-16
BLVRB	1.04799e-20	-0.187261	0.92	0.933	3.83575e-16
ATP6V0C	1.07169e-20	-0.170499	0.947	0.957	3.9225e-16
RPS3A	1.08335e-20	-0.114762	0.997	0.998	3.96518e-16
IREB2	1.20964e-20	0.489821	0.387	0.297	4.4274e-16
SLC39A11	1.35083e-20	0.299764	0.754	0.704	4.94416e-16
DYM	1.40819e-20	0.283138	0.729	0.665	5.1541e-16
HIST1H3D	1.49121e-20	-0.751409	0.124	0.195	5.45797e-16
HNRNPC	1.64452e-20	-0.216028	0.891	0.902	6.01912e-16
TMEM176A	2.16788e-20	0.607602	0.314	0.227	7.93466e-16
IL17RA	2.23121e-20	0.227919	0.892	0.847	8.16645e-16
ANKRD13D	2.84274e-20	0.352094	0.657	0.58	1.04047e-15
IFNGR2	2.8462e-20	0.26844	0.87	0.839	1.04174e-15
CHMP1B	2.87027e-20	-0.399199	0.494	0.57	1.05055e-15
HELZ	3.0098e-20	0.263251	0.833	0.794	1.10162e-15
ANKHD1	3.08139e-20	0.237697	0.818	0.758	1.12782e-15
RFLNB	3.28616e-20	0.577797	0.349	0.258	1.20277e-15
WDFY3	3.29995e-20	0.227584	0.87	0.825	1.20782e-15
ZFP36L1	3.53141e-20	-0.235462	0.75	0.811	1.29253e-15
MT-ND3	3.63044e-20	0.097663	1	1	1.32878e-15
SVIL	3.65428e-20	0.350434	0.648	0.559	1.3375e-15
P2RX7	4.00911e-20	0.496086	0.468	0.383	1.46737e-15
MKLN1	4.58356e-20	0.259003	0.776	0.718	1.67763e-15
PHTF2	4.81376e-20	0.464631	0.469	0.382	1.76188e-15
NT5C2	4.81734e-20	0.287523	0.791	0.732	1.7632e-15
PPP6R3	4.83963e-20	0.275705	0.785	0.728	1.77135e-15
ANKRD28	4.84458e-20	-0.595868	0.279	0.364	1.77317e-15
STIM1	5.22725e-20	0.297161	0.761	0.689	1.91323e-15
AC079305.1	5.33779e-20	-1.07677	0.05	0.1	1.95368e-15
ASH1L	5.45983e-20	0.228197	0.859	0.824	1.99835e-15
UBR2	5.52053e-20	0.263324	0.775	0.71	2.02057e-15
SENP6	5.52939e-20	0.279471	0.763	0.712	2.02381e-15
RIC1	5.74511e-20	0.295457	0.689	0.608	2.10277e-15
CHCHD10	5.95255e-20	-0.353174	0.498	0.574	2.17869e-15
IRAK3	7.05878e-20	-0.220655	0.939	0.955	2.58359e-15
RASA2	7.47862e-20	0.348732	0.623	0.538	2.73725e-15
MCUB	8.30561e-20	0.312494	0.661	0.594	3.03994e-15
AL450998.2	9.28718e-20	-0.544868	0.191	0.275	3.3992e-15
THAP9	9.44399e-20	-0.744563	0.112	0.179	3.45659e-15
HERPUD1	9.83538e-20	-0.318884	0.685	0.742	3.59985e-15
NFATC3	1.17222e-19	0.335251	0.616	0.533	4.29046e-15
PADI4	1.24236e-19	0.454108	0.408	0.314	4.54715e-15
REL	1.27619e-19	-0.279859	0.746	0.796	4.671e-15
MARCH1	1.29773e-19	0.183977	0.944	0.927	4.74984e-15
KDM5A	1.35455e-19	0.310616	0.63	0.548	4.95779e-15
FRYL	1.41565e-19	0.284167	0.739	0.674	5.1814e-15
RPL12	1.61424e-19	-0.114905	0.996	0.997	5.90828e-15
RPL17	1.67403e-19	-0.111553	0.997	0.997	6.12713e-15
FOXO1	1.67877e-19	-0.444768	0.612	0.675	6.14448e-15
RALGAPA2	1.70145e-19	0.300365	0.714	0.64	6.22748e-15
RPL31	1.83088e-19	-0.154107	0.949	0.957	6.70121e-15
HIST2H2BE	2.09932e-19	-0.864604	0.084	0.144	7.68372e-15
NDUFB2	2.13661e-19	-0.225962	0.82	0.861	7.82021e-15
SRPK2	2.30496e-19	0.220989	0.896	0.857	8.43637e-15
GRASP	2.30887e-19	-0.893115	0.125	0.192	8.4507e-15
STK4	2.68014e-19	0.220493	0.842	0.799	9.80957e-15
ADAMTSL4-AS1	3.01696e-19	-0.20213	0.89	0.933	1.10424e-14
ATXN1	3.07523e-19	0.232928	0.86	0.817	1.12556e-14
ERC1	3.22253e-19	0.25594	0.817	0.782	1.17948e-14
FNBP1	3.30082e-19	0.227473	0.886	0.853	1.20813e-14
ZNF106	3.91956e-19	0.256959	0.782	0.724	1.4346e-14
SPG11	3.95263e-19	0.288566	0.701	0.632	1.4467e-14
RCOR1	3.97344e-19	0.253977	0.837	0.79	1.45432e-14
VPS13C	4.12975e-19	0.220411	0.82	0.771	1.51153e-14
STXBP5	4.77239e-19	0.421239	0.483	0.401	1.74674e-14
AFTPH	5.04822e-19	0.278249	0.686	0.608	1.8477e-14
HMGB2	5.08993e-19	-0.266216	0.673	0.744	1.86297e-14
MAN2B1	5.16476e-19	0.272061	0.722	0.659	1.89035e-14
APBB1IP	5.18134e-19	0.2204	0.902	0.879	1.89642e-14
PPIG	5.25303e-19	0.306439	0.61	0.528	1.92266e-14
RNF111	5.27097e-19	0.346094	0.636	0.56	1.92923e-14
NRGN	5.64425e-19	0.367775	0.644	0.568	2.06585e-14
SNHG15	5.66022e-19	-0.610659	0.244	0.324	2.0717e-14
KCNQ1	5.91287e-19	0.276141	0.712	0.652	2.16417e-14
DLG1	7.33025e-19	0.370075	0.58	0.497	2.68295e-14
AC011444.3	7.46464e-19	-0.615623	0.104	0.17	2.73213e-14
AGPAT4	7.70145e-19	-0.374263	0.46	0.544	2.81881e-14
ABHD5	7.70329e-19	-0.437656	0.471	0.551	2.81948e-14
IRS2	7.80768e-19	-0.293902	0.678	0.76	2.85769e-14
CDC40	8.86077e-19	0.365831	0.548	0.469	3.24313e-14
TBL1XR1	9.00608e-19	0.329336	0.645	0.573	3.29631e-14
OGDH	9.20856e-19	0.26573	0.726	0.656	3.37043e-14
MIR3945HG	1.11045e-18	-0.839216	0.081	0.139	4.06437e-14
ANXA2	1.11804e-18	0.167208	0.975	0.964	4.09216e-14
TRIP12	1.1452e-18	0.243559	0.8	0.752	4.19153e-14
JDP2	1.15771e-18	-0.439219	0.654	0.711	4.23734e-14
MYO1E	1.16278e-18	0.560253	0.408	0.327	4.25588e-14
PARP8	1.17595e-18	0.242891	0.861	0.821	4.30409e-14
WWP2	1.30598e-18	0.257896	0.721	0.651	4.78002e-14
POLR2L	1.35136e-18	-0.21953	0.823	0.854	4.9461e-14
MAP3K8	1.35366e-18	-0.245307	0.619	0.704	4.95453e-14
SNX13	1.43979e-18	0.374227	0.556	0.476	5.26976e-14
GPBP1L1	1.55799e-18	0.338311	0.622	0.548	5.70242e-14
RELL1	1.73068e-18	-0.331933	0.552	0.635	6.33447e-14
FAR1	1.77311e-18	0.23429	0.826	0.798	6.48977e-14
LINC00528	1.77562e-18	-0.732089	0.076	0.134	6.49894e-14
KIDINS220	1.89e-18	0.312927	0.63	0.555	6.9176e-14
LSM14A	1.89786e-18	0.300134	0.665	0.604	6.94635e-14
CERT1	1.91216e-18	0.246982	0.783	0.72	6.99871e-14
ADD1	2.02023e-18	0.318435	0.635	0.563	7.39423e-14
SRGAP1	2.03123e-18	-1.48243	0.129	0.19	7.43451e-14
ELL	2.22791e-18	-0.427512	0.442	0.521	8.15438e-14
LINC00886	2.26783e-18	-0.945171	0.065	0.117	8.30049e-14
PADI2	2.31512e-18	0.786415	0.152	0.087	8.47357e-14
GIGYF2	2.32737e-18	0.345932	0.609	0.541	8.5184e-14
ATRX	2.67409e-18	0.258685	0.741	0.68	9.78744e-14
LHFPL2	2.77987e-18	-0.63937	0.158	0.231	1.01746e-13
PDIA3	3.00892e-18	-0.260163	0.757	0.802	1.10129e-13
RPS23	3.0785e-18	-0.0980103	0.998	0.999	1.12676e-13
TBC1D1	3.14448e-18	0.2982	0.713	0.646	1.15091e-13
CCZ1B	3.37724e-18	0.658688	0.222	0.146	1.2361e-13
RPLP2	3.5685e-18	-0.0942563	0.998	0.998	1.30611e-13
HECTD1	3.74647e-18	0.310509	0.595	0.508	1.37125e-13
WDR70	3.94214e-18	0.330354	0.634	0.566	1.44286e-13
HLA-F	3.99598e-18	-0.26911	0.681	0.744	1.46257e-13
GIT2	4.06148e-18	0.29084	0.698	0.633	1.48654e-13
MS4A6A	4.09158e-18	-0.167186	0.943	0.944	1.49756e-13
RPL24	4.31199e-18	-0.103744	0.994	0.994	1.57823e-13
ABHD2	4.5599e-18	0.327838	0.6	0.525	1.66897e-13
AF111167.1	4.65878e-18	-0.679372	0.097	0.158	1.70516e-13
STEAP4	4.66194e-18	0.803672	0.196	0.126	1.70632e-13
RIPOR2	4.78397e-18	0.194537	0.957	0.939	1.75098e-13
ITPR2	4.88646e-18	0.23383	0.812	0.75	1.78849e-13
TRAPPC9	5.57477e-18	0.282806	0.719	0.655	2.04042e-13
IBTK	6.08795e-18	0.464431	0.415	0.333	2.22825e-13
SNHG5	6.72458e-18	0.476478	0.621	0.573	2.46126e-13
HCK	7.06195e-18	0.196719	0.939	0.915	2.58474e-13
NT5C3B	7.70326e-18	-0.667161	0.122	0.189	2.81947e-13
SCFD2	8.03447e-18	0.527244	0.355	0.274	2.9407e-13
SCFD1	8.21885e-18	0.312033	0.705	0.64	3.00818e-13
CRLF3	8.23523e-18	0.360002	0.585	0.505	3.01418e-13
AQR	8.27085e-18	0.475837	0.377	0.296	3.02721e-13
EIF4G3	8.48025e-18	0.26174	0.838	0.806	3.10386e-13
IQCN	8.73022e-18	-0.476197	0.282	0.366	3.19535e-13
AC004854.2	8.95247e-18	-0.893382	0.057	0.106	3.27669e-13
DDIT4	8.99301e-18	-0.573418	0.251	0.328	3.29153e-13
FBN2	9.10059e-18	0.546279	0.349	0.265	3.33091e-13
RPL10A	9.56199e-18	-0.143149	0.972	0.978	3.49979e-13
MALAT1	1.08331e-17	0.125865	1	1	3.96503e-13
N4BP2L2	1.09439e-17	0.239991	0.832	0.778	4.00558e-13
NRG1	1.12887e-17	0.573196	0.53	0.457	4.13178e-13
AC017083.1	1.15712e-17	-0.93694	0.054	0.102	4.23516e-13
HSP90B1	1.29887e-17	-0.32398	0.68	0.723	4.75398e-13
DLEU1	1.30532e-17	-0.21316	0.436	0.534	4.77761e-13
IL1R2	1.35008e-17	-1.84327	0.081	0.134	4.94142e-13
GRK2	1.36003e-17	0.263535	0.744	0.684	4.97784e-13
UBE2D1	1.37017e-17	-0.243708	0.757	0.8	5.01497e-13
GRB2	1.57251e-17	0.137061	0.97	0.958	5.75556e-13
MCTP2	1.58476e-17	0.453544	0.401	0.319	5.80038e-13
RNF213	1.62209e-17	0.255109	0.819	0.775	5.93702e-13
ACACA	1.86506e-17	0.586942	0.297	0.221	6.8263e-13
LINC02062	1.86642e-17	-0.577473	0.174	0.249	6.83128e-13
VPS13D	1.92143e-17	0.318804	0.605	0.536	7.03261e-13
FAM172A	2.10681e-17	0.31297	0.679	0.622	7.71112e-13
TMA7	2.11902e-17	-0.13984	0.969	0.974	7.75583e-13
BTG2	2.22716e-17	-0.374031	0.5	0.569	8.15162e-13
RHOG	2.22749e-17	0.210662	0.806	0.756	8.15283e-13
AL450992.3	2.29747e-17	-0.653331	0.149	0.219	8.40897e-13
ERLIN1	2.32779e-17	-0.671791	0.17	0.242	8.51993e-13
THAP2	2.49429e-17	-0.767793	0.08	0.135	9.12933e-13
SMAD2	3.19344e-17	0.335758	0.581	0.504	1.16883e-12
UBE3C	5.67571e-17	0.325699	0.597	0.519	2.07737e-12
EEF1B2	6.07848e-17	-0.164604	0.933	0.949	2.22479e-12
RBM33	6.10419e-17	0.279786	0.634	0.557	2.23419e-12
MBD5	6.21715e-17	0.346229	0.618	0.547	2.27554e-12
AL138720.1	6.23328e-17	-0.409399	0.263	0.348	2.28144e-12
SAMHD1	6.29503e-17	0.143246	0.967	0.958	2.30404e-12
UBE2E2	6.32111e-17	0.277013	0.81	0.782	2.31359e-12
SRGN	6.32426e-17	-0.101134	0.999	0.998	2.31474e-12
ANKRD11	7.08659e-17	0.186999	0.895	0.867	2.59376e-12
EXOC6	7.14441e-17	0.405952	0.519	0.444	2.61493e-12
TYROBP	7.17617e-17	-0.0795024	0.999	0.998	2.62655e-12
APC	7.82544e-17	0.327326	0.564	0.487	2.86419e-12
COQ7	7.89937e-17	-0.466824	0.241	0.321	2.89125e-12
CSF2RA	9.10205e-17	0.286383	0.732	0.686	3.33144e-12
MAPK14	9.50267e-17	0.250584	0.815	0.782	3.47807e-12
ITGA4	9.81335e-17	0.288733	0.709	0.65	3.59178e-12
HSPD1	1.1917e-16	-0.399163	0.427	0.505	4.36173e-12
AKIRIN2	1.27178e-16	-0.284494	0.662	0.714	4.65486e-12
NUMB	1.36003e-16	0.151722	0.968	0.953	4.97786e-12
ZFX-AS1	1.36377e-16	-0.895474	0.064	0.113	4.99152e-12
SOX4	1.4748e-16	-0.490789	0.474	0.542	5.39792e-12
SOS2	1.67515e-16	0.221806	0.786	0.713	6.13121e-12
GPR132	1.8143e-16	-0.482497	0.33	0.408	6.64052e-12
CCDC122	1.81455e-16	-0.748027	0.062	0.111	6.64145e-12
DMXL1	1.96837e-16	0.353426	0.554	0.48	7.20442e-12
GPRIN3	2.018e-16	0.615007	0.224	0.153	7.38609e-12
CACUL1	2.03104e-16	0.350535	0.541	0.465	7.43381e-12
MED26	2.27451e-16	-0.588727	0.247	0.321	8.32495e-12
RPL22	2.34891e-16	-0.0987907	0.993	0.994	8.59723e-12
RBL2	2.38678e-16	0.362859	0.497	0.417	8.73586e-12
RPL6	2.54964e-16	-0.0887719	0.996	0.997	9.33194e-12
S100A9	2.59117e-16	0.155089	1	0.999	9.48395e-12
NAIP	2.6162e-16	0.273256	0.643	0.58	9.57554e-12
MYH9	2.64882e-16	0.178102	0.92	0.887	9.69495e-12
SEPTIN9	2.67284e-16	0.238883	0.765	0.708	9.78288e-12
PHKB	2.75183e-16	0.258613	0.693	0.628	1.0072e-11
SHTN1	2.82991e-16	0.3266	0.591	0.515	1.03577e-11
TCF12	2.8793e-16	0.220757	0.867	0.847	1.05385e-11
SGMS2	2.90587e-16	-0.375999	0.525	0.59	1.06358e-11
SFT2D2	3.18961e-16	0.351133	0.407	0.321	1.16743e-11
RPL23A	3.19594e-16	-0.109287	0.991	0.991	1.16974e-11
DIP2B	3.49104e-16	0.256477	0.745	0.686	1.27776e-11
GSTO1	3.59277e-16	0.189902	0.875	0.842	1.31499e-11
ARFGEF1	3.6219e-16	0.23012	0.755	0.701	1.32565e-11
TRERF1	3.63078e-16	0.405678	0.546	0.477	1.3289e-11
GNB4	3.75289e-16	0.35971	0.438	0.354	1.3736e-11
TPM3	4.29546e-16	0.153161	0.966	0.954	1.57218e-11
XYLT1	4.31709e-16	-0.316375	0.631	0.686	1.5801e-11
KDM6A	4.90903e-16	0.210748	0.862	0.824	1.79675e-11
SIMC1	4.9255e-16	0.646735	0.213	0.145	1.80278e-11
ZNF654	4.93102e-16	0.384363	0.364	0.28	1.8048e-11
RSF1	4.95822e-16	0.303718	0.623	0.556	1.81476e-11
VAPA	5.27993e-16	-0.226493	0.817	0.849	1.93251e-11
CNOT2	5.29956e-16	0.245665	0.693	0.628	1.93969e-11
ACTR3	5.62966e-16	0.176944	0.914	0.889	2.06051e-11
VSIG4	5.77265e-16	-1.08337	0.06	0.106	2.11285e-11
KLHL24	5.80443e-16	0.313155	0.627	0.56	2.12448e-11
TAGLN2	6.28215e-16	-0.252999	0.796	0.833	2.29933e-11
RTN1	6.86848e-16	0.413301	0.568	0.508	2.51393e-11
BHLHE40-AS1	7.67251e-16	-0.602327	0.114	0.176	2.80822e-11
FDFT1	8.18486e-16	0.413191	0.48	0.401	2.99574e-11
WNK1	8.21801e-16	0.203093	0.841	0.8	3.00788e-11
C22orf34	8.44711e-16	0.505245	0.33	0.255	3.09173e-11
CCDC69	8.56444e-16	0.238591	0.744	0.686	3.13467e-11
SRSF5	9.37465e-16	-0.191825	0.87	0.888	3.43122e-11
CYCS	1.05264e-15	-0.37789	0.493	0.555	3.85276e-11
PABPC1	1.07801e-15	0.1056	0.992	0.991	3.94562e-11
SLC2A3	1.11898e-15	0.43011	0.747	0.701	4.09557e-11
RASA3	1.18694e-15	0.393739	0.433	0.353	4.34434e-11
MAPKAPK3	1.23118e-15	0.288181	0.586	0.509	4.50626e-11
BIRC3	1.32165e-15	-0.637034	0.149	0.214	4.83737e-11
CDC27	1.36353e-15	0.323592	0.479	0.398	4.99064e-11
AC239799.2	1.42264e-15	-0.924785	0.102	0.156	5.20699e-11
MRPL55	1.46893e-15	-0.456946	0.296	0.374	5.37644e-11
APAF1	1.54171e-15	0.304338	0.626	0.557	5.64282e-11
CDKN2D	1.5452e-15	0.327802	0.54	0.464	5.65559e-11
PHC3	1.67133e-15	0.316878	0.581	0.516	6.11724e-11
EFR3A	1.74777e-15	0.278795	0.64	0.567	6.397e-11
HSPE1	1.8127e-15	-0.426067	0.387	0.458	6.63466e-11
S100A8	2.04894e-15	0.120411	1	0.999	7.49933e-11
PPM1N	2.06426e-15	-0.870762	0.056	0.101	7.55539e-11
KDM2A	2.07814e-15	0.175584	0.933	0.909	7.60621e-11
FAM160B1	2.12315e-15	0.559683	0.239	0.168	7.77093e-11
AL158801.2	2.26417e-15	-0.578606	0.094	0.151	8.28707e-11
TIAM1	2.32458e-15	0.36737	0.657	0.601	8.50819e-11
MICAL2	2.42536e-15	0.283375	0.714	0.675	8.87706e-11
MARCKS	2.48215e-15	-0.287454	0.447	0.53	9.08492e-11
OPA1	2.54709e-15	0.324884	0.528	0.451	9.3226e-11
UBR3	2.57081e-15	0.300091	0.604	0.539	9.4094e-11
TSC22D2	2.71097e-15	-0.374348	0.529	0.592	9.92241e-11
SREBF2-AS1	3.0672e-15	-0.825494	0.057	0.103	1.12263e-10
ZBTB10	3.1148e-15	-0.625171	0.179	0.247	1.14005e-10
ATRN	4.00763e-15	0.394881	0.484	0.418	1.46683e-10
RNASE1	4.09666e-15	0.93855	0.158	0.101	1.49942e-10
ACVR2A	4.11269e-15	0.549228	0.289	0.217	1.50528e-10
CD86	4.57843e-15	0.271535	0.635	0.571	1.67575e-10
AVL9	4.67433e-15	0.289951	0.611	0.539	1.71085e-10
CYBB	4.74061e-15	0.155471	0.967	0.948	1.73511e-10
NCKAP1L	4.79045e-15	0.221187	0.794	0.741	1.75335e-10
TRA2A	5.20407e-15	-0.252235	0.718	0.758	1.90474e-10
MBOAT7	5.29028e-15	0.331094	0.555	0.482	1.93629e-10
ATP6V1A	5.41936e-15	0.30799	0.631	0.569	1.98354e-10
PAFAH1B2	5.77568e-15	0.299998	0.521	0.443	2.11396e-10
CEP350	5.84063e-15	0.250169	0.72	0.666	2.13773e-10
SERPINB2	6.09473e-15	-0.983085	0.057	0.1	2.23073e-10
STX11	6.39301e-15	-0.185961	0.827	0.848	2.33991e-10
GSN	6.44342e-15	0.41501	0.404	0.329	2.35836e-10
CRTC3	6.96762e-15	0.339821	0.507	0.434	2.55022e-10
ARPC5	7.0391e-15	0.137395	0.96	0.95	2.57638e-10
PIKFYVE	7.28897e-15	0.365339	0.496	0.426	2.66784e-10
LMO2	7.303e-15	0.26015	0.718	0.656	2.67297e-10
DNAJB14	7.35216e-15	0.396053	0.452	0.381	2.69096e-10
NFKB2	7.57076e-15	-0.430974	0.278	0.355	2.77098e-10
NOTCH2	8.18347e-15	0.202992	0.866	0.824	2.99523e-10
CARD16	9.3152e-15	-0.163714	0.859	0.898	3.40945e-10
LBR	9.82469e-15	0.243263	0.572	0.499	3.59593e-10
UHRF1BP1L	1.01172e-14	0.296858	0.572	0.498	3.703e-10
HERC3	1.06609e-14	0.375488	0.503	0.436	3.90198e-10
ICAM3	1.06688e-14	0.265904	0.728	0.68	3.90488e-10
PTPN6	1.12285e-14	0.211076	0.823	0.779	4.10974e-10
EFHD2	1.2665e-14	0.144125	0.947	0.924	4.6355e-10
FOXN3	1.2766e-14	0.170001	0.932	0.916	4.67249e-10
C20orf194	1.28333e-14	0.302507	0.663	0.612	4.69713e-10
TUBA1B	1.30789e-14	0.275959	0.695	0.637	4.78701e-10
SND1	1.38626e-14	0.227706	0.793	0.754	5.07384e-10
CD300E	1.43773e-14	0.296713	0.669	0.622	5.26225e-10
ARPC1B	1.46897e-14	0.100854	0.994	0.994	5.37658e-10
VPS35	1.57545e-14	0.276816	0.545	0.475	5.76629e-10
NBAS	1.61588e-14	0.349619	0.509	0.44	5.91428e-10
KMT2E-AS1	1.63007e-14	-0.460335	0.254	0.325	5.9662e-10
CLASP2	1.64259e-14	0.255011	0.689	0.634	6.01205e-10
ASCC3	1.65807e-14	0.329175	0.545	0.481	6.0687e-10
ALCAM	1.68743e-14	0.534204	0.415	0.352	6.17618e-10
RPL14	1.72374e-14	-0.107275	0.991	0.993	6.30907e-10
SIAH2-AS1	1.86862e-14	-0.735544	0.096	0.149	6.83933e-10
SBDS	1.90494e-14	-0.483925	0.259	0.33	6.97226e-10
KCTD20	1.92113e-14	0.331792	0.488	0.416	7.03152e-10
CPQ	1.98512e-14	0.216807	0.795	0.753	7.26572e-10
NIBAN2	2.06514e-14	0.395337	0.398	0.322	7.55862e-10
FMN1	2.08303e-14	-0.518703	0.549	0.61	7.62409e-10
SELENOK	2.2314e-14	-0.340072	0.416	0.491	8.16715e-10
PRKCE	2.24515e-14	-0.355465	0.611	0.663	8.21747e-10
SDR42E2	2.2677e-14	-0.794647	0.076	0.124	8.3e-10
FAM168A	2.31685e-14	0.333818	0.555	0.487	8.47991e-10
AC044849.1	2.3389e-14	-0.557217	0.132	0.193	8.56061e-10
PTX3	2.45741e-14	-1.1288	0.079	0.126	8.99437e-10
RNPEP	2.46128e-14	0.272251	0.58	0.505	9.00854e-10
SRSF4	2.46676e-14	0.220188	0.698	0.643	9.02858e-10
PATL2	2.48929e-14	-0.502132	0.149	0.212	9.11105e-10
SLC35F1	2.5636e-14	0.324548	0.4	0.315	9.38304e-10
RABGAP1	2.59638e-14	0.292877	0.554	0.485	9.50301e-10
RAP1GDS1	2.67157e-14	0.328321	0.576	0.514	9.77823e-10
NXT1	2.73865e-14	-0.618336	0.197	0.261	1.00237e-09
SESTD1	2.75735e-14	0.213882	0.69	0.623	1.00922e-09
ATF7	3.07134e-14	0.364644	0.501	0.434	1.12414e-09
LGALS9	3.15996e-14	0.228503	0.706	0.647	1.15658e-09
RBBP4	3.18724e-14	0.337005	0.454	0.378	1.16656e-09
BABAM2	3.32035e-14	0.26601	0.705	0.655	1.21528e-09
PAK1	3.34494e-14	0.228371	0.742	0.691	1.22428e-09
STARD13	3.66346e-14	-1.02186	0.062	0.106	1.34086e-09
R3HCC1L	3.87594e-14	0.338206	0.49	0.419	1.41863e-09
ARMH3	4.09218e-14	0.263899	0.684	0.631	1.49778e-09
GPCPD1	4.11142e-14	-0.179323	0.931	0.937	1.50482e-09
MCU	4.16948e-14	0.372401	0.474	0.406	1.52607e-09
HIST1H2BE	4.2642e-14	-0.768676	0.068	0.113	1.56074e-09
GSAP	4.65471e-14	0.377454	0.554	0.495	1.70367e-09
PLEKHA2	4.925e-14	0.301244	0.531	0.458	1.8026e-09
TMOD3	5.31694e-14	0.212926	0.747	0.7	1.94605e-09
ADAM8	5.38463e-14	0.395557	0.33	0.257	1.97083e-09
LMBRD1	5.50262e-14	0.306124	0.562	0.493	2.01401e-09
PDLIM5	6.02235e-14	0.317788	0.63	0.574	2.20424e-09
ABCA1	6.09278e-14	-0.543688	0.183	0.249	2.23002e-09
HK2	6.26999e-14	-0.437471	0.436	0.495	2.29488e-09
IFI30	6.34855e-14	-0.101771	0.992	0.989	2.32363e-09
RAB3GAP2	6.38015e-14	0.346921	0.47	0.398	2.3352e-09
ARID1A	6.43235e-14	0.214501	0.759	0.706	2.35431e-09
ALDH2	6.45392e-14	-0.205261	0.768	0.813	2.3622e-09
APPL1	6.4773e-14	0.37253	0.42	0.349	2.37076e-09
DNAJB6	6.49891e-14	-0.32779	0.67	0.703	2.37866e-09
ATL3	6.6975e-14	0.484494	0.267	0.198	2.45135e-09
ERBIN	7.06051e-14	0.194823	0.837	0.795	2.58422e-09
ME1	7.31695e-14	0.776378	0.19	0.131	2.67808e-09
EIF4A2	7.32044e-14	-0.287624	0.563	0.626	2.67935e-09
RABGEF1	7.61366e-14	-0.192076	0.881	0.91	2.78668e-09
UHMK1	7.82711e-14	0.392738	0.34	0.268	2.8648e-09
RASA1	7.92111e-14	0.322269	0.546	0.48	2.89921e-09
PPP1R21	8.05019e-14	0.323869	0.528	0.458	2.94645e-09
BPTF	8.05555e-14	0.227859	0.792	0.756	2.94841e-09
TMEM87A	8.88125e-14	0.400401	0.438	0.368	3.25062e-09
TTC39C	9.37692e-14	0.37271	0.499	0.437	3.43205e-09
TLE5	1.03004e-13	0.26409	0.611	0.555	3.77004e-09
MICU2	1.03243e-13	0.322395	0.579	0.522	3.7788e-09
DPP8	1.08e-13	0.315466	0.427	0.351	3.9529e-09
ENSA	1.13348e-13	-0.234364	0.696	0.751	4.14863e-09
HMGN1	1.16471e-13	-0.377325	0.375	0.446	4.26295e-09
HIVEP3	1.18438e-13	0.536124	0.319	0.252	4.33493e-09
PIK3CD	1.19065e-13	0.228348	0.673	0.604	4.3579e-09
CDKN1B	1.1955e-13	-0.388227	0.324	0.397	4.37567e-09
SPAG5-AS1	1.2138e-13	-0.642705	0.116	0.171	4.44263e-09
C15orf39	1.23186e-13	0.418799	0.338	0.267	4.50873e-09
IGF2BP2	1.28304e-13	-0.452118	0.253	0.323	4.69606e-09
AC007384.1	1.32837e-13	-0.427586	0.206	0.274	4.86197e-09
FAM193A	1.3345e-13	0.325026	0.491	0.415	4.88441e-09
SOCS3	1.36538e-13	-0.317353	0.336	0.416	4.99742e-09
DISC1	1.37201e-13	0.229872	0.804	0.763	5.02169e-09
GATAD2A	1.49991e-13	0.258235	0.59	0.52	5.48983e-09
TUBB6	1.50874e-13	-0.41619	0.267	0.338	5.52213e-09
BRWD3	1.5157e-13	0.353034	0.43	0.354	5.5476e-09
EIF4E3	1.54116e-13	0.302326	0.505	0.431	5.64079e-09
CIRBP	1.5877e-13	-0.229242	0.688	0.728	5.81114e-09
CUL3	1.59514e-13	0.196055	0.778	0.738	5.83838e-09
COX6B1	1.66839e-13	-0.129888	0.939	0.953	6.10648e-09
GAS7	1.79417e-13	-0.175854	0.901	0.92	6.56684e-09
CPT1A	1.89243e-13	-0.264663	0.456	0.54	6.92648e-09
DDX39A	1.93309e-13	-0.422991	0.371	0.441	7.07529e-09
UQCRC1	1.98606e-13	0.267792	0.56	0.498	7.26918e-09
AC020911.2	2.0768e-13	-0.379007	0.247	0.319	7.60129e-09
DNAJB9	2.13076e-13	-0.416395	0.217	0.286	7.7988e-09
AL163541.1	2.16028e-13	-1.08452	0.142	0.198	7.90683e-09
KDM7A	2.17388e-13	0.252452	0.767	0.742	7.95661e-09
CORO1A	2.28037e-13	0.142616	0.966	0.957	8.3464e-09
EVA1B	2.31284e-13	0.489718	0.3	0.233	8.46521e-09
PARP4	2.31455e-13	0.244058	0.658	0.592	8.47147e-09
COMMD6	2.35751e-13	-0.158882	0.915	0.931	8.62873e-09
AC008440.1	2.37818e-13	-0.591572	0.138	0.196	8.70437e-09
PUM1	2.40876e-13	0.206276	0.804	0.769	8.81629e-09
PGPEP1	2.44397e-13	0.593274	0.228	0.166	8.94517e-09
PPP3CC	2.61991e-13	0.461884	0.306	0.238	9.58913e-09
STX7	2.70613e-13	0.237945	0.694	0.638	9.90469e-09
CYBA	2.90747e-13	-0.0853252	0.999	0.999	1.06416e-08
VAMP8	2.91712e-13	-0.154437	0.919	0.928	1.0677e-08
PIGA	2.99146e-13	-0.460992	0.205	0.274	1.0949e-08
ARPC3	3.10337e-13	-0.0888721	0.994	0.995	1.13586e-08
RAP1B	3.22559e-13	-0.178536	0.941	0.945	1.1806e-08
GLS	3.27835e-13	-0.316914	0.633	0.677	1.19991e-08
KDM3B	3.31512e-13	0.248713	0.584	0.515	1.21337e-08
TMEM131L	3.36696e-13	0.243618	0.737	0.682	1.23234e-08
KLHDC10	3.39886e-13	0.377871	0.378	0.306	1.24402e-08
RNF216	3.48474e-13	0.305716	0.589	0.531	1.27545e-08
NIPBL	3.86013e-13	0.162072	0.881	0.858	1.41285e-08
PNISR	3.87002e-13	0.209653	0.711	0.656	1.41647e-08
PUM2	3.88447e-13	0.208018	0.769	0.73	1.42175e-08
CYP1B1-AS1	3.94065e-13	-0.479188	0.214	0.278	1.44232e-08
MED23	3.96164e-13	0.445078	0.294	0.224	1.45e-08
NLRC5	3.99909e-13	0.337683	0.449	0.377	1.46371e-08
FADS1	4.11816e-13	0.527401	0.295	0.232	1.50729e-08
ARPC1A	4.1445e-13	0.321604	0.438	0.364	1.51693e-08
PBRM1	4.39924e-13	0.26244	0.673	0.637	1.61016e-08
PGGT1B	4.47253e-13	0.417243	0.325	0.256	1.63699e-08
TCERG1	4.48808e-13	0.345163	0.434	0.363	1.64268e-08
EIF4A3	4.63077e-13	-0.349797	0.472	0.533	1.69491e-08
CD55	4.63798e-13	0.250052	0.903	0.89	1.69755e-08
TIGAR	4.6747e-13	0.420522	0.312	0.241	1.71099e-08
NAMPT	4.97013e-13	-0.0971647	0.986	0.986	1.81912e-08
CD44	5.08717e-13	-0.166456	0.973	0.973	1.86196e-08
TNRC6B	5.48602e-13	0.169493	0.873	0.85	2.00794e-08
SECISBP2L	5.50741e-13	0.342701	0.375	0.3	2.01577e-08
NR4A3	5.54874e-13	-0.510991	0.145	0.204	2.03089e-08
RAB11FIP4	6.09731e-13	0.618251	0.15	0.097	2.23168e-08
SETD2	6.22064e-13	0.198709	0.771	0.725	2.27682e-08
BAZ2A	6.61602e-13	0.348924	0.471	0.404	2.42153e-08
PDCD4	7.22492e-13	-0.294895	0.611	0.666	2.64439e-08
VPS36	7.2837e-13	0.301474	0.487	0.414	2.66591e-08
S100A4	7.42562e-13	0.087441	1	0.999	2.71785e-08
SMARCC1	7.58543e-13	0.264261	0.648	0.581	2.77634e-08
TPT1	7.69347e-13	-0.0615205	1	1	2.81589e-08
KLF9	8.64265e-13	-0.50759	0.264	0.329	3.1633e-08
ADM	8.79332e-13	-0.447299	0.165	0.227	3.21844e-08
FAM228B	8.96799e-13	0.437272	0.289	0.222	3.28237e-08
COX7B	9.07732e-13	-0.197817	0.788	0.814	3.32239e-08
THAP9-AS1	9.27879e-13	-0.584212	0.122	0.176	3.39613e-08
P2RX1	9.73041e-13	0.347203	0.442	0.367	3.56143e-08
ZYX	9.7735e-13	0.219375	0.749	0.698	3.5772e-08
CD58	1.00697e-12	0.316925	0.53	0.472	3.68563e-08
ZNF217	1.01592e-12	-0.283504	0.499	0.57	3.71836e-08
RNF169	1.01721e-12	0.335458	0.452	0.38	3.72309e-08
BIN2	1.03914e-12	0.192966	0.81	0.77	3.80334e-08
GARS-DT	1.08746e-12	0.306409	0.512	0.45	3.9802e-08
TBC1D5	1.09759e-12	0.176423	0.904	0.886	4.0173e-08
IL1RAP	1.12923e-12	-0.412657	0.297	0.367	4.1331e-08
ZNF124	1.16351e-12	0.435327	0.283	0.216	4.25857e-08
ZNF292	1.18181e-12	0.249316	0.635	0.571	4.32556e-08
RPL27	1.26132e-12	-0.0867393	0.992	0.992	4.61657e-08
RAB20	1.27812e-12	-0.528586	0.305	0.363	4.67806e-08
CSNK1G1	1.28723e-12	0.291096	0.561	0.497	4.71141e-08
RNF34	1.28913e-12	0.461719	0.296	0.231	4.71834e-08
CTBP2	1.30627e-12	0.231565	0.781	0.733	4.78108e-08
DDIT3	1.33047e-12	-0.549615	0.136	0.192	4.86964e-08
FBXL17	1.342e-12	0.268149	0.656	0.6	4.91187e-08
DDX17	1.35393e-12	0.16379	0.871	0.844	4.95553e-08
ZMIZ1	1.36973e-12	-0.2255	0.678	0.717	5.01336e-08
RHOC	1.37829e-12	0.738492	0.226	0.169	5.04466e-08
PLA2G4A	1.38047e-12	0.397916	0.382	0.316	5.05265e-08
DDX60L	1.38226e-12	0.322956	0.551	0.488	5.05921e-08
DIAPH1	1.41118e-12	0.183366	0.879	0.844	5.16507e-08
NFAT5	1.48614e-12	-0.27695	0.709	0.757	5.43941e-08
TULP2	1.51561e-12	-0.526605	0.176	0.236	5.54727e-08
UBE2K	1.52152e-12	0.208885	0.784	0.746	5.5689e-08
TCIRG1	1.5321e-12	0.226793	0.722	0.66	5.60764e-08
CAB39	1.556e-12	0.212998	0.832	0.808	5.6951e-08
DBI	1.69691e-12	-0.180985	0.835	0.865	6.21085e-08
TNRC18	1.8131e-12	0.216193	0.746	0.698	6.63612e-08
LETM2	1.83194e-12	-0.77691	0.07	0.113	6.70509e-08
IL15	1.84495e-12	0.30184	0.562	0.495	6.7527e-08
RAC1	1.92703e-12	0.121524	0.957	0.946	7.05311e-08
ARHGAP1	1.96646e-12	0.423238	0.296	0.232	7.19744e-08
PIP4K2A	1.98906e-12	0.199391	0.784	0.734	7.28016e-08
KYNU	1.99442e-12	0.21555	0.812	0.772	7.29979e-08
ALDH1A1	2.03585e-12	-0.485317	0.202	0.265	7.45143e-08
AAGAB	2.05085e-12	0.468905	0.283	0.217	7.50632e-08
NSD3	2.06169e-12	0.269299	0.655	0.6	7.546e-08
NFXL1	2.08436e-12	0.568268	0.184	0.128	7.62896e-08
SPPL3	2.10875e-12	0.24724	0.743	0.702	7.71822e-08
SLC7A5	2.1262e-12	-0.580902	0.12	0.172	7.7821e-08
ATP1B3	2.1918e-12	-0.258145	0.765	0.797	8.02219e-08
ATP10A	2.19663e-12	0.610917	0.199	0.142	8.03988e-08
CCND3	2.20686e-12	-0.371446	0.713	0.737	8.07734e-08
CYP27A1	2.21652e-12	-0.273606	0.405	0.484	8.11269e-08
VIM-AS1	2.24649e-12	-0.373979	0.291	0.36	8.22237e-08
YTHDF3	2.30715e-12	-0.251379	0.614	0.677	8.4444e-08
AC092944.1	2.31535e-12	-0.429791	0.148	0.207	8.4744e-08
LACTB2	2.33608e-12	-0.5578	0.139	0.194	8.55028e-08
GPATCH8	2.43286e-12	0.220944	0.684	0.626	8.90451e-08
EIF2AK2	2.48306e-12	0.405785	0.317	0.251	9.08825e-08
DENND4C	2.5082e-12	0.321093	0.505	0.443	9.18027e-08
NDUFA1	2.52669e-12	-0.15986	0.866	0.882	9.24792e-08
PLBD1	2.53004e-12	0.185553	0.882	0.836	9.2602e-08
EDEM3	2.56762e-12	0.318393	0.504	0.438	9.39773e-08
UBASH3B	2.59485e-12	0.442264	0.385	0.317	9.49742e-08
ANKFY1	2.61707e-12	0.316875	0.439	0.372	9.57875e-08
PRLR	2.84802e-12	-0.585224	0.112	0.163	1.0424e-07
AL512603.2	2.88825e-12	-0.50576	0.396	0.45	1.05713e-07
LRG1	2.91831e-12	-0.94308	0.067	0.108	1.06813e-07
HLA-DPA1	3.18986e-12	-0.31028	0.725	0.753	1.16752e-07
ZDHHC20	3.41642e-12	0.176501	0.873	0.84	1.25044e-07
NAPRT	3.64001e-12	-0.269755	0.462	0.528	1.33228e-07
RPL28	3.64252e-12	-0.064531	0.999	1	1.3332e-07
PPP6R2	3.84097e-12	0.263478	0.609	0.547	1.40583e-07
USF3	3.94877e-12	0.476129	0.252	0.191	1.44529e-07
RAPGEF6	4.01829e-12	0.304243	0.513	0.443	1.47073e-07
SRSF3	4.19618e-12	-0.16993	0.835	0.852	1.53584e-07
ZNF638	4.2002e-12	0.207361	0.699	0.645	1.53732e-07
WDFY4	4.25361e-12	0.318887	0.482	0.414	1.55686e-07
MIR29B2CHG	4.25597e-12	-0.382019	0.329	0.396	1.55773e-07
SENP7	4.68463e-12	0.335151	0.461	0.398	1.71462e-07
LYZ	4.82012e-12	0.0968772	1	0.999	1.76421e-07
DNAJC7	4.86272e-12	0.1929	0.665	0.6	1.7798e-07
OXR1	5.22248e-12	0.261764	0.594	0.533	1.91148e-07
GASK1B	5.34207e-12	0.296161	0.573	0.514	1.95525e-07
MAP4K4	5.4637e-12	0.190524	0.823	0.78	1.99977e-07
HDAC7	5.52922e-12	0.323268	0.366	0.297	2.02375e-07
FKBP1A	5.65429e-12	0.161945	0.866	0.845	2.06953e-07
PIBF1	6.19801e-12	0.328293	0.459	0.394	2.26853e-07
EZR	6.41242e-12	0.338405	0.655	0.605	2.34701e-07
CAMK1D	6.51787e-12	0.32493	0.655	0.619	2.38561e-07
HEATR5A	6.90838e-12	0.394276	0.391	0.328	2.52854e-07
POLK	6.93315e-12	0.254357	0.547	0.477	2.5376e-07
TMEM258	7.42563e-12	-0.182035	0.769	0.815	2.71786e-07
UIMC1	7.5175e-12	0.291002	0.575	0.512	2.75148e-07
CYP1B1	7.54606e-12	-0.245285	0.526	0.594	2.76193e-07
HSPA1A	7.5807e-12	-0.317614	0.638	0.68	2.77461e-07
MAP2K5	8.05557e-12	0.304345	0.512	0.444	2.94842e-07
MORF4L2	8.11623e-12	-0.322993	0.45	0.515	2.97062e-07
WDR11	8.47876e-12	0.413465	0.381	0.321	3.10331e-07
FAM126B	8.58691e-12	0.326644	0.417	0.35	3.14289e-07
WARS	9.04138e-12	0.312531	0.605	0.555	3.30923e-07
CREBBP	9.06738e-12	0.182804	0.826	0.788	3.31875e-07
NAA25	9.13981e-12	0.387517	0.337	0.271	3.34526e-07
NUCKS1	9.84342e-12	0.281339	0.498	0.428	3.60279e-07
PAK2	9.9149e-12	0.159683	0.86	0.836	3.62895e-07
PIM3	9.98879e-12	-0.40657	0.266	0.328	3.656e-07
RAB3D	1.00742e-11	0.292318	0.511	0.455	3.68725e-07
MT-ATP8	1.03755e-11	-0.165067	0.821	0.846	3.79753e-07
LINC00623	1.12373e-11	-0.495282	0.226	0.285	4.11298e-07
PGK1	1.15387e-11	0.156534	0.867	0.835	4.22326e-07
CHD9	1.19553e-11	0.258021	0.631	0.578	4.37575e-07
ARID3A	1.20861e-11	0.315352	0.457	0.391	4.42363e-07
CCM2	1.21701e-11	0.235973	0.613	0.553	4.45437e-07
PIGX	1.2405e-11	0.359798	0.478	0.419	4.54035e-07
SNHG17	1.26696e-11	0.550087	0.123	0.077	4.63719e-07
RPL22L1	1.33082e-11	-0.252748	0.528	0.59	4.87092e-07
VPS51	1.36292e-11	0.374203	0.382	0.317	4.98842e-07
RNF38	1.36646e-11	0.262685	0.65	0.595	5.00138e-07
YPEL5	1.38335e-11	-0.12857	0.799	0.838	5.0632e-07
PARP9	1.39407e-11	0.388517	0.308	0.243	5.10244e-07
FCGR2A	1.44786e-11	-0.191372	0.691	0.748	5.29931e-07
RNF24	1.46441e-11	0.226993	0.729	0.672	5.35988e-07
FAM13A	1.50247e-11	-0.262539	0.42	0.495	5.49919e-07
CCDC146	1.50952e-11	0.586368	0.15	0.099	5.525e-07
BOLA1	1.54258e-11	-0.603364	0.109	0.158	5.64598e-07
WDR1	1.54647e-11	0.25166	0.613	0.559	5.66025e-07
ANXA1	1.55844e-11	-0.144779	0.969	0.975	5.70406e-07
PPDPF	1.63047e-11	-0.194977	0.716	0.753	5.96769e-07
TBC1D2	1.63385e-11	0.3131	0.461	0.393	5.98004e-07
AC090559.1	1.75963e-11	0.304352	0.468	0.401	6.44042e-07
SSBP2	1.82087e-11	0.252247	0.738	0.701	6.66458e-07
SASH3	1.82633e-11	0.293778	0.523	0.461	6.68453e-07
HIST1H4E	1.82789e-11	-0.646906	0.067	0.108	6.69026e-07
BNIP2	1.93651e-11	0.213356	0.694	0.653	7.08782e-07
QRICH1	1.93983e-11	0.329646	0.449	0.385	7.09996e-07
SEC63	1.94009e-11	0.240044	0.577	0.509	7.10094e-07
DEK	2.01459e-11	0.188942	0.772	0.75	7.37362e-07
LAMP1	2.02472e-11	-0.218743	0.585	0.649	7.4107e-07
MTHFR	2.02844e-11	0.423746	0.317	0.257	7.4243e-07
AC008105.3	2.08925e-11	0.347496	0.371	0.304	7.64687e-07
PIK3C2A	2.09119e-11	0.293875	0.536	0.476	7.65395e-07
SYTL1	2.10586e-11	0.571863	0.197	0.143	7.70764e-07
ELOB	2.1895e-11	-0.108986	0.969	0.974	8.01379e-07
RPL4	2.26872e-11	0.105916	0.97	0.955	8.30376e-07
CYSLTR2	2.39865e-11	-0.611131	0.088	0.132	8.7793e-07
WDFY1	2.46151e-11	0.265601	0.463	0.395	9.00939e-07
ATXN2	2.47205e-11	0.242731	0.638	0.597	9.04794e-07
MAP3K5	2.47921e-11	0.151616	0.869	0.832	9.07415e-07
ATP11A	2.56175e-11	0.162754	0.822	0.784	9.37625e-07
HNRNPDL	2.58808e-11	-0.216875	0.686	0.734	9.47264e-07
DDX24	2.62759e-11	-0.348999	0.445	0.499	9.61725e-07
TMEM62	2.65519e-11	0.474699	0.214	0.157	9.71825e-07
ATF6	2.67075e-11	0.254663	0.668	0.618	9.7752e-07
SLC3A2	2.73792e-11	-0.309459	0.447	0.512	1.00211e-06
TLR2	2.73842e-11	0.18551	0.813	0.789	1.00229e-06
RHOA	2.76648e-11	0.116464	0.973	0.961	1.01256e-06
APRT	2.82273e-11	-0.171355	0.81	0.839	1.03315e-06
CPED1	2.88193e-11	0.428361	0.355	0.295	1.05482e-06
PTGER2	2.92863e-11	-0.332661	0.284	0.353	1.07191e-06
NUP214	2.95402e-11	-0.117595	0.867	0.894	1.0812e-06
GDAP2	3.02476e-11	0.337055	0.383	0.318	1.10709e-06
RPS2	3.08543e-11	-0.0893137	0.996	0.998	1.1293e-06
COPG1	3.16241e-11	0.505464	0.248	0.19	1.15747e-06
LIMD1	3.17753e-11	0.355314	0.353	0.287	1.16301e-06
UBE2S	3.32082e-11	-0.314001	0.344	0.409	1.21545e-06
NBDY	3.37046e-11	-0.341042	0.351	0.415	1.23362e-06
PHF14	3.45234e-11	0.267185	0.519	0.454	1.26359e-06
RABGAP1L	3.55773e-11	0.179509	0.88	0.863	1.30216e-06
NACA	3.60211e-11	-0.0777152	0.997	0.999	1.31841e-06
BRWD1	3.64045e-11	0.26646	0.555	0.494	1.33244e-06
GRB10	3.69718e-11	0.469431	0.194	0.14	1.35321e-06
UBR1	3.70981e-11	0.348709	0.391	0.331	1.35783e-06
KCNK6	3.73457e-11	0.396751	0.337	0.276	1.36689e-06
PLXDC2	3.85119e-11	0.0966434	0.996	0.992	1.40957e-06
CLIP1	3.88021e-11	0.196203	0.739	0.703	1.4202e-06
PIK3AP1	3.92482e-11	0.250975	0.717	0.672	1.43652e-06
FBXL20	4.01433e-11	0.247289	0.642	0.585	1.46928e-06
FGD4	4.07703e-11	0.148984	0.895	0.878	1.49223e-06
SNHG29	4.12359e-11	-0.156058	0.838	0.868	1.50928e-06
COPB1	4.13998e-11	0.275518	0.47	0.399	1.51527e-06
INPP5D	4.16045e-11	0.161275	0.85	0.821	1.52277e-06
SH3BP1	4.17541e-11	0.297069	0.447	0.382	1.52824e-06
STK38L	4.1975e-11	0.284176	0.483	0.424	1.53633e-06
CPEB3	4.21486e-11	0.328047	0.482	0.418	1.54268e-06
HMGN2	4.24703e-11	-0.179034	0.74	0.78	1.55446e-06
IL10RB-DT	4.24961e-11	-0.469924	0.144	0.197	1.5554e-06
ARID5B	4.42022e-11	0.493735	0.246	0.189	1.61785e-06
EP300	4.43631e-11	0.199049	0.76	0.721	1.62374e-06
USP10	4.76731e-11	0.254135	0.574	0.514	1.74488e-06
WDR37	4.93356e-11	0.260677	0.574	0.525	1.80573e-06
IPO8	5.13005e-11	0.45573	0.208	0.152	1.87765e-06
HGSNAT	5.1633e-11	0.308166	0.423	0.357	1.88982e-06
VPS8	5.52026e-11	0.221839	0.689	0.64	2.02047e-06
NLRP1	5.61122e-11	0.208598	0.738	0.701	2.05376e-06
GXYLT1	5.64041e-11	0.472678	0.187	0.134	2.06445e-06
ZDHHC7	5.99769e-11	0.235789	0.591	0.527	2.19522e-06
TANGO6	6.09298e-11	0.331844	0.428	0.363	2.23009e-06
CACYBP	6.15029e-11	-0.37236	0.32	0.382	2.25107e-06
AC104695.2	6.15615e-11	-0.460847	0.19	0.245	2.25321e-06
CTNNA1	6.24501e-11	0.197897	0.742	0.701	2.28574e-06
ZNF487	6.45724e-11	-0.305042	0.312	0.381	2.36341e-06
RNF130	6.46163e-11	0.101286	0.974	0.96	2.36502e-06
POLG2	6.59099e-11	0.527338	0.264	0.208	2.41237e-06
CLEC2B	6.59506e-11	-0.265543	0.536	0.596	2.41386e-06
MAPKAPK2	6.89874e-11	-0.294227	0.487	0.548	2.52501e-06
BCL3	6.96395e-11	-0.317073	0.295	0.362	2.54887e-06
EIF3A	6.97643e-11	0.169002	0.831	0.789	2.55344e-06
USP8	7.08616e-11	0.193455	0.67	0.614	2.59361e-06
SLC12A6	7.09553e-11	0.21396	0.648	0.585	2.59703e-06
LNPEP	7.0969e-11	0.240606	0.541	0.478	2.59754e-06
PHLDA2	7.12284e-11	-0.630971	0.124	0.172	2.60703e-06
SOD1	7.29449e-11	-0.250237	0.512	0.565	2.66986e-06
FAM133B	7.39137e-11	0.279439	0.513	0.458	2.70531e-06
RPL38	7.53018e-11	-0.0939063	0.984	0.983	2.75612e-06
ZYG11B	7.79142e-11	0.322048	0.381	0.316	2.85174e-06
LPCAT2	7.79902e-11	0.285264	0.447	0.382	2.85452e-06
HCCS	8.01995e-11	-0.411611	0.211	0.27	2.93538e-06
PHIP	8.08102e-11	0.203522	0.788	0.751	2.95773e-06
BRCA2	8.31017e-11	-0.659341	0.07	0.109	3.04161e-06
PPM1L	8.80176e-11	0.252492	0.581	0.52	3.22153e-06
SLC25A13	8.80286e-11	0.271532	0.538	0.482	3.22194e-06
ZMAT3	8.86083e-11	0.491776	0.199	0.144	3.24315e-06
KIF9	8.90422e-11	-0.617166	0.1	0.146	3.25903e-06
TACC1	9.01238e-11	-0.245332	0.728	0.755	3.29862e-06
KLHL20	9.09294e-11	0.537667	0.23	0.173	3.32811e-06
CLEC10A	9.11139e-11	-0.680335	0.137	0.187	3.33486e-06
TRIM44	9.33005e-11	0.255513	0.573	0.511	3.41489e-06
CLIP2	9.53882e-11	0.477407	0.225	0.169	3.4913e-06
AHNAK	9.64166e-11	-0.116226	0.957	0.958	3.52894e-06
CIAO2B	9.90284e-11	-0.240326	0.593	0.65	3.62454e-06
SKAP2	9.93597e-11	0.149723	0.906	0.876	3.63666e-06
CAPZA1	9.98921e-11	0.15236	0.857	0.832	3.65615e-06
HSBP1L1	1.00552e-10	-0.703693	0.081	0.122	3.68031e-06
PYGL	1.05368e-10	0.234439	0.618	0.554	3.85657e-06
PLAGL1	1.1129e-10	0.385269	0.36	0.3	4.07333e-06
CCDC144A	1.11683e-10	-0.564121	0.091	0.135	4.08772e-06
EIF3M	1.12714e-10	0.172782	0.772	0.726	4.12543e-06
GFPT1	1.13521e-10	0.460019	0.28	0.221	4.155e-06
UBE4B	1.14559e-10	0.214634	0.568	0.506	4.19296e-06
SEC24B	1.16411e-10	0.216754	0.618	0.561	4.26075e-06
ABCD3	1.1786e-10	0.439701	0.276	0.217	4.31378e-06
TRAPPC8	1.17927e-10	0.280376	0.475	0.412	4.31625e-06
CITED2	1.18585e-10	-0.334847	0.405	0.462	4.34032e-06
PLCL2	1.19219e-10	0.204678	0.754	0.717	4.36355e-06
CBFB	1.19562e-10	0.339057	0.425	0.363	4.37608e-06
VWA8	1.24133e-10	0.35226	0.32	0.257	4.54341e-06
ARMC8	1.24358e-10	0.281297	0.425	0.357	4.55161e-06
GLT1D1	1.24896e-10	0.210809	0.731	0.678	4.5713e-06
ADAMTS2	1.27629e-10	0.159361	0.269	0.202	4.67133e-06
KIAA0232	1.28075e-10	0.241862	0.608	0.545	4.68766e-06
BOLA2	1.29027e-10	-0.395251	0.176	0.231	4.72252e-06
LRRK2	1.29574e-10	0.197346	0.845	0.819	4.74255e-06
PDE7B	1.3054e-10	-0.361368	0.215	0.276	4.77789e-06
STX12	1.31329e-10	0.239327	0.66	0.607	4.80676e-06
SUMF1	1.39822e-10	0.267725	0.661	0.616	5.11761e-06
NUP93	1.42684e-10	0.308943	0.328	0.262	5.22239e-06
BIN1	1.4331e-10	0.616493	0.138	0.092	5.24527e-06
CCL3L1	1.44818e-10	-0.418274	0.17	0.225	5.3005e-06
RBM5	1.46305e-10	0.25965	0.526	0.463	5.35493e-06
DNAJA1	1.46915e-10	-0.111958	0.854	0.877	5.37725e-06
PDE4D	1.47185e-10	0.387865	0.542	0.483	5.38713e-06
PPP1R10	1.49192e-10	-0.255238	0.536	0.591	5.46058e-06
GPR107	1.49249e-10	0.299029	0.389	0.325	5.46268e-06
ATP6AP2	1.51176e-10	-0.183767	0.738	0.779	5.5332e-06
QARS	1.51663e-10	0.324774	0.335	0.272	5.55101e-06
EHBP1L1	1.52848e-10	0.206588	0.726	0.673	5.59439e-06
FIG4	1.56036e-10	0.309049	0.384	0.32	5.71106e-06
EEF2	1.56562e-10	0.111247	0.936	0.917	5.73031e-06
SMC5	1.59465e-10	0.266624	0.476	0.414	5.83657e-06
IL18	1.59726e-10	-0.411479	0.238	0.297	5.84613e-06
DCUN1D1	1.66976e-10	0.358062	0.327	0.267	6.11149e-06
RFX7	1.67769e-10	0.34358	0.421	0.361	6.14051e-06
GNA15	1.70394e-10	0.331157	0.402	0.344	6.23661e-06
AREL1	1.7271e-10	0.335675	0.329	0.266	6.32134e-06
HP	1.77541e-10	-0.656286	0.096	0.139	6.49818e-06
IRF8	1.78537e-10	-0.295447	0.386	0.452	6.53462e-06
TM9SF3	1.79583e-10	0.192456	0.652	0.604	6.57292e-06
CSE1L	1.79877e-10	0.413884	0.284	0.225	6.58368e-06
RPL18	1.88609e-10	-0.0690846	0.999	0.999	6.90326e-06
IDH2	1.88993e-10	0.325963	0.368	0.309	6.91733e-06
ASXL2	1.92809e-10	0.234536	0.551	0.487	7.057e-06
IKZF1	1.94271e-10	0.211705	0.831	0.808	7.11052e-06
VPS50	2.04389e-10	0.378101	0.357	0.297	7.48083e-06
SETD1B	2.05839e-10	0.447557	0.23	0.175	7.5339e-06
ARAP2	2.05938e-10	0.405453	0.333	0.275	7.53755e-06
MON2	2.08845e-10	0.232861	0.648	0.595	7.64393e-06
HEIH	2.11227e-10	-0.37613	0.228	0.288	7.73111e-06
OGFRL1	2.13467e-10	0.153075	0.823	0.771	7.81312e-06
MRAS	2.23812e-10	-0.641597	0.08	0.121	8.19174e-06
TMEM123	2.25635e-10	-0.238862	0.685	0.722	8.25846e-06
ROCK2	2.29952e-10	0.309825	0.469	0.413	8.41647e-06
TMEM164	2.31398e-10	0.29947	0.543	0.489	8.4694e-06
METTL16	2.34822e-10	0.439872	0.25	0.194	8.59471e-06
NSD1	2.35126e-10	0.214806	0.695	0.654	8.60586e-06
ASB3	2.38023e-10	0.359456	0.337	0.276	8.71188e-06
ATR	2.46e-10	0.318584	0.405	0.344	9.00383e-06
BEX4	2.47099e-10	-0.580931	0.109	0.154	9.04407e-06
AC007032.1	2.52844e-10	-0.605348	0.092	0.134	9.25432e-06
RIPK2	2.53833e-10	-0.161741	0.57	0.635	9.29054e-06
DOT1L	2.5597e-10	-0.392711	0.263	0.322	9.36877e-06
OSBPL11	2.56906e-10	0.211968	0.647	0.59	9.40302e-06
GLIPR1	2.57802e-10	-0.128757	0.876	0.888	9.43581e-06
TSTD1	2.63302e-10	-0.561112	0.118	0.164	9.6371e-06
CHPT1	2.63781e-10	0.240145	0.506	0.442	9.65465e-06
SEC23A	2.6424e-10	0.361134	0.321	0.26	9.67144e-06
RPS27A	2.66975e-10	-0.0732894	0.999	0.999	9.77156e-06
PCNX1	2.67607e-10	0.222684	0.746	0.702	9.79467e-06
TCEAL4	2.79335e-10	-0.511737	0.16	0.211	1.02239e-05
MAK	2.8424e-10	-0.679414	0.079	0.118	1.04035e-05
FLVCR2	2.90524e-10	0.394902	0.327	0.268	1.06335e-05
NBPF12	2.92719e-10	0.650729	0.158	0.111	1.07138e-05
GABARAP	3.01079e-10	0.094995	0.992	0.985	1.10198e-05
CSF3R	3.04202e-10	0.141329	0.942	0.931	1.11341e-05
YWHAQ	3.06815e-10	-0.254265	0.655	0.692	1.12297e-05
YTHDC2	3.0756e-10	0.344106	0.342	0.283	1.1257e-05
GALNT10	3.08447e-10	0.364091	0.346	0.284	1.12895e-05
CCDC12	3.12614e-10	0.238075	0.576	0.524	1.1442e-05
USP24	3.13015e-10	0.224014	0.575	0.512	1.14567e-05
SF3A3	3.15463e-10	0.377952	0.313	0.254	1.15462e-05
MSN	3.21814e-10	0.132563	0.936	0.909	1.17787e-05
OGT	3.293e-10	0.241126	0.559	0.496	1.20527e-05
RALGAPB	3.40404e-10	0.29945	0.387	0.322	1.24591e-05
SEPTIN6	3.44007e-10	0.307865	0.473	0.415	1.2591e-05
RC3H2	3.51871e-10	0.35257	0.372	0.313	1.28788e-05
HERC4	3.56833e-10	0.235558	0.626	0.577	1.30605e-05
PFDN5	3.69473e-10	-0.0780282	0.997	0.998	1.35231e-05
SOS1	3.7133e-10	0.23102	0.653	0.603	1.3591e-05
STAT5A	3.73431e-10	0.289893	0.381	0.319	1.36679e-05
UBL5	3.77234e-10	-0.133149	0.915	0.931	1.38071e-05
SESN1	3.84768e-10	-0.257457	0.42	0.479	1.40829e-05
ARHGAP26	3.87162e-10	-0.0993066	0.996	0.995	1.41705e-05
KDM4C	3.88715e-10	0.18897	0.743	0.693	1.42274e-05
OGFR	3.92836e-10	0.240079	0.519	0.456	1.43782e-05
ILF3-DT	3.93759e-10	-0.383883	0.24	0.298	1.4412e-05
RPS15	3.95398e-10	-0.0665409	0.997	0.997	1.4472e-05
PKN1	3.9639e-10	0.234902	0.571	0.52	1.45083e-05
UGGT2	3.97288e-10	0.453921	0.274	0.218	1.45411e-05
ZFYVE16	4.01646e-10	0.295615	0.478	0.416	1.47006e-05
CENPC	4.07527e-10	0.356712	0.33	0.268	1.49159e-05
FBP1	4.16672e-10	0.307544	0.419	0.357	1.52506e-05
LINC02256	4.23176e-10	-0.508627	0.159	0.21	1.54887e-05
DOCK5	4.24503e-10	0.153866	0.89	0.864	1.55372e-05
GRN	4.25557e-10	0.0994119	0.982	0.975	1.55758e-05
NRF1	4.25848e-10	0.265451	0.473	0.412	1.55864e-05
NLRP3	4.2784e-10	-0.252135	0.605	0.648	1.56594e-05
MKNK2	4.3258e-10	-0.254354	0.514	0.574	1.58329e-05
CCAR1	4.33343e-10	0.22892	0.547	0.486	1.58608e-05
SQSTM1	4.59303e-10	-0.205931	0.794	0.809	1.68109e-05
FEZ2	4.76579e-10	0.272209	0.497	0.436	1.74433e-05
AC008875.3	4.91246e-10	-0.376301	0.16	0.213	1.79801e-05
CDK13	4.96652e-10	0.217027	0.667	0.617	1.8178e-05
DTNA	5.02875e-10	0.868882	0.151	0.108	1.84057e-05
BMT2	5.17503e-10	0.374081	0.3	0.239	1.89411e-05
CEP192	5.17807e-10	0.295202	0.411	0.349	1.89523e-05
CCDC59	5.24742e-10	-0.32033	0.36	0.419	1.92061e-05
RNGTT	5.51951e-10	0.24158	0.583	0.529	2.0202e-05
ENO1	5.60499e-10	0.12368	0.931	0.907	2.05148e-05
PPP6C	5.7379e-10	0.270398	0.443	0.385	2.10013e-05
ACSL4	5.87831e-10	0.219382	0.605	0.547	2.15152e-05
CFL1	5.89335e-10	0.0912428	0.985	0.983	2.15703e-05
TNFAIP8	5.9023e-10	0.251466	0.698	0.665	2.1603e-05
TNKS	5.98192e-10	0.243099	0.538	0.474	2.18944e-05
RABL6	6.00262e-10	0.289231	0.436	0.376	2.19702e-05
NFKBIB	6.00527e-10	-0.389859	0.239	0.296	2.19799e-05
ZBTB7A	6.11047e-10	0.220166	0.69	0.638	2.23649e-05
OLIG1	6.21324e-10	0.639279	0.157	0.111	2.27411e-05
DALRD3	6.37382e-10	-0.366863	0.181	0.237	2.33288e-05
P2RY8	6.44484e-10	-0.228258	0.546	0.606	2.35888e-05
GADD45G	6.46089e-10	-0.607731	0.075	0.114	2.36475e-05
TK2	6.52567e-10	0.336947	0.309	0.249	2.38846e-05
PTPRO	6.56637e-10	0.621159	0.132	0.089	2.40336e-05
USP38	6.59774e-10	-0.43073	0.202	0.256	2.41484e-05
RREB1	6.61968e-10	0.244038	0.69	0.643	2.42287e-05
USP36	6.70023e-10	-0.369082	0.353	0.412	2.45235e-05
SLMAP	7.30512e-10	0.187037	0.725	0.669	2.67375e-05
MYL12B	7.32772e-10	-0.103237	0.917	0.929	2.68202e-05
BLVRA	7.34002e-10	0.245917	0.598	0.546	2.68652e-05
COX7A2	7.39614e-10	-0.136775	0.817	0.85	2.70706e-05
GABPB1-IT1	7.49336e-10	-0.385047	0.296	0.354	2.74264e-05
SEL1L	7.60534e-10	0.252706	0.434	0.374	2.78363e-05
MSH3	7.62049e-10	0.335191	0.4	0.341	2.78918e-05
IL15RA	7.64553e-10	0.624445	0.142	0.098	2.79834e-05
ZNF83	7.7626e-10	0.50411	0.192	0.141	2.84119e-05
AMZ1	7.82044e-10	-0.569076	0.116	0.16	2.86236e-05
ZSWIM6	7.82217e-10	0.130746	0.977	0.974	2.86299e-05
NSUN6	7.90714e-10	-0.303626	0.223	0.281	2.89409e-05
ANXA5	8.2538e-10	-0.128381	0.894	0.916	3.02097e-05
CSK	8.43605e-10	0.205639	0.677	0.632	3.08768e-05
PRPF40A	8.47495e-10	0.198291	0.681	0.627	3.10192e-05
NT5C3A	8.93932e-10	0.287731	0.408	0.346	3.27188e-05
KPNB1	9.17342e-10	0.192131	0.633	0.578	3.35756e-05
FIP1L1	9.42574e-10	0.337539	0.4	0.345	3.44991e-05
C2CD5	9.59512e-10	0.30387	0.432	0.371	3.51191e-05
PIWIL4	9.66787e-10	0.545163	0.184	0.136	3.53854e-05
BORCS7	9.98512e-10	0.326104	0.341	0.283	3.65465e-05
CSTB	1.0192e-09	-0.12385	0.889	0.898	3.73037e-05
RELCH	1.04332e-09	0.231504	0.556	0.499	3.81867e-05
CNOT1	1.04411e-09	0.243228	0.529	0.473	3.82155e-05
VPS41	1.0531e-09	0.266827	0.549	0.498	3.85446e-05
PSTPIP2	1.07258e-09	0.243854	0.473	0.41	3.92575e-05
TRIM14	1.08116e-09	0.284502	0.319	0.257	3.95714e-05
GAS2L3	1.08727e-09	-0.659378	0.087	0.127	3.97951e-05
CSTA	1.09932e-09	-0.100012	0.948	0.952	4.0236e-05
PPID	1.10203e-09	-0.476628	0.178	0.231	4.03354e-05
GORASP2	1.13073e-09	0.363929	0.262	0.206	4.13858e-05
UHRF1BP1	1.16692e-09	0.358738	0.316	0.259	4.27104e-05
POLR2A	1.18064e-09	0.267628	0.529	0.473	4.32125e-05
HECTD4	1.20026e-09	0.275963	0.517	0.458	4.39309e-05
NBPF10	1.2443e-09	0.439551	0.203	0.152	4.55427e-05
PCGF5	1.32416e-09	0.299341	0.337	0.278	4.84656e-05
GNPAT	1.3502e-09	0.316655	0.269	0.21	4.94185e-05
USP37	1.51021e-09	-0.432953	0.163	0.212	5.52751e-05
GMCL1	1.57417e-09	0.371038	0.259	0.204	5.76162e-05
RPS6KA3	1.58578e-09	0.189131	0.737	0.715	5.80411e-05
SNHG6	1.59779e-09	-0.169402	0.748	0.776	5.84806e-05
ILRUN	1.60668e-09	0.274872	0.451	0.389	5.88062e-05
DNAJC13	1.62352e-09	0.269667	0.516	0.462	5.94226e-05
DNM2	1.63829e-09	0.182078	0.698	0.647	5.99629e-05
RSRC1	1.64429e-09	0.244452	0.641	0.598	6.01825e-05
OS9	1.67112e-09	0.17941	0.693	0.646	6.11648e-05
SPATA13	1.68132e-09	-0.365647	0.415	0.467	6.15381e-05
LRRC8D	1.73813e-09	0.251828	0.644	0.603	6.36173e-05
RAB3GAP1	1.76038e-09	0.252635	0.526	0.474	6.44317e-05
TP53BP2	1.88546e-09	-0.271435	0.517	0.568	6.90099e-05
GRSF1	1.89761e-09	0.272752	0.366	0.304	6.94546e-05
SMC1A	1.90135e-09	0.293082	0.419	0.358	6.95913e-05
RNASET2	1.91401e-09	-0.133382	0.886	0.902	7.00547e-05
OST4	1.93698e-09	-0.122929	0.923	0.932	7.08954e-05
SLC4A7	1.94803e-09	0.313274	0.395	0.339	7.13e-05
FUCA1	1.96082e-09	-0.480796	0.192	0.242	7.1768e-05
TUT7	1.96549e-09	0.190191	0.731	0.681	7.19388e-05
SERTAD1	1.96857e-09	-0.364554	0.322	0.376	7.20516e-05
MED27	1.96928e-09	0.30769	0.356	0.298	7.20777e-05
ACVR1B	2.00009e-09	0.335045	0.251	0.196	7.32054e-05
SRRM2	2.0092e-09	-0.16348	0.811	0.831	7.35388e-05
ZCWPW2	2.06891e-09	-0.423257	0.203	0.257	7.57244e-05
PSMA7	2.10129e-09	-0.118473	0.935	0.941	7.69095e-05
TCF25	2.14093e-09	0.14865	0.78	0.737	7.83601e-05
NPEPPS	2.16693e-09	0.201422	0.638	0.595	7.93117e-05
ZNF318	2.18615e-09	0.498349	0.207	0.157	8.00153e-05
SLC16A3	2.19788e-09	0.206407	0.699	0.651	8.04444e-05
IDH1	2.23565e-09	0.361905	0.318	0.26	8.18269e-05
LRRC8B	2.25237e-09	-0.399623	0.261	0.316	8.24391e-05
RAB7A	2.26799e-09	-0.167655	0.885	0.892	8.30106e-05
PTK2	2.35656e-09	0.424741	0.338	0.287	8.62525e-05
SNX14	2.40968e-09	0.24261	0.549	0.494	8.81967e-05
SLC36A1	2.43971e-09	0.390472	0.301	0.248	8.92959e-05
ETV6	2.47752e-09	0.126758	0.935	0.924	9.06795e-05
NUTM2B-AS1	2.57679e-09	0.243366	0.501	0.448	9.43131e-05
CASK	2.58597e-09	0.301426	0.39	0.33	9.4649e-05
HLA-DQA1	2.60929e-09	-0.25107	0.323	0.379	9.55027e-05
FCGR2B	2.61439e-09	-0.633546	0.095	0.135	9.56891e-05
TP53INP1	2.61575e-09	0.508942	0.181	0.133	9.57391e-05
B4GALT1	2.62211e-09	-0.222098	0.768	0.793	9.59719e-05
TYK2	2.62238e-09	0.310168	0.433	0.379	9.59817e-05
CBR4	2.69832e-09	0.388425	0.268	0.216	9.87612e-05
UBR5-AS1	2.74272e-09	-0.453177	0.16	0.209	0.000100386
ECPAS	2.7575e-09	0.253928	0.541	0.486	0.000100927
ATP5MD	2.76373e-09	-0.162293	0.808	0.834	0.000101155
PACS1	2.79103e-09	0.22195	0.642	0.598	0.000102154
THOC2	2.82179e-09	0.217325	0.566	0.513	0.00010328
IL10RB	2.82983e-09	0.202686	0.618	0.557	0.000103575
STX3	2.90767e-09	0.379604	0.297	0.242	0.000106424
FAS	3.00618e-09	-0.491689	0.153	0.201	0.000110029
ARID4A	3.00726e-09	0.19927	0.6	0.547	0.000110069
GNS	3.01094e-09	0.195073	0.688	0.64	0.000110204
EIF4ENIF1	3.04266e-09	0.485482	0.189	0.141	0.000111365
METTL9	3.20762e-09	0.157278	0.856	0.825	0.000117402
GTF3C2	3.21682e-09	0.413979	0.232	0.179	0.000117739
HNRNPAB	3.33437e-09	-0.302432	0.41	0.465	0.000122041
PRKX	3.35255e-09	0.298641	0.455	0.4	0.000122707
KARS	3.48662e-09	0.298261	0.373	0.315	0.000127614
GNB2	3.62132e-09	0.143459	0.849	0.812	0.000132544
TRPC4AP	3.6392e-09	0.236865	0.536	0.476	0.000133198
SPG21	3.68177e-09	0.21961	0.549	0.488	0.000134757
KHDRBS1	3.72803e-09	0.181247	0.657	0.606	0.00013645
GK5	3.81807e-09	0.476956	0.168	0.122	0.000139745
F13A1	3.89716e-09	0.265267	0.629	0.577	0.00014264
HSPB1	3.91929e-09	-0.610965	0.143	0.188	0.00014345
DRAM1	3.95626e-09	0.293279	0.396	0.334	0.000144803
CFAP20	4.05641e-09	-0.472576	0.115	0.159	0.000148469
GRHPR	4.08186e-09	-0.274596	0.355	0.414	0.0001494
STK39	4.09376e-09	0.289385	0.498	0.446	0.000149836
CCDC50	4.21609e-09	0.462305	0.217	0.168	0.000154313
PLD1	4.234e-09	0.340506	0.39	0.334	0.000154968
SAP130	4.25746e-09	0.286291	0.336	0.279	0.000155827
FBXO11	4.46742e-09	0.176384	0.813	0.79	0.000163512
TM9SF2	4.52819e-09	0.183629	0.674	0.625	0.000165736
WAPL	4.53852e-09	0.206478	0.594	0.546	0.000166115
KMT2C	4.62329e-09	0.10528	0.961	0.957	0.000169217
VPS54	4.77466e-09	0.288083	0.487	0.433	0.000174757
SPN	4.81671e-09	0.365	0.335	0.28	0.000176296
TIAM2	4.8539e-09	0.450388	0.256	0.202	0.000177658
HIPK1	4.93449e-09	-0.21958	0.606	0.645	0.000180607
TNF	4.93665e-09	-0.617553	0.072	0.108	0.000180686
FTX	4.96341e-09	0.180744	0.845	0.814	0.000181666
PDK3	5.25447e-09	0.350529	0.326	0.27	0.000192319
SERINC5	5.3787e-09	0.252242	0.578	0.523	0.000196866
UQCR10	5.44715e-09	-0.132747	0.869	0.882	0.000199371
PTPN11	5.65155e-09	0.341413	0.374	0.322	0.000206852
ZRANB2	5.67048e-09	0.200125	0.508	0.443	0.000207545
SMURF2	5.73924e-09	0.261838	0.498	0.441	0.000210062
TET2	5.79545e-09	0.113034	0.92	0.891	0.000212119
RPL15	5.80667e-09	-0.0669792	0.995	0.995	0.00021253
EIF4B	5.82292e-09	0.153153	0.801	0.773	0.000213125
C16orf87	5.98782e-09	0.383886	0.269	0.218	0.00021916
GPSM3	5.99652e-09	0.148649	0.882	0.86	0.000219478
SLC30A9	6.05589e-09	0.347107	0.364	0.305	0.000221652
WIPF2	6.0677e-09	0.306014	0.377	0.324	0.000222084
ZMYM2	6.22785e-09	0.173437	0.747	0.708	0.000227946
SELL	6.2829e-09	-0.189926	0.67	0.705	0.00022996
TMX4	6.33238e-09	0.305603	0.528	0.478	0.000231771
PPM1F	6.37767e-09	0.291867	0.45	0.398	0.000233429
GPAT3	6.39538e-09	0.366166	0.29	0.234	0.000234077
NLRP12	6.48558e-09	0.237291	0.556	0.5	0.000237379
S100A11	6.59645e-09	-0.0766503	0.998	0.997	0.000241437
MBP	6.60901e-09	-0.140724	0.874	0.891	0.000241896
SLC35A1	6.67424e-09	0.303436	0.428	0.371	0.000244284
TMED10	6.80368e-09	0.187902	0.608	0.552	0.000249022
HMGN3	7.05393e-09	-0.220011	0.602	0.64	0.000258181
CUL4A	7.16233e-09	0.293948	0.439	0.384	0.000262148
FRAT1	7.17977e-09	-0.287122	0.343	0.404	0.000262787
LCP1	7.21885e-09	0.0707298	0.991	0.985	0.000264217
ARL17B	7.2663e-09	-0.445148	0.131	0.176	0.000265954
PYROXD1	7.30367e-09	0.340859	0.221	0.171	0.000267322
PNPLA8	7.50186e-09	-0.26145	0.6	0.639	0.000274576
FBXO7	7.56756e-09	0.307495	0.368	0.312	0.00027698
CLEC2D	7.59758e-09	0.40556	0.256	0.204	0.000278079
TNPO1	7.60005e-09	0.222652	0.465	0.4	0.000278169
LPP	7.67008e-09	0.146421	0.878	0.861	0.000280733
BTBD10	7.86688e-09	0.366878	0.284	0.231	0.000287936
AP002381.2	7.941e-09	-0.275777	0.298	0.357	0.000290649
NFE2	8.09486e-09	0.29121	0.455	0.397	0.00029628
MVP	8.26265e-09	0.217593	0.575	0.524	0.000302421
XPO6	8.32193e-09	0.238122	0.526	0.469	0.000304591
ARF6	8.55036e-09	0.216369	0.593	0.545	0.000312952
SAP18	8.6758e-09	-0.160442	0.722	0.769	0.000317543
ISCU	8.71508e-09	-0.244276	0.45	0.504	0.000318981
TUT4	8.72562e-09	0.353481	0.359	0.304	0.000319366
FAM120A	8.74758e-09	0.158274	0.75	0.709	0.00032017
TLK1	8.86118e-09	0.216176	0.628	0.58	0.000324328
SH3RF1	8.86374e-09	0.431379	0.212	0.162	0.000324422
SMAD5	8.87475e-09	0.461244	0.186	0.14	0.000324825
ATG16L1	8.92161e-09	0.400606	0.211	0.162	0.00032654
ATF7IP	9.00907e-09	0.206482	0.64	0.59	0.000329741
MGST1	9.15283e-09	-0.209753	0.663	0.697	0.000335003
ANKIB1	9.32716e-09	0.286244	0.467	0.409	0.000341383
ELF2	9.42619e-09	0.14207	0.816	0.784	0.000345008
LRCH3	9.44286e-09	0.293393	0.471	0.42	0.000345618
P2RX4	9.46462e-09	0.314713	0.524	0.482	0.000346415
HNRNPA2B1	9.4739e-09	-0.0966443	0.961	0.961	0.000346754
MOB4	1.00022e-08	0.318069	0.345	0.29	0.000366091
WASF2	1.0041e-08	0.129792	0.859	0.836	0.000367509
RNF13	1.01547e-08	0.151223	0.843	0.816	0.000371671
EIF1AX	1.04138e-08	0.19061	0.644	0.597	0.000381157
H2AFJ	1.06454e-08	-0.19582	0.637	0.677	0.000389632
ANKRD17	1.07417e-08	0.155545	0.803	0.771	0.000393159
C16orf70	1.08192e-08	0.346907	0.294	0.239	0.000395993
APIP	1.08302e-08	-0.38644	0.211	0.261	0.000396397
ARNT	1.09033e-08	0.282731	0.46	0.405	0.000399071
TMEM245	1.12011e-08	0.391143	0.282	0.231	0.000409973
WDPCP	1.13734e-08	0.352899	0.343	0.293	0.000416279
SAP30BP	1.13784e-08	-0.290733	0.39	0.444	0.000416459
TEC	1.14113e-08	0.356571	0.258	0.206	0.000417663
PI4K2B	1.14729e-08	0.422755	0.244	0.193	0.00041992
RABEP1	1.15285e-08	0.265853	0.495	0.442	0.000421955
MAP2K4	1.16264e-08	0.245985	0.499	0.439	0.000425538
MKRN1	1.16554e-08	0.205161	0.531	0.472	0.000426599
NUP58	1.18181e-08	-0.289857	0.421	0.476	0.000432555
CD180	1.20147e-08	0.42969	0.205	0.157	0.000439749
RBM14	1.2072e-08	-0.332821	0.277	0.333	0.000441849
TNKS2	1.2222e-08	0.224423	0.557	0.506	0.000447339
CLECL1	1.25921e-08	-0.55714	0.068	0.102	0.000460882
APOBR	1.2945e-08	0.251017	0.443	0.384	0.000473799
DLEU2	1.32407e-08	-0.134244	0.935	0.946	0.000484624
RAD23B	1.32535e-08	0.194261	0.64	0.596	0.00048509
UBN2	1.35432e-08	0.410026	0.252	0.202	0.000495695
JAZF1	1.39707e-08	0.175947	0.834	0.806	0.000511342
AMZ2	1.42967e-08	-0.484613	0.121	0.163	0.000523272
AKAP10	1.44728e-08	0.222473	0.6	0.546	0.00052972
ACAP1	1.45121e-08	0.313982	0.335	0.282	0.000531158
PPARGC1B	1.49466e-08	0.448507	0.206	0.158	0.000547062
ZNF655	1.50148e-08	0.274181	0.434	0.381	0.000549557
EI24	1.51915e-08	0.475543	0.185	0.138	0.000556023
NDUFS5	1.54348e-08	-0.146085	0.828	0.833	0.00056493
FBXO42	1.5441e-08	0.239735	0.564	0.521	0.000565157
CCDC88C	1.55253e-08	0.266369	0.562	0.518	0.00056824
ASTL	1.56108e-08	-0.333163	0.071	0.106	0.000571372
ACOX1	1.56874e-08	0.262041	0.349	0.295	0.000574176
ANXA4	1.58278e-08	0.259367	0.54	0.483	0.000579313
ATP8A1	1.5878e-08	0.34289	0.294	0.242	0.00058115
THRAP3	1.61842e-08	0.157139	0.683	0.631	0.00059236
CBWD2	1.6213e-08	0.350044	0.224	0.174	0.000593411
PRDX3	1.64318e-08	0.262738	0.463	0.408	0.000601419
TRAF6	1.71393e-08	0.43278	0.158	0.114	0.000627315
HMGB1	1.71855e-08	-0.107559	0.948	0.948	0.000629005
DPH3	1.75212e-08	-0.301779	0.308	0.365	0.000641293
PRRC2B	1.76398e-08	0.193649	0.565	0.505	0.000645636
CEMIP2	1.83022e-08	0.213296	0.526	0.473	0.000669878
HNRNPF	1.87159e-08	-0.175459	0.731	0.759	0.000685019
HIST1H2BN	1.92558e-08	-0.468399	0.105	0.145	0.000704783
RNPEPL1	1.93662e-08	0.225891	0.606	0.561	0.000708823
TEX10	1.95214e-08	0.522486	0.133	0.093	0.000714502
TMEM87B	1.97204e-08	0.315296	0.292	0.239	0.000721786
ZNF821	1.98546e-08	-0.457527	0.135	0.179	0.000726699
CHURC1	2.00849e-08	-0.182746	0.622	0.668	0.000735126
PCYT1A	2.01934e-08	0.265562	0.433	0.378	0.0007391
TXN	2.03603e-08	-0.157667	0.797	0.808	0.000745208
UQCR11	2.03932e-08	-0.0903933	0.941	0.947	0.000746412
PPP1R9B	2.04043e-08	0.291129	0.392	0.339	0.00074682
ANAPC16	2.12663e-08	-0.212977	0.67	0.711	0.000778367
ST6GALNAC3	2.18737e-08	0.10562	0.607	0.541	0.000800601
KIAA1109	2.21392e-08	0.227306	0.573	0.526	0.000810316
ZNF407	2.21839e-08	0.218899	0.635	0.592	0.000811953
TMEM106A	2.2963e-08	0.426725	0.204	0.158	0.00084047
AGO1	2.29993e-08	0.313319	0.364	0.31	0.000841798
FBXO31	2.30839e-08	-0.513451	0.117	0.158	0.000844894
ZC3H7A	2.31776e-08	0.283652	0.438	0.384	0.000848325
RMDN1	2.40252e-08	0.381377	0.256	0.207	0.000879346
CBFA2T3	2.46385e-08	0.34381	0.312	0.262	0.000901793
LRRFIP1	2.48053e-08	-0.0997119	0.988	0.986	0.000907898
CCDC149	2.48979e-08	0.354679	0.335	0.283	0.000911289
H1FX	2.51298e-08	-0.267913	0.738	0.75	0.000919777
ATP1A1	2.56808e-08	-0.234786	0.613	0.655	0.000939944
CD52	2.64106e-08	-0.0664834	0.928	0.953	0.000966655
TTC21B	2.73474e-08	0.483107	0.202	0.157	0.00100094
PDS5A	2.73896e-08	0.19455	0.655	0.608	0.00100249
DICER1	2.73935e-08	0.166792	0.68	0.633	0.00100263
ERGIC1	2.75313e-08	-0.273084	0.522	0.561	0.00100767
CREM	2.75425e-08	-0.282776	0.306	0.362	0.00100808
FAF1	2.77198e-08	0.192229	0.728	0.697	0.00101457
MOB1B	2.79212e-08	0.289706	0.397	0.342	0.00102194
GNAS	2.85571e-08	-0.1172	0.947	0.952	0.00104522
MTREX	2.86347e-08	0.29761	0.396	0.342	0.00104806
HOOK3	2.88279e-08	0.160137	0.822	0.799	0.00105513
COX5B	2.90112e-08	-0.103584	0.921	0.925	0.00106184
PGD	2.91211e-08	0.181746	0.785	0.751	0.00106586
LMTK2	2.91889e-08	0.349756	0.279	0.228	0.00106834
EIF1B	2.93008e-08	-0.220987	0.497	0.547	0.00107244
GTF2H2	2.93713e-08	0.59035	0.138	0.099	0.00107502
LMBR1	3.03584e-08	0.236704	0.463	0.404	0.00111115
ZBTB21	3.03725e-08	-0.418764	0.219	0.266	0.00111166
PDSS2	3.07364e-08	0.223874	0.535	0.482	0.00112498
GAPVD1	3.10867e-08	0.179656	0.571	0.522	0.0011378
CLEC12A	3.12481e-08	0.215991	0.887	0.878	0.00114371
ATP5MF	3.14066e-08	-0.129108	0.814	0.84	0.00114951
TRIO	3.16871e-08	0.208689	0.716	0.682	0.00115978
CAPN1	3.31214e-08	0.261085	0.455	0.404	0.00121228
CTNND1	3.32714e-08	0.315785	0.394	0.344	0.00121777
TPP2	3.33608e-08	0.241467	0.525	0.476	0.00122104
INO80	3.35175e-08	0.236704	0.498	0.442	0.00122677
POLR2J3	3.47172e-08	0.277623	0.42	0.37	0.00127068
CD37	3.51004e-08	-0.101172	0.906	0.92	0.00128471
ARL5B	3.63852e-08	-0.293617	0.187	0.237	0.00133173
GON4L	3.63931e-08	0.265922	0.466	0.413	0.00133202
MRTFA	3.64003e-08	0.128052	0.853	0.816	0.00133229
MAML3	3.65479e-08	0.130879	0.888	0.872	0.00133769
RAB27A	3.69889e-08	0.196741	0.769	0.742	0.00135383
ITPKC	3.70571e-08	-0.605066	0.071	0.104	0.00135633
YIPF4	3.71296e-08	0.203222	0.495	0.442	0.00135898
NFIC	3.76239e-08	0.23417	0.512	0.459	0.00137707
CTDSPL2	3.77472e-08	0.239876	0.394	0.337	0.00138159
CAPNS1	3.78566e-08	0.130677	0.812	0.789	0.00138559
PAG1	3.80148e-08	0.290534	0.534	0.483	0.00139138
MGAT5	3.84611e-08	0.267157	0.493	0.448	0.00140771
SF3B5	3.85798e-08	-0.150786	0.784	0.812	0.00141206
FBXO33	3.85844e-08	0.225368	0.517	0.461	0.00141223
NF1	3.86466e-08	0.209967	0.586	0.539	0.0014145
DEF6	3.93174e-08	0.298175	0.369	0.316	0.00143905
KIAA0930	3.98886e-08	0.20845	0.644	0.598	0.00145996
GPX4	4.04995e-08	-0.122341	0.915	0.932	0.00148232
PCBP2	4.08141e-08	0.109169	0.896	0.877	0.00149384
TRIM33	4.13404e-08	0.197733	0.597	0.544	0.0015131
SARAF	4.15652e-08	-0.144918	0.849	0.854	0.00152133
ATOX1	4.20093e-08	-0.2025	0.6	0.641	0.00153758
SLC2A6	4.48643e-08	0.350298	0.296	0.245	0.00164208
GADD45A	4.53767e-08	-0.618756	0.094	0.13	0.00166083
S100Z	4.64567e-08	0.281196	0.571	0.533	0.00170036
XKR6	4.71272e-08	0.564685	0.178	0.135	0.0017249
NUP107	4.76576e-08	0.490739	0.188	0.144	0.00174432
AC245014.3	4.90903e-08	-0.415384	0.272	0.32	0.00179675
FRMD4B	4.9284e-08	0.204227	0.736	0.705	0.00180384
CASC4	5.1052e-08	0.259251	0.513	0.466	0.00186855
TRAF3IP3	5.19778e-08	0.208444	0.646	0.605	0.00190244
RPL37A	5.19911e-08	-0.0803126	0.994	0.996	0.00190292
GMDS-DT	5.40481e-08	0.332905	0.334	0.286	0.00197821
CUL2	5.41417e-08	0.349733	0.302	0.253	0.00198164
MT1F	5.42771e-08	0.421278	0.163	0.121	0.00198659
CHCHD2	5.50037e-08	-0.10335	0.926	0.93	0.00201319
TSPAN4	5.50551e-08	-0.416381	0.182	0.228	0.00201507
C4orf3	5.50684e-08	-0.156479	0.77	0.795	0.00201556
ORC2	5.55731e-08	0.345826	0.224	0.176	0.00203403
LPXN	5.74014e-08	-0.299856	0.465	0.508	0.00210095
TBC1D9	5.74622e-08	-0.203537	0.565	0.611	0.00210317
RESF1	5.8258e-08	0.232709	0.561	0.516	0.0021323
CLASP1	5.83659e-08	0.179052	0.643	0.601	0.00213625
CPEB2	5.86348e-08	-0.377188	0.469	0.508	0.00214609
RAD23A	5.92416e-08	-0.256369	0.487	0.533	0.0021683
TAX1BP1	5.954e-08	0.135078	0.802	0.771	0.00217922
RHOT1	6.01598e-08	0.2239	0.575	0.535	0.00220191
RC3H1	6.14552e-08	0.148412	0.737	0.692	0.00224932
ATP5MPL	6.16766e-08	0.109242	0.939	0.922	0.00225743
ATM	6.20835e-08	0.209972	0.613	0.574	0.00227232
TMED5	6.24274e-08	-0.221071	0.585	0.624	0.00228491
RBMS1	6.37056e-08	0.139416	0.814	0.784	0.00233169
DDHD1	6.3776e-08	-0.330364	0.411	0.46	0.00233426
KMT2E	6.40348e-08	0.133791	0.844	0.826	0.00234374
ZNF207	6.40498e-08	0.148804	0.734	0.7	0.00234429
SLC30A7	6.50798e-08	0.220311	0.398	0.345	0.00238199
ZNF438	6.61834e-08	0.236445	0.589	0.547	0.00242238
TRIM24	6.68884e-08	0.337739	0.324	0.272	0.00244818
TRPS1	6.75615e-08	-0.128163	0.928	0.94	0.00247282
IP6K1	6.86434e-08	0.237483	0.434	0.381	0.00251242
PSMA4	6.93471e-08	0.187384	0.662	0.625	0.00253817
TEX41	6.95679e-08	-0.293933	0.087	0.123	0.00254626
LST1	6.99249e-08	-0.0637059	0.993	0.991	0.00255932
TTLL5	7.06135e-08	0.388359	0.272	0.225	0.00258453
OAT	7.44283e-08	-0.327066	0.32	0.371	0.00272415
ARRB1	7.53895e-08	0.148942	0.762	0.73	0.00275933
MTURN	7.54864e-08	-0.567359	0.129	0.168	0.00276288
UAP1L1	7.55779e-08	0.663183	0.11	0.076	0.00276623
BTG3	7.75009e-08	-0.527095	0.108	0.146	0.00283661
NUDT3	7.81667e-08	0.306983	0.313	0.261	0.00286098
UBXN7	7.81871e-08	0.259815	0.403	0.346	0.00286172
PBX3	7.89756e-08	0.228703	0.588	0.544	0.00289059
INTS8	7.91105e-08	0.353184	0.296	0.246	0.00289552
RILPL2	7.95809e-08	-0.181214	0.826	0.844	0.00291274
IRGQ	8.21416e-08	-0.437452	0.135	0.176	0.00300646
PFKFB3	8.28684e-08	-0.241445	0.472	0.523	0.00303307
RPS6KA2	8.56735e-08	0.391292	0.266	0.218	0.00313574
BEST1	8.636e-08	-0.389738	0.152	0.196	0.00316086
FOXJ3	8.65772e-08	0.228198	0.496	0.445	0.00316881
NFKBID	8.6678e-08	-0.260503	0.398	0.449	0.0031725
COPA	8.79276e-08	0.204569	0.672	0.637	0.00321824
DHX35	9.0543e-08	0.476659	0.135	0.097	0.00331396
CPEB4	9.065e-08	0.202253	0.6	0.543	0.00331788
ZHX3	9.25021e-08	0.642544	0.122	0.087	0.00338567
GBP2	9.27362e-08	0.333916	0.409	0.36	0.00339424
MIA2	9.32702e-08	0.291191	0.446	0.401	0.00341378
PKN2	9.44659e-08	0.139799	0.833	0.8	0.00345755
KLHL5	9.6473e-08	0.273789	0.396	0.344	0.00353101
SNHG1	9.69766e-08	-0.423607	0.137	0.179	0.00354944
MBD2	9.78679e-08	0.154731	0.779	0.74	0.00358206
DCAF5	9.79183e-08	0.258507	0.46	0.411	0.00358391
PTEN	9.84448e-08	0.0726716	0.895	0.878	0.00360318
AC073332.1	9.95209e-08	-0.35808	0.139	0.181	0.00364256
HM13	1.0083e-07	0.138252	0.785	0.749	0.00369048
RAB12	1.02949e-07	0.248353	0.378	0.323	0.00376805
TMEM65	1.03208e-07	0.224986	0.418	0.365	0.00377753
CHFR	1.03908e-07	0.250896	0.394	0.338	0.00380312
GRINA	1.0411e-07	-0.201791	0.552	0.606	0.00381053
SPART	1.05264e-07	-0.312319	0.273	0.323	0.00385277
RPS5	1.06915e-07	-0.0967086	0.945	0.95	0.00391321
RIOK3	1.07788e-07	0.193098	0.719	0.692	0.00394515
ANXA11	1.07962e-07	-0.184118	0.715	0.744	0.00395153
KRTCAP2	1.08907e-07	-0.158776	0.708	0.74	0.00398611
GNG5	1.08948e-07	-0.090613	0.937	0.942	0.00398761
NLK	1.09574e-07	0.25202	0.418	0.366	0.0040105
CWF19L1	1.12021e-07	0.326606	0.239	0.191	0.00410007
DNAJB2	1.13081e-07	-0.47794	0.126	0.165	0.00413888
ETNK1	1.13916e-07	0.219611	0.504	0.455	0.00416943
VASH1	1.14309e-07	0.456703	0.151	0.111	0.00418382
STAU2	1.14558e-07	0.302793	0.411	0.363	0.00419293
TMEM41B	1.15966e-07	0.306824	0.252	0.203	0.00424446
FBXO28	1.17836e-07	0.3097	0.295	0.245	0.00431291
RNF168	1.18557e-07	0.324394	0.351	0.302	0.00433931
NOP10	1.21067e-07	-0.121587	0.834	0.846	0.00443117
RAB2A	1.2152e-07	0.0947918	0.878	0.85	0.00444774
SNAPC3	1.23463e-07	0.327796	0.31	0.263	0.00451888
TDRD7	1.24206e-07	0.374627	0.209	0.164	0.00454605
PANK2	1.24639e-07	0.197478	0.558	0.511	0.00456193
NR3C1	1.24867e-07	0.149662	0.819	0.791	0.00457025
HSPA4	1.26814e-07	0.262699	0.382	0.33	0.0046415
DCAF7	1.28773e-07	0.231163	0.488	0.442	0.00471322
AKT3	1.29556e-07	0.380514	0.291	0.244	0.00474188
SCO2	1.30895e-07	0.246346	0.401	0.345	0.00479087
LRRC75A	1.32317e-07	-0.555316	0.074	0.106	0.00484295
ZNF782	1.32339e-07	0.557309	0.113	0.079	0.00484374
TRPM7	1.36623e-07	0.207598	0.535	0.485	0.00500055
IPMK	1.39173e-07	-0.179852	0.606	0.654	0.00509386
MBNL2	1.39251e-07	-0.257437	0.502	0.544	0.00509673
RNH1	1.43483e-07	-0.132113	0.817	0.844	0.00525162
ZNF770	1.46571e-07	0.4535	0.145	0.106	0.00536463
EZH2	1.47074e-07	-0.407679	0.329	0.376	0.00538306
ARRDC3	1.47296e-07	-0.192774	0.338	0.396	0.00539119
MTMR9	1.49234e-07	0.403144	0.212	0.167	0.00546211
EIF3J	1.49453e-07	-0.261271	0.473	0.521	0.00547013
PPP3CA	1.49565e-07	0.120805	0.89	0.878	0.00547424
COA1	1.5066e-07	0.266776	0.416	0.369	0.0055143
NEU1	1.54044e-07	-0.309623	0.267	0.319	0.00563815
RUNX1	1.54272e-07	-0.134177	0.869	0.889	0.0056465
ULK4	1.54708e-07	0.346543	0.302	0.255	0.00566248
ARHGEF6	1.55641e-07	0.245386	0.48	0.429	0.0056966
ZCCHC8	1.55878e-07	-0.304823	0.324	0.373	0.0057053
RPS14	1.56862e-07	-0.0566919	1	1	0.00574131
NME1	1.59916e-07	-0.398097	0.164	0.207	0.00585309
SLC49A4	1.60478e-07	0.248154	0.631	0.598	0.00587366
TMOD2	1.61365e-07	0.356771	0.239	0.193	0.00590611
DOP1A	1.61567e-07	0.341391	0.296	0.247	0.00591352
TOMM5	1.63822e-07	-0.210003	0.431	0.487	0.00599606
ARHGEF18	1.65593e-07	0.237901	0.504	0.457	0.00606087
RPS3	1.66001e-07	-0.0626355	0.995	0.996	0.00607579
RCOR3	1.6659e-07	0.272521	0.441	0.393	0.00609737
PSME2	1.66959e-07	0.231465	0.683	0.658	0.00611086
MDM2	1.68984e-07	-0.278881	0.448	0.496	0.00618499
RAB8B	1.70268e-07	0.145306	0.779	0.742	0.00623198
UTP18	1.70567e-07	0.221655	0.331	0.282	0.00624291
EXOC2	1.72088e-07	0.288887	0.337	0.285	0.00629861
ACPP	1.78048e-07	0.271308	0.328	0.276	0.00651674
LMAN2	1.80418e-07	-0.164977	0.626	0.662	0.00660348
MFSD14B	1.8349e-07	0.157779	0.619	0.566	0.00671591
PLIN3	1.85886e-07	0.223587	0.602	0.571	0.0068036
MIB1	1.87195e-07	0.280514	0.352	0.302	0.00685152
MSR1	1.91793e-07	0.510812	0.143	0.105	0.00701983
ALPK1	1.95763e-07	0.271609	0.396	0.349	0.00716514
SYNJ1	1.99274e-07	0.257032	0.43	0.381	0.00729361
DDT	2.00004e-07	-0.140284	0.717	0.757	0.00732035
NUP133	2.01239e-07	0.371707	0.213	0.168	0.00736556
KLHL15	2.02215e-07	-0.312954	0.332	0.38	0.00740125
ARHGAP30	2.03005e-07	0.145275	0.746	0.709	0.0074302
R3HDM1	2.03314e-07	0.247719	0.475	0.426	0.00744149
NFIL3	2.07054e-07	-0.203981	0.605	0.644	0.0075784
TG	2.08153e-07	-0.442356	0.134	0.174	0.0076186
KLF7	2.09446e-07	0.191903	0.604	0.556	0.00766593
MRPL18	2.10059e-07	-0.317742	0.316	0.363	0.00768836
KPNA6	2.13453e-07	0.222706	0.432	0.384	0.0078126
UBE2Q2	2.18922e-07	0.25841	0.384	0.331	0.00801277
CELF2	2.19632e-07	0.0621992	0.982	0.975	0.00803874
CMSS1	2.21225e-07	-0.386685	0.117	0.155	0.00809706
AP003086.1	2.22678e-07	-0.217405	0.414	0.467	0.00815024
RB1	2.23157e-07	0.181911	0.773	0.746	0.00816778
CDK19	2.27551e-07	0.190807	0.663	0.621	0.0083286
RHOU	2.28635e-07	0.407359	0.167	0.127	0.00836827
PPM1B	2.29533e-07	0.149156	0.648	0.602	0.00840113
YLPM1	2.31108e-07	0.260973	0.362	0.311	0.00845878
DIS3	2.32675e-07	0.338107	0.227	0.18	0.00851613
ANO10	2.34679e-07	0.29583	0.403	0.354	0.00858947
ADRB2	2.34693e-07	-0.512895	0.088	0.123	0.00858998
KIF13B	2.37018e-07	0.179509	0.62	0.573	0.00867509
DRAIC	2.41427e-07	-0.402919	0.127	0.167	0.00883646
MAD1L1	2.42728e-07	0.257842	0.466	0.42	0.00888408
MRPS27	2.43469e-07	0.409224	0.202	0.159	0.0089112
EML4	2.44797e-07	0.204215	0.552	0.499	0.00895983
ASAH1	2.46993e-07	-0.114835	0.899	0.907	0.00904019
CAPRIN1	2.47606e-07	0.185295	0.578	0.53	0.00906263
METTL26	2.48287e-07	-0.257252	0.364	0.417	0.00908756
SLC19A2	2.51088e-07	-0.54241	0.103	0.138	0.00919008
HLA-DPB1	2.53075e-07	-0.267763	0.7	0.72	0.00926281
VTA1	2.61951e-07	0.32495	0.3	0.253	0.00958766
MOB3A	2.64692e-07	-0.159831	0.718	0.742	0.00968799
TMEM35B	2.7042e-07	-0.336383	0.213	0.259	0.00989765
SSR4	2.71992e-07	-0.114362	0.858	0.86	0.00995519
FCN1	2.76764e-07	0.0763733	0.998	0.998	0.0101298
MTHFS	2.78737e-07	0.284606	0.345	0.297	0.0102021
ERCC6L2	2.79558e-07	0.329051	0.271	0.222	0.0102321
AKR1B1	2.82328e-07	-0.396923	0.173	0.217	0.0103335
PAFAH1B1	2.8576e-07	0.135173	0.773	0.744	0.0104591
SHKBP1	2.8664e-07	0.17193	0.642	0.599	0.0104913
CYB5R4	2.88958e-07	0.155805	0.708	0.673	0.0105762
UPF2	2.93894e-07	0.186128	0.519	0.467	0.0107568
CTDNEP1	2.95095e-07	0.20533	0.54	0.497	0.0108008
NUDT9	2.96193e-07	-0.523252	0.088	0.122	0.010841
HDAC1	2.98616e-07	0.284484	0.347	0.297	0.0109296
AC025171.1	3.05975e-07	-0.345734	0.117	0.155	0.011199
SLC16A7	3.06233e-07	0.282899	0.357	0.307	0.0112084
SELENOW	3.10192e-07	-0.20282	0.549	0.587	0.0113533
TASOR	3.11042e-07	0.215873	0.436	0.382	0.0113845
JMY	3.11445e-07	-0.452209	0.182	0.224	0.0113992
LYRM1	3.15093e-07	-0.359681	0.17	0.214	0.0115327
PPIB	3.15827e-07	-0.152355	0.798	0.82	0.0115596
JOSD1	3.17429e-07	-0.263613	0.27	0.322	0.0116182
IL13RA1	3.23516e-07	-0.214551	0.584	0.621	0.011841
AC119396.1	3.24364e-07	0.415185	0.212	0.169	0.0118721
COMMD10	3.35313e-07	0.23481	0.607	0.566	0.0122728
SLC39A9	3.37723e-07	0.275358	0.272	0.224	0.012361
FBXW8	3.41306e-07	-0.356132	0.162	0.204	0.0124921
TTF2	3.4443e-07	0.51991	0.144	0.107	0.0126065
AP4E1	3.45413e-07	0.324176	0.236	0.19	0.0126425
SIRPB2	3.45952e-07	0.166888	0.692	0.646	0.0126622
BTAF1	3.46589e-07	-0.22508	0.621	0.65	0.0126855
CCDC91	3.47404e-07	0.218191	0.613	0.578	0.0127153
NKTR	3.47653e-07	0.190993	0.531	0.485	0.0127244
SNHG12	3.48229e-07	-0.424816	0.101	0.137	0.0127455
ZFR	3.5441e-07	0.14133	0.676	0.633	0.0129718
AC106865.2	3.57854e-07	-0.394097	0.117	0.156	0.0130978
MGAT1	3.59508e-07	-0.150526	0.76	0.778	0.0131584
CLIP4	3.63466e-07	-0.271873	0.445	0.493	0.0133032
OIP5-AS1	3.65295e-07	0.245089	0.397	0.351	0.0133702
AGPS	3.70674e-07	0.200728	0.502	0.452	0.013567
CD84	3.77693e-07	0.319654	0.275	0.226	0.0138239
SESN3	3.80437e-07	0.329348	0.348	0.302	0.0139244
TYMP	3.81098e-07	0.114936	0.979	0.966	0.0139486
NSF	3.85068e-07	0.306009	0.402	0.358	0.0140939
SH2B3	3.87581e-07	0.167504	0.61	0.561	0.0141859
U2SURP	3.90575e-07	0.219173	0.516	0.471	0.0142954
SHPRH	3.9274e-07	0.324227	0.271	0.225	0.0143747
SNX3	3.92874e-07	-0.139256	0.798	0.82	0.0143796
MARS	3.93775e-07	0.331899	0.323	0.278	0.0144126
CD164	3.94172e-07	-0.145386	0.765	0.782	0.0144271
PAPSS1	3.97943e-07	0.250182	0.394	0.343	0.0145651
C1orf56	4.01538e-07	-0.42584	0.13	0.169	0.0146967
INPP5F	4.11041e-07	0.484647	0.178	0.139	0.0150445
PRMT3	4.17341e-07	0.306945	0.237	0.191	0.0152751
LRBA	4.23392e-07	0.245373	0.446	0.398	0.0154966
NDST1	4.24151e-07	0.298157	0.279	0.231	0.0155243
ZNF503	4.27259e-07	-0.634724	0.089	0.121	0.0156381
MAP4K3	4.30779e-07	0.206679	0.465	0.411	0.0157669
CLN5	4.33571e-07	-0.352906	0.147	0.188	0.0158691
PHF20L1	4.39837e-07	0.167997	0.625	0.582	0.0160985
TUBA1C	4.40073e-07	0.245254	0.429	0.384	0.0161071
CNTLN	4.40989e-07	0.297138	0.405	0.361	0.0161406
ABHD18	4.42363e-07	0.286228	0.337	0.29	0.0161909
RAD51B	4.42869e-07	0.311162	0.496	0.456	0.0162095
NOL7	4.45528e-07	-0.210236	0.447	0.496	0.0163068
SNRPD2	4.49376e-07	-0.167898	0.653	0.682	0.0164476
C6orf89	4.52738e-07	0.269146	0.272	0.224	0.0165707
FAM222B	4.55408e-07	0.380254	0.279	0.235	0.0166684
CAMK2G	4.6309e-07	0.241476	0.335	0.285	0.0169496
IPCEF1	4.6953e-07	0.205304	0.624	0.583	0.0171853
FHL3	4.70279e-07	0.3845	0.234	0.191	0.0172127
ENTPD4	4.70641e-07	0.255834	0.307	0.258	0.0172259
EXOC5	4.72849e-07	0.307086	0.294	0.247	0.0173068
NCF2	4.7289e-07	0.11883	0.945	0.936	0.0173083
MTMR4	4.88261e-07	0.366199	0.125	0.09	0.0178708
KIAA0355	4.88918e-07	0.447399	0.16	0.122	0.0178949
CHORDC1	4.89048e-07	-0.334284	0.212	0.259	0.0178996
SUFU	4.89188e-07	0.225768	0.456	0.409	0.0179048
NR2C1	4.9231e-07	0.426293	0.18	0.141	0.018019
LIX1L-AS1	4.96177e-07	-0.4953	0.075	0.106	0.0181606
REX1BD	4.97612e-07	-0.174413	0.523	0.571	0.0182131
ITGAM	4.99661e-07	0.144314	0.787	0.757	0.0182881
HSBP1	5.09397e-07	-0.144302	0.749	0.78	0.0186444
NUP54	5.10134e-07	0.401419	0.248	0.205	0.0186714
DDX46	5.15561e-07	0.173883	0.653	0.612	0.01887
PARVB	5.17928e-07	-0.248389	0.456	0.497	0.0189567
GNAL	5.21194e-07	-0.475115	0.072	0.103	0.0190762
GPD2	5.22688e-07	0.240278	0.489	0.439	0.0191309
CRK	5.29414e-07	0.222319	0.462	0.409	0.0193771
HTRA1	5.29887e-07	0.641078	0.102	0.071	0.0193944
TMEM63B	5.3662e-07	-0.391855	0.135	0.175	0.0196408
PTDSS1	5.41821e-07	0.205481	0.387	0.336	0.0198312
KLHL22	5.42247e-07	0.41016	0.178	0.138	0.0198468
SLC9A6	5.44689e-07	0.319583	0.211	0.168	0.0199362
MAN1A2	5.55654e-07	0.205014	0.488	0.441	0.0203375
PHPT1	5.55963e-07	-0.249612	0.512	0.554	0.0203488
GM2A	5.60312e-07	-0.294171	0.356	0.402	0.020508
PDCD6IP	5.6438e-07	0.162779	0.678	0.639	0.0206569
PPP4R3A	5.75458e-07	-0.235628	0.563	0.6	0.0210624
ETS2	5.77343e-07	-0.21434	0.535	0.587	0.0211313
FKBP8	5.78272e-07	0.16437	0.666	0.617	0.0211653
ST3GAL6	5.84075e-07	0.282121	0.364	0.318	0.0213777
SS18	5.89993e-07	0.249569	0.414	0.367	0.0215943
SLC7A6	5.92335e-07	0.296718	0.249	0.203	0.02168
TAX1BP3	5.96854e-07	0.330008	0.254	0.212	0.0218455
UBE2E3	5.97158e-07	0.202395	0.509	0.455	0.0218566
NCOA4	6.00926e-07	-0.15328	0.789	0.809	0.0219945
EIF2B2	6.1689e-07	0.442355	0.132	0.097	0.0225788
RNF145	6.18462e-07	0.285416	0.399	0.354	0.0226363
SNX12	6.27651e-07	0.524098	0.113	0.08	0.0229727
MAP4	6.44782e-07	0.258412	0.55	0.515	0.0235997
TOR3A	6.4714e-07	-0.273024	0.231	0.28	0.023686
PCCA	6.59405e-07	0.305337	0.436	0.392	0.0241349
WIPF1	6.68608e-07	0.152454	0.82	0.789	0.0244717
TMTC4	6.81841e-07	0.43461	0.136	0.099	0.024956
CDC42	6.83942e-07	-0.11134	0.952	0.954	0.025033
GANC	6.92838e-07	0.350663	0.271	0.229	0.0253586
ZNF706	6.96991e-07	-0.167915	0.646	0.688	0.0255106
ST13	6.9902e-07	-0.204407	0.505	0.545	0.0255848
YY1AP1	7.01471e-07	0.195666	0.469	0.422	0.0256745
ADAR	7.04122e-07	0.206661	0.535	0.484	0.0257716
PSMC6	7.05178e-07	0.193622	0.483	0.438	0.0258102
CAPZB	7.18215e-07	0.112097	0.925	0.914	0.0262874
TMEM33	7.43487e-07	0.214765	0.46	0.413	0.0272124
WDR41	7.46414e-07	0.304286	0.275	0.23	0.0273195
ZDHHC1	7.60214e-07	-0.496641	0.115	0.15	0.0278246
NUP160	7.60816e-07	0.317946	0.246	0.202	0.0278466
MAP7D1	7.61233e-07	0.211002	0.487	0.443	0.0278619
ALMS1	7.65387e-07	0.382664	0.186	0.146	0.0280139
TMSB10	7.75473e-07	-0.0383655	1	1	0.0283831
EIF3L	7.76495e-07	0.113555	0.798	0.777	0.0284205
GCNT2	7.79577e-07	0.296767	0.4	0.353	0.0285333
WDR20	7.90564e-07	0.247046	0.395	0.346	0.0289354
NUP210	7.9562e-07	0.268778	0.388	0.342	0.0291205
OGA	7.9785e-07	0.167068	0.61	0.565	0.0292021
ZNF668	7.99448e-07	-0.495012	0.085	0.117	0.0292606
PCNX2	8.00524e-07	0.350815	0.248	0.203	0.0293
SPPL2A	8.08522e-07	0.210255	0.578	0.543	0.0295927
SFSWAP	8.09689e-07	0.222562	0.442	0.391	0.0296354
DHX8	8.37443e-07	0.315368	0.288	0.243	0.0306512
EIF4G1	8.41318e-07	0.189797	0.517	0.474	0.0307931
SP110	8.51212e-07	0.217068	0.559	0.52	0.0311552
ISG20	8.52994e-07	-0.530414	0.127	0.164	0.0312204
KIF1B	8.54316e-07	0.210052	0.691	0.665	0.0312688
RNPC3	8.70663e-07	0.356242	0.273	0.23	0.0318671
TRAPPC11	8.72766e-07	0.271212	0.394	0.35	0.0319441
CD47	9.14812e-07	0.198788	0.547	0.497	0.033483
VPS26A	9.21892e-07	0.222679	0.479	0.435	0.0337422
CSNK2A1	9.44427e-07	0.258618	0.452	0.407	0.034567
DCP2	9.44692e-07	0.197247	0.526	0.476	0.0345767
PHF3	9.45547e-07	0.183082	0.565	0.523	0.034608
PSMD1	9.56736e-07	0.222641	0.492	0.448	0.0350175
POU2F1	9.76564e-07	0.194675	0.469	0.417	0.0357432
ASRGL1	9.80535e-07	0.37565	0.228	0.187	0.0358886
CS	1.01618e-06	0.286366	0.335	0.289	0.0371931
RNF4	1.03421e-06	0.282855	0.34	0.293	0.0378531
TRRAP	1.04579e-06	0.299433	0.338	0.291	0.0382771
GTF2I	1.05023e-06	0.159044	0.719	0.68	0.0384396
AMFR	1.06948e-06	0.187089	0.404	0.353	0.0391442
EMP3	1.07223e-06	0.100171	0.984	0.979	0.0392447
NGRN	1.0737e-06	-0.483509	0.123	0.159	0.0392986
PDE8A	1.09256e-06	0.23454	0.484	0.442	0.0399887
SMC3	1.09344e-06	0.235699	0.328	0.281	0.040021
CC2D2B	1.09401e-06	0.649228	0.107	0.076	0.040042
EIF5	1.10799e-06	-0.133535	0.797	0.82	0.0405536
DDX6	1.11788e-06	0.197157	0.493	0.445	0.0409155
PPP4R3B	1.13007e-06	0.22038	0.541	0.5	0.0413618
RUNX3	1.14001e-06	-0.282851	0.202	0.247	0.0417255
NIPSNAP2	1.14178e-06	0.187781	0.474	0.427	0.0417904
SLC5A3	1.14703e-06	0.490185	0.102	0.071	0.0419823
CBWD1	1.14847e-06	0.401502	0.204	0.164	0.042035
TDRD9	1.15119e-06	0.498961	0.201	0.163	0.0421348
GLMN	1.15233e-06	0.496635	0.135	0.101	0.0421765
ZNF846	1.17418e-06	0.371314	0.224	0.182	0.0429761
UBA52	1.17515e-06	-0.0465613	0.998	0.998	0.0430116
AP2A1	1.18352e-06	0.208466	0.468	0.427	0.0433182
ZNF429	1.20741e-06	-0.358783	0.166	0.207	0.0441923
PEX14	1.22937e-06	0.314925	0.354	0.309	0.0449963
CDC37	1.25964e-06	-0.171822	0.601	0.634	0.0461041
HIVEP2	1.26932e-06	-0.220631	0.266	0.316	0.0464583
TPRA1	1.2777e-06	-0.378295	0.171	0.212	0.0467652
RPN1	1.2793e-06	0.211944	0.544	0.507	0.0468237
BTBD11	1.28211e-06	-0.307546	0.23	0.274	0.0469266
TEP1	1.2975e-06	0.331877	0.261	0.218	0.0474899
ADK	1.30258e-06	-0.149419	0.712	0.74	0.0476759
CDK6	1.30529e-06	0.322134	0.259	0.215	0.0477748
TAP1	1.3254e-06	0.268171	0.312	0.265	0.0485109
VTI1A	1.32754e-06	0.134234	0.84	0.82	0.0485891
GSR	1.33079e-06	0.252593	0.357	0.31	0.0487081
ATG13	1.34585e-06	0.284966	0.304	0.259	0.0492594
VRK2	1.35039e-06	0.27625	0.349	0.308	0.0494255
AMMECR1	1.35067e-06	0.375329	0.156	0.12	0.0494357
MPHOSPH9	1.36196e-06	0.426013	0.169	0.132	0.0498491
JPX	1.37462e-06	0.274074	0.442	0.402	0.0503126
TEDC1	1.38444e-06	-0.341526	0.119	0.155	0.0506717
TUBGCP3	1.39856e-06	0.198421	0.411	0.361	0.0511887
CDK12	1.39904e-06	0.220676	0.464	0.411	0.0512063
NOL10	1.40122e-06	0.260572	0.332	0.288	0.051286
CDK8	1.40728e-06	0.272836	0.313	0.268	0.0515079
DYNC1H1	1.41679e-06	0.147984	0.644	0.603	0.0518558
QKI	1.41697e-06	-0.102934	0.98	0.985	0.0518625
AP2A2	1.42148e-06	0.245712	0.42	0.373	0.0520275
SGK3	1.42574e-06	0.142643	0.796	0.767	0.0521836
RBM41	1.47081e-06	0.480789	0.152	0.117	0.0538331
PARL	1.48224e-06	0.218402	0.531	0.49	0.0542513
ACO2	1.49398e-06	0.253323	0.404	0.359	0.0546813
LYPLA1	1.50448e-06	0.194897	0.555	0.514	0.0550655
SLC7A1	1.5724e-06	-0.412203	0.155	0.193	0.0575516
BTBD19	1.57356e-06	-0.316969	0.146	0.186	0.0575938
EXOC1	1.57769e-06	0.189085	0.411	0.361	0.0577451
WASHC4	1.58025e-06	0.13858	0.733	0.701	0.0578386
CNOT6	1.59175e-06	0.260484	0.295	0.249	0.0582595
KANSL2	1.6305e-06	0.429613	0.199	0.159	0.0596778
ARID5A	1.65308e-06	-0.278068	0.351	0.396	0.0605042
ZEB2-AS1	1.65413e-06	-0.477713	0.105	0.139	0.0605429
CD53	1.65442e-06	-0.10879	0.916	0.92	0.0605533
AC011603.2	1.67142e-06	0.367042	0.138	0.102	0.0611756
NLN	1.68074e-06	0.286363	0.312	0.266	0.0615167
MSMO1	1.6895e-06	0.521666	0.116	0.085	0.0618373
CRYL1	1.69103e-06	0.31297	0.237	0.195	0.0618933
MMS19	1.69569e-06	0.36238	0.207	0.167	0.0620638
DHX29	1.70427e-06	0.273255	0.309	0.263	0.0623778
DUSP10	1.70625e-06	-0.35959	0.21	0.253	0.0624504
ZFAS1	1.70934e-06	-0.109268	0.924	0.929	0.0625635
MCTP1	1.73719e-06	-0.167761	0.905	0.913	0.0635829
ZHX2	1.78617e-06	-0.318433	0.184	0.226	0.0653758
CHST15	1.78709e-06	-0.173259	0.679	0.714	0.0654093
SGK1	1.78919e-06	-0.314331	0.309	0.353	0.0654863
PFKFB4	1.80685e-06	0.261277	0.316	0.266	0.0661326
VOPP1	1.82551e-06	0.259621	0.405	0.363	0.0668155
MIER1	1.86604e-06	0.174557	0.681	0.645	0.0682991
LAMTOR5-AS1	1.86813e-06	0.350432	0.165	0.128	0.0683754
[truncated: 6,137 more rows]

## Sheet: BAF312 CD16+ Monocytes D3vD1
Gene	p_val	avg_log2FC	pct.1	pct.2	p_val_adj
FOS	1.6661e-78	-0.900068	0.952	0.978	6.09809e-74
DUSP1	2.66075e-71	-0.560577	0.996	0.996	9.7386e-67
EIF1	2.18727e-62	-0.375813	0.998	1	8.00564e-58
CXCR4	2.86322e-49	-1.73325	0.299	0.558	1.04797e-44
JUNB	6.36276e-49	-0.545025	0.991	0.999	2.32883e-44
UBC	2.38336e-47	-0.430351	0.995	0.999	8.72334e-43
TSC22D3	2.75358e-44	-0.5829	0.935	0.972	1.00784e-39
JUN	9.81968e-43	-0.964588	0.785	0.877	3.5941e-38
MTRNR2L12	1.34152e-41	-0.544309	0.974	0.994	4.91008e-37
IER2	2.16857e-41	-0.730531	0.907	0.966	7.9372e-37
COTL1	8.13515e-40	0.296121	1	1	2.97755e-35
MT-ND5	3.2778e-36	0.325607	0.998	1	1.19971e-31
BTG1	1.05155e-35	-0.519175	0.931	0.979	3.84879e-31
KLF6	5.51933e-35	-0.671009	0.932	0.972	2.02013e-30
FOSB	7.43714e-33	-0.727317	0.705	0.858	2.72207e-28
HLA-C	2.62457e-32	-0.279379	0.997	1	9.60617e-28
TEX14	3.38583e-32	-1.09241	0.662	0.808	1.23925e-27
NFKBIA	1.8308e-31	-0.764923	0.796	0.873	6.7009e-27
ACTB	1.8535e-31	0.242503	1	1	6.78401e-27
ZFAS1	1.9868e-31	-0.451473	0.947	0.977	7.2719e-27
ATF3	2.139e-31	-1.01879	0.409	0.618	7.82897e-27
LYST	2.44982e-31	0.420417	0.989	0.988	8.9666e-27
ARL4A	3.15698e-31	-0.967325	0.492	0.691	1.15549e-26
ABCA1	1.13328e-30	-1.40716	0.209	0.427	4.14791e-26
RIPOR2	2.71235e-30	0.514094	0.983	0.962	9.92747e-26
AKIRIN2	1.3662e-29	-0.710194	0.662	0.819	5.00043e-25
MAP3K1	3.82449e-29	0.522756	0.957	0.92	1.3998e-24
SOD2	3.12879e-28	-0.67866	0.855	0.941	1.14517e-23
IKZF1	3.20861e-28	0.653619	0.941	0.887	1.17438e-23
MCL1	3.56754e-28	-0.518517	0.834	0.934	1.30576e-23
PPP1R15A	8.6862e-28	-0.775782	0.655	0.792	3.17924e-23
JUND	3.64218e-27	-0.38136	0.982	0.989	1.33308e-22
RNF144B	6.1387e-27	-0.547839	0.798	0.932	2.24683e-22
IRS2	1.157e-26	-0.959529	0.399	0.593	4.23473e-22
PSAP	1.35118e-26	0.234452	0.999	0.999	4.94545e-22
CD37	1.67814e-26	-0.408675	0.944	0.977	6.14217e-22
CLK1	2.03908e-26	-0.750889	0.598	0.766	7.46324e-22
HSPH1	5.24932e-26	-1.38937	0.382	0.566	1.9213e-21
DDX5	6.0645e-26	-0.350906	0.984	0.994	2.21967e-21
AC007952.4	1.63807e-25	-0.752031	0.67	0.797	5.99549e-21
RGS2	1.97973e-25	-0.692786	0.703	0.835	7.24602e-21
ZFP36	2.32527e-25	-0.48274	0.868	0.933	8.51072e-21
CAP1	4.56084e-25	0.364736	0.979	0.975	1.66931e-20
SERP1	1.24348e-24	-0.316289	0.967	0.982	4.55127e-20
RPS27	1.33194e-24	-0.200695	0.999	1	4.87503e-20
SLC31A2	2.16925e-24	-0.802644	0.513	0.697	7.93966e-20
ITGAM	2.27486e-24	0.986798	0.554	0.359	8.32623e-20
PMAIP1	3.02938e-24	-0.963458	0.344	0.544	1.10878e-19
LCP1	3.78809e-24	0.318989	0.995	0.994	1.38648e-19
NR4A2	4.23719e-24	-0.847149	0.449	0.641	1.55085e-19
MT-ND4	8.89884e-24	0.248137	1	1	3.25706e-19
YPEL5	1.49325e-23	-0.592322	0.805	0.891	5.46545e-19
AC009313.1	1.81747e-23	-1.81627	0.08	0.226	6.65212e-19
CD83	2.06678e-23	-0.45409	0.895	0.932	7.56462e-19
CTSC	4.47466e-23	-0.529404	0.82	0.898	1.63777e-18
CYBB	4.65879e-23	0.403634	0.97	0.934	1.70516e-18
AC022217.3	5.50295e-23	-0.602261	0.738	0.84	2.01414e-18
PTPRC	5.62666e-23	0.24985	0.999	0.999	2.05941e-18
CROCC	8.21173e-23	-0.747331	0.528	0.682	3.00557e-18
PPM1F	9.84792e-23	0.704755	0.677	0.501	3.60444e-18
CCNL1	1.11312e-22	-0.541829	0.856	0.917	4.07413e-18
CALHM6	1.14358e-22	-0.55522	0.795	0.893	4.18561e-18
HSPA1B	1.3136e-22	-2.28913	0.085	0.227	4.80789e-18
S100A4	1.35335e-22	0.249669	1	1	4.95339e-18
LSP1	2.75654e-22	0.556881	0.887	0.824	1.00892e-17
HLA-F	3.86868e-22	-0.511975	0.731	0.858	1.41598e-17
TNFRSF1B	4.33828e-22	0.313879	0.992	0.993	1.58785e-17
FTH1	7.29885e-22	-0.205493	1	1	2.67145e-17
DOCK8	8.1538e-22	0.352683	0.989	0.971	2.98437e-17
HLA-E	2.07402e-21	-0.309416	0.989	0.996	7.59112e-17
C9orf72	2.1925e-21	-0.476024	0.832	0.926	8.02475e-17
SREBF2	3.00819e-21	1.07121	0.534	0.358	1.10103e-16
PPDPF	3.33853e-21	-0.412513	0.85	0.96	1.22194e-16
HECA	3.67182e-21	-0.584577	0.75	0.847	1.34392e-16
MALAT1	4.48325e-21	-0.343759	1	1	1.64091e-16
ECE1	5.51623e-21	1.09097	0.463	0.279	2.01899e-16
RABGEF1	6.43536e-21	-0.537542	0.826	0.898	2.35541e-16
ARIH1	6.68298e-21	-0.538214	0.855	0.927	2.44604e-16
RPS19	6.72475e-21	-0.226014	1	1	2.46133e-16
VCAN	8.66516e-21	0.952542	0.745	0.62	3.17153e-16
ZBTB7A	1.394e-20	0.502879	0.891	0.806	5.10217e-16
MS4A7	2.18361e-20	-0.429172	0.92	0.97	7.99221e-16
C12orf57	2.31426e-20	-0.671566	0.549	0.722	8.47043e-16
ELF1	2.89722e-20	-0.419839	0.945	0.97	1.06041e-15
PELI1	3.57588e-20	-0.825255	0.624	0.755	1.30881e-15
DNAJB1	4.50861e-20	-0.842479	0.35	0.532	1.6502e-15
HIST1H1C	5.33905e-20	-0.884842	0.419	0.587	1.95415e-15
OTUD1	8.96399e-20	-0.919233	0.41	0.573	3.28091e-15
AC020916.1	9.53425e-20	-0.616988	0.645	0.763	3.48963e-15
CXCL8	1.38506e-19	-1.66387	0.109	0.251	5.06946e-15
RRP12	1.50673e-19	-0.715686	0.667	0.79	5.51479e-15
SH3BGRL3	1.51187e-19	0.233221	1	0.999	5.53361e-15
AL021155.5	1.55179e-19	-0.89258	0.286	0.466	5.67969e-15
JMY	3.83432e-19	-1.20565	0.202	0.364	1.4034e-14
ATP2B1-AS1	4.92226e-19	-0.544626	0.706	0.842	1.8016e-14
MYO1F	4.93446e-19	0.335948	0.977	0.961	1.80606e-14
TIPARP	5.16719e-19	-1.14825	0.343	0.506	1.89124e-14
JMJD1C	6.46714e-19	-0.397583	0.962	0.985	2.36704e-14
AL499604.1	9.55427e-19	-0.953825	0.216	0.383	3.49696e-14
HES1	9.61392e-19	-1.31161	0.163	0.313	3.51879e-14
IRAK3	1.25113e-18	-0.375118	0.943	0.97	4.57927e-14
S100A8	1.42269e-18	1.01026	0.908	0.882	5.2072e-14
HES4	1.53638e-18	-0.546473	0.527	0.72	5.6233e-14
HSP90AA1	1.62936e-18	-0.369267	0.974	0.984	5.96362e-14
APOBEC3A	2.17163e-18	0.782502	0.731	0.626	7.94838e-14
SAMSN1	3.07133e-18	-0.343187	0.773	0.907	1.12414e-13
S100A9	3.14741e-18	0.876784	0.985	0.978	1.15198e-13
NACA	4.00727e-18	-0.235837	0.998	1	1.4667e-13
EFCAB2	4.28438e-18	-0.814787	0.332	0.502	1.56813e-13
RFLNB	4.49867e-18	0.9602	0.407	0.231	1.64656e-13
FGR	8.88177e-18	0.339004	0.959	0.949	3.25082e-13
HIST3H2A	9.85749e-18	-1.15139	0.14	0.285	3.60794e-13
DNAJA1	1.07786e-17	-0.502435	0.895	0.932	3.94508e-13
PER1	1.35299e-17	-0.532552	0.617	0.749	4.95206e-13
HLA-B	1.59154e-17	-0.149563	1	1	5.82518e-13
SMIM25	1.59648e-17	-0.361943	0.953	0.979	5.84329e-13
HCK	1.67825e-17	0.298952	0.988	0.978	6.14257e-13
RXRA	1.73832e-17	0.431883	0.882	0.824	6.36244e-13
RPS26	2.07684e-17	-0.275326	0.989	0.992	7.60143e-13
HLA-DRB5	2.31539e-17	-0.481351	0.657	0.828	8.47457e-13
CLIP4	2.68404e-17	-0.65741	0.65	0.757	9.82386e-13
SARAF	2.74747e-17	-0.384121	0.911	0.95	1.0056e-12
RFX2	3.35255e-17	-1.09014	0.215	0.368	1.22707e-12
PLBD1	3.47688e-17	0.841838	0.549	0.4	1.27257e-12
CSRNP1	4.24718e-17	-0.851524	0.262	0.424	1.55451e-12
NFKBIZ	5.02359e-17	-0.423525	0.897	0.936	1.83869e-12
OSCAR	5.22463e-17	0.689211	0.625	0.484	1.91227e-12
LINC00910	6.51871e-17	-0.687574	0.507	0.643	2.38591e-12
RASGEF1B	7.31794e-17	-0.607929	0.676	0.772	2.67844e-12
MYLIP	7.41708e-17	-0.652662	0.403	0.57	2.71473e-12
YWHAZ	7.48947e-17	-0.408536	0.979	0.985	2.74122e-12
AC020911.2	7.88771e-17	-0.938337	0.294	0.448	2.88698e-12
MEF2C	8.92523e-17	0.52435	0.864	0.789	3.26672e-12
TXNIP	9.9672e-17	-0.363505	0.988	0.99	3.64809e-12
CKB	1.0044e-16	-0.74996	0.319	0.492	3.67619e-12
AC122685.1	1.0612e-16	2.6388	0.138	0.03	3.88411e-12
S100A12	1.12442e-16	1.72228	0.305	0.155	4.1155e-12
LINC02384	1.46398e-16	-0.877482	0.299	0.456	5.35831e-12
RPL14	1.51062e-16	-0.178945	0.995	1	5.52901e-12
HOOK2	1.57476e-16	-0.596398	0.491	0.646	5.76379e-12
SRSF5	1.67211e-16	-0.336042	0.937	0.975	6.12007e-12
IGKC	1.7729e-16	1.19416	0.345	0.191	6.48899e-12
CD14	1.81814e-16	1.06199	0.586	0.451	6.65459e-12
TRA2B	3.01506e-16	-0.405572	0.891	0.941	1.10354e-11
PECAM1	3.13516e-16	0.340953	0.972	0.972	1.1475e-11
ADA	4.68548e-16	-0.634859	0.409	0.584	1.71493e-11
Z93241.1	7.11846e-16	-0.946198	0.225	0.376	2.60543e-11
USP15	8.42376e-16	0.396859	0.938	0.922	3.08318e-11
PARD6G-AS1	1.06597e-15	-2.16084	0.053	0.15	3.90157e-11
TMEM107	1.14737e-15	-0.911656	0.349	0.488	4.1995e-11
HMGN2	1.217e-15	-0.348726	0.876	0.938	4.45436e-11
AC023424.3	1.72149e-15	-1.03266	0.258	0.403	6.30081e-11
CLEC12A	1.88178e-15	-0.356393	0.826	0.919	6.88748e-11
ANXA1	1.97642e-15	-0.575958	0.851	0.908	7.23388e-11
RSRP1	2.08252e-15	-0.437616	0.784	0.865	7.62225e-11
PLAC8	2.12677e-15	0.704466	0.719	0.623	7.7842e-11
RIPK2	2.15166e-15	-0.602495	0.571	0.701	7.87528e-11
FOXO3	2.5115e-15	-0.473274	0.824	0.894	9.19235e-11
WSB1	3.33237e-15	-0.346074	0.925	0.97	1.21968e-10
EGR1	3.93358e-15	-1.52545	0.085	0.198	1.43973e-10
RPL26	4.41497e-15	-0.155371	0.999	1	1.61592e-10
IPMK	4.60097e-15	-0.487843	0.672	0.794	1.684e-10
CITED2	5.22157e-15	-0.958934	0.303	0.45	1.91115e-10
STX11	5.66597e-15	-0.401137	0.854	0.91	2.0738e-10
BACH1	6.32398e-15	0.373227	0.937	0.915	2.31464e-10
EIF4A2	9.12373e-15	-0.472577	0.661	0.782	3.33938e-10
LINC01619	1.03891e-14	0.460611	0.765	0.644	3.8025e-10
PABPC4	1.06013e-14	-0.530212	0.62	0.742	3.88019e-10
MIR29B2CHG	1.14247e-14	-0.635474	0.436	0.596	4.18156e-10
HLA-DQA2	1.19549e-14	-0.509914	0.557	0.708	4.37563e-10
AC044849.1	1.53107e-14	-1.35657	0.087	0.197	5.60386e-10
SNX9	1.75835e-14	-0.503904	0.714	0.845	6.43572e-10
SUSD1	2.0499e-14	0.565201	0.701	0.581	7.50282e-10
CARD16	2.18378e-14	-0.29252	0.952	0.978	7.99284e-10
PILRA	2.54343e-14	-0.303119	0.938	0.967	9.30919e-10
H3F3B	2.87415e-14	-0.245433	0.998	1	1.05197e-09
ZFAND5	3.57409e-14	-0.315899	0.918	0.964	1.30815e-09
WASF2	3.62613e-14	0.301208	0.965	0.941	1.3272e-09
IL1B	3.6366e-14	-0.894508	0.274	0.42	1.33103e-09
KCNMA1	4.0484e-14	-1.89346	0.035	0.117	1.48175e-09
HLA-DQA1	4.83886e-14	-0.505739	0.522	0.669	1.77107e-09
PDE7B	5.23928e-14	-1.21155	0.123	0.242	1.91763e-09
TIMP1	5.72755e-14	0.248983	0.967	0.95	2.09634e-09
B2M	6.66035e-14	-0.146581	1	1	2.43776e-09
PKM	7.2906e-14	0.411375	0.869	0.802	2.66843e-09
GRN	7.33925e-14	0.419041	0.891	0.841	2.68624e-09
ZBTB16	8.17724e-14	-0.948158	0.339	0.472	2.99295e-09
FBP1	8.3662e-14	0.611131	0.648	0.53	3.06211e-09
IFITM2	8.96721e-14	-0.324188	0.967	0.982	3.28209e-09
STAB1	9.2213e-14	1.24357	0.285	0.154	3.37509e-09
AC253572.2	9.69087e-14	-0.80592	0.39	0.524	3.54695e-09
RAB11FIP1	1.01337e-13	-0.557867	0.753	0.836	3.70905e-09
AL360012.1	1.21134e-13	-1.02081	0.153	0.279	4.43361e-09
ELL2	1.62737e-13	-0.888061	0.402	0.532	5.95635e-09
RPL28	1.71524e-13	-0.129915	1	1	6.27794e-09
SOD1	1.76848e-13	-0.407874	0.746	0.847	6.4728e-09
CDC42	2.12961e-13	-0.233694	0.99	0.993	7.79458e-09
HIST1H1D	2.58699e-13	-0.8994	0.271	0.402	9.46864e-09
LST1	3.27414e-13	-0.191244	1	0.999	1.19837e-08
MSN	3.33038e-13	0.216809	0.986	0.978	1.21895e-08
PICALM	3.42585e-13	0.257706	0.98	0.956	1.2539e-08
NEAT1	4.24292e-13	0.299245	0.999	1	1.55295e-08
YTHDF3	4.57576e-13	-0.502417	0.604	0.723	1.67478e-08
AC009119.1	4.63777e-13	-1.31989	0.092	0.197	1.69747e-08
ZSWIM6	5.18253e-13	0.356205	0.954	0.913	1.89686e-08
TUBA1B	6.04872e-13	0.340566	0.932	0.907	2.21389e-08
PLAAT4	6.14748e-13	-0.610285	0.372	0.521	2.25004e-08
GABARAPL1	6.3087e-13	-0.568794	0.375	0.518	2.30905e-08
PPM1N	6.5596e-13	-0.745675	0.262	0.409	2.40088e-08
AL162253.2	7.14202e-13	-0.900434	0.217	0.347	2.61405e-08
CBL	8.71325e-13	0.429871	0.854	0.822	3.18914e-08
MVP	8.95358e-13	0.479779	0.699	0.575	3.2771e-08
DPYD	9.14319e-13	0.307354	0.984	0.983	3.3465e-08
DNAJB9	9.58596e-13	-1.02939	0.186	0.308	3.50856e-08
PNRC1	1.03262e-12	-0.291692	0.905	0.943	3.77951e-08
CD36	1.08487e-12	0.700754	0.547	0.398	3.97073e-08
RAP1GAP2	1.49628e-12	0.328067	0.965	0.964	5.47652e-08
CFD	1.55188e-12	-0.303277	0.959	0.978	5.68005e-08
MAPRE2	1.95309e-12	-0.595308	0.487	0.624	7.1485e-08
EIF4G3	2.39732e-12	0.722045	0.643	0.527	8.77444e-08
ADD1	2.43119e-12	0.520386	0.715	0.626	8.89838e-08
G0S2	2.48101e-12	-1.3216	0.156	0.273	9.08076e-08
SRSF7	2.48508e-12	-0.420776	0.753	0.839	9.09563e-08
MT2A	2.65208e-12	-0.784543	0.773	0.839	9.70687e-08
EIF4A3	2.8429e-12	-0.607078	0.494	0.615	1.04053e-07
EVI5	2.92981e-12	0.32087	0.918	0.881	1.07234e-07
SH3BP2	3.14505e-12	0.43253	0.858	0.785	1.15112e-07
HLA-A	3.24757e-12	-0.201696	0.996	0.999	1.18864e-07
AL691403.1	3.45562e-12	-0.611237	0.291	0.436	1.26479e-07
PTMA	3.47417e-12	-0.163759	1	1	1.27158e-07
TPT1	4.00464e-12	0.139307	1	1	1.46574e-07
FAM49B	4.47792e-12	0.260038	0.984	0.972	1.63896e-07
FADS1	4.54074e-12	1.35359	0.225	0.112	1.66196e-07
IFI30	5.30321e-12	0.189713	0.999	0.996	1.94103e-07
PRKCB	5.4735e-12	0.237554	0.991	0.995	2.00336e-07
CD300E	5.86904e-12	0.493696	0.716	0.604	2.14813e-07
MYADM	5.98232e-12	-0.494835	0.62	0.733	2.18959e-07
NAP1L1	6.35143e-12	-0.2045	0.96	0.977	2.32469e-07
AL627171.2	6.37362e-12	-0.695573	0.288	0.425	2.33281e-07
SULF2	6.6235e-12	0.565717	0.719	0.635	2.42427e-07
C15orf39	7.22275e-12	0.541531	0.596	0.475	2.6436e-07
AC012447.1	8.52736e-12	-0.772198	0.239	0.364	3.1211e-07
HIST1H1E	1.06086e-11	-0.576732	0.43	0.559	3.88287e-07
ARPC1B	1.06839e-11	0.157844	0.996	0.996	3.91041e-07
FOXO1	1.11437e-11	-0.472216	0.774	0.841	4.07872e-07
ING2	1.19112e-11	-0.915266	0.22	0.345	4.35961e-07
RNF138	1.19226e-11	-0.592465	0.547	0.654	4.36381e-07
GCH1	1.2256e-11	-0.408367	0.797	0.863	4.48581e-07
CCNH	1.25076e-11	-0.588555	0.602	0.688	4.5779e-07
SCFD2	1.28713e-11	0.740743	0.474	0.354	4.71102e-07
CLTC	1.6053e-11	0.429854	0.726	0.638	5.87555e-07
ERCC1	1.63377e-11	-0.409786	0.59	0.735	5.97975e-07
MAP4K4	1.76449e-11	0.449611	0.81	0.754	6.45822e-07
GAPDH	1.7883e-11	0.2085	0.998	0.996	6.54535e-07
MICAL2	1.82454e-11	1.05381	0.306	0.186	6.678e-07
S100A6	1.90206e-11	0.194697	0.999	1	6.96172e-07
ZFAND3	1.94379e-11	0.259524	0.977	0.966	7.11446e-07
RAC1	1.99656e-11	0.272381	0.972	0.962	7.30763e-07
SLC10A1	2.05082e-11	-1.14494	0.116	0.218	7.50622e-07
BCL2A1	2.27967e-11	-0.423198	0.774	0.846	8.34383e-07
RPL31	3.04508e-11	-0.21234	0.962	0.988	1.11453e-06
LRMDA	3.05784e-11	0.420329	0.834	0.805	1.1192e-06
USP3	3.72764e-11	0.298682	0.95	0.931	1.36435e-06
RAB10	3.7918e-11	0.281529	0.967	0.955	1.38784e-06
GRK3	4.13988e-11	0.262635	0.975	0.967	1.51524e-06
RBM39	4.25595e-11	-0.266077	0.955	0.978	1.55772e-06
RPL10	4.36736e-11	-0.129893	1	0.999	1.5985e-06
TAOK1	4.42212e-11	0.393061	0.771	0.687	1.61854e-06
FAM118A	4.46943e-11	-0.613297	0.306	0.436	1.63585e-06
SEPTIN9	4.6865e-11	0.275089	0.94	0.894	1.71531e-06
CTNNA1	4.7742e-11	0.481999	0.727	0.638	1.7474e-06
HIST1H4C	5.17441e-11	-0.572616	0.471	0.597	1.89388e-06
EMP3	5.7398e-11	0.283271	0.989	0.992	2.10082e-06
AHCTF1	5.75458e-11	-0.514004	0.603	0.697	2.10623e-06
ITGB2	5.94468e-11	0.221873	0.984	0.992	2.17581e-06
EVI2B	6.6564e-11	-0.241813	0.935	0.959	2.43631e-06
CSK	6.72075e-11	0.30349	0.905	0.874	2.45986e-06
MGLL	7.21455e-11	-0.842196	0.252	0.369	2.6406e-06
AP003086.1	7.30673e-11	-0.571095	0.454	0.578	2.67434e-06
AIF1	7.82735e-11	-0.141061	0.999	1	2.86489e-06
DPEP2	8.07679e-11	-0.548387	0.456	0.584	2.95619e-06
MAFB	8.21053e-11	-0.352861	0.878	0.911	3.00514e-06
LINC-PINT	8.42184e-11	-0.916412	0.171	0.283	3.08248e-06
PHYKPL	8.43795e-11	0.606949	0.6	0.487	3.08838e-06
SIAH2-AS1	8.75659e-11	-1.02983	0.116	0.216	3.205e-06
FLNA	9.02994e-11	0.26194	0.959	0.956	3.30505e-06
PPP1R10	9.1294e-11	-0.501404	0.505	0.629	3.34145e-06
TNFAIP3	9.949e-11	-0.787954	0.307	0.422	3.64143e-06
MAP1LC3B	1.02267e-10	-0.356654	0.794	0.843	3.74309e-06
KRAS	1.04757e-10	0.519689	0.703	0.631	3.83423e-06
FKBP1A	1.07764e-10	0.234625	0.954	0.932	3.94425e-06
PLXNC1	1.09802e-10	0.345075	0.872	0.826	4.01886e-06
SRPK2	1.10727e-10	0.377665	0.846	0.8	4.05272e-06
HPSE	1.20027e-10	1.29287	0.2	0.098	4.39309e-06
BTG2	1.2217e-10	-0.543857	0.554	0.65	4.47154e-06
HLA-DPA1	1.2217e-10	-0.308482	0.957	0.984	4.47154e-06
AL355075.4	1.23634e-10	-1.33835	0.09	0.18	4.52514e-06
EIF3A	1.42521e-10	0.38741	0.851	0.792	5.21643e-06
FCN1	1.54186e-10	0.288093	0.959	0.932	5.64337e-06
MYL12A	1.57105e-10	-0.22809	0.962	0.985	5.75021e-06
SLC43A2	1.66982e-10	0.470438	0.782	0.697	6.11171e-06
ASAP1	2.21723e-10	0.310646	0.945	0.938	8.1153e-06
H3F3A	2.33134e-10	-0.12334	0.999	1	8.53294e-06
AGPAT3	2.35995e-10	0.425898	0.799	0.725	8.63767e-06
SERTAD1	2.37512e-10	-0.654975	0.326	0.443	8.69317e-06
CD48	2.53905e-10	-0.205352	0.967	0.978	9.29319e-06
RNF149	2.55698e-10	0.26864	0.969	0.962	9.3588e-06
UQCRB	2.68879e-10	-0.182229	0.985	0.988	9.84123e-06
VMO1	2.7867e-10	-1.15556	0.107	0.203	1.01996e-05
ASAH1	2.87209e-10	-0.249297	0.962	0.984	1.05121e-05
DNASE2	2.87785e-10	-0.56583	0.31	0.442	1.05332e-05
UBE2E2	2.91591e-10	0.336501	0.9	0.874	1.06725e-05
AC087239.1	2.95464e-10	-0.874669	0.134	0.237	1.08143e-05
GAS7	2.96219e-10	0.403008	0.857	0.8	1.08419e-05
TET3	3.04458e-10	0.475988	0.706	0.609	1.11435e-05
CEBPD	3.07523e-10	-0.414369	0.787	0.843	1.12556e-05
TPM4	3.32372e-10	0.467273	0.619	0.496	1.21651e-05
ITM2B	3.84746e-10	-0.315421	0.989	0.994	1.40821e-05
HNRNPC	4.12187e-10	-0.288536	0.882	0.924	1.50865e-05
PDCD4	4.31059e-10	-0.40403	0.656	0.756	1.57772e-05
EPS15	4.31333e-10	0.343759	0.829	0.752	1.57872e-05
MERTK	4.76205e-10	0.82026	0.391	0.277	1.74296e-05
UBE2D1	4.77767e-10	-0.469397	0.599	0.687	1.74868e-05
UBAP1	4.84137e-10	-0.430232	0.677	0.76	1.77199e-05
POU2F2	5.24246e-10	0.26698	0.98	0.96	1.91879e-05
YWHAQ	5.25056e-10	-0.401255	0.699	0.794	1.92176e-05
TSPO	5.25708e-10	0.203798	0.994	0.994	1.92414e-05
FCGR3A	5.29923e-10	-0.221803	0.937	0.97	1.93957e-05
ANKRD11	5.32394e-10	0.241033	0.917	0.898	1.94861e-05
P2RY13	5.59423e-10	-0.46872	0.6	0.694	2.04754e-05
AL512603.2	5.69555e-10	-0.87077	0.357	0.468	2.08463e-05
SQLE	5.70222e-10	1.22228	0.28	0.175	2.08707e-05
AC107214.1	5.93024e-10	-1.28455	0.061	0.138	2.17053e-05
SIAH2	5.99517e-10	-0.655765	0.269	0.391	2.19429e-05
CCDC173	6.41195e-10	-1.03234	0.06	0.136	2.34684e-05
SCLT1	6.53212e-10	0.337901	0.92	0.892	2.39082e-05
DOCK2	6.78635e-10	0.198052	0.989	0.988	2.48387e-05
TYROBP	6.79972e-10	-0.127195	0.999	1	2.48877e-05
MT-ND2	7.01835e-10	0.178626	1	1	2.56879e-05
LINC02432	7.201e-10	-0.498641	0.49	0.614	2.63564e-05
SIPA1L1	7.27014e-10	-0.297908	0.94	0.968	2.66094e-05
HMGB1	7.80715e-10	-0.238931	0.931	0.971	2.8575e-05
RNF122	8.16486e-10	-0.56248	0.298	0.422	2.98842e-05
TOM1	8.16639e-10	-0.486264	0.566	0.669	2.98898e-05
CALM2	8.3602e-10	-0.20738	0.985	0.987	3.05992e-05
AL031772.1	8.55206e-10	-1.294	0.085	0.167	3.13014e-05
CASP9	8.69943e-10	-0.701239	0.278	0.394	3.18408e-05
IL3RA	8.88346e-10	-0.741318	0.286	0.404	3.25144e-05
PTP4A2	9.15213e-10	0.249699	0.968	0.964	3.34977e-05
DDIT4	9.25392e-10	-0.896329	0.279	0.381	3.38703e-05
HERPUD1	9.30828e-10	-0.372795	0.684	0.756	3.40692e-05
RPS25	9.40679e-10	-0.132403	0.996	0.999	3.44298e-05
RPL19	9.65719e-10	-0.125202	0.999	1	3.53463e-05
LINC00513	1.19718e-09	-0.942046	0.161	0.262	4.3818e-05
ANPEP	1.2003e-09	0.943281	0.28	0.171	4.39322e-05
AFTPH	1.23641e-09	0.410403	0.728	0.647	4.52538e-05
HIST3H2BB	1.28767e-09	-1.45904	0.039	0.103	4.71298e-05
MRPL20	1.3711e-09	0.357706	0.749	0.665	5.01836e-05
MARK3	1.39598e-09	0.375112	0.768	0.694	5.10944e-05
FAU	1.39782e-09	-0.112779	0.999	0.999	5.11616e-05
ADAM17	1.58037e-09	-0.369214	0.731	0.799	5.78431e-05
TKT	1.82748e-09	-0.223379	0.975	0.989	6.68876e-05
FEM1C	1.89934e-09	-0.565886	0.397	0.516	6.95179e-05
KANSL1-AS1	1.90219e-09	-0.672128	0.178	0.285	6.9622e-05
PIGA	1.9249e-09	-0.624864	0.259	0.377	7.04534e-05
SNHG32	1.97862e-09	-0.382863	0.487	0.623	7.24194e-05
MYOF	2.02943e-09	0.329511	0.807	0.728	7.4279e-05
PSME2	2.16213e-09	0.292338	0.905	0.886	7.9136e-05
FPR1	2.17324e-09	0.481471	0.611	0.501	7.95428e-05
FERMT3	2.26137e-09	0.392724	0.711	0.644	8.27683e-05
PHTF2	2.40532e-09	0.324593	0.846	0.805	8.8037e-05
TAGAP	2.47702e-09	-0.579495	0.353	0.481	9.06615e-05
UBE3C	2.65309e-09	0.452182	0.602	0.49	9.71058e-05
MOB3B	2.72878e-09	0.761615	0.329	0.214	9.98761e-05
ATP6V0C	2.77366e-09	-0.185332	0.972	0.985	0.000101519
CTSB	2.8077e-09	0.425228	0.866	0.824	0.000102764
CDKN1B	2.873e-09	-0.525181	0.366	0.485	0.000105155
MAN1A1	2.94438e-09	-0.464891	0.464	0.576	0.000107767
NOTCH2	2.94718e-09	0.267904	0.92	0.877	0.00010787
DPH3	3.06706e-09	-0.581961	0.371	0.487	0.000112257
ZNF487	3.15657e-09	-0.745751	0.262	0.365	0.000115534
UBE2D3	3.38858e-09	-0.231316	0.956	0.97	0.000124025
EVA1B	3.41968e-09	1.06317	0.214	0.117	0.000125164
CTNND1	3.53664e-09	0.559539	0.512	0.402	0.000129445
HIST1H3D	3.84035e-09	-0.597094	0.241	0.358	0.000140561
HSPE1	3.8823e-09	-0.417612	0.588	0.701	0.000142096
EDF1	4.16444e-09	-0.223765	0.901	0.944	0.000152423
LRRC8C	4.26635e-09	0.677347	0.37	0.257	0.000156153
YME1L1	4.35511e-09	-0.337609	0.67	0.758	0.000159401
HMGB2	4.64621e-09	-0.547227	0.429	0.535	0.000170056
PLA2G6	4.89126e-09	-0.928119	0.102	0.188	0.000179025
C3AR1	4.94113e-09	0.44627	0.66	0.562	0.00018085
SETX	5.40703e-09	0.338114	0.81	0.748	0.000197903
COP1	5.44062e-09	0.209959	0.975	0.949	0.000199132
RPL36A	5.567e-09	-0.132047	0.999	1	0.000203758
SP100	6.07059e-09	0.365215	0.814	0.758	0.00022219
CYSLTR2	6.08927e-09	-0.970603	0.136	0.228	0.000222873
RHOB	6.316e-09	-0.289166	0.906	0.926	0.000231172
SYK	6.79719e-09	0.366132	0.82	0.756	0.000248784
CREM	6.81987e-09	-0.549856	0.385	0.492	0.000249614
HSPA8	7.06963e-09	-0.272914	0.918	0.944	0.000258756
SLC11A1	7.1672e-09	0.260243	0.938	0.925	0.000262327
TBC1D22A	7.60697e-09	0.269822	0.903	0.881	0.000278423
DUS2	7.86133e-09	-0.550343	0.411	0.516	0.000287732
ICAM4	7.93888e-09	-0.585527	0.247	0.359	0.000290571
AL390957.1	7.98314e-09	-0.890713	0.102	0.187	0.000292191
SMAP2	8.12001e-09	-0.203751	0.982	0.994	0.000297201
AC012368.1	8.24494e-09	-1.46122	0.045	0.108	0.000301773
RBP7	8.28555e-09	0.515237	0.527	0.42	0.000303259
ORMDL1	8.45857e-09	-0.459503	0.49	0.591	0.000309592
LINC00607	8.72674e-09	-1.34384	0.045	0.108	0.000319407
PDE4B	1.07407e-08	-0.489217	0.353	0.473	0.000393121
PIGP	1.13514e-08	-0.69218	0.163	0.262	0.000415471
IQCN	1.17947e-08	-0.78934	0.178	0.274	0.0004317
GADD45B	1.18828e-08	-0.409827	0.584	0.691	0.000434922
LINC02062	1.18874e-08	-0.68084	0.223	0.329	0.00043509
AGFG1	1.1889e-08	0.425031	0.787	0.721	0.000435149
SNTB1	1.20641e-08	0.5913	0.505	0.413	0.000441559
AC104695.2	1.27489e-08	-0.710943	0.2	0.302	0.000466621
RPS9	1.38004e-08	-0.111218	0.999	1	0.000505109
TSPYL2	1.39366e-08	-0.917937	0.175	0.269	0.000510093
OS9	1.42281e-08	0.357212	0.674	0.585	0.000520763
PPP6R3	1.50385e-08	0.312989	0.828	0.78	0.000550424
IFNAR2	1.51729e-08	0.345467	0.795	0.754	0.000555343
PHACTR2	1.52395e-08	0.595468	0.564	0.462	0.00055778
TRA2A	1.53227e-08	-0.401558	0.704	0.771	0.000560826
RPL30	1.54209e-08	-0.109907	0.998	0.999	0.000564421
CLEC2B	1.62881e-08	-0.322034	0.708	0.807	0.000596162
DOCK5	1.64377e-08	0.236529	0.964	0.939	0.000601638
TMOD3	1.71179e-08	0.318273	0.842	0.772	0.000626532
BORCS5	1.73689e-08	-0.586829	0.401	0.502	0.000635718
LINC01503	1.85513e-08	-0.600185	0.244	0.352	0.000678995
EIF5	1.90845e-08	-0.27812	0.85	0.892	0.000698513
ST3GAL5	1.97073e-08	0.484818	0.593	0.492	0.000721307
PTGER4	1.98525e-08	-0.565607	0.388	0.499	0.000726623
HIST2H2AA4	2.00702e-08	-0.955681	0.077	0.153	0.000734591
WDR74	2.13775e-08	-0.493469	0.435	0.536	0.000782437
SNHG6	2.16826e-08	-0.334517	0.686	0.752	0.000793604
KIF3B	2.29915e-08	0.827187	0.295	0.191	0.000841512
ABHD5	2.4308e-08	-0.616245	0.355	0.461	0.000889699
THAP9	2.50986e-08	-0.933475	0.164	0.254	0.000918636
RPL36	2.56905e-08	-0.123609	0.999	1	0.000940299
PTPN9	2.59103e-08	0.532478	0.493	0.379	0.000948342
PLK2	2.73741e-08	-1.11621	0.055	0.12	0.00100192
TOP1	2.74314e-08	-0.338143	0.847	0.885	0.00100402
ARHGEF40	2.89178e-08	-0.806784	0.229	0.325	0.00105842
LINC02541	2.91787e-08	-1.22159	0.046	0.108	0.00106797
DIAPH1	2.91949e-08	0.3417	0.875	0.853	0.00106856
BIRC6	3.04138e-08	0.259317	0.913	0.871	0.00111317
RPL12	3.21323e-08	-0.115332	0.999	0.998	0.00117607
MARCKSL1	3.25683e-08	0.441579	0.613	0.522	0.00119203
HSH2D	3.29654e-08	-0.565417	0.227	0.337	0.00120657
AC008440.1	3.40703e-08	-0.803389	0.125	0.214	0.00124701
PRR5	3.42934e-08	-0.572009	0.194	0.297	0.00125517
NOCT	3.47745e-08	-0.498372	0.4	0.502	0.00127278
CCDC88C	3.52243e-08	0.399651	0.782	0.703	0.00128924
LPL	3.70432e-08	1.86308	0.113	0.046	0.00135582
PBRM1	3.7689e-08	0.445869	0.686	0.602	0.00137945
NIBAN1	3.84482e-08	0.808489	0.309	0.206	0.00140724
UBASH3B	4.13225e-08	0.554271	0.732	0.686	0.00151245
BIRC3	4.17783e-08	-0.545012	0.302	0.419	0.00152913
NCKAP1L	4.21613e-08	0.299875	0.848	0.812	0.00154315
HCAR3	4.23201e-08	-1.12564	0.089	0.164	0.00154896
TOMM7	4.23757e-08	-0.171932	0.968	0.987	0.00155099
ASH1L	4.31173e-08	0.272226	0.83	0.784	0.00157814
RPL11	4.34011e-08	-0.103673	0.998	0.999	0.00158852
LIPA	4.4369e-08	0.392866	0.633	0.534	0.00162395
NR4A3	4.46692e-08	-0.884453	0.109	0.191	0.00163494
CCDC88A	4.5355e-08	0.340503	0.795	0.731	0.00166004
GNB2	4.54682e-08	0.234157	0.917	0.883	0.00166418
PAK2	4.56618e-08	0.303846	0.891	0.875	0.00167127
RAPGEF2	4.61661e-08	-0.41758	0.626	0.72	0.00168973
CRADD	4.64329e-08	-0.66994	0.284	0.394	0.00169949
MAN2B1	4.73364e-08	0.370325	0.66	0.555	0.00173256
VSTM1	4.8512e-08	1.1468	0.188	0.104	0.00177559
IGHA1	5.01776e-08	1.29431	0.151	0.074	0.00183655
RBM47	5.05263e-08	0.395642	0.859	0.822	0.00184931
HECW2	5.0888e-08	-0.83323	0.121	0.206	0.00186255
AC004854.2	5.13112e-08	-1.19305	0.06	0.125	0.00187804
AC245014.3	5.25707e-08	-1.02787	0.198	0.29	0.00192414
DCAF7	5.43244e-08	0.44096	0.557	0.453	0.00198833
TMSB10	5.6868e-08	-0.0913803	1	1	0.00208143
ALOX5	5.80787e-08	0.344082	0.773	0.711	0.00212574
PTK2B	5.87619e-08	0.312654	0.881	0.823	0.00215074
SIRT1	5.94839e-08	-0.55866	0.356	0.456	0.00217717
RPL34	5.98139e-08	-0.112501	0.999	1	0.00218925
KLF4	6.04237e-08	-0.301433	0.844	0.88	0.00221157
AC011444.3	6.1861e-08	-1.20986	0.084	0.157	0.00226417
CHORDC1	6.51492e-08	-0.566078	0.295	0.396	0.00238453
ITGB2-AS1	6.7995e-08	-0.552761	0.265	0.371	0.00248868
MIR222HG	6.86688e-08	-0.847448	0.112	0.193	0.00251335
DUSP5	7.09739e-08	-0.514547	0.282	0.388	0.00259772
CTNNB1	7.2467e-08	-0.390599	0.81	0.862	0.00265236
NBEAL2	7.41324e-08	0.506028	0.564	0.459	0.00271332
ADAM15	7.49836e-08	0.756659	0.332	0.238	0.00274447
HIVEP3	7.54918e-08	0.66493	0.463	0.373	0.00276308
IFNGR2	7.59758e-08	0.266363	0.91	0.914	0.00278079
PTPRJ	7.74216e-08	0.246841	0.983	0.976	0.00283371
DRAP1	7.80251e-08	-0.199393	0.892	0.947	0.0028558
LINC01578	7.96054e-08	-0.250852	0.836	0.896	0.00291364
PLXNB2	8.32811e-08	0.362091	0.733	0.653	0.00304817
CFAP20	8.38763e-08	-0.964483	0.121	0.201	0.00306996
RPS6KA3	8.76138e-08	0.341586	0.734	0.636	0.00320675
VPS13B	8.85176e-08	0.220499	0.915	0.905	0.00323983
IFRD1	8.94667e-08	-0.432481	0.547	0.646	0.00327457
TCP1	9.00792e-08	-0.408504	0.489	0.587	0.00329699
MS4A6E	9.04756e-08	-1.19825	0.068	0.133	0.0033115
HIST1H2AL	9.15585e-08	-1.21158	0.052	0.113	0.00335113
MIR3142HG	9.40133e-08	-1.36194	0.05	0.11	0.00344098
SLC16A7	9.43256e-08	0.452265	0.605	0.511	0.00345241
COMMD10	1.0043e-07	0.373639	0.694	0.601	0.00367586
NFATC3	1.00562e-07	0.393615	0.703	0.631	0.00368066
CD99	1.03708e-07	0.47291	0.439	0.328	0.00379581
MAP3K3	1.05792e-07	0.276848	0.839	0.758	0.0038721
APLP2	1.10276e-07	0.245739	0.942	0.899	0.00403623
EVL	1.1342e-07	-0.321881	0.547	0.659	0.00415129
TACC1	1.15541e-07	-0.355829	0.706	0.784	0.00422891
ADM	1.16349e-07	-0.545449	0.173	0.269	0.00425849
PID1	1.17613e-07	0.720197	0.591	0.507	0.00430476
GSTO1	1.17783e-07	0.240407	0.91	0.888	0.00431099
GSTA4	1.19884e-07	-1.04708	0.057	0.12	0.00438788
MAFF	1.21769e-07	-0.802677	0.189	0.279	0.00445685
MAP3K11	1.24663e-07	0.426703	0.533	0.431	0.00456279
MS4A4A	1.31777e-07	-0.495789	0.424	0.518	0.00482319
TEX41	1.38715e-07	-0.804546	0.092	0.167	0.00507712
DOCK11	1.39209e-07	0.301176	0.827	0.771	0.00509518
RETN	1.41408e-07	1.22645	0.175	0.096	0.00517569
ABRACL	1.41506e-07	-0.235755	0.848	0.904	0.00517926
LYZ	1.4319e-07	0.473885	0.982	0.988	0.00524091
STK11	1.43298e-07	0.598057	0.343	0.237	0.00524485
LFNG	1.45469e-07	0.297394	0.832	0.8	0.00532431
AC096667.1	1.50346e-07	-0.479566	0.271	0.376	0.0055028
FKBP5	1.51831e-07	-0.382908	0.778	0.843	0.00555715
NF1	1.51831e-07	0.525123	0.547	0.453	0.00555716
AP2S1	1.53828e-07	0.229965	0.932	0.905	0.00563024
KLHL2	1.53995e-07	0.41235	0.711	0.654	0.00563638
KDM6B	1.58856e-07	-0.423643	0.458	0.556	0.00581428
GRB2	1.5951e-07	0.209418	0.969	0.966	0.00583824
NXT1	1.59562e-07	-0.5359	0.247	0.341	0.00584014
RPS17	1.62507e-07	0.174158	0.981	0.979	0.00594793
PXN	1.65001e-07	1.06292	0.203	0.121	0.00603919
NOP10	1.65888e-07	0.271429	0.913	0.902	0.00607167
IGSF6	1.6726e-07	0.311368	0.833	0.784	0.00612189
NIBAN2	1.72603e-07	1.10354	0.201	0.12	0.00631743
TPPP3	1.74236e-07	-0.548539	0.372	0.475	0.0063772
TXNDC11	1.78346e-07	-0.511837	0.566	0.644	0.00652766
AC103591.3	1.81177e-07	-0.521689	0.416	0.515	0.00663124
CUX1	1.84124e-07	0.246582	0.919	0.907	0.00673913
ZMIZ1	1.89391e-07	0.358079	0.793	0.732	0.00693189
MBP	1.90222e-07	-0.281557	0.821	0.886	0.00696231
MED13L	1.91149e-07	0.171297	0.991	0.99	0.00699626
AC008569.1	1.94774e-07	-0.583084	0.34	0.433	0.00712892
AC079793.1	1.96783e-07	-0.614059	0.185	0.275	0.00720244
PLCG2	2.04198e-07	-0.275628	0.827	0.864	0.00747386
PLK3	2.04218e-07	-0.52705	0.301	0.405	0.00747458
ARHGAP45	2.08669e-07	0.325347	0.66	0.573	0.00763748
DIP2B	2.09132e-07	0.334505	0.74	0.676	0.00765446
AC009226.1	2.10609e-07	-0.576711	0.196	0.29	0.0077085
NUMB	2.16718e-07	0.215925	0.95	0.942	0.0079321
PLIN3	2.19757e-07	0.481558	0.512	0.408	0.00804333
SAT1	2.38941e-07	-0.173652	1	1	0.00874547
SUMF1	2.53858e-07	0.38854	0.644	0.562	0.00929145
PPP1R12A	2.56935e-07	0.259278	0.906	0.86	0.00940409
TCP11L2	2.57459e-07	-0.797658	0.151	0.233	0.00942326
VCL	2.58232e-07	0.412578	0.747	0.694	0.00945155
CCDC59	2.60366e-07	-0.449615	0.428	0.527	0.00952967
E2F2	2.60844e-07	1.31909	0.155	0.083	0.00954715
LGALS3	2.6133e-07	0.268794	0.923	0.887	0.00956495
AC018797.3	2.75958e-07	-0.97433	0.072	0.138	0.0101003
STIM1	2.84787e-07	0.313875	0.802	0.773	0.0104235
SLC25A33	2.90919e-07	-0.456496	0.483	0.578	0.0106479
CAST	2.95937e-07	0.251918	0.927	0.92	0.0108316
ACPP	2.96603e-07	0.720544	0.334	0.239	0.010856
UBR5-AS1	2.9684e-07	-0.797797	0.111	0.188	0.0108646
GNB1	3.07254e-07	0.218708	0.931	0.916	0.0112458
DDIT3	3.22582e-07	-0.856314	0.108	0.183	0.0118068
ITSN2	3.24309e-07	0.218616	0.906	0.869	0.01187
RBKS	3.27666e-07	-0.971786	0.087	0.158	0.0119929
AC025171.2	3.28838e-07	-0.692876	0.155	0.24	0.0120358
TULP2	3.4447e-07	-0.944217	0.136	0.211	0.0126079
KYNU	3.54695e-07	0.306825	0.873	0.851	0.0129822
ARRB1	3.56297e-07	0.245573	0.898	0.875	0.0130408
CDKN1C	3.61451e-07	-0.286691	0.716	0.813	0.0132295
ANAPC16	3.62222e-07	-0.2884	0.737	0.814	0.0132577
GAS5	3.65106e-07	-0.283369	0.613	0.705	0.0133633
TMEM173	3.6664e-07	0.576642	0.382	0.282	0.0134194
MORF4L2	3.67239e-07	-0.465068	0.46	0.549	0.0134413
ALKBH7	3.71075e-07	-0.348592	0.484	0.584	0.0135817
PPP6R2	3.74016e-07	0.419558	0.628	0.541	0.0136894
FYB1	3.75681e-07	0.211821	0.977	0.97	0.0137503
SIK1B	3.79246e-07	-1.10119	0.045	0.1	0.0138808
SGPP1	3.83811e-07	-0.553602	0.25	0.348	0.0140479
RPL22L1	3.94344e-07	-0.306008	0.625	0.695	0.0144334
DYM	3.95414e-07	0.328661	0.741	0.677	0.0144725
DENND1A	4.26829e-07	0.230083	0.93	0.917	0.0156224
PIK3CB	4.37906e-07	0.394422	0.662	0.567	0.0160278
TPM3	4.39777e-07	0.169447	0.991	0.993	0.0160963
MRPL18	4.44358e-07	-0.388491	0.493	0.597	0.016264
VPS37C	4.4647e-07	0.775448	0.347	0.26	0.0163412
SPN	4.6878e-07	0.361575	0.797	0.745	0.0171578
AC009951.6	4.82041e-07	-0.844691	0.094	0.166	0.0176432
PLEKHO2	4.96633e-07	0.391202	0.596	0.506	0.0181773
ACER3	4.98421e-07	0.361988	0.726	0.646	0.0182427
LINC01934	5.31924e-07	-0.860208	0.047	0.102	0.0194689
YWHAB	5.3805e-07	0.170982	0.967	0.956	0.0196932
CETP	5.48975e-07	-0.889796	0.067	0.13	0.020093
FRMD4B	5.58363e-07	0.664118	0.352	0.256	0.0204367
KLF3	5.72581e-07	0.305809	0.816	0.757	0.020957
SESN1	5.92502e-07	-0.402223	0.55	0.642	0.0216862
CRIP1	5.94674e-07	-0.299747	0.945	0.954	0.0217657
GLT1D1	6.15499e-07	0.693212	0.337	0.246	0.0225279
CHMP1B	6.29455e-07	-0.465668	0.497	0.583	0.0230387
ZDHHC1	6.44316e-07	-0.594339	0.273	0.365	0.0235826
TRAPPC9	6.49397e-07	0.313026	0.756	0.706	0.0237686
TOB1	6.63994e-07	-0.433602	0.434	0.541	0.0243028
AP000331.1	6.99551e-07	-1.08585	0.052	0.108	0.0256043
PPM1L	7.30223e-07	0.329069	0.863	0.826	0.0267269
CAMKK2	7.55528e-07	0.365239	0.653	0.559	0.0276531
NFAM1	7.85336e-07	0.407669	0.613	0.523	0.0287441
ARHGDIB	8.08175e-07	-0.148515	0.982	0.994	0.02958
TNNT1	8.0925e-07	-0.722898	0.153	0.235	0.0296193
C20orf194	8.13579e-07	0.488437	0.49	0.391	0.0297778
FYN	8.41866e-07	0.298632	0.896	0.881	0.0308131
VNN1	8.42519e-07	-0.497789	0.192	0.283	0.030837
RPL21	8.57666e-07	-0.0917873	1	0.999	0.0313915
SMPDL3A	8.62545e-07	-0.594806	0.19	0.277	0.03157
RILPL2	9.18468e-07	-0.244645	0.839	0.89	0.0336168
USP33	9.3858e-07	0.377239	0.562	0.461	0.034353
AC025164.1	9.48223e-07	-0.457714	0.265	0.363	0.0347059
EHBP1L1	9.5559e-07	0.287273	0.846	0.819	0.0349756
RAP1A	9.59318e-07	0.21189	0.909	0.888	0.035112
RPS13	9.81168e-07	-0.108112	0.996	0.999	0.0359117
NDUFB4	1.00934e-06	-0.244493	0.763	0.857	0.0369429
MIR181A1HG	1.02104e-06	-0.536446	0.389	0.482	0.037371
THAP9-AS1	1.02686e-06	-0.694349	0.162	0.244	0.0375841
PIGX	1.0472e-06	0.53041	0.576	0.51	0.0383285
PPP1R15B	1.06817e-06	-0.514658	0.318	0.407	0.0390962
CYBA	1.11823e-06	0.106459	1	0.998	0.0409282
LINC00847	1.12136e-06	-0.763425	0.097	0.167	0.0410427
MOB1A	1.12308e-06	0.240609	0.884	0.88	0.041106
SH2B3	1.1233e-06	0.280153	0.792	0.735	0.0411141
RPL38	1.13707e-06	-0.112629	0.998	0.998	0.0416177
FBXL5	1.13991e-06	0.326736	0.77	0.723	0.0417218
AC087286.2	1.14108e-06	-0.560826	0.252	0.342	0.0417647
CCNY	1.15237e-06	0.323916	0.856	0.824	0.042178
CHD1	1.15623e-06	-0.25472	0.812	0.858	0.042319
BAZ2B	1.21246e-06	0.395234	0.655	0.595	0.0443771
ERBIN	1.25561e-06	0.244201	0.868	0.82	0.0459565
CAPN2	1.26954e-06	0.322633	0.673	0.592	0.0464665
RBBP6	1.29037e-06	-0.392149	0.441	0.533	0.0472288
LRRC8D	1.31137e-06	0.394015	0.596	0.513	0.0479973
RACK1	1.37773e-06	-0.118498	0.996	0.999	0.0504262
RBM3	1.3884e-06	0.268645	0.859	0.809	0.0508169
IL18	1.40619e-06	-0.690572	0.163	0.244	0.0514678
HMGN3	1.424e-06	-0.330774	0.662	0.739	0.05212
TCIRG1	1.43349e-06	0.212331	0.868	0.82	0.0524673
CST3	1.43832e-06	0.0984437	0.999	1	0.052644
LILRA6	1.44644e-06	0.606065	0.357	0.266	0.0529413
NPM1	1.45138e-06	-0.231831	0.837	0.893	0.053122
HIST2H2AC	1.53763e-06	-0.433382	0.376	0.473	0.056279
GNAS	1.56234e-06	-0.146411	0.976	0.987	0.0571834
GLS	1.58648e-06	-0.320301	0.589	0.678	0.0580668
PIAS1	1.60768e-06	0.229664	0.886	0.853	0.0588427
NFE2	1.62587e-06	0.848755	0.235	0.155	0.0595086
GIMAP6	1.69193e-06	0.739933	0.246	0.164	0.0619263
TMEM39A	1.82198e-06	-0.541874	0.201	0.291	0.0666862
TESC	1.83076e-06	-0.319826	0.62	0.712	0.0670075
LARP4B	1.83207e-06	0.251363	0.786	0.748	0.0670555
GALNT10	1.84295e-06	0.453455	0.552	0.475	0.0674539
ARHGEF10L	1.84418e-06	0.692896	0.308	0.221	0.0674989
HIPK3	1.90358e-06	-0.308075	0.854	0.907	0.0696731
AC242988.2	1.94066e-06	-0.827468	0.087	0.153	0.0710299
KSR1	1.95093e-06	0.323958	0.649	0.561	0.0714059
SELENOM	2.05915e-06	-0.648209	0.104	0.176	0.0753668
MED11	2.06095e-06	-0.498418	0.284	0.375	0.075433
RNH1	2.06387e-06	-0.17317	0.913	0.951	0.0755396
CDK14	2.07148e-06	0.581407	0.495	0.414	0.0758183
GAPT	2.07742e-06	-0.567352	0.257	0.342	0.0760357
ANKRD13D	2.12574e-06	0.326131	0.724	0.674	0.0778044
PAG1	2.21241e-06	0.276482	0.917	0.897	0.0809765
ARL14EP	2.22949e-06	-0.611479	0.211	0.292	0.0816017
EIF4G1	2.30629e-06	0.481656	0.466	0.386	0.0844126
PITPNC1	2.31236e-06	0.296371	0.852	0.846	0.0846348
CALR	2.39633e-06	0.251436	0.768	0.72	0.0877082
RPS6KA5	2.39643e-06	-0.425121	0.457	0.545	0.0877119
AC005050.3	2.40236e-06	-0.97554	0.08	0.141	0.0879287
LTB	2.433e-06	-0.317583	0.606	0.687	0.0890503
RAB6A	2.4792e-06	0.284813	0.67	0.602	0.0907413
ARL17B	2.51029e-06	-0.600358	0.114	0.188	0.0918792
ST3GAL2	2.52428e-06	0.709768	0.296	0.209	0.092391
CAPZB	2.55097e-06	0.166163	0.984	0.97	0.0933681
COMMD6	2.56075e-06	-0.182346	0.923	0.953	0.093726
C1orf162	2.59192e-06	-0.186678	0.941	0.962	0.094867
RPL7	2.59418e-06	0.1459	0.996	0.999	0.0949495
VNN2	2.64274e-06	-0.722638	0.136	0.214	0.0967268
AC124016.1	2.67772e-06	-0.887993	0.103	0.169	0.0980073
USP3-AS1	2.68199e-06	-0.354849	0.392	0.494	0.0981633
OARD1	2.70636e-06	-0.436556	0.235	0.324	0.0990555
GNS	2.71924e-06	0.304289	0.776	0.712	0.099527
TNFRSF1A	2.72738e-06	0.397166	0.577	0.489	0.0998249
CSNK1G1	2.73195e-06	0.364945	0.593	0.507	0.0999921
MAPKAP1	2.80426e-06	0.320887	0.707	0.627	0.102639
TBXAS1	2.83855e-06	0.145897	0.986	0.988	0.103894
CD63	2.86675e-06	0.238697	0.862	0.834	0.104926
LRP1	2.93898e-06	0.279913	0.721	0.672	0.10757
CAB39	2.97658e-06	0.283999	0.79	0.745	0.108946
IL6R	2.97823e-06	0.510217	0.418	0.333	0.109006
ABL1	2.98466e-06	0.612676	0.421	0.334	0.109241
HECTD1	3.03836e-06	0.391836	0.601	0.528	0.111207
HK1	3.07546e-06	0.276669	0.792	0.716	0.112565
SNHG15	3.20448e-06	-0.467004	0.362	0.451	0.117287
MYOSLID	3.26743e-06	-0.569959	0.169	0.249	0.119591
AL118516.1	3.28514e-06	-0.911668	0.083	0.144	0.120239
WDFY3	3.3525e-06	0.298683	0.788	0.737	0.122705
DYNLL1	3.36317e-06	-0.216844	0.92	0.949	0.123095
EEF1D	3.37835e-06	0.135269	0.984	0.971	0.123651
GLG1	3.47366e-06	0.286311	0.752	0.66	0.12714
NFAT5	3.49096e-06	-0.323847	0.837	0.876	0.127773
CCND3	3.522e-06	0.258569	0.855	0.824	0.128909
CDR2	3.53367e-06	0.523882	0.485	0.4	0.129336
SLC39A11	3.53994e-06	0.372939	0.745	0.704	0.129565
ACTR1A	3.65734e-06	0.437052	0.457	0.362	0.133862
ACTR3	3.66899e-06	0.160522	0.967	0.966	0.134289
AL662844.4	3.67029e-06	-0.777087	0.117	0.184	0.134336
HSPD1	3.68241e-06	-0.370508	0.589	0.64	0.13478
CXCL16	3.69306e-06	-0.428071	0.475	0.552	0.13517
UBE2J1	3.70072e-06	-0.260248	0.84	0.874	0.13545
LINC01220	3.7228e-06	-0.83485	0.087	0.152	0.136258
FMNL1	3.78197e-06	0.242254	0.87	0.819	0.138424
PIP4K2A	3.82961e-06	0.215084	0.881	0.851	0.140168
TYMP	3.8552e-06	0.184712	0.991	0.989	0.141104
LITAF	3.88059e-06	0.614201	0.448	0.376	0.142033
ASCL2	3.91195e-06	-0.546688	0.192	0.274	0.143181
IRF8	3.9179e-06	-0.480957	0.328	0.419	0.143399
FDFT1	3.94712e-06	0.530655	0.443	0.36	0.144468
SNHG8	3.96267e-06	-0.325729	0.653	0.701	0.145038
DOCK10	4.01789e-06	0.397634	0.748	0.712	0.147059
NCOA3	4.2017e-06	0.252716	0.887	0.87	0.153787
CKS1B	4.21494e-06	-0.415372	0.321	0.413	0.154271
ANKUB1	4.21726e-06	-0.461865	0.346	0.434	0.154356
TCF12	4.23494e-06	0.193817	0.934	0.908	0.155003
USP25	4.43938e-06	0.242297	0.753	0.699	0.162486
RPS6KC1	4.46057e-06	0.272412	0.721	0.643	0.163261
MYO1G	4.49691e-06	0.263972	0.894	0.86	0.164591
ARHGAP30	4.55347e-06	0.248009	0.797	0.723	0.166662
ACTN4	4.5771e-06	0.343427	0.701	0.636	0.167526
FBXO34	4.65415e-06	-0.247157	0.66	0.752	0.170347
ARRDC3	4.7241e-06	-0.337889	0.38	0.477	0.172907
AC245452.1	4.72612e-06	-1.16096	0.066	0.121	0.172981
KMT2E-AS1	4.74333e-06	-0.458417	0.258	0.348	0.173611
PSMC4	4.77715e-06	-0.343996	0.507	0.598	0.174849
COMT	4.79601e-06	0.326519	0.718	0.663	0.175539
PTCH2	5.05177e-06	-0.524737	0.225	0.312	0.1849
HMOX1	5.06433e-06	-0.282229	0.819	0.885	0.18536
GALNT1	5.11372e-06	0.281584	0.607	0.518	0.187167
PRKCE	5.12465e-06	-0.294165	0.709	0.778	0.187567
ATP6V1G1	5.17101e-06	-0.212886	0.86	0.909	0.189264
FNBP1	5.22181e-06	0.247346	0.877	0.858	0.191124
HOTAIRM1	5.239e-06	-0.343819	0.463	0.546	0.191753
POFUT1	5.3645e-06	0.58191	0.272	0.188	0.196346
ARF4	5.71033e-06	-0.333702	0.639	0.716	0.209004
AL022069.3	5.85908e-06	-1.13387	0.057	0.108	0.214448
ACTG1	5.91265e-06	0.135812	0.998	0.995	0.216409
P2RX7	5.92224e-06	0.640265	0.417	0.341	0.21676
SBDS	5.99095e-06	-0.450545	0.303	0.39	0.219275
CYTH4	5.99654e-06	0.325071	0.736	0.674	0.219479
PNPLA8	6.09243e-06	-0.276868	0.608	0.678	0.222989
CHCHD10	6.13439e-06	-0.196691	0.786	0.852	0.224525
CIB1	6.16165e-06	0.28135	0.792	0.742	0.225522
UBR2	6.19038e-06	0.308205	0.719	0.667	0.226574
IL10RB	6.28088e-06	0.312811	0.697	0.633	0.229886
CCR1	6.30738e-06	0.693582	0.237	0.16	0.230856
MRPL33	6.31645e-06	-0.25576	0.575	0.659	0.231188
GIMAP7	6.32297e-06	-0.253564	0.738	0.802	0.231427
TMCO4	6.39465e-06	0.780024	0.173	0.104	0.234051
MBNL2	6.39613e-06	-0.328486	0.498	0.58	0.234105
HNRNPA3	6.50174e-06	0.230667	0.861	0.835	0.23797
AC090559.1	6.56865e-06	0.263478	0.723	0.667	0.240419
TSTD1	6.66412e-06	-0.346843	0.349	0.447	0.243914
UBE2K	6.69201e-06	0.265417	0.784	0.708	0.244934
PPT1	6.79325e-06	0.327368	0.719	0.647	0.24864
IBTK	6.79725e-06	0.469788	0.436	0.343	0.248786
GPD2	6.97924e-06	0.525768	0.384	0.3	0.255447
JOSD1	6.99313e-06	-0.372682	0.328	0.421	0.255956
FAM172A	6.99872e-06	0.268844	0.796	0.755	0.25616
RTN1	7.02568e-06	0.54105	0.535	0.467	0.257147
AKAP10	7.02575e-06	0.336387	0.698	0.642	0.257149
CEP350	7.28019e-06	0.285532	0.713	0.671	0.266462
RPL39	7.38202e-06	-0.0674966	1	1	0.270189
APBB1IP	7.45277e-06	0.18424	0.932	0.93	0.272779
HPCAL1	7.49057e-06	0.340589	0.667	0.584	0.274162
MAP4	7.53217e-06	0.337625	0.731	0.674	0.275685
IMPDH1	7.75466e-06	0.335289	0.628	0.542	0.283828
FGD4	7.96201e-06	0.240221	0.893	0.879	0.291418
RAB20	8.21231e-06	-0.68285	0.182	0.258	0.300579
CTBP2	8.23851e-06	0.253348	0.888	0.867	0.301538
AL359762.1	8.28192e-06	-0.727166	0.186	0.261	0.303127
ZNF148	8.43844e-06	0.271993	0.746	0.688	0.308855
AC023509.3	8.49595e-06	-0.793233	0.063	0.117	0.31096
CRK	8.52421e-06	0.381651	0.505	0.422	0.311995
AC147067.1	8.61037e-06	-0.391202	0.333	0.426	0.315148
CX3CR1	8.9609e-06	0.366903	0.726	0.692	0.327978
SKP1	9.0521e-06	-0.173403	0.883	0.932	0.331316
FNDC3A	9.25696e-06	0.355218	0.655	0.589	0.338814
ANTXR2	9.38561e-06	-0.321113	0.569	0.659	0.343523
RINL	9.43735e-06	-0.668926	0.075	0.133	0.345417
AF111167.1	9.4624e-06	-0.833441	0.072	0.127	0.346333
SNX24	9.54281e-06	0.549532	0.419	0.336	0.349277
RPL27A	9.55067e-06	-0.103743	0.999	0.998	0.349564
OSER1	9.6093e-06	-0.389579	0.468	0.549	0.35171
JAK2	9.78548e-06	0.28016	0.807	0.777	0.358158
REL	9.83862e-06	-0.173668	0.856	0.891	0.360103
TUBA1A	9.99252e-06	0.179976	0.952	0.936	0.365736
TRIB1	1.00127e-05	-0.49168	0.243	0.329	0.366473
MZT2B	1.02934e-05	-0.254663	0.724	0.79	0.37675
USP36	1.08095e-05	-0.422222	0.351	0.438	0.395639
NAAA	1.1153e-05	0.246126	0.898	0.874	0.408211
TMEM14C	1.13903e-05	-0.359493	0.456	0.54	0.416897
UBE2S	1.14673e-05	-0.318121	0.406	0.501	0.419716
CCDC69	1.16584e-05	0.324551	0.634	0.559	0.42671
ATG7	1.16713e-05	0.258532	0.861	0.817	0.427183
PTGER2	1.17787e-05	-0.4562	0.332	0.419	0.431114
PRR14L	1.18628e-05	0.427926	0.478	0.396	0.43419
RPS2	1.19434e-05	-0.102466	1	0.999	0.437141
CD9	1.20172e-05	1.40381	0.1	0.049	0.439842
UQCRC1	1.21576e-05	0.350321	0.618	0.553	0.44498
DAGLB	1.22395e-05	0.521515	0.334	0.248	0.447978
DEF8	1.25567e-05	0.710584	0.262	0.186	0.459586
TBL1XR1	1.25594e-05	0.319115	0.753	0.689	0.459686
DUSP2	1.26608e-05	-0.929105	0.106	0.169	0.463399
HEIH	1.28723e-05	-0.498399	0.289	0.369	0.471139
AC090912.1	1.3098e-05	-0.974556	0.059	0.109	0.479399
NOP53	1.32611e-05	-0.198168	0.852	0.907	0.48537
ACTR2	1.34026e-05	0.129098	0.99	0.982	0.490548
PLEC	1.3872e-05	0.302755	0.697	0.629	0.507731
AC064805.1	1.3969e-05	-0.455475	0.243	0.323	0.51128
OXR1	1.40332e-05	0.292329	0.738	0.663	0.513628
PATL2	1.40692e-05	-0.617234	0.176	0.249	0.514949
AC008875.3	1.40862e-05	-0.71583	0.125	0.192	0.51557
FAM135A	1.42695e-05	0.595819	0.311	0.232	0.522276
CDYL	1.43822e-05	0.372987	0.622	0.572	0.526404
TANGO6	1.44865e-05	0.413753	0.51	0.436	0.530219
ATP5IF1	1.45117e-05	-0.233798	0.722	0.786	0.531141
TRAPPC6A	1.45181e-05	-0.44466	0.266	0.35	0.531375
HIST1H2BF	1.45222e-05	-1.00533	0.053	0.102	0.531527
FAS	1.45702e-05	-0.738317	0.151	0.221	0.533284
HNRNPA0	1.48097e-05	-0.304964	0.462	0.538	0.542051
SNX25	1.50009e-05	-0.963844	0.074	0.129	0.549047
SP3	1.50365e-05	0.2635	0.775	0.739	0.550351
KDM1B	1.50672e-05	0.287245	0.73	0.669	0.551474
IBA57	1.51432e-05	-0.951729	0.051	0.1	0.554257
CYB5A	1.52435e-05	-0.578054	0.156	0.228	0.557927
KIAA0513	1.53666e-05	0.351819	0.594	0.525	0.562432
G6PD	1.54039e-05	0.454645	0.463	0.377	0.563799
AL078459.1	1.59906e-05	-0.919687	0.062	0.113	0.585271
KDM3A	1.61113e-05	-0.439796	0.24	0.319	0.58969
MTAP	1.63658e-05	0.580986	0.28	0.2	0.599003
PLIN2	1.6419e-05	-0.346031	0.477	0.575	0.600952
ETS2	1.64939e-05	-0.278429	0.592	0.674	0.603693
OSBPL8	1.6824e-05	-0.212299	0.925	0.945	0.615774
PDCD6IP	1.70644e-05	0.287664	0.759	0.734	0.624573
P4HB	1.71535e-05	0.276839	0.635	0.556	0.627837
MZF1-AS1	1.72027e-05	-0.948156	0.074	0.127	0.629637
RELL1	1.73059e-05	-0.387145	0.3	0.393	0.633412
HNRNPF	1.73061e-05	-0.253976	0.794	0.833	0.633421
PIK3R5	1.78273e-05	0.20311	0.846	0.822	0.652497
ARMH3	1.81503e-05	0.300112	0.682	0.627	0.664318
LINC01004	1.84824e-05	-0.42163	0.322	0.414	0.676473
ANKRD44	1.8691e-05	0.158719	0.966	0.972	0.684111
AL450992.3	1.9188e-05	-0.671565	0.097	0.158	0.7023
ANKRD10	1.93478e-05	-0.355686	0.441	0.523	0.708149
SEC14L1	1.96882e-05	-0.265913	0.761	0.805	0.720608
TANK	1.97339e-05	-0.271276	0.842	0.874	0.722279
PNPLA6	2.029e-05	0.389515	0.549	0.467	0.742634
ARHGDIA	2.04535e-05	0.256297	0.807	0.779	0.748618
PUM1	2.06611e-05	0.277571	0.764	0.734	0.756218
KDM2A	2.11058e-05	0.218714	0.881	0.859	0.772492
TMEM131L	2.16401e-05	0.209395	0.859	0.831	0.792048
BCR	2.18954e-05	0.477625	0.333	0.249	0.801393
CEP44	2.20939e-05	-0.755254	0.141	0.206	0.808659
PHF20	2.2336e-05	-0.215366	0.839	0.899	0.817522
ANXA2	2.26855e-05	0.154159	0.989	0.981	0.830311
VAMP5	2.29089e-05	-0.26672	0.701	0.754	0.838489
PHACTR1	2.30507e-05	-0.809081	0.139	0.209	0.843677
DDX39A	2.33241e-05	-0.398918	0.41	0.493	0.853684
KIF5B	2.36853e-05	0.323416	0.678	0.637	0.866906
DDX54	2.36978e-05	0.517375	0.281	0.199	0.867365
FRY	2.38575e-05	0.198869	0.916	0.907	0.873207
C4orf48	2.39801e-05	0.24255	0.828	0.782	0.877697
DNAJB6	2.41955e-05	-0.314754	0.699	0.754	0.88558
SIRPB1	2.44306e-05	0.408571	0.5	0.407	0.894183
ATP1B3	2.46599e-05	-0.221736	0.894	0.897	0.902576
AC009522.1	2.48507e-05	-0.823366	0.065	0.117	0.909562
HTT	2.50861e-05	0.356926	0.615	0.55	0.918176
ZNF3	2.50976e-05	-0.754227	0.163	0.233	0.918597
ZNF131	2.51017e-05	-0.261617	0.422	0.511	0.918747
MED26	2.52016e-05	-0.614922	0.176	0.248	0.922403
RGL4	2.58751e-05	-0.803931	0.085	0.141	0.947053
CASP5	2.61025e-05	-0.490832	0.257	0.335	0.955377
LPP	2.61904e-05	0.235939	0.937	0.928	0.958596
ZNF710	2.64793e-05	0.324862	0.735	0.704	0.96917
LYPLA1	2.71235e-05	0.284151	0.605	0.536	0.992749
IFT57	2.77074e-05	-0.590049	0.221	0.294	1
ZBTB10	2.78731e-05	-0.660705	0.121	0.183	1
WAPL	2.79988e-05	0.309601	0.627	0.57	1
NAMPT	2.82798e-05	-0.127511	0.984	0.99	1
CTSA	2.86691e-05	0.350098	0.545	0.461	1
USP10	2.87197e-05	0.427438	0.483	0.415	1
USP32	2.93868e-05	0.25313	0.837	0.796	1
RPS15	2.95802e-05	-0.0790138	0.999	0.999	1
PDSS2	2.96664e-05	0.335624	0.615	0.538	1
PIK3CD	2.9778e-05	0.276045	0.677	0.612	1
RPL41	3.0008e-05	-0.0715948	1	1	1
CIRBP	3.00184e-05	-0.168982	0.848	0.899	1
TM2D3	3.02502e-05	-0.494799	0.254	0.331	1
RPL29	3.04189e-05	-0.095853	0.997	1	1
MLEC	3.05293e-05	0.436727	0.362	0.275	1
ZNRF2	3.23731e-05	-0.47135	0.525	0.59	1
CD53	3.24248e-05	-0.163533	0.94	0.965	1
PPIL2	3.28062e-05	0.555552	0.297	0.22	1
MRAS	3.33111e-05	-0.468947	0.222	0.299	1
SPIDR	3.33452e-05	0.218525	0.892	0.865	1
ARID5B	3.35766e-05	-0.517019	0.296	0.377	1
MACF1	3.36582e-05	0.197226	0.872	0.863	1
BTAF1	3.39997e-05	-0.333449	0.554	0.62	1
INSYN2B	3.418e-05	-0.60438	0.177	0.244	1
CRY2	3.44056e-05	-0.526355	0.336	0.403	1
AC020651.2	3.45628e-05	-0.149657	0.319	0.421	1
CD101	3.51052e-05	-0.540546	0.124	0.189	1
AC011472.2	3.53668e-05	-0.629152	0.082	0.138	1
AHR	3.54856e-05	-0.41204	0.372	0.454	1
TMEM131	3.57604e-05	0.288034	0.732	0.697	1
PSMB8-AS1	3.59804e-05	-0.330961	0.34	0.422	1
TMTC1	3.64807e-05	0.382214	0.483	0.4	1
FBXL20	3.65662e-05	0.324539	0.679	0.613	1
ZNF331	3.66943e-05	-0.766058	0.203	0.273	1
FASTKD2	3.67128e-05	-0.585258	0.15	0.217	1
SAMHD1	3.68492e-05	0.168057	0.964	0.959	1
KCNAB2	3.72529e-05	-0.260539	0.708	0.8	1
RHOA	3.78172e-05	0.128283	0.995	0.994	1
TUBB	3.83524e-05	0.293861	0.654	0.575	1
TMSB4X	3.8756e-05	-0.0775649	1	1	1
GTPBP2	3.87791e-05	-0.712178	0.104	0.161	1
HDAC8	3.89038e-05	0.537032	0.447	0.379	1
AC025171.3	3.89895e-05	-0.820861	0.098	0.155	1
SENP2	3.90089e-05	-0.459011	0.361	0.438	1
RAB30-DT	3.93109e-05	-0.58572	0.205	0.274	1
ATXN7L1	3.96519e-05	0.524907	0.412	0.345	1
AOAH	3.9782e-05	0.21877	0.947	0.942	1
C1orf56	3.995e-05	-0.394364	0.215	0.296	1
CCDC26	4.16963e-05	-0.508167	0.222	0.3	1
GTF2B	4.18985e-05	-0.355967	0.547	0.624	1
CFP	4.2464e-05	0.205238	0.923	0.915	1
KCNK6	4.26971e-05	0.581615	0.276	0.205	1
AL450998.2	4.27801e-05	-0.563944	0.183	0.254	1
TP53BP2	4.30713e-05	-0.36672	0.482	0.541	1
ATP5F1D	4.32189e-05	0.190784	0.871	0.851	1
NEDD9	4.34781e-05	0.206613	0.884	0.875	1
GIMAP2	4.51085e-05	-0.333989	0.432	0.502	1
TLN1	4.53792e-05	0.187504	0.896	0.862	1
ACAP2	4.55146e-05	0.164553	0.963	0.949	1
VPS51	4.58818e-05	0.394796	0.416	0.336	1
IFFO2	4.64864e-05	-0.583408	0.208	0.279	1
EZR	4.69242e-05	0.324386	0.753	0.721	1
PEX11G	4.73995e-05	-0.869041	0.058	0.104	1
CSNK2A1	4.76207e-05	0.32219	0.561	0.478	1
CLIP1	4.80526e-05	0.288099	0.743	0.681	1
KDM3B	4.92012e-05	0.319812	0.553	0.467	1
PAX8-AS1	4.92162e-05	-0.708504	0.095	0.153	1
SPAG9	5.03782e-05	-0.269124	0.655	0.71	1
KLF9	5.05893e-05	-0.401328	0.271	0.354	1
DNAJC5	5.14368e-05	0.331407	0.628	0.561	1
AC040970.1	5.16297e-05	-0.582549	0.109	0.169	1
GPR107	5.18142e-05	0.488666	0.366	0.294	1
AC027644.3	5.18702e-05	-0.506298	0.179	0.249	1
LGALS9	5.21343e-05	0.185156	0.854	0.826	1
RASSF1	5.28305e-05	-0.352831	0.416	0.489	1
BTG3	5.31471e-05	-0.711626	0.101	0.159	1
VAMP8	5.40321e-05	0.193936	0.898	0.873	1
GMEB1	5.44708e-05	0.495001	0.306	0.227	1
TNRC18	5.44772e-05	0.311766	0.638	0.586	1
CD164	5.50567e-05	-0.234753	0.78	0.846	1
PPIP5K2	5.52482e-05	0.302732	0.557	0.473	1
CRTC3	5.56213e-05	0.56001	0.247	0.175	1
ZBED5-AS1	5.70021e-05	-0.653229	0.18	0.246	1
SPI1	5.70522e-05	0.129955	0.993	0.984	1
GRASP	5.76286e-05	-0.402644	0.283	0.36	1
TFCP2	5.76955e-05	0.289486	0.639	0.569	1
ARHGAP18	5.82772e-05	0.565921	0.282	0.206	1
DDX3X	5.92931e-05	-0.26685	0.816	0.871	1
GTF2I	5.9322e-05	0.334412	0.52	0.441	1
SF3A3	5.94112e-05	0.443763	0.379	0.309	1
GK5	5.95441e-05	0.565705	0.228	0.16	1
WNK1	5.9608e-05	0.208755	0.844	0.813	1
GNAQ	6.05612e-05	0.187847	0.943	0.926	1
RFFL	6.06079e-05	0.491863	0.281	0.204	1
SLC25A5	6.21663e-05	-0.184768	0.853	0.907	1
IL10RB-DT	6.37216e-05	-0.429823	0.286	0.36	1
C19orf38	6.42008e-05	-0.196629	0.764	0.797	1
NCF1	6.68758e-05	0.731008	0.529	0.475	1
LIMD1	6.70967e-05	0.270405	0.717	0.655	1
RSU1	6.78053e-05	0.34832	0.557	0.477	1
RPL36AL	6.82852e-05	-0.126535	0.972	0.981	1
AL139246.5	6.95588e-05	-0.385415	0.35	0.432	1
AC087190.1	6.9694e-05	-0.767411	0.087	0.14	1
THAP2	6.98188e-05	-0.737869	0.097	0.153	1
EFHD2	6.99616e-05	0.17117	0.957	0.959	1
MS4A6A	7.10972e-05	0.379212	0.507	0.441	1
IL4R	7.1378e-05	0.535034	0.237	0.167	1
CSTB	7.18092e-05	-0.147106	0.98	0.99	1
TRAK1	7.19232e-05	-0.301785	0.743	0.802	1
ASXL2	7.24966e-05	0.289881	0.58	0.502	1
AC012291.3	7.27766e-05	-0.841981	0.072	0.123	1
SCML1	7.32622e-05	-0.87114	0.114	0.17	1
BRCA2	7.33372e-05	-0.808771	0.082	0.133	1
SLC25A6	7.38066e-05	-0.108516	0.985	0.99	1
VAMP2	7.52565e-05	-0.302558	0.475	0.558	1
TMA7	7.55736e-05	-0.0986794	0.984	0.985	1
PPP1CB	7.56515e-05	-0.240663	0.822	0.883	1
EIF4E3	7.63602e-05	0.565111	0.277	0.206	1
PFKL	7.67515e-05	0.397481	0.566	0.502	1
STK10	7.69991e-05	0.147615	0.964	0.972	1
FBXO38	7.76168e-05	0.45292	0.392	0.319	1
NUFIP2	7.81773e-05	-0.26851	0.741	0.806	1
C1QA	7.95336e-05	-0.392753	0.284	0.369	1
PTS	7.97738e-05	-0.416438	0.423	0.489	1
GPR155	7.98164e-05	-0.420273	0.265	0.342	1
GFM1	8.00351e-05	0.589739	0.248	0.18	1
RASA3	8.00858e-05	0.400345	0.593	0.557	1
LPGAT1	8.02308e-05	0.401255	0.493	0.426	1
ENOSF1	8.05956e-05	-0.776583	0.081	0.133	1
SORT1	8.10945e-05	0.378501	0.539	0.467	1
CMTM6	8.13146e-05	0.262306	0.89	0.879	1
EIF1B	8.17131e-05	-0.264792	0.553	0.635	1
FADS2	8.30954e-05	1.08019	0.112	0.063	1
SOCS1	8.33061e-05	-0.823348	0.06	0.106	1
HDLBP	8.33913e-05	0.25522	0.677	0.623	1
PCF11	8.37268e-05	-0.312112	0.416	0.496	1
DHX9	8.38707e-05	0.277055	0.582	0.499	1
ISG20	8.42413e-05	-0.607783	0.203	0.271	1
IFNAR1	8.4448e-05	0.343	0.572	0.511	1
ZFP36L2	8.49583e-05	-0.222293	0.826	0.883	1
SEC61A1	8.56201e-05	0.445608	0.403	0.326	1
HIST2H2BE	8.58835e-05	-0.66622	0.107	0.164	1
PIK3C3	8.65116e-05	0.314083	0.466	0.385	1
PRELID1	8.65124e-05	0.15339	0.972	0.973	1
ODF2L	8.735e-05	-0.515624	0.183	0.25	1
RAB8A	8.74311e-05	-0.210192	0.694	0.766	1
RAPGEF6	8.79208e-05	0.31212	0.601	0.55	1
GALNT3	8.96742e-05	-0.508044	0.257	0.326	1
EIF5B	8.96982e-05	0.296069	0.615	0.555	1
BCAP31	9.04295e-05	0.284018	0.687	0.638	1
VPS26A	9.04819e-05	0.294522	0.547	0.459	1
MARCH1	9.21339e-05	0.195697	0.91	0.91	1
DDX3Y	9.25614e-05	-0.439489	0.181	0.252	1
MED1	9.31719e-05	0.513635	0.261	0.188	1
ADRB2	9.37148e-05	-0.564981	0.126	0.187	1
TGFB1	9.40179e-05	0.199637	0.893	0.856	1
TCF7L2	9.62169e-05	0.169299	0.979	0.983	1
GARS-DT	9.65418e-05	0.345097	0.523	0.45	1
H2AFZ	9.67708e-05	-0.201716	0.875	0.91	1
SAMD4A	9.67808e-05	-0.329725	0.316	0.391	1
CARD6	9.7455e-05	0.641903	0.201	0.137	1
SMAD2	9.90247e-05	0.334721	0.672	0.624	1
POLR2G	9.92293e-05	-0.271502	0.436	0.519	1
RPS15A	9.97041e-05	-0.0840731	0.999	1	1
ZBTB21	0.000101759	-0.415254	0.19	0.263	1
YTHDC2	0.000102437	0.316481	0.458	0.382	1
PCGF3	0.00010292	0.494197	0.286	0.215	1
PAN3	0.000103186	0.190104	0.91	0.89	1
CMKLR1	0.000103432	0.726528	0.211	0.148	1
PIK3IP1	0.000103765	-0.503396	0.232	0.3	1
NADK	0.000104203	0.30313	0.655	0.584	1
POLD4	0.00010594	-0.192762	0.797	0.86	1
PDE4A	0.000106639	-0.36138	0.338	0.422	1
APC	0.000106663	0.267073	0.68	0.614	1
C16orf54	0.000107303	-0.422331	0.221	0.292	1
HIST1H2BC	0.000107813	-0.457877	0.161	0.226	1
HCLS1	0.00010902	0.155112	0.935	0.917	1
HTATIP2	0.000110735	-0.341559	0.369	0.444	1
METTL21A	0.00011119	-0.557925	0.205	0.271	1
SEMA4D	0.000113024	0.302166	0.564	0.494	1
CPVL	0.000113814	0.271551	0.787	0.767	1
AGO4	0.000114419	0.337445	0.602	0.55	1
SLC38A10	0.000115	0.311246	0.532	0.461	1
LAMTOR4	0.000115813	-0.10734	0.968	0.976	1
CD93	0.000116036	0.531647	0.37	0.301	1
HIST1H4E	0.00011736	-0.816535	0.07	0.117	1
TYK2	0.000118713	0.455895	0.331	0.257	1
PDK1	0.000119273	-0.51061	0.138	0.2	1
JPT1	0.000119717	-0.234041	0.804	0.842	1
ADAM10	0.000120137	0.191671	0.9	0.871	1
GPBP1L1	0.000120309	0.266209	0.694	0.646	1
PRKDC	0.00012434	0.352071	0.566	0.489	1
NCLN	0.000126907	0.518347	0.237	0.17	1
CCL3	0.000127334	-0.884268	0.091	0.142	1
NBAS	0.00012756	0.284272	0.549	0.476	1
CLPB	0.000129058	0.62501	0.201	0.138	1
RNASEH2B	0.000130377	-0.353714	0.362	0.438	1
YIPF4	0.000131167	0.385744	0.509	0.431	1
TNNI2	0.00013266	-0.521416	0.19	0.257	1
MLLT11	0.000132806	-0.71557	0.104	0.159	1
SASH3	0.000133083	0.352315	0.619	0.569	1
TMEM208	0.000134107	0.322997	0.488	0.405	1
GMFG	0.000135352	-0.107978	0.985	0.985	1
CTSS	0.000135991	0.0813347	0.999	1	1
WDR70	0.00013696	0.247822	0.72	0.695	1
FMN1	0.000138079	0.468658	0.147	0.091	1
SAP30	0.00013952	-0.615876	0.183	0.244	1
ING1	0.000140136	-0.403598	0.228	0.299	1
CDK6	0.000141125	0.404847	0.487	0.422	1
C12orf49	0.000141995	0.549907	0.201	0.137	1
LTN1	0.000142716	0.495363	0.318	0.244	1
TMTC2	0.000143823	0.248588	0.694	0.63	1
MID1IP1	0.000143873	-0.474499	0.303	0.374	1
MKLN1	0.000144429	0.244603	0.765	0.718	1
KPNA4	0.000144908	-0.229404	0.634	0.708	1
AL162231.2	0.000145093	-0.701996	0.084	0.133	1
ADAMTSL4-AS1	0.000147252	-0.286791	0.727	0.778	1
AL158801.2	0.000149841	-0.863768	0.072	0.119	1
SH3RF3	0.000150221	1.23168	0.143	0.092	1
MT-ND3	0.000150287	0.0997523	1	1	1
H2AFJ	0.000150406	-0.264752	0.544	0.612	1
CHD8	0.000152268	0.447319	0.426	0.357	1
HNRNPU	0.000153888	-0.24974	0.86	0.879	1
XBP1	0.000155206	-0.265426	0.418	0.495	1
PAXBP1-AS1	0.00015775	-0.813444	0.063	0.107	1
LSM8	0.000157941	-0.243575	0.647	0.706	1
QRICH1	0.000158351	0.338711	0.488	0.405	1
NDUFS6	0.00016233	0.172601	0.876	0.846	1
ATP2B4	0.0001624	0.585563	0.328	0.261	1
NACC2	0.00016254	0.372222	0.596	0.528	1
KCTD20	0.000163568	0.406801	0.374	0.296	1
ERF	0.000163995	-0.48595	0.195	0.258	1
TMED8	0.000164193	0.637589	0.225	0.163	1
CYB5B	0.000165281	0.445264	0.302	0.232	1
TNRC6B	0.000165837	0.17533	0.854	0.825	1
IER5	0.000165953	-0.175934	0.851	0.886	1
FOXN3	0.000168644	0.193853	0.923	0.914	1
NFATC2IP	0.000169165	0.39337	0.35	0.274	1
PSMB3	0.000173291	0.161824	0.884	0.86	1
UBL3	0.000173749	-0.317669	0.565	0.619	1
PPID	0.000173927	-0.367909	0.227	0.3	1
SCFD1	0.000175394	0.224056	0.783	0.75	1
HIST2H2BF	0.000180718	-1.16746	0.058	0.1	1
ADAM8	0.000181572	0.802104	0.155	0.101	1
PLAUR	0.000182601	-0.185771	0.793	0.836	1
UBR3	0.000186075	0.265037	0.626	0.559	1
ERP29	0.000186121	-0.161273	0.803	0.843	1
RBL2	0.000186667	0.397218	0.463	0.404	1
SMARCC1	0.000188105	0.277028	0.698	0.641	1
CNOT6	0.000190454	0.463599	0.308	0.237	1
ANKRD17	0.000190775	0.261031	0.806	0.78	1
RIT1	0.000190807	-0.419502	0.293	0.369	1
ZNF524	0.000192659	-0.296805	0.387	0.464	1
TCTN3	0.00019322	-0.532039	0.128	0.184	1
NME3	0.000195645	-0.286109	0.478	0.555	1
IGF1R	0.000196673	0.463408	0.368	0.297	1
RNGTT	0.000196927	0.286246	0.637	0.576	1
ITPA	0.000196934	0.339776	0.492	0.422	1
EIF2AK3	0.000197684	-0.541644	0.291	0.353	1
TRAF3	0.000198428	-0.232008	0.652	0.71	1
CTBS	0.00019999	-0.237538	0.452	0.532	1
RREB1	0.000201408	0.277777	0.647	0.58	1
KPNB1	0.000201716	0.258956	0.674	0.608	1
AC011511.2	0.000202459	-0.566647	0.09	0.141	1
RASGRP2	0.000202958	0.244639	0.716	0.658	1
VPS35L	0.000203303	0.381274	0.408	0.335	1
DPP8	0.000204304	0.399864	0.426	0.352	1
OST4	0.000204469	-0.121331	0.945	0.959	1
CXorf21	0.000204721	-0.437138	0.24	0.309	1
BHLHE40	0.000204758	0.829707	0.155	0.102	1
CC2D1A	0.00020607	0.908677	0.136	0.085	1
AC007216.4	0.000206496	-0.763436	0.095	0.146	1
USP34	0.000207531	0.195214	0.817	0.773	1
NCOR2	0.000208096	0.245193	0.744	0.699	1
TMEM106A	0.000208195	0.888429	0.16	0.106	1
MTMR6	0.000208738	-0.304506	0.501	0.576	1
DLEU1	0.000209565	-0.287758	0.478	0.55	1
AC007032.1	0.000210349	-0.642689	0.096	0.147	1
VPS35	0.000212489	0.235943	0.708	0.652	1
LYL1	0.000215015	-0.167076	0.727	0.803	1
ATP5MC2	0.000216403	-0.117974	0.976	0.982	1
NSMCE2	0.000217218	0.302242	0.618	0.566	1
ADAP2	0.000218366	0.268251	0.624	0.556	1
FBXW7	0.000218502	-0.208845	0.908	0.941	1
PACSIN2	0.000221262	0.2617	0.73	0.687	1
AVL9	0.000221324	0.299186	0.618	0.567	1
OXNAD1	0.00022198	-0.475525	0.168	0.231	1
CCM2	0.000222247	0.222819	0.775	0.751	1
DISC1	0.000225535	0.239332	0.64	0.557	1
ARPC4	0.000225703	0.162771	0.922	0.903	1
ANKHD1	0.000226517	0.243065	0.792	0.779	1
ARAP1	0.000226675	0.221729	0.824	0.774	1
RAB35	0.000229535	0.460697	0.294	0.222	1
ATP5PB	0.00023428	0.185425	0.791	0.729	1
EPB41L4A-AS1	0.000236848	-0.470003	0.212	0.278	1
TUBB4B	0.000237056	-0.315854	0.502	0.574	1
VAV2	0.000239406	0.45329	0.493	0.444	1
VAPA	0.000239545	-0.198977	0.833	0.879	1
COX5A	0.000241386	0.20057	0.849	0.814	1
DRAIC	0.00024317	-0.954759	0.063	0.106	1
MAP3K2	0.00024545	-0.214511	0.784	0.812	1
PRKACB	0.000247777	-0.656187	0.117	0.169	1
CERS6	0.000251146	0.194214	0.746	0.704	1
PIK3C2A	0.000253138	0.339579	0.559	0.505	1
CHD3	0.000253444	0.431661	0.237	0.17	1
MOV10	0.000253773	0.614271	0.248	0.186	1
HSPA4	0.000254462	0.363527	0.452	0.381	1
LINC00877	0.000256624	-0.258218	0.652	0.705	1
TRPV2	0.000256986	0.486764	0.308	0.238	1
ZC3H6	0.000257418	-0.509623	0.147	0.205	1
MASTL	0.000258115	-0.598505	0.133	0.189	1
FBN2	0.000258257	0.50819	0.262	0.198	1
ATP11A	0.000260593	0.188627	0.86	0.824	1
MT-ND1	0.000260605	0.0963594	1	1	1
RSF1	0.000260747	0.233686	0.686	0.623	1
ITGA4	0.000260881	0.143016	0.933	0.937	1
RPL24	0.000262443	-0.0835462	0.999	0.999	1
NFKB2	0.000263267	-0.394033	0.268	0.34	1
SNAPC5	0.000263489	-0.408123	0.274	0.346	1
CEP85L	0.000263733	-0.204622	0.635	0.72	1
METTL8	0.000263893	0.66214	0.213	0.153	1
UGGT2	0.000265391	0.436439	0.365	0.292	1
SEL1L	0.000266051	0.375813	0.458	0.379	1
SNHG1	0.000266532	-0.562812	0.156	0.216	1
STK4	0.000266564	0.208591	0.827	0.812	1
CALM3	0.000267019	0.206308	0.826	0.818	1
PDLIM2	0.00026762	-0.254249	0.473	0.551	1
RPL37	0.000270989	-0.0811506	0.997	1	1
AL138720.1	0.000271427	-0.503944	0.143	0.203	1
LINC01506	0.000273443	-0.559129	0.128	0.183	1
FAM120A	0.000273832	0.25241	0.734	0.68	1
ANKRD28	0.000276833	-0.683948	0.08	0.127	1
PPP6R1	0.000280995	0.335892	0.437	0.368	1
COG5	0.000282046	0.249711	0.78	0.754	1
STK38L	0.000285317	0.3922	0.446	0.383	1
QSER1	0.000286424	0.474825	0.334	0.269	1
DOCK7	0.000287537	0.577264	0.218	0.158	1
CREB5	0.000289851	0.442363	0.362	0.299	1
PPIL4	0.000291343	-0.339845	0.286	0.362	1
SNRPD2	0.000292248	-0.183789	0.712	0.788	1
CACYBP	0.000292281	-0.238478	0.475	0.544	1
RNF103	0.000294903	-0.492845	0.163	0.225	1
TOB1-AS1	0.000294971	-0.90887	0.059	0.1	1
RAPGEF1	0.000295057	0.103983	0.893	0.881	1
C3orf14	0.000295522	-0.537635	0.117	0.171	1
ARSB	0.000296636	0.351603	0.42	0.343	1
RPS4Y1	0.000298289	-0.385249	0.276	0.346	1
SMIM7	0.000300965	0.273715	0.592	0.529	1
PSMD1	0.000301034	0.312554	0.58	0.515	1
KCNN4	0.000301288	0.601415	0.22	0.158	1
MAK	0.00030141	-0.787741	0.077	0.123	1
MAU2	0.000302262	0.457804	0.3	0.235	1
COX6C	0.000303565	-0.129356	0.906	0.93	1
NSMCE3	0.000303964	-0.461465	0.202	0.265	1
KCMF1	0.000303973	0.275044	0.652	0.603	1
LINC02345	0.000304026	-0.466413	0.215	0.283	1
GPAT3	0.000304929	0.662064	0.205	0.143	1
LYRM1	0.000306847	-0.50652	0.167	0.228	1
CYB5D2	0.000307004	-0.481374	0.183	0.246	1
SLC8A1-AS1	0.00030923	-0.459072	0.168	0.228	1
ZSCAN16-AS1	0.000310092	-0.308257	0.398	0.464	1
LINC02185	0.000316192	-0.613951	0.082	0.129	1
SF3B2	0.000318464	0.241675	0.633	0.573	1
TENT2	0.000318474	0.211835	0.77	0.732	1
WTAP	0.000320103	-0.209431	0.732	0.773	1
ARID1A	0.000321659	0.262996	0.716	0.661	1
MNDA	0.000326586	0.210814	0.855	0.835	1
BTBD9	0.000327601	0.206503	0.844	0.833	1
PLD1	0.000330323	0.845524	0.142	0.092	1
CNDP2	0.000331776	0.324766	0.512	0.433	1
BOD1L1	0.000334661	0.309076	0.643	0.607	1
PRKD2	0.00033482	0.536437	0.229	0.165	1
SNX2	0.000335691	-0.179464	0.814	0.865	1
CYFIP2	0.000337048	0.341809	0.638	0.598	1
RPL32	0.000338479	-0.0718285	1	0.999	1
RBMS1	0.000338733	0.229054	0.738	0.692	1
AC104794.3	0.000339685	-0.74972	0.07	0.114	1
TMC6	0.000341606	0.294182	0.638	0.583	1
NIPA2	0.000344502	0.421699	0.382	0.309	1
DDX21	0.000344669	-0.18187	0.822	0.853	1
SIRPD	0.000348352	0.54793	0.205	0.146	1
RAB27A	0.000353482	0.380875	0.487	0.415	1
PSMB10	0.000356015	0.197798	0.847	0.82	1
COPA	0.000358373	0.258002	0.64	0.592	1
C2CD5	0.000359492	0.310135	0.637	0.58	1
AC114760.2	0.000368617	-0.44578	0.23	0.295	1
MRFAP1L1	0.000370128	0.729345	0.129	0.08	1
CLIC1	0.000372853	0.0921064	0.985	0.992	1
ETV6	0.000376027	0.179494	0.884	0.868	1
NOA1	0.00037684	-0.511189	0.141	0.199	1
PIK3AP1	0.000376854	0.147367	0.904	0.899	1
HINT1	0.000379057	-0.148873	0.824	0.87	1
CALM1	0.000381742	0.128728	0.983	0.988	1
ESYT2	0.000381951	-0.239075	0.607	0.67	1
NUP93	0.000383809	0.372985	0.427	0.358	1
VIM-AS1	0.000386187	-0.342251	0.315	0.386	1
HIST1H2BD	0.000390022	-0.596809	0.108	0.159	1
CD300LB	0.000390737	0.707502	0.146	0.096	1
PLD3	0.00039382	0.411048	0.369	0.308	1
CRLF3	0.000398497	0.248334	0.64	0.553	1
FAM193A	0.000399636	0.324875	0.498	0.433	1
SGSM3	0.000401784	-0.700607	0.127	0.184	1
SPTLC2	0.000402986	0.23629	0.77	0.743	1
IL17RA	0.000403437	0.248466	0.71	0.644	1
PDHB	0.000408972	0.353131	0.331	0.261	1
TMEM42	0.000409041	-0.493807	0.074	0.12	1
SLC39A9	0.000409271	0.483955	0.276	0.21	1
PPP1CA	0.000410816	0.177586	0.908	0.871	1
CCDC18-AS1	0.000412559	-0.290893	0.24	0.316	1
CYP1B1	0.000413143	0.522083	0.24	0.176	1
MYCBP2	0.000415912	0.15677	0.887	0.87	1
NUP50-DT	0.000416529	-0.340523	0.265	0.339	1
GIGYF2	0.000416558	0.307562	0.566	0.517	1
GSTP1	0.000417286	0.129099	0.985	0.979	1
PLAGL2	0.000417467	0.324995	0.55	0.473	1
TSC2	0.000419049	0.580705	0.187	0.131	1
ATRN	0.000419883	0.385629	0.41	0.34	1
RBM7	0.00042225	-0.472994	0.205	0.269	1
H1FX	0.000423445	-0.274141	0.683	0.756	1
FXYD5	0.000429783	-0.1404	0.87	0.898	1
SNX6	0.000430022	0.200944	0.758	0.717	1
BZW1	0.000435353	0.254775	0.684	0.653	1
SH2D3C	0.000445358	0.20617	0.79	0.752	1
AC091271.1	0.000446165	-0.509792	0.134	0.191	1
PARP12	0.000450413	0.435287	0.343	0.28	1
SRGAP1	0.000450717	-0.554739	0.183	0.242	1
UBB	0.00045139	-0.120533	0.945	0.955	1
MEF2A	0.00045546	0.196287	0.907	0.877	1
TRIP12	0.000459135	0.212944	0.803	0.79	1
UAP1	0.00045922	-0.684189	0.144	0.197	1
GGPS1	0.000460237	-0.442377	0.158	0.216	1
ACOX1	0.000462604	0.471997	0.247	0.188	1
SRSF2	0.000466119	0.195602	0.689	0.637	1
AL158152.1	0.000466401	-0.372113	0.195	0.261	1
SESN3	0.000469988	0.384403	0.49	0.432	1
COX7C	0.000470352	-0.0812313	0.986	0.989	1
HIVEP2	0.000470514	-0.300183	0.283	0.356	1
SMIM20	0.000474346	-0.459223	0.17	0.231	1
FOSL2	0.00047442	-0.253361	0.507	0.58	1
PLSCR3	0.000477406	0.499138	0.276	0.212	1
SSR2	0.000477817	-0.170459	0.787	0.839	1
PDK4	0.000479079	-0.482279	0.285	0.351	1
TWISTNB	0.000479696	-0.444192	0.141	0.199	1
EPM2AIP1	0.000480049	-0.57259	0.152	0.206	1
SLC16A3	0.000480549	0.241799	0.742	0.693	1
PI4KA	0.000480971	0.261143	0.592	0.539	1
XXYLT1	0.000482823	0.48875	0.21	0.15	1
FEZ2	0.00048633	0.313196	0.456	0.388	1
UBXN1	0.000487659	-0.154709	0.833	0.876	1
NAIP	0.000488973	0.67441	0.216	0.16	1
KDM1A	0.000490298	0.353268	0.35	0.277	1
GANAB	0.000490824	0.449586	0.346	0.283	1
ITCH	0.000494709	0.186138	0.812	0.769	1
AC006460.2	0.00049696	-0.933241	0.066	0.107	1
TTYH3	0.000497254	0.224302	0.681	0.626	1
SPG21	0.000497464	0.351662	0.493	0.421	1
TBC1D1	0.000499484	0.17566	0.781	0.743	1
KIF13A	0.00050368	0.36099	0.534	0.479	1
PRAM1	0.000506408	0.19547	0.792	0.749	1
UFM1	0.000507472	-0.236945	0.471	0.551	1
TMEM176B	0.000509742	0.293517	0.4	0.325	1
GLIPR2	0.000510481	0.294645	0.681	0.648	1
TARDBP	0.000511761	0.385354	0.361	0.284	1
RNF213	0.000514227	0.205483	0.856	0.84	1
HIST1H1B	0.000518594	-0.622195	0.072	0.115	1
PHF23	0.000520932	0.599706	0.173	0.118	1
CDC42BPA	0.000521622	0.758483	0.136	0.089	1
TLE5	0.000525139	0.282455	0.614	0.542	1
PLD4	0.000526795	-0.500582	0.11	0.163	1
CXorf40A	0.000526986	-0.786282	0.067	0.107	1
DENND6A	0.000530292	0.339496	0.517	0.459	1
RLIM	0.000531673	-0.434859	0.375	0.431	1
XRCC6	0.000534313	0.209525	0.77	0.748	1
MTMR10	0.000534656	-0.310073	0.529	0.578	1
TAP1	0.000535552	0.354405	0.338	0.269	1
HIST1H2AC	0.000536045	-0.413676	0.323	0.391	1
RBMX	0.000538226	-0.211213	0.588	0.661	1
YBX3	0.000538455	-0.322944	0.764	0.799	1
ADGRE3	0.000544832	-0.527387	0.163	0.221	1
PIAS4	0.000547901	0.717192	0.158	0.108	1
TLE4	0.000549585	-0.20549	0.902	0.917	1
MAP3K5	0.000550144	0.217203	0.731	0.683	1
F8A1	0.00055045	-0.534034	0.085	0.131	1
PUM2	0.000552134	0.208863	0.8	0.778	1
CLIP2	0.000552962	0.503063	0.2	0.143	1
IDH1	0.000554334	0.597935	0.173	0.119	1
CSDE1	0.000554794	0.196469	0.862	0.835	1
DAZAP2	0.000556307	0.158551	0.896	0.877	1
ZNF609	0.000557462	0.293454	0.67	0.621	1
EIF1AX	0.00055846	0.237258	0.706	0.648	1
MIR22HG	0.000559922	-0.306782	0.365	0.438	1
HELZ2	0.000561814	0.585438	0.164	0.11	1
AIP	0.000565537	-0.203209	0.559	0.643	1
NABP1	0.000566426	-0.25347	0.424	0.49	1
RNF169	0.000568963	0.37176	0.454	0.393	1
LIMS1	0.000571054	-0.183605	0.849	0.881	1
OAS2	0.000571962	0.420641	0.314	0.248	1
FMC1	0.000574869	-0.402521	0.178	0.239	1
RPS23	0.000576773	-0.0709782	1	1	1
BAP1	0.000577047	0.745521	0.133	0.086	1
PIGS	0.00058533	0.510822	0.189	0.133	1
ZCWPW2	0.00058651	-0.371242	0.165	0.226	1
RBM26	0.000589843	0.240896	0.623	0.566	1
SIMC1	0.000593541	0.4991	0.198	0.14	1
SEC23IP	0.000596514	0.439116	0.273	0.21	1
ATF7	0.000596879	0.3023	0.518	0.461	1
SLC19A2	0.00059745	-0.513667	0.095	0.143	1
ENO1	0.000600142	0.128406	0.955	0.944	1
MYH9	0.000606629	0.173595	0.892	0.862	1
NOTCH1	0.000611711	0.511175	0.203	0.144	1
SERINC5	0.000616837	0.560017	0.323	0.265	1
SNAPC1	0.000621347	-0.547965	0.123	0.175	1
FLII	0.000623372	0.291233	0.587	0.53	1
KIF9	0.000624613	-0.665251	0.082	0.126	1
WDR1	0.000627011	0.199971	0.772	0.734	1
MT-CYB	0.000627688	0.0935323	1	1	1
WDFY4	0.000628215	0.383075	0.343	0.274	1
RARA	0.000628495	-0.175396	0.732	0.785	1
MT1E	0.000628628	-1.43807	0.086	0.127	1
SLC4A2	0.000639446	0.704691	0.145	0.096	1
B3GNT5	0.000641933	0.939924	0.116	0.073	1
TPP1	0.000645758	0.267196	0.633	0.58	1
CD151	0.000645923	0.364903	0.428	0.363	1
SPATA2L	0.000648715	-0.458245	0.164	0.221	1
SELENOK	0.000654344	-0.200078	0.597	0.655	1
BTN3A2	0.000657914	-0.386183	0.348	0.41	1
TICAM1	0.000659462	-0.362943	0.358	0.425	1
FTCDNL1	0.00065987	-0.556144	0.137	0.191	1
MROH1	0.000665216	0.477574	0.286	0.223	1
SRP72	0.000665793	0.305522	0.557	0.493	1
KIAA0930	0.000670842	0.266291	0.67	0.633	1
CDH23	0.000671525	-0.187796	0.63	0.703	1
GNG10	0.000674164	0.26731	0.607	0.561	1
RC3H2	0.000679473	0.38349	0.436	0.368	1
AC097634.3	0.000680914	-0.582531	0.079	0.123	1
ATAD2B	0.000687464	0.229154	0.709	0.648	1
CREBRF	0.000692666	-0.23841	0.554	0.626	1
PSMB9	0.000695796	-0.129569	0.883	0.921	1
SEC24B	0.000700683	0.219794	0.641	0.591	1
PDE4D	0.000721567	-0.159289	0.255	0.331	1
MAVS	0.000725963	0.593173	0.214	0.157	1
PITRM1	0.000727379	0.565081	0.163	0.11	1
SOX4	0.00072812	-0.167214	0.514	0.589	1
SERINC3	0.000736356	-0.256491	0.451	0.518	1
CD81	0.000736466	-0.330325	0.463	0.53	1
MGAT1	0.000737609	-0.237739	0.724	0.769	1
MED13	0.000744856	0.286451	0.633	0.567	1
NSD2	0.000748914	0.515496	0.205	0.148	1
NFIC	0.000752339	0.429435	0.415	0.359	1
ARID1B	0.000758422	0.149859	0.905	0.893	1
PRR5L	0.000770994	0.507019	0.348	0.285	1
DDX17	0.000775982	0.197195	0.834	0.826	1
ARHGAP31	0.000777841	0.371594	0.374	0.311	1
NOL4L	0.000785356	-0.234443	0.378	0.459	1
ILRUN	0.000786135	0.303369	0.532	0.467	1
KIAA0100	0.000800124	0.374647	0.406	0.337	1
HNRNPH3	0.000802273	-0.203406	0.603	0.674	1
TMEM161B	0.000803556	0.688843	0.178	0.127	1
DDX46	0.000806017	0.261339	0.682	0.623	1
FAM151B	0.000808781	0.785463	0.112	0.069	1
RHOT1	0.000815298	0.345238	0.486	0.426	1
ZBTB25	0.000815338	-0.653023	0.103	0.149	1
ZNF407	0.000816558	0.298688	0.655	0.623	1
SLC20A1	0.000818742	-0.297414	0.346	0.413	1
OSBPL11	0.000823767	0.227053	0.659	0.629	1
FRMD8	0.000826365	0.496303	0.197	0.142	1
RASL11A	0.000831826	-0.567255	0.114	0.161	1
IDS	0.000832611	-0.261002	0.546	0.602	1
MYO9B	0.00083497	0.128113	0.903	0.897	1
SPATA13	0.00083863	-0.371663	0.433	0.483	1
CENPN	0.000840998	-0.610288	0.098	0.143	1
ZPLD1	0.000844911	-0.352533	0.068	0.108	1
AFF4	0.000847672	-0.264991	0.764	0.808	1
CCDC91	0.000849285	0.257457	0.745	0.718	1
DUT	0.000856877	-0.317305	0.427	0.49	1
SLC25A25	0.000857358	-0.200098	0.539	0.6	1
KLF3-AS1	0.000857936	-0.837131	0.065	0.103	1
ZEB2-AS1	0.000859216	-0.506775	0.136	0.188	1
PCNX1	0.000872674	0.263234	0.61	0.55	1
CA5B	0.000878624	-0.240239	0.414	0.47	1
TIMP2	0.000880727	0.160542	0.829	0.808	1
RFWD3	0.000888529	0.520252	0.193	0.138	1
ARID3A	0.000890543	0.297393	0.471	0.397	1
LINC00893	0.000894323	-0.583125	0.063	0.102	1
ANO6	0.000897173	0.317671	0.592	0.535	1
PIKFYVE	0.000900093	0.318493	0.488	0.425	1
UTP20	0.000900282	0.762208	0.11	0.068	1
ZCWPW1	0.000902162	-0.434206	0.128	0.18	1
ITPK1	0.000908256	0.241444	0.713	0.678	1
BCL10	0.000911281	-0.297933	0.333	0.403	1
TCOF1	0.000923091	-0.455916	0.239	0.294	1
MFSD1	0.000924871	-0.249981	0.505	0.558	1
DBF4	0.000924906	-0.408746	0.213	0.271	1
SWAP70	0.00092917	0.309947	0.611	0.561	1
MAN2C1	0.00093194	0.444753	0.273	0.214	1
ETV3	0.000938138	-0.58392	0.125	0.175	1
STK40	0.000941128	0.331879	0.582	0.528	1
STK38	0.000943091	0.158719	0.824	0.795	1
RTRAF	0.000944407	-0.144514	0.691	0.762	1
ANKRD13A	0.000946687	0.354791	0.497	0.441	1
SET	0.000953055	0.21055	0.758	0.739	1
GPR132	0.000953333	-0.2846	0.387	0.456	1
RNF167	0.000955951	-0.340724	0.335	0.396	1
LACTB2	0.000962256	-0.38157	0.166	0.223	1
CLMN	0.000963008	0.42483	0.258	0.198	1
OSGIN1	0.000963559	-0.689963	0.112	0.157	1
ABR	0.000966434	0.198722	0.763	0.704	1
MARK2	0.000971169	0.236022	0.602	0.538	1
OTULINL	0.00097173	0.308279	0.431	0.365	1
BTN3A1	0.000972354	-0.363143	0.197	0.258	1
WDPCP	0.000976784	0.37096	0.397	0.34	1
SLC25A1	0.000980044	0.463135	0.247	0.188	1
AQR	0.000982445	0.351044	0.392	0.329	1
PKD2	0.000988572	0.695247	0.146	0.1	1
SERF2	0.000989912	0.0802123	0.998	0.999	1
FBXW2	0.000993256	0.430351	0.249	0.188	1
UQCC1	0.000996717	0.501051	0.229	0.172	1
SDHA	0.00100005	0.356994	0.372	0.299	1
PABPC1	0.001001	-0.101068	0.996	0.998	1
IPO9	0.00100209	0.333491	0.303	0.24	1
SNHG9	0.00100417	-0.442152	0.232	0.286	1
STAT1	0.00100768	0.42915	0.38	0.323	1
FAM198B-AS1	0.00102612	-0.640459	0.093	0.137	1
PIK3CA	0.00103251	0.348741	0.44	0.385	1
CD163	0.00103567	0.350141	0.193	0.138	1
SLC2A6	0.0010372	0.357056	0.583	0.527	1
RGS18	0.00103883	-0.192405	0.61	0.675	1
OGFR	0.00104746	0.31651	0.573	0.512	1
FBXO11	0.00105023	0.14742	0.831	0.789	1
CMIP	0.00105361	0.303456	0.712	0.692	1
ANKRD42	0.00107426	-0.564641	0.099	0.146	1
EIF3B	0.00107593	0.328966	0.436	0.382	1
ITGAL	0.00107608	0.146719	0.928	0.926	1
SRGAP2	0.00107644	0.212706	0.772	0.738	1
LSM4	0.00109212	0.20235	0.671	0.615	1
AC084871.1	0.00110037	-0.499991	0.134	0.187	1
NELFB	0.00110161	0.441407	0.271	0.212	1
MEPCE	0.00110446	-0.284588	0.32	0.39	1
CAMLG	0.00110883	-0.281867	0.395	0.462	1
DNAJC27-AS1	0.00112695	-0.744332	0.087	0.129	1
TNFAIP2	0.00113242	0.285755	0.65	0.604	1
GATC	0.00113473	0.563602	0.168	0.117	1
ERICH1	0.00115502	-0.154639	0.761	0.8	1
LDB1	0.00116163	-0.554182	0.116	0.164	1
ACACA	0.00116406	0.560935	0.281	0.226	1
HDAC4	0.00116783	0.262442	0.601	0.559	1
NRIP1	0.00116908	-0.311403	0.647	0.684	1
PRLR	0.00117405	-0.843301	0.07	0.108	1
PHPT1	0.00117716	0.207934	0.721	0.675	1
CLEC16A	0.00117912	0.30917	0.49	0.432	1
SNHG25	0.00117914	-0.26466	0.297	0.367	1
TTC27	0.00118377	0.445377	0.243	0.186	1
PRKCD	0.001186	0.252453	0.619	0.572	1
BRWD3	0.00119093	0.266645	0.451	0.385	1
ZSWIM7	0.00121772	-0.257952	0.456	0.528	1
AC104809.2	0.00121888	-0.392673	0.189	0.245	1
RAB1A	0.00121973	-0.137806	0.851	0.876	1
INO80	0.00123118	0.34562	0.495	0.434	1
AL355512.1	0.0012322	-0.415659	0.095	0.14	1
AC092546.1	0.0012367	0.336253	0.35	0.286	1
EIF3L	0.00124985	0.181396	0.802	0.783	1
CDADC1	0.00125609	-0.355986	0.267	0.325	1
DGCR2	0.00126545	0.52004	0.337	0.278	1
SELPLG	0.00126882	-0.213466	0.729	0.767	1
SMCR8	0.00126893	0.570762	0.176	0.127	1
TGOLN2	0.00126966	0.184398	0.781	0.744	1
TOR4A	0.00127103	0.367368	0.229	0.169	1
AL592183.1	0.00127106	-0.5283	0.141	0.189	1
CMTM7	0.00127271	0.213956	0.719	0.687	1
XRCC5	0.00127484	0.158456	0.863	0.83	1
CELF1	0.00127602	0.156739	0.856	0.836	1
BAZ1B	0.00127635	0.358201	0.412	0.348	1
PPP2R5E	0.00127956	0.263588	0.658	0.627	1
RPS6	0.00128022	-0.0723704	0.999	0.999	1
DUSP10	0.00128278	-0.498346	0.113	0.161	1
ATL2	0.00129248	-0.254309	0.36	0.43	1
RPL35A	0.00130136	-0.0703277	0.997	0.999	1
SLCO3A1	0.00130934	0.152062	0.885	0.865	1
MGST3	0.00134106	-0.189262	0.662	0.721	1
HAT1	0.0013411	-0.316528	0.341	0.403	1
RWDD1	0.00134211	-0.179083	0.589	0.66	1
HELZ	0.00135029	0.2504	0.735	0.715	1
TBL1X	0.00135375	0.273476	0.678	0.619	1
SIPA1L3	0.00135851	0.218062	0.674	0.617	1
EZH2	0.00136343	-0.397291	0.296	0.354	1
DNAJC27	0.00136586	-0.474837	0.112	0.159	1
COMMD3	0.00138768	-0.290302	0.388	0.454	1
ZNF217	0.00139955	-0.18662	0.699	0.757	1
HLA-DPB1	0.00141196	-0.224072	0.899	0.928	1
SLC12A6	0.00141754	0.394433	0.478	0.431	1
NCK2	0.00143111	0.492979	0.257	0.201	1
EPC1	0.00143361	-0.248492	0.7	0.768	1
RICTOR	0.00144974	0.180047	0.665	0.623	1
ZNF7	0.00146536	-0.586462	0.09	0.131	1
TSC22D2	0.00147077	-0.277211	0.534	0.598	1
DPP9	0.00147686	0.405025	0.28	0.221	1
VPS54	0.00147895	0.421209	0.373	0.314	1
SND1	0.00149998	0.212614	0.772	0.74	1
UTRN	0.00150405	0.117054	0.993	1	1
ARPC1A	0.00151198	0.244262	0.602	0.544	1
TRERF1	0.00151204	0.443657	0.337	0.28	1
MSH3	0.00151592	0.368585	0.409	0.347	1
MRPS36	0.00151924	-0.240388	0.513	0.576	1
BMS1	0.00152464	0.583325	0.22	0.169	1
NAA15	0.00152812	0.354175	0.418	0.356	1
HDAC1	0.00153495	0.273512	0.466	0.408	1
TRIM44	0.0015721	0.241267	0.603	0.552	1
ABI3	0.00157367	0.161769	0.855	0.812	1
ATP10A	0.00158215	0.655514	0.163	0.115	1
NR1H2	0.0015863	-0.255018	0.432	0.495	1
PCSK5	0.0015891	0.617053	0.218	0.167	1
SOGA1	0.00159143	0.552292	0.198	0.146	1
TM9SF2	0.00159868	0.230735	0.677	0.632	1
INPP5D	0.00160422	0.15734	0.878	0.854	1
OLIG1	0.00161219	-0.508064	0.128	0.175	1
UBE2L3	0.00162817	0.180425	0.743	0.711	1
TP53INP2	0.00163501	-0.548847	0.119	0.165	1
SLC25A30	0.00163813	-0.70264	0.085	0.124	1
SPATA1	0.00164005	-0.395281	0.128	0.176	1
TARS	0.00164054	0.702539	0.156	0.11	1
NEMF	0.00164625	0.220387	0.637	0.58	1
FHL3	0.00164634	0.578981	0.172	0.124	1
MYSM1	0.00165356	0.384494	0.334	0.269	1
NFATC1	0.0016643	-0.420544	0.376	0.438	1
CDK19	0.00166509	0.244829	0.637	0.598	1
NLK	0.00166924	0.366407	0.49	0.434	1
BAZ1A	0.00167518	0.130039	0.861	0.845	1
RENBP	0.00167713	-0.302968	0.195	0.252	1
SMC1A	0.00168474	0.366869	0.449	0.398	1
ARNT	0.00168722	0.311434	0.399	0.334	1
PUDP	0.0017027	0.463408	0.359	0.303	1
FPR2	0.00170942	0.41816	0.26	0.203	1
MSMO1	0.00171616	0.671099	0.139	0.093	1
SNRPE	0.00171684	0.206475	0.647	0.601	1
CBX4	0.00171727	-0.319249	0.291	0.352	1
PLPPR2	0.00172251	0.628532	0.171	0.124	1
NCOA6	0.00174749	0.329952	0.51	0.462	1
BLOC1S6	0.0017515	0.280906	0.415	0.356	1
JAML	0.00175372	0.248523	0.743	0.7	1
ARRB2	0.00175622	0.140507	0.919	0.91	1
OAF	0.00175701	0.726454	0.156	0.11	1
ATPAF2	0.00176081	0.480887	0.224	0.17	1
ANAPC11	0.00176396	0.18317	0.715	0.695	1
TFEB	0.00177375	0.272835	0.46	0.397	1
ARHGAP15	0.00177902	-0.164798	0.893	0.91	1
PTGIR	0.00178611	0.47094	0.242	0.191	1
PRRC2A	0.00178766	0.373509	0.307	0.246	1
SRGAP2B	0.00180227	0.252994	0.539	0.488	1
CDC42EP2	0.001826	0.484184	0.208	0.155	1
AL157402.2	0.00183344	-0.491646	0.14	0.188	1
FCGRT	0.00183648	0.161372	0.924	0.917	1
AC011933.4	0.00184365	-0.424239	0.204	0.256	1
AGTPBP1	0.00184526	0.12364	0.867	0.828	1
AC144652.1	0.00184927	-0.545033	0.09	0.132	1
RPS8	0.00185503	-0.0658061	1	0.999	1
KLHL21	0.00186364	-0.506645	0.124	0.17	1
RCC2	0.00186442	0.365115	0.384	0.325	1
SLC9A1	0.00187442	-0.410745	0.195	0.251	1
NDUFA5	0.00187816	-0.281421	0.439	0.499	1
SLC25A36	0.00188671	-0.276702	0.454	0.511	1
CNIH4	0.0019001	-0.177355	0.638	0.704	1
AMZ1	0.00191373	-0.533333	0.116	0.161	1
FRAT1	0.00194452	-0.301683	0.308	0.369	1
ZNF562	0.00194678	0.443719	0.186	0.133	1
SLC20A2	0.0019533	0.391782	0.271	0.215	1
DYNC1I2	0.00197341	0.244272	0.591	0.538	1
VIRMA	0.00199011	0.437532	0.286	0.227	1
AC026979.2	0.00200118	-0.541233	0.136	0.183	1
CENPB	0.00200645	0.354091	0.303	0.237	1
VTI1A	0.00201574	0.146657	0.861	0.843	1
TAB3	0.00202343	0.38349	0.257	0.198	1
ZFYVE27	0.00202679	-0.53177	0.136	0.181	1
MEAF6	0.00203037	-0.245398	0.353	0.422	1
DYNLRB1	0.00203157	-0.218564	0.635	0.691	1
SLA	0.00203732	-0.204948	0.692	0.743	1
RIN3	0.0020485	0.132542	0.96	0.953	1
ARAP3	0.00204878	0.485795	0.158	0.11	1
FAM234B	0.00205224	-0.644169	0.082	0.121	1
DDB1	0.00205407	0.355145	0.33	0.267	1
AKNA	0.00205946	0.204484	0.571	0.516	1
TGFBI	0.00207045	0.222483	0.636	0.603	1
DAZAP1	0.0020773	0.275064	0.456	0.398	1
FBRSL1	0.00208113	0.282204	0.404	0.341	1
SIGLEC9	0.00208282	0.334182	0.466	0.409	1
AC099343.3	0.00208588	-0.833485	0.067	0.102	1
CISD3	0.00208805	0.260426	0.439	0.373	1
AHCYL2	0.00209017	0.350613	0.499	0.444	1
CHCHD5	0.00209276	-0.214487	0.448	0.51	1
B3GNT8	0.00209546	-0.464519	0.104	0.148	1
OOEP	0.0020974	-0.380402	0.135	0.184	1
CHST15	0.00210343	0.217464	0.838	0.813	1
LDLR	0.00210544	0.326167	0.274	0.217	1
NME1	0.00210659	0.460987	0.271	0.218	1
IL10RA	0.00211395	0.216713	0.736	0.712	1
CPD	0.00211615	-0.372	0.393	0.444	1
CDKAL1	0.00212139	0.199318	0.721	0.691	1
SLC27A3	0.00213545	0.309202	0.332	0.269	1
AKT1	0.00215391	0.344826	0.399	0.35	1
FAM133B	0.00215408	0.302003	0.581	0.546	1
TTC17	0.00215489	0.214851	0.719	0.678	1
IMPAD1	0.00215564	0.32586	0.253	0.195	1
MRPL55	0.00216024	-0.278925	0.333	0.394	1
LIPN	0.00216707	-0.35623	0.26	0.312	1
TOMM22	0.00216762	0.260831	0.549	0.495	1
ZNF26	0.00216873	0.64851	0.107	0.068	1
SLAMF7	0.00217095	-0.480611	0.072	0.109	1
VPS13D	0.00217616	0.251804	0.562	0.505	1
TMEM87B	0.00217745	0.403692	0.353	0.294	1
EIF3F	0.00218137	-0.118159	0.866	0.902	1
SPATA2	0.002187	-0.643576	0.078	0.117	1
KDM4C	0.00218703	0.166531	0.777	0.733	1
TBCC	0.0021909	-0.293178	0.146	0.2	1
PDIA6	0.00219712	0.239964	0.645	0.609	1
WDR45B	0.00219741	-0.380765	0.388	0.443	1
PDZD8	0.00220161	-0.28665	0.416	0.477	1
UHMK1	0.00220624	0.37081	0.459	0.408	1
GLIPR1	0.002212	-0.130303	0.807	0.88	1
ADARB1	0.00221705	0.838835	0.139	0.097	1
AL033528.2	0.00222076	-0.487895	0.071	0.109	1
LINC02085	0.00224459	-0.275952	0.176	0.233	1
SVIL	0.00225402	0.218625	0.876	0.868	1
ADAR	0.00225789	0.264708	0.557	0.506	1
NAPA	0.00225998	-0.212243	0.628	0.689	1
NFIA	0.00226571	-0.331774	0.254	0.312	1
GOLGA4	0.00226913	0.222324	0.632	0.59	1
ZZEF1	0.00227387	0.237054	0.624	0.572	1
KLHDC10	0.00228552	0.348071	0.408	0.353	1
UBA7	0.00229949	0.583283	0.189	0.14	1
FLOT1	0.00230069	0.405864	0.303	0.244	1
LINC02256	0.00231682	-0.464734	0.178	0.229	1
AL021707.1	0.00231783	-0.579675	0.112	0.157	1
GADD45GIP1	0.0023255	0.236997	0.611	0.567	1
SUFU	0.00233708	0.333717	0.426	0.368	1
AMD1	0.00233908	-0.158827	0.615	0.681	1
CTSZ	0.00235315	-0.144451	0.903	0.926	1
ICAM1	0.00235784	-0.417379	0.238	0.294	1
ERCC4	0.00236912	0.60635	0.129	0.087	1
SIK3	0.00238034	-0.169031	0.931	0.953	1
HMGN1	0.00238537	-0.323041	0.451	0.495	1
TRPM7	0.00239068	0.269985	0.543	0.485	1
ELK3	0.00239233	0.435695	0.26	0.204	1
SH3KBP1	0.00239639	0.171856	0.923	0.91	1
ZSWIM8	0.00241066	0.385438	0.225	0.171	1
TMEM127	0.00241609	0.287465	0.445	0.37	1
VPS26B	0.00248279	-0.382551	0.225	0.282	1
TNFAIP8	0.00248435	0.164513	0.706	0.638	1
FNDC10	0.00249445	-0.392501	0.104	0.147	1
EREG	0.00250061	-1.28278	0.075	0.11	1
RAB3D	0.0025019	0.421139	0.35	0.299	1
PRKD3	0.00250726	0.445341	0.279	0.223	1
ABCC4	0.00251036	-0.70101	0.12	0.164	1
PAFAH1B2	0.00254014	0.296559	0.535	0.481	1
G2E3	0.00254198	0.306559	0.321	0.26	1
PINX1	0.00254596	-0.36526	0.155	0.205	1
NDUFB1	0.00255715	0.164994	0.834	0.802	1
SSH2	0.00256233	0.11171	0.989	0.988	1
CHST11	0.00256478	0.168865	0.809	0.767	1
SAP18	0.00256779	-0.14072	0.876	0.896	1
PRIMPOL	0.00257721	-0.573746	0.1	0.141	1
NME2	0.00258247	0.121593	0.984	0.976	1
COX17	0.00261387	-0.161834	0.731	0.778	1
TOP3A	0.00262098	0.457827	0.247	0.198	1
SLC9A6	0.00263847	0.508516	0.188	0.14	1
SNRNP25	0.00264907	0.44489	0.37	0.316	1
C9orf16	0.00265461	-0.161191	0.633	0.681	1
ILF3-DT	0.00265675	-0.39949	0.316	0.376	1
COPB2	0.00266738	0.296176	0.496	0.444	1
NRDC	0.00267522	0.17851	0.562	0.492	1
RAB11B	0.00268324	-0.313165	0.267	0.324	1
MBOAT7	0.00268439	0.43016	0.333	0.28	1
SIRPA	0.00268957	0.405647	0.293	0.234	1
ZDHHC7	0.00269743	0.289021	0.542	0.495	1
ADGRE1	0.00270153	-0.168304	0.396	0.465	1
MRPL45	0.00270214	-0.445459	0.136	0.183	1
CTSH	0.00270347	0.191373	0.771	0.723	1
CORO1A	0.00271418	0.075992	0.988	0.992	1
PLP2	0.0027191	0.28578	0.539	0.498	1
VSIG4	0.00272445	0.526554	0.106	0.068	1
RSPH3	0.00275081	0.64184	0.148	0.106	1
ABHD13	0.00275568	0.480143	0.215	0.166	1
ATXN2	0.00277143	0.206389	0.642	0.584	1
TGFBRAP1	0.0027751	0.462439	0.154	0.108	1
ADGRE2	0.00278027	0.193718	0.866	0.847	1
FBXW11	0.00278718	0.163462	0.619	0.564	1
SPRED2	0.00278991	-0.592346	0.149	0.195	1
ARHGAP12	0.00279275	-0.287555	0.278	0.334	1
PLA2G4A	0.00279585	0.468918	0.318	0.265	1
NUCKS1	0.00280229	0.289328	0.55	0.498	1
AL158212.2	0.00281342	-0.395676	0.18	0.229	1
DNAJB2	0.00281801	-0.344682	0.164	0.214	1
UBAC2	0.00283439	0.182114	0.792	0.775	1
CYFIP1	0.00284023	0.351498	0.427	0.374	1
RPS29	0.00284149	-0.0526736	0.999	1	1
TRIM28	0.00287411	0.279285	0.385	0.324	1
VPS33A	0.00288169	0.524503	0.259	0.208	1
NDUFA13	0.00289534	0.107693	0.971	0.968	1
MED16	0.00290153	0.491123	0.193	0.144	1
C21orf91	0.00291525	0.561747	0.132	0.09	1
ELP3	0.00294007	0.381363	0.296	0.242	1
RIPOR1	0.00294237	0.332417	0.356	0.305	1
SCAP	0.00294444	0.448845	0.193	0.142	1
PARP8	0.0029496	0.470429	0.363	0.316	1
POLR2K	0.00296046	-0.210644	0.402	0.47	1
ZMAT3	0.00298248	0.510201	0.195	0.148	1
HSD17B4	0.00299277	0.437528	0.289	0.238	1
RNASE6	0.00300124	0.254373	0.2	0.149	1
BMP2K	0.00300165	0.370544	0.557	0.501	1
CKS2	0.00301084	-0.471438	0.176	0.223	1
PRDX1	0.00301235	0.135772	0.903	0.885	1
ADCY9	0.00302499	0.39537	0.257	0.204	1
KLHL28	0.00303575	-0.427071	0.222	0.275	1
RIN2	0.00304113	0.261529	0.489	0.445	1
DYNC1H1	0.00304395	0.172088	0.66	0.629	1
HABP4	0.00304767	-0.570501	0.074	0.11	1
TXNDC16	0.00305868	-0.417939	0.171	0.221	1
HSD17B12	0.00306212	0.468621	0.181	0.133	1
RANBP9	0.00306624	-0.313108	0.554	0.621	1
TTL	0.00307085	0.433849	0.232	0.18	1
NCOR1	0.00307584	0.140587	0.829	0.773	1
KPNA6	0.00309396	0.287047	0.415	0.356	1
DNAJC3	0.00309423	0.188744	0.64	0.592	1
FILIP1L	0.00313206	-0.518929	0.114	0.157	1
HPRT1	0.00313284	-0.329979	0.296	0.35	1
ZMAT1	0.00313802	-0.527146	0.097	0.137	1
TCERG1	0.00313837	0.30946	0.453	0.396	1
MTREX	0.00313867	0.227236	0.495	0.436	1
DENND1B	0.00313982	0.284781	0.434	0.369	1
NEK1	0.00314082	-0.387843	0.215	0.269	1
RCOR1	0.00315371	0.16819	0.854	0.823	1
CBX6	0.00316783	0.607634	0.205	0.163	1
COQ7	0.00317336	-0.335418	0.203	0.256	1
GNL3L	0.00318046	0.329781	0.341	0.289	1
TMBIM4	0.00318492	-0.111356	0.89	0.932	1
LARP4	0.00319442	0.284546	0.315	0.255	1
SLC30A9	0.00319998	0.292639	0.383	0.326	1
GSE1	0.00321469	-0.214685	0.477	0.549	1
ARHGAP1	0.00322279	0.280192	0.46	0.402	1
DTNBP1	0.00323113	0.311186	0.534	0.483	1
EIF2AK4	0.00324032	0.304414	0.412	0.356	1
CAPN1	0.0032551	0.373538	0.394	0.346	1
PLB1	0.00326235	-0.424142	0.15	0.199	1
MED29	0.00327698	-0.336461	0.377	0.424	1
ENSA	0.00328571	-0.195946	0.701	0.763	1
MAFG	0.00328602	0.436454	0.237	0.187	1
DOP1B	0.0032891	0.242895	0.5	0.449	1
RAE1	0.00330027	-0.315331	0.301	0.357	1
BCLAF1	0.00330795	-0.224543	0.658	0.712	1
SPART	0.00330828	-0.341435	0.288	0.342	1
ZNF652	0.00330982	0.251887	0.496	0.444	1
TTC19	0.00331224	-0.286458	0.384	0.438	1
ZNF429	0.0033201	-0.473286	0.105	0.147	1
S100PBP	0.0033267	0.636992	0.198	0.15	1
NISCH	0.0033298	0.569914	0.185	0.138	1
COQ10B	0.0033562	-0.264768	0.377	0.442	1
U62317.4	0.00336519	-0.597916	0.097	0.137	1
AL078600.1	0.00336703	-0.673527	0.075	0.11	1
CTIF	0.00339598	0.58082	0.196	0.148	1
FAM214A	0.00340591	-0.318226	0.248	0.303	1
TXNRD2	0.0034134	0.400356	0.277	0.223	1
TBC1D2	0.00343151	0.417816	0.318	0.266	1
AC007285.1	0.00346228	-0.572938	0.092	0.13	1
PDLIM5	0.003518	0.160919	0.801	0.775	1
ARF3	0.0035199	0.297278	0.409	0.347	1
SQSTM1	0.00353257	-0.204697	0.724	0.755	1
KRT10	0.00354745	0.257117	0.594	0.551	1
DNAJA3	0.00355792	0.68037	0.15	0.109	1
TRIM66	0.00356066	-0.528847	0.108	0.149	1
POLR2B	0.00359029	0.233015	0.415	0.352	1
TSHZ3	0.00359377	0.724894	0.151	0.11	1
GPCPD1	0.00359695	-0.160188	0.874	0.892	1
RPL37A	0.00361285	-0.0641147	0.998	1	1
ARFGAP2	0.00361574	0.330538	0.362	0.297	1
SNX13	0.00361756	0.254047	0.568	0.521	1
VPS53	0.00362287	0.310767	0.683	0.664	1
TAGLN2	0.00362607	-0.114725	0.743	0.777	1
F11R	0.00366455	0.659525	0.104	0.068	1
CSNK1G3	0.00368184	0.301926	0.378	0.322	1
AXIN1	0.00369495	0.446226	0.223	0.174	1
CSGALNACT2	0.00369907	-0.13097	0.816	0.875	1
MRPL17	0.00370204	-0.367936	0.191	0.243	1
AC025159.1	0.00370382	-0.238149	0.179	0.231	1
HNRNPR	0.00370928	0.158774	0.734	0.686	1
ZMPSTE24	0.00371473	0.484439	0.238	0.189	1
SUCO	0.00371612	-0.204027	0.48	0.534	1
NOL9	0.0037165	0.381592	0.178	0.13	1
TNF	0.0037194	-0.616668	0.214	0.26	1
SON	0.00372282	0.12967	0.884	0.876	1
STK32C	0.00372401	0.332914	0.36	0.302	1
ROCK1	0.00372959	0.109204	0.901	0.89	1
POLDIP2	0.00374305	0.456573	0.232	0.183	1
DLG1	0.0037524	0.285673	0.584	0.541	1
TRPC4AP	0.00378234	0.219918	0.601	0.563	1
PANK3	0.00378267	0.410125	0.218	0.167	1
STARD4	0.00378823	0.628692	0.132	0.092	1
AC004687.1	0.00385065	-0.221986	0.588	0.643	1
STK17B	0.00386387	-0.0987541	0.97	0.987	1
HM13	0.00387155	0.202893	0.77	0.773	1
Z99127.4	0.0038954	-0.629719	0.081	0.118	1
CBFB	0.00389766	0.204362	0.502	0.447	1
DDA1	0.00390102	0.387089	0.286	0.232	1
CLPX	0.00390324	0.49366	0.215	0.166	1
NR6A1	0.0039038	0.42766	0.211	0.161	1
SDHC	0.00391282	0.265272	0.483	0.432	1
PPP3R1	0.00391397	-0.209784	0.736	0.758	1
RUBCNL	0.0039227	0.136285	0.119	0.08	1
PEA15	0.00393313	0.29841	0.306	0.25	1
NUP107	0.00394527	0.274256	0.246	0.189	1
AP3B1	0.00396299	0.138482	0.842	0.818	1
AC011899.2	0.00396577	-0.529554	0.084	0.121	1
CEP192	0.00397663	0.270961	0.473	0.416	1
MAP7D1	0.00398625	0.268485	0.502	0.459	1
MTX1	0.0040173	-0.348729	0.205	0.256	1
ASTE1	0.00402774	-0.577683	0.085	0.123	1
EHBP1	0.00404153	0.276728	0.227	0.176	1
ATXN1	0.00404475	0.236538	0.692	0.659	1
LINC02245	0.00404869	-0.308489	0.269	0.325	1
RPGR	0.00405825	-0.330893	0.173	0.222	1
THUMPD3-AS1	0.00406582	-0.251183	0.466	0.517	1
SETD1B	0.00406844	0.45532	0.217	0.169	1
SBF2	0.00407961	0.125658	0.939	0.945	1
VMA21	0.00409295	0.245086	0.593	0.536	1
GNGT2	0.00410514	-0.333204	0.217	0.268	1
HNRNPLL	0.0041148	0.595501	0.102	0.067	1
RFNG	0.00413749	-0.478918	0.13	0.174	1
CDC14A	0.00414183	0.4075	0.451	0.41	1
PHC3	0.00422472	0.165653	0.635	0.575	1
HSPA14.1	0.0042381	-0.419268	0.16	0.206	1
GLYR1	0.00427582	0.247135	0.495	0.447	1
HIST1H2BE	0.00428321	-0.374359	0.08	0.117	1
ERVK13-1	0.00430141	-0.496379	0.156	0.2	1
TMED7	0.00430663	0.305677	0.333	0.275	1
ZBTB7B	0.00432968	0.336097	0.368	0.312	1
PGD	0.00433999	0.288302	0.528	0.478	1
C7orf26	0.00435183	-0.640404	0.109	0.148	1
SSBP3	0.0043529	0.37673	0.412	0.36	1
VARS	0.0043869	0.429204	0.177	0.13	1
HNRNPM	0.00438732	0.151113	0.814	0.785	1
ISCU	0.00438936	-0.145518	0.58	0.647	1
TCN2	0.0043905	0.431692	0.204	0.157	1
SEPTIN2	0.00439637	0.194091	0.652	0.613	1
RALGAPB	0.00440355	0.330652	0.412	0.365	1
GDAP1	0.00441322	0.482324	0.146	0.104	1
NEK9	0.00441385	0.339183	0.262	0.208	1
USP8	0.00441716	0.16154	0.647	0.592	1
CCDC144A	0.00444073	-0.491838	0.11	0.15	1
CNOT4	0.00445709	0.243594	0.648	0.59	1
KIF16B	0.00445741	0.52431	0.171	0.126	1
VAV3	0.00448497	0.312775	0.572	0.555	1
RAB11A	0.00449307	-0.133704	0.675	0.727	1
FAM222B	0.0045046	0.402137	0.31	0.256	1
AF117829.1	0.00451439	-0.517684	0.131	0.175	1
TMEM258	0.00452404	-0.0895763	0.839	0.879	1
DNAJB14	0.00452907	0.196242	0.507	0.443	1
WASHC2A	0.00453155	-0.335912	0.223	0.273	1
SLC22A18	0.00453167	-0.445416	0.183	0.229	1
PHKB	0.00454161	0.176849	0.711	0.66	1
SLC25A3	0.00454306	0.127756	0.929	0.921	1
TEDC1	0.00454583	-0.416989	0.131	0.176	1
NPLOC4	0.00454753	0.306845	0.385	0.324	1
LYPD2	0.00455964	-0.074863	0.179	0.234	1
TMEM203	0.00456106	0.299617	0.308	0.254	1
NASP	0.0045632	-0.230061	0.422	0.488	1
NBN	0.00457849	-0.228853	0.429	0.479	1
ITFG1	0.00458304	0.186143	0.763	0.763	1
RABL6	0.00458331	0.277937	0.394	0.346	1
PRRC2C	0.00461853	0.159009	0.862	0.852	1
RPLP0	0.00462277	0.102233	0.972	0.981	1
SLC30A7	0.0046259	0.269911	0.406	0.35	1
PPP4R3B	0.00463547	0.265253	0.557	0.505	1
NEDD8	0.00463553	0.121621	0.896	0.896	1
KDM5A	0.0046572	0.235518	0.643	0.6	1
UBE2G2	0.00467599	0.278426	0.364	0.309	1
ARL4C	0.00468674	-0.605746	0.133	0.174	1
NIPBL	0.00469825	0.126396	0.871	0.845	1
ATP6V1A	0.00471631	0.266434	0.47	0.415	1
ZBTB1	0.0047341	-0.175405	0.484	0.54	1
GOLGA3	0.00475129	0.450788	0.244	0.198	1
AC015912.3	0.00476935	-0.517507	0.069	0.103	1
ACO2	0.00477923	0.199156	0.534	0.476	1
ERLIN1	0.00480212	-0.434877	0.103	0.144	1
CMPK1	0.0048024	0.246535	0.451	0.393	1
CDKN2B	0.00481723	-0.584422	0.075	0.109	1
ERLIN2	0.00483778	-0.520246	0.183	0.226	1
PEBP1	0.00485287	-0.290837	0.319	0.37	1
AC016831.7	0.00487164	-0.423302	0.14	0.184	1
SMIM27	0.00487313	-0.317391	0.161	0.208	1
ARL15	0.00488367	0.161376	0.784	0.756	1
HP1BP3	0.00489938	-0.116506	0.724	0.763	1
RANBP2	0.00490041	-0.313758	0.519	0.557	1
QKI	0.00491844	-0.132064	0.963	0.968	1
ASB3	0.00494291	0.388106	0.361	0.316	1
SBNO2	0.00495376	0.271888	0.377	0.319	1
MSRB2	0.00496345	-0.272182	0.357	0.408	1
IMMT	0.00496385	0.335162	0.467	0.421	1
AC109597.1	0.00497925	-0.283899	0.186	0.238	1
EIF2A	0.00498095	-0.150916	0.488	0.558	1
NFKB1	0.00499333	-0.269357	0.717	0.765	1
[truncated: 6,471 more rows]

## Sheet: BAF312 CD16+ Monocytes D7vD3
Gene	p_val	avg_log2FC	pct.1	pct.2	p_val_adj
MT-CO3	1.26769e-62	0.314643	1	1	4.63989e-58
LYZ	7.93861e-57	-0.835698	0.953	0.982	2.90561e-52
ITGAM	2.07938e-49	-1.14	0.305	0.554	7.61073e-45
MT-CO1	7.31917e-48	0.251579	1	1	2.67889e-43
CDKN1C	9.7653e-46	0.683707	0.876	0.716	3.5742e-41
S100A8	5.01448e-44	-1.13154	0.836	0.908	1.83535e-39
CD14	1.01735e-43	-1.36017	0.379	0.586	3.7236e-39
VCAN	1.00214e-40	-1.09582	0.585	0.745	3.66795e-36
NACA	4.99954e-40	0.292016	0.998	0.998	1.82988e-35
TPT1	1.42945e-39	-0.233266	0.999	1	5.23193e-35
APOBEC3A	4.6099e-39	-0.899858	0.542	0.731	1.68727e-34
VAMP8	6.86824e-39	-0.555563	0.786	0.898	2.51385e-34
AC020656.1	1.96229e-38	-0.896269	0.523	0.707	7.18219e-34
STAB1	1.39742e-36	-1.60824	0.108	0.285	5.1147e-32
LST1	2.08257e-36	0.273309	1	1	7.62243e-32
FCN1	1.1668e-35	-0.455623	0.902	0.959	4.2706e-31
S100A9	1.63876e-34	-0.865683	0.974	0.985	5.99804e-30
FOS	3.62369e-34	-0.535663	0.883	0.952	1.32631e-29
MS4A6A	2.44841e-33	-0.955286	0.301	0.507	8.96143e-29
RPLP1	4.70141e-33	-0.218977	1	1	1.72076e-28
CKB	5.58858e-32	0.882536	0.529	0.319	2.04548e-27
NAP1L1	8.03867e-32	0.317795	0.981	0.96	2.94224e-27
LYN	6.98953e-30	0.322586	0.999	1	2.55824e-25
GAS7	7.08279e-30	-0.571022	0.729	0.857	2.59237e-25
CD36	7.24692e-28	-0.878516	0.369	0.547	2.65244e-23
HLA-DRA	8.47599e-27	-0.422816	0.944	0.982	3.1023e-22
LMNA	1.95107e-25	-1.54298	0.093	0.23	7.1411e-21
GRN	7.16272e-25	-0.426292	0.831	0.891	2.62163e-20
HLA-DRB1	7.37002e-24	-0.480498	0.919	0.951	2.6975e-19
VSIG4	1.59019e-23	-2.63501	0.019	0.106	5.82027e-19
HLA-E	1.82126e-23	0.235727	0.994	0.989	6.66598e-19
TESC	2.72024e-23	0.515552	0.761	0.62	9.95637e-19
MT-CO2	2.75066e-23	0.163602	1	1	1.00677e-18
ZFAS1	1.91814e-22	0.283916	0.967	0.947	7.02058e-18
CHST2	2.38876e-22	0.776076	0.46	0.299	8.7431e-18
AC007952.4	3.01614e-22	-0.721234	0.533	0.67	1.10394e-17
EMP3	4.14728e-22	-0.341009	0.994	0.989	1.51795e-17
S100A10	5.70211e-22	-0.341071	0.991	0.994	2.08703e-17
CD163	8.38901e-22	-1.46711	0.076	0.193	3.07046e-17
DUSP1	1.25057e-21	-0.265323	0.99	0.996	4.5772e-17
RNF144B	3.41674e-21	0.42112	0.88	0.798	1.25056e-16
CD99	3.8749e-21	-0.762269	0.281	0.439	1.41825e-16
PID1	4.3473e-21	-0.850464	0.439	0.591	1.59115e-16
TAGLN2	8.65881e-21	-0.564053	0.607	0.743	3.16921e-16
CPVL	9.09671e-21	-0.499437	0.691	0.787	3.32949e-16
CTSH	1.13079e-20	-0.461431	0.632	0.771	4.13881e-16
CTSB	1.45494e-20	-0.510705	0.797	0.866	5.32523e-16
SULF2	1.50619e-20	-0.609765	0.597	0.719	5.5128e-16
SH2D1B	1.507e-20	1.31908	0.234	0.109	5.51576e-16
RPL13	3.6398e-20	-0.143483	1	1	1.3322e-15
CALR	6.56703e-20	-0.516271	0.668	0.768	2.4036e-15
RPLP0	1.1317e-19	-0.300862	0.958	0.972	4.14212e-15
CST3	1.22208e-19	-0.205523	0.999	0.999	4.47294e-15
FCGR3A	1.38483e-19	0.263029	0.966	0.937	5.06862e-15
HLA-DQA2	1.82967e-19	-0.623928	0.405	0.557	6.69676e-15
CD37	1.93502e-19	0.260683	0.964	0.944	7.08235e-15
CD48	2.20087e-19	0.247786	0.979	0.967	8.05542e-15
RPS18	2.35678e-19	-0.173024	0.999	1	8.62605e-15
HLA-DPB1	2.67851e-19	-0.411686	0.819	0.899	9.8036e-15
PTGES3	3.2305e-19	0.3645	0.929	0.883	1.18239e-14
SCGB3A1	5.39866e-19	1.24727	0.268	0.14	1.97596e-14
MS4A7	9.05099e-19	0.270086	0.959	0.92	3.31275e-14
GNG2	9.23646e-19	0.440975	0.879	0.793	3.38064e-14
UQCRB	1.73611e-18	0.200317	0.988	0.985	6.35435e-14
NCF1	1.75354e-18	-0.768663	0.388	0.529	6.41813e-14
HES4	2.07641e-18	0.486169	0.676	0.527	7.59987e-14
CD47	2.0923e-18	0.401748	0.82	0.734	7.65804e-14
FMN1	2.49435e-18	-1.38754	0.052	0.147	9.12956e-14
PLD4	3.56119e-18	1.09983	0.23	0.11	1.30343e-13
LYPD2	4.17954e-18	0.994953	0.318	0.179	1.52975e-13
SIGLEC10	4.64259e-18	0.479783	0.731	0.62	1.69923e-13
ZFP36	4.96214e-18	-0.396933	0.801	0.868	1.81619e-13
ADAM15	5.29971e-18	-0.863265	0.2	0.332	1.93975e-13
SETBP1	8.34492e-18	0.567511	0.64	0.498	3.05432e-13
TREM1	1.11557e-17	-0.807167	0.266	0.409	4.08309e-13
GAPDH	1.29858e-17	-0.210984	0.987	0.998	4.75292e-13
RHOC	1.30359e-17	0.31695	0.929	0.888	4.77128e-13
CD74	2.0251e-17	-0.302408	0.961	0.976	7.41205e-13
ARAP2	3.00247e-17	0.486013	0.762	0.674	1.09893e-12
RPS19	3.63616e-17	0.166008	1	1	1.33087e-12
TSPO	4.66949e-17	-0.22405	0.99	0.994	1.70908e-12
GRK3	5.48658e-17	0.253159	0.982	0.975	2.00814e-12
TIMP1	6.56532e-17	-0.311127	0.961	0.967	2.40297e-12
PTPN6	8.04511e-17	0.242211	0.977	0.96	2.94459e-12
APLP2	9.71677e-17	-0.308055	0.89	0.942	3.55643e-12
CDKN1A	1.53813e-16	-0.557915	0.315	0.468	5.62971e-12
CTSC	2.78546e-16	0.34836	0.871	0.82	1.01951e-11
MNDA	4.28164e-16	-0.383766	0.771	0.855	1.56712e-11
SERF2	4.65655e-16	-0.149542	0.999	0.998	1.70434e-11
DRAP1	6.5619e-16	0.262295	0.937	0.892	2.40172e-11
KCTD12	6.7014e-16	-0.587202	0.431	0.567	2.45278e-11
RPS17	7.09977e-16	-0.227478	0.973	0.981	2.59859e-11
NOL4L	7.84317e-16	0.571117	0.516	0.378	2.87068e-11
RBM47	8.53596e-16	-0.464718	0.788	0.859	3.12425e-11
ARL6IP5	1.00423e-15	0.260243	0.943	0.908	3.67557e-11
RNASE6	1.2278e-15	-1.01207	0.096	0.2	4.49389e-11
CRIP1	1.23517e-15	-0.435203	0.918	0.945	4.52085e-11
FCGRT	1.37168e-15	-0.314848	0.86	0.924	5.02049e-11
RPLP2	1.57596e-15	-0.135881	0.999	0.999	5.76816e-11
MICAL2	2.06956e-15	-0.950858	0.188	0.306	7.57481e-11
MT-ATP6	2.41665e-15	0.17001	1	1	8.84519e-11
C1orf162	2.89385e-15	-0.274283	0.894	0.941	1.05918e-10
HLA-DMA	3.04118e-15	-0.571501	0.394	0.534	1.1131e-10
MALAT1	3.14197e-15	0.197447	1	1	1.14999e-10
IFI30	3.56673e-15	-0.218521	0.998	0.999	1.30546e-10
EEF1B2	3.78386e-15	-0.221795	0.978	0.982	1.38493e-10
GUCY1A1	5.44944e-15	1.04581	0.218	0.114	1.99455e-10
SCRN1	5.62788e-15	0.614567	0.43	0.299	2.05986e-10
RAC1	6.19978e-15	-0.239483	0.951	0.972	2.26918e-10
ADA	8.91091e-15	0.518378	0.536	0.409	3.26148e-10
GSTA4	1.15864e-14	1.35553	0.142	0.057	4.24074e-10
SLC11A1	1.39368e-14	-0.249451	0.906	0.938	5.101e-10
CYBA	2.37783e-14	-0.138467	1	1	8.70311e-10
RPL6	2.62915e-14	-0.134054	0.999	0.999	9.62294e-10
ICAM3	3.49418e-14	0.366168	0.771	0.677	1.27891e-09
CDYL2	3.49578e-14	0.521387	0.616	0.494	1.27949e-09
LTB	3.78536e-14	0.449223	0.71	0.606	1.38548e-09
S100A4	3.82153e-14	-0.15438	0.999	1	1.39872e-09
SYT17	4.30262e-14	0.791545	0.361	0.242	1.5748e-09
PRR5	4.69423e-14	0.71529	0.314	0.194	1.71813e-09
PLCB1	7.58376e-14	-0.702066	0.291	0.418	2.77573e-09
JUN	7.96072e-14	-0.433473	0.695	0.785	2.9137e-09
S100Z	8.42548e-14	0.471866	0.689	0.582	3.08381e-09
STXBP2	9.40492e-14	0.256089	0.965	0.945	3.44229e-09
ABRACL	1.00176e-13	0.280755	0.902	0.848	3.66656e-09
HLA-DPA1	1.549e-13	-0.271982	0.937	0.957	5.66951e-09
LRP1	1.59157e-13	-0.366726	0.638	0.721	5.8253e-09
MT-ND4L	1.61361e-13	-0.247437	0.943	0.964	5.90597e-09
ARHGAP26	1.69248e-13	-0.387958	0.87	0.885	6.19466e-09
SVIL	1.86912e-13	0.273327	0.923	0.876	6.84115e-09
DUSP6	2.10553e-13	-0.301839	0.831	0.887	7.70644e-09
TMSB4X	2.50097e-13	0.120149	1	1	9.15381e-09
RHOB	2.50552e-13	-0.313767	0.852	0.906	9.17046e-09
HPSE	2.88665e-13	-1.00344	0.105	0.2	1.05654e-08
RGL4	3.40915e-13	1.07407	0.174	0.085	1.24778e-08
RPS8	4.51733e-13	-0.128331	0.998	1	1.65339e-08
PRKCB	5.56176e-13	0.244096	0.993	0.991	2.03566e-08
TMTC1	5.69094e-13	0.532338	0.598	0.483	2.08294e-08
PXN	5.73472e-13	-0.994849	0.109	0.203	2.09897e-08
TMEM173	5.76165e-13	-0.636841	0.258	0.382	2.10882e-08
UTRN	7.63344e-13	0.20287	0.998	0.993	2.79391e-08
RPL22	8.9366e-13	-0.142079	0.995	0.996	3.27088e-08
CLEC10A	9.02339e-13	-1.54759	0.062	0.139	3.30265e-08
S100A12	1.00564e-12	-1.0518	0.198	0.305	3.68073e-08
OLIG1	1.0264e-12	0.937264	0.228	0.128	3.75673e-08
GLIPR2	1.08316e-12	-0.408253	0.577	0.681	3.96448e-08
TCF7L2	1.10474e-12	0.214772	0.989	0.979	4.04347e-08
ACSL1	1.28619e-12	-0.486871	0.624	0.729	4.70758e-08
SMIM25	1.38336e-12	0.211127	0.968	0.953	5.06324e-08
PTP4A3	1.47279e-12	0.474794	0.481	0.355	5.39055e-08
CMIP	1.70925e-12	-0.437123	0.637	0.712	6.25602e-08
CCDC26	1.97786e-12	0.699511	0.334	0.222	7.23915e-08
PCGF5	2.30825e-12	0.395808	0.686	0.589	8.44843e-08
LYST	2.76499e-12	0.190254	0.992	0.989	1.01201e-07
CMKLR1	2.85694e-12	-0.96773	0.117	0.211	1.04567e-07
SIRPA	3.00379e-12	-0.730545	0.185	0.293	1.09942e-07
COMT	3.17989e-12	-0.384029	0.627	0.718	1.16387e-07
EIF4G3	3.48516e-12	-0.519794	0.536	0.643	1.27561e-07
PLBD1	3.77659e-12	-0.561917	0.449	0.549	1.38227e-07
CLIC1	4.0087e-12	-0.183224	0.978	0.985	1.46722e-07
MARCO	4.07506e-12	-0.819702	0.183	0.287	1.49151e-07
EVL	4.1591e-12	0.403583	0.649	0.547	1.52227e-07
CROCC	4.45937e-12	-0.525562	0.419	0.528	1.63217e-07
SOD2	5.08862e-12	0.308579	0.894	0.855	1.86248e-07
S100A6	6.23706e-12	-0.171063	0.999	0.999	2.28283e-07
PPM1N	6.48099e-12	0.660093	0.378	0.262	2.37211e-07
CREB5	6.72159e-12	-0.60041	0.25	0.362	2.46017e-07
FPR1	6.86802e-12	-0.472129	0.501	0.611	2.51377e-07
NFKBIA	7.13255e-12	-0.352301	0.721	0.796	2.61058e-07
C3	7.76232e-12	1.19234	0.128	0.055	2.84109e-07
GLT1D1	8.38753e-12	-0.683225	0.226	0.337	3.06992e-07
ITGA4	1.0428e-11	0.237296	0.964	0.933	3.81674e-07
UNC119	1.12073e-11	0.357408	0.679	0.607	4.10199e-07
FBP1	1.16385e-11	-0.487445	0.568	0.648	4.2598e-07
MIF	1.31981e-11	-0.278955	0.856	0.905	4.83064e-07
ADGRE1	1.34748e-11	0.467231	0.506	0.396	4.93193e-07
MTPN	1.37875e-11	0.199366	0.967	0.964	5.04636e-07
POLR2L	1.48664e-11	-0.325348	0.79	0.833	5.44123e-07
B4GALT1	1.5502e-11	-0.424365	0.583	0.683	5.6739e-07
C19orf38	1.58102e-11	0.295538	0.824	0.764	5.78669e-07
RTN1	2.08109e-11	-0.516487	0.43	0.535	7.61698e-07
SLC44A2	2.29005e-11	0.387104	0.624	0.525	8.38181e-07
SRGN	2.30444e-11	-0.206376	0.991	0.995	8.43448e-07
LNPEP	2.4234e-11	0.344824	0.783	0.724	8.86988e-07
HSP90B1	2.45236e-11	-0.382466	0.656	0.724	8.9759e-07
TBC1D8	2.5927e-11	0.303956	0.914	0.858	9.48955e-07
SH3BGRL3	2.81291e-11	-0.140085	0.999	1	1.02955e-06
MT-CYB	3.09218e-11	0.158604	1	1	1.13177e-06
MBD2	3.19294e-11	0.225424	0.934	0.921	1.16865e-06
NCOA2	3.6158e-11	0.23245	0.963	0.95	1.32342e-06
SOD1	3.90878e-11	0.295661	0.805	0.746	1.43065e-06
PHPT1	4.41687e-11	-0.371327	0.626	0.721	1.61662e-06
HSPA5	4.46019e-11	-0.489897	0.529	0.624	1.63247e-06
RPS24	4.71249e-11	-0.0999109	1	1	1.72482e-06
RSRP1	4.81229e-11	0.322778	0.834	0.784	1.76135e-06
JAML	4.82036e-11	-0.368714	0.646	0.743	1.7643e-06
AP2S1	5.02274e-11	-0.237684	0.918	0.932	1.83837e-06
RPL37A	5.03289e-11	-0.110987	0.999	0.998	1.84209e-06
CSF2RA	6.06063e-11	-0.486676	0.41	0.524	2.21825e-06
PPDPF	6.10842e-11	0.304999	0.889	0.85	2.23574e-06
SNX18	7.63832e-11	0.381948	0.66	0.557	2.7957e-06
RPL27	7.76255e-11	-0.119566	0.998	0.999	2.84117e-06
SYTL1	7.86616e-11	0.335147	0.606	0.492	2.87909e-06
NFE2L2	8.03808e-11	-0.323192	0.721	0.784	2.94202e-06
FAM110A	8.26623e-11	0.357468	0.713	0.632	3.02552e-06
IL13RA1	9.35397e-11	-0.766517	0.173	0.269	3.42365e-06
RPL9	9.51358e-11	-0.119525	0.999	0.999	3.48206e-06
JUND	1.04581e-10	-0.19194	0.978	0.982	3.82775e-06
FAM126A	1.18552e-10	0.338949	0.745	0.68	4.33914e-06
RPS9	1.2085e-10	-0.0924982	0.999	0.999	4.42323e-06
TKT	1.31163e-10	0.180383	0.979	0.975	4.80071e-06
CYTIP	1.37974e-10	0.217614	0.939	0.923	5.04999e-06
RPS6	1.67034e-10	-0.126747	0.998	0.999	6.1136e-06
REPS1	1.7705e-10	0.339968	0.743	0.672	6.4802e-06
TNFSF8	1.90009e-10	-1.03484	0.068	0.138	6.95452e-06
CCR1	1.92068e-10	-0.79479	0.147	0.237	7.02989e-06
NR4A1	1.92197e-10	-0.323727	0.714	0.775	7.03461e-06
P4HB	1.94919e-10	-0.384492	0.54	0.635	7.13424e-06
CSGALNACT2	1.95864e-10	0.298079	0.858	0.816	7.16882e-06
AC004687.1	1.98306e-10	0.37125	0.67	0.588	7.25818e-06
ALDH2	2.0112e-10	-0.530217	0.302	0.409	7.36119e-06
POLD4	2.10299e-10	0.321345	0.85	0.797	7.69715e-06
CFP	2.29849e-10	-0.270282	0.907	0.923	8.41269e-06
ASGR1	2.31744e-10	-0.526697	0.304	0.413	8.48207e-06
SEMA4A	2.56485e-10	-0.596525	0.241	0.341	9.38762e-06
GPR137B	2.58287e-10	0.351576	0.597	0.488	9.45356e-06
RPS28	2.66141e-10	-0.108331	0.999	1	9.74103e-06
YBX3	2.75049e-10	-0.285126	0.679	0.764	1.00671e-05
CCDC200	2.75645e-10	-0.612642	0.295	0.404	1.00889e-05
TEX14	2.97058e-10	-0.466821	0.571	0.662	1.08726e-05
SH3RF1	2.97271e-10	0.601877	0.436	0.336	1.08804e-05
LCP1	3.39993e-10	-0.164674	0.988	0.995	1.24441e-05
RPS5	3.55742e-10	-0.157694	0.984	0.989	1.30205e-05
HCST	3.6185e-10	-0.323922	0.771	0.83	1.32441e-05
TPP1	3.77813e-10	-0.379647	0.541	0.633	1.38283e-05
RPS3A	4.16565e-10	-0.11062	0.998	0.999	1.52467e-05
LIPA	4.18605e-10	-0.410788	0.552	0.633	1.53214e-05
AC064805.1	4.47447e-10	0.64799	0.336	0.243	1.6377e-05
ZFP36L2	4.49228e-10	-0.314345	0.778	0.826	1.64422e-05
PPIB	4.6278e-10	-0.301981	0.779	0.82	1.69382e-05
PLSCR1	4.84373e-10	-0.629213	0.256	0.355	1.77285e-05
HIST1H4C	5.15841e-10	-0.529869	0.368	0.471	1.88803e-05
VSIR	5.17164e-10	0.149031	0.98	0.981	1.89287e-05
PTMA	5.26542e-10	0.127064	1	1	1.9272e-05
SLC43A2	5.29898e-10	-0.391102	0.708	0.782	1.93948e-05
DUSP5	5.51731e-10	0.511658	0.386	0.282	2.01939e-05
ARID5A	5.68811e-10	-0.636331	0.17	0.266	2.08191e-05
AP1S2	6.46015e-10	-0.226867	0.887	0.914	2.36448e-05
NDUFB2	7.51176e-10	-0.215477	0.902	0.922	2.74938e-05
CASP5	8.38833e-10	0.523935	0.358	0.257	3.07021e-05
BCAT1	8.54494e-10	0.640678	0.259	0.169	3.12753e-05
IL21R	8.56147e-10	0.545924	0.332	0.235	3.13358e-05
MPEG1	8.62226e-10	-0.240103	0.802	0.86	3.15583e-05
CLEC4E	8.92309e-10	-0.937822	0.107	0.185	3.26594e-05
ZFR	9.58866e-10	0.322087	0.79	0.736	3.50955e-05
CERT1	1.08487e-09	0.301229	0.851	0.819	3.97074e-05
SREBF2	1.18869e-09	-0.457355	0.437	0.534	4.35073e-05
ICAM4	1.20021e-09	0.534794	0.344	0.247	4.3929e-05
WSB1	1.23014e-09	0.208448	0.951	0.925	4.50244e-05
PHACTR2	1.24551e-09	-0.474255	0.468	0.564	4.5587e-05
GMFG	1.25214e-09	0.135684	0.986	0.985	4.58295e-05
PDIA6	1.26122e-09	-0.359546	0.562	0.645	4.61621e-05
HOTAIRM1	1.35688e-09	0.410141	0.551	0.463	4.96632e-05
ITGB2	1.3763e-09	-0.177376	0.984	0.984	5.03738e-05
PLAC8	1.42683e-09	-0.415488	0.644	0.719	5.22236e-05
IL6R	1.45601e-09	-0.430172	0.313	0.418	5.32914e-05
RUBCNL	1.46499e-09	-1.10391	0.057	0.119	5.362e-05
PSAP	1.63288e-09	-0.110913	1	0.999	5.97651e-05
RPS12	1.66011e-09	-0.0913752	0.999	1	6.07618e-05
FRMD4B	1.69063e-09	-0.547231	0.253	0.352	6.18788e-05
NEURL1	1.82683e-09	0.355051	0.605	0.501	6.6864e-05
PIK3CG	1.97417e-09	0.359438	0.647	0.547	7.22565e-05
[truncated: 8,067 more rows]

## Sheet: BAF312 CD16+ Monocytes D7vD1
Gene	p_val	avg_log2FC	pct.1	pct.2	p_val_adj
[truncated: 8,431 more rows]

## Sheet: BAF312 NK cells D3vD1
Gene	p_val	avg_log2FC	pct.1	pct.2	p_val_adj
[truncated: 6,548 more rows]

[truncated: 11 more sheets: BAF312 NK cells D7vD3, BAF312 NK cells D7vD1, BAF312 CD4+ T cells D3vD1, BAF312 CD4+ T cells D7vD3, BAF312 CD4+ T cells D7vD1, BAF312 CD8+ T cells D3vD1, BAF312 CD8+ T cells D7vD3, BAF312 CD8+ T cells D7vD1, BAF312 B cells D3vD1, BAF312 B cells D7vD3, BAF312 B cells D7vD1]
