# Supplementary material for: Intracerebral hemorrhage induces monocyte TNF signaling that is suppressed by Siponimod (BAF312): a single-cell transcriptomics study in patients
Source: medRxiv. 2026 Jan 27:2026.01.22.26344292. Preprint. [Version 1] doi: 10.64898/2026.01.22.26344292 (PMC12870585; doi:10.64898/2026.01.22.26344292)
Supplement: Supplement 7 [file media-7.xlsx]

## Sheet: Description
DEG comparisons by Treatment
DEGs from single cell gene expression, populations downsampled
Population	Downsampled size
Monocytes	1,600
CD16+ Monocytes	400
NK cells	400
CD4+ T cells	800
CD8+ T cells	400
B cells	400

## Sheet: BAF312 Monocytes Day 1
Gene	p_val	avg_log2FC	pct.1	pct.2	p_val_adj
AC105402.3	0	-7.64908	0.019	0.497	0
RPS4Y1	0	12.3866	0.468	0	0
UTY	0	10.3272	0.389	0.001	0
MTRNR2L12	0	1.16739	0.978	0.936	0
AC020656.1	0	1.33173	0.994	0.962	0
RPL36	0	0.665381	0.995	0.975	0
RPS27	0	0.574095	0.999	0.997	0
RPS28	0	0.52477	1	0.998	0
HLA-B	0	0.536125	1	0.999	0
LYZ	0	-0.542374	0.999	1	0
LINC00278	9.74656e-306	11.442	0.363	0	3.56734e-301
DDX3Y	1.52976e-302	11.502	0.36	0	5.59907e-298
TMEM176B	2.57975e-299	-1.81492	0.378	0.761	9.44216e-295
RPS21	1.26736e-296	0.607848	0.997	0.981	4.63867e-292
SNHG5	3.20546e-277	-1.52535	0.573	0.816	1.17323e-272
RPS29	5.33158e-276	0.57479	0.997	0.986	1.95141e-271
RPL37	2.30768e-248	0.449001	0.999	0.996	8.44634e-244
TMSB10	2.9938e-248	0.402456	1	1	1.09576e-243
MT-CO3	9.18936e-243	-0.386856	1	1	3.3634e-238
RPL13	4.35427e-237	0.427319	1	0.998	1.59371e-232
RPL41	9.28179e-235	0.388617	1	0.999	3.39723e-230
CTSS	1.1895e-231	-0.408964	0.999	0.999	4.35367e-227
XIST	9.23851e-231	-1.26496	0.396	0.792	3.38139e-226
SLC35F1	3.87748e-228	5.39494	0.315	0.016	1.4192e-223
RPL37A	1.18511e-223	0.569395	0.996	0.98	4.33763e-219
RPS9	9.23876e-221	0.385662	1	0.997	3.38148e-216
CD55	9.36189e-220	-0.910235	0.89	0.954	3.42654e-215
TMEM176A	4.26366e-216	-1.87432	0.227	0.59	1.56054e-211
IFITM3	1.63454e-213	1.934	0.565	0.193	5.98259e-209
RPL38	7.2916e-210	0.599441	0.983	0.949	2.6688e-205
MT-CO1	1.49192e-206	-0.400327	1	1	5.46057e-202
RPL34	1.56463e-203	0.367995	1	0.998	5.72669e-199
CST3	2.04532e-202	0.501273	0.998	0.998	7.48608e-198
RPL28	2.16372e-200	0.357449	1	0.998	7.91942e-196
RPS19	2.59145e-191	0.472292	0.998	0.99	9.48498e-187
RPL32	7.44924e-185	0.374971	1	0.996	2.7265e-180
RPLP2	9.05791e-181	0.400371	0.998	0.991	3.31529e-176
AC007952.4	9.06387e-173	0.933462	0.904	0.82	3.31747e-168
LGALS1	6.91216e-167	0.645163	0.992	0.962	2.52992e-162
MTRNR2L8	3.13543e-165	-3.22822	0.53	0.691	1.1476e-160
RPL36A	1.18841e-163	0.535419	0.987	0.948	4.34971e-159
CLEC12A	2.17252e-161	-0.735543	0.878	0.959	7.95163e-157
RPL35	1.25295e-160	0.508254	0.986	0.961	4.58592e-156
RPL39	1.25523e-155	0.312991	1	0.998	4.59425e-151
PTPRC	1.13434e-154	-0.419097	0.994	0.997	4.15181e-150
RPL18A	4.10958e-154	0.408653	0.998	0.99	1.50415e-149
RPS15	6.6783e-154	0.362104	0.997	0.993	2.44433e-149
FAU	7.58743e-154	0.3237	0.999	0.997	2.77708e-149
RPS18	2.37678e-150	0.417679	0.997	0.992	8.69924e-146
RPL11	1.16223e-149	0.325436	1	0.997	4.25386e-145
SERF2	4.95532e-145	0.353727	1	0.996	1.8137e-140
S100A10	4.58884e-144	0.623215	0.989	0.964	1.67956e-139
NAMPT	1.82018e-143	-0.891794	0.986	0.995	6.66206e-139
RGS2	1.92227e-143	-0.92387	0.879	0.946	7.03569e-139
PPDPF	1.23502e-141	1.02394	0.753	0.522	4.52028e-137
ANPEP	3.21235e-141	-1.2152	0.323	0.639	1.17575e-136
RPS23	6.91195e-139	0.34281	0.999	0.995	2.52984e-134
RPL21	3.10218e-138	0.339626	1	0.996	1.13543e-133
CRIP1	5.64912e-137	1.49785	0.868	0.762	2.06763e-132
MT-ATP8	4.6427e-136	-0.692636	0.846	0.929	1.69928e-131
RPS24	5.2816e-135	0.281842	1	0.996	1.93312e-130
RPS12	3.53861e-134	0.327437	1	0.996	1.29517e-129
CASC8	7.69588e-132	5.49213	0.187	0.007	2.81677e-127
ACSL1	3.23886e-131	-0.815416	0.929	0.977	1.18545e-126
RPL27A	3.59246e-130	0.519285	0.978	0.95	1.31488e-125
RPS25	1.78142e-129	0.387752	0.993	0.977	6.52019e-125
RPS8	8.81599e-128	0.35364	0.998	0.991	3.22674e-123
RPL35A	2.81025e-125	0.302965	0.999	0.994	1.02858e-120
MT-CYB	7.9583e-125	-0.364404	1	1	2.91282e-120
ARL17B	1.98716e-123	-1.64143	0.176	0.442	7.27321e-119
EIF1AY	2.39982e-122	9.54112	0.16	0	8.78358e-118
DPYD	3.88073e-121	-0.360013	0.998	0.999	1.42039e-116
GCA	9.61513e-121	-0.84736	0.769	0.887	3.51923e-116
RPL22	1.24999e-120	0.35428	0.994	0.982	4.57509e-116
MNDA	2.42624e-119	-0.451332	0.99	0.996	8.88027e-115
JAML	9.03333e-117	-0.577343	0.895	0.949	3.30629e-112
PRKY	2.87306e-115	6.14983	0.161	0.004	1.05157e-110
TNNT1	2.84953e-112	2.77563	0.262	0.059	1.04296e-107
RPL19	2.45921e-109	0.293574	0.999	0.997	9.00095e-105
LSP1	1.15625e-107	-0.618677	0.795	0.89	4.232e-103
RPL30	8.81133e-106	0.262215	1	0.998	3.22504e-101
PLCG2	2.8337e-103	0.728627	0.848	0.728	1.03716e-98
CD99	1.39047e-101	0.793899	0.833	0.675	5.08926e-97
RPL12	4.45086e-101	0.320538	0.997	0.99	1.62906e-96
MT-ND4	1.59441e-99	-0.26802	1	1	5.83569e-95
MT-ND4L	3.03029e-99	-0.62301	0.95	0.945	1.10912e-94
VCAN	6.66697e-99	-0.403413	0.998	0.999	2.44018e-94
HLA-DQA2	8.96528e-98	1.38631	0.392	0.154	3.28138e-93
PLAAT3	1.82506e-95	-1.45657	0.172	0.402	6.67989e-91
CROCC	5.45366e-94	0.839805	0.808	0.671	1.99609e-89
DOCK8	1.85518e-93	-0.416981	0.974	0.984	6.79014e-89
RPL18	2.99965e-93	0.274431	0.999	0.99	1.0979e-88
AQP9	4.72775e-93	-1.1181	0.422	0.636	1.7304e-88
RPL31	1.46691e-92	0.42631	0.957	0.907	5.36902e-88
RPL26	9.75112e-89	0.240782	1	0.998	3.56901e-84
SAMSN1	1.11649e-88	-0.93516	0.628	0.76	4.08648e-84
AC004556.3	2.17763e-88	-6.91465	0.001	0.123	7.97034e-84
RPL29	2.22764e-88	0.275756	0.998	0.993	8.15339e-84
RPL10A	4.66974e-88	0.414534	0.978	0.933	1.70917e-83
LRRK2	1.3871e-85	-0.659403	0.819	0.905	5.07693e-81
TOMM7	2.80455e-85	0.417046	0.953	0.902	1.02649e-80
RPL27	4.86805e-85	0.301266	0.992	0.978	1.78176e-80
UBA52	2.43711e-84	0.241775	0.998	0.993	8.92005e-80
LIPA	9.63995e-84	1.15815	0.502	0.283	3.52832e-79
RBP7	2.2709e-82	-0.777063	0.677	0.828	8.31171e-78
RPS2	2.3434e-81	0.309228	0.998	0.99	8.5771e-77
RPS15A	1.03427e-80	0.25281	0.999	0.993	3.78554e-76
CYBB	1.72405e-79	-0.410873	0.948	0.962	6.31021e-75
RPS13	2.33451e-79	0.254628	0.999	0.994	8.54454e-75
RPS7	5.62719e-79	0.255274	0.998	0.994	2.05961e-74
CSTB	7.38228e-79	0.504295	0.898	0.812	2.70199e-74
NCF2	3.64808e-78	-0.42643	0.936	0.954	1.33523e-73
NME4	4.26658e-78	2.4299	0.182	0.036	1.56161e-73
RPS10	1.08741e-76	0.455863	0.929	0.865	3.98004e-72
RPL23A	2.74321e-75	0.295727	0.991	0.979	1.00404e-70
PABPC1	4.13725e-75	-0.342312	0.991	0.987	1.51428e-70
LINC02432	2.53928e-74	-1.4956	0.171	0.366	9.29402e-70
AGTPBP1	3.45242e-73	-0.465034	0.927	0.957	1.26362e-68
TMA7	1.12959e-70	0.330915	0.974	0.944	4.13441e-66
ATP5F1E	1.36615e-70	0.227759	1	0.998	5.00025e-66
CLU	4.09297e-70	2.76151	0.205	0.059	1.49807e-65
NDUFS5	1.69773e-69	0.536297	0.833	0.733	6.21385e-65
PAG1	2.10636e-69	-0.86822	0.483	0.66	7.70948e-65
LCP1	5.60174e-67	-0.278397	0.985	0.988	2.05029e-62
CD93	1.7471e-66	-0.677682	0.642	0.784	6.39456e-62
RPL24	2.53483e-66	0.254012	0.994	0.98	9.27773e-62
MIF	1.56667e-64	0.536646	0.826	0.711	5.73416e-60
COX7C	7.85549e-64	0.331689	0.958	0.922	2.87519e-59
RPL15	1.53224e-63	0.24577	0.995	0.989	5.60816e-59
AC011476.3	2.93511e-63	1.81504	0.215	0.069	1.07428e-58
POLR2L	3.63364e-63	0.483852	0.854	0.751	1.32995e-58
PADI2	5.12776e-63	-1.54875	0.087	0.244	1.87681e-58
TLR2	1.08119e-62	-0.568034	0.789	0.857	3.95725e-58
RPL13A	1.46686e-62	0.306512	0.99	0.974	5.36885e-58
ZNF429	8.71193e-61	1.81551	0.207	0.067	3.18865e-56
FCGR2A	8.88181e-61	-0.582312	0.748	0.828	3.25083e-56
RPLP1	2.45594e-60	0.215929	1	0.998	8.989e-56
RPL7A	6.26498e-60	0.226502	0.998	0.988	2.29305e-55
GPX4	1.43574e-59	0.3875	0.932	0.85	5.25496e-55
TUBB6	1.90325e-59	1.19939	0.338	0.167	6.96607e-55
ZFY	2.36493e-59	3.55513	0.104	0.01	8.65589e-55
AOAH	2.89637e-59	-0.360315	0.981	0.984	1.0601e-54
CAST	3.47461e-59	-0.342526	0.946	0.956	1.27174e-54
BCL2A1	5.83131e-59	-0.780493	0.487	0.653	2.13432e-54
SYNE1	1.4719e-58	-1.30569	0.279	0.449	5.3873e-54
VPS13C	2.12967e-58	-0.499724	0.771	0.836	7.7948e-54
H2AFJ	2.54568e-58	0.646222	0.677	0.51	9.31745e-54
C20orf27	6.75863e-58	-0.852261	0.524	0.65	2.47373e-53
ATP2B1	1.03055e-57	-0.583703	0.865	0.896	3.77191e-53
TAGLN2	1.4113e-57	0.647763	0.833	0.74	5.16552e-53
RPL3	1.46769e-57	0.297067	0.987	0.963	5.37189e-53
MRPL23	1.98513e-57	1.02368	0.418	0.243	7.26578e-53
YBX3	3.8948e-57	0.533774	0.842	0.721	1.42554e-52
RPS6	4.55877e-57	0.266367	0.996	0.983	1.66855e-52
LTA4H	4.63575e-57	-0.507448	0.834	0.882	1.69673e-52
S100A6	4.92196e-57	0.190985	1	1	1.80149e-52
LY6E	5.34461e-57	1.12797	0.419	0.245	1.95618e-52
IRAK3	1.50208e-56	-0.36248	0.955	0.973	5.49777e-52
MZT2B	4.28612e-56	0.619282	0.698	0.545	1.56876e-51
RPS27A	5.71318e-56	0.202077	0.999	0.996	2.09108e-51
CLEC7A	6.06402e-56	-0.451208	0.897	0.929	2.21949e-51
DBI	8.14303e-56	0.454421	0.865	0.777	2.98043e-51
RPL10	9.73127e-56	0.212023	0.999	0.996	3.56174e-51
LYN	1.54529e-55	-0.346513	0.991	0.992	5.65592e-51
COX6B1	2.94041e-55	0.313076	0.953	0.913	1.07622e-50
PLCB1	3.76062e-55	-0.485981	0.875	0.922	1.37642e-50
STEAP4	9.63389e-55	-1.43635	0.126	0.28	3.5261e-50
SLC25A6	2.52032e-54	0.350558	0.942	0.892	9.22464e-50
PSAP	4.13607e-53	-0.225602	0.992	0.992	1.51384e-48
FYB1	4.2492e-53	-0.336652	0.958	0.974	1.55525e-48
NAIP	8.82301e-53	-0.652109	0.58	0.693	3.22931e-48
SERPINB1	2.09431e-52	-0.453545	0.876	0.92	7.66539e-48
ASAP1	4.37286e-52	-0.436559	0.901	0.926	1.60051e-47
EVI2B	6.21664e-52	-0.327569	0.955	0.966	2.27535e-47
SORL1	1.62799e-51	-0.524457	0.77	0.863	5.9586e-47
MT-ND1	3.57639e-51	-0.207347	1	1	1.30899e-46
PYGL	1.32641e-50	-0.694389	0.554	0.703	4.85478e-46
SMAP2	2.86696e-50	-0.321247	0.974	0.975	1.04934e-45
PLSCR1	3.14627e-50	-0.650585	0.579	0.713	1.15157e-45
SNRPD2	3.87876e-50	0.596525	0.682	0.542	1.41967e-45
HLA-F	2.00119e-49	0.492289	0.744	0.602	7.32454e-45
TIMP1	8.25088e-49	0.459131	0.889	0.813	3.01991e-44
RPS20	1.19428e-48	0.30525	0.949	0.922	4.37119e-44
EEF1G	1.68614e-48	0.295739	0.967	0.935	6.17145e-44
BST2	2.96806e-48	0.416872	0.857	0.752	1.08634e-43
AC253572.2	3.34209e-48	0.954141	0.57	0.427	1.22324e-43
LPAR1	4.38922e-48	-1.01872	0.238	0.402	1.6065e-43
TLR4	5.78631e-48	-0.641389	0.514	0.661	2.11785e-43
EMP3	8.10009e-48	0.317272	0.979	0.963	2.96471e-43
OSBPL8	1.00955e-47	-0.395019	0.933	0.954	3.69507e-43
DNAJC15	3.2184e-47	0.599058	0.666	0.512	1.17797e-42
RPL14	3.68587e-47	0.232364	0.993	0.98	1.34907e-42
RPS14	8.61324e-47	0.176512	1	0.998	3.15253e-42
ATP9B	1.97711e-46	-0.663929	0.545	0.658	7.23642e-42
RPL6	6.26269e-46	0.192981	0.997	0.989	2.29221e-41
LDLR	1.10194e-45	0.706594	0.529	0.361	4.0332e-41
NOP10	1.54266e-45	0.409823	0.846	0.772	5.6463e-41
BLVRB	2.17311e-45	0.337703	0.933	0.874	7.95381e-41
ATP5ME	2.5402e-45	0.373406	0.878	0.795	9.29738e-41
CX3CR1	6.03311e-45	-0.809129	0.357	0.514	2.20818e-40
CR1	6.88318e-45	-0.801332	0.463	0.606	2.51931e-40
FBXW8	1.62532e-44	1.48964	0.204	0.083	5.94884e-40
MYADM	1.78485e-44	0.462902	0.821	0.712	6.53274e-40
HIST1H3D	3.84743e-44	1.40688	0.195	0.076	1.4082e-39
YBX1	4.14888e-44	0.29173	0.97	0.939	1.51853e-39
CLECL1	7.50228e-44	2.26173	0.102	0.019	2.74591e-39
ADAM19	1.23191e-43	-1.01053	0.228	0.381	4.50892e-39
AC020916.1	1.40612e-43	0.290743	0.911	0.817	5.14655e-39
SYK	3.78278e-43	-0.347211	0.89	0.913	1.38454e-38
FAM20A	4.63563e-43	2.08552	0.136	0.039	1.69669e-38
UQCR11	5.73784e-43	0.286007	0.947	0.9	2.10011e-38
NIN	7.56565e-43	-0.484374	0.714	0.783	2.7691e-38
RNASE1	7.96811e-43	3.14396	0.101	0.02	2.91641e-38
HIF1A	1.88632e-42	-0.430698	0.828	0.9	6.90413e-38
CSF3R	1.98737e-42	-0.348559	0.931	0.953	7.27396e-38
RETN	2.09101e-42	-0.847165	0.287	0.446	7.6533e-38
NIBAN1	5.4412e-42	-0.722483	0.522	0.642	1.99153e-37
VAMP8	6.03739e-42	0.33255	0.928	0.879	2.20975e-37
SGK1	1.14659e-41	-0.917667	0.353	0.491	4.19664e-37
NRG1	6.85369e-41	-0.748076	0.457	0.587	2.50852e-36
SORT1	9.6107e-41	-0.713508	0.404	0.549	3.51761e-36
RNF149	1.16922e-40	-0.395438	0.893	0.941	4.27946e-36
PHLDA2	1.37264e-40	1.62833	0.172	0.065	5.02401e-36
KANSL1-AS1	1.4763e-40	-1.15083	0.144	0.28	5.4034e-36
AC022217.3	1.60337e-40	0.383093	0.826	0.718	5.86851e-36
LINC01619	3.9881e-40	-0.522918	0.664	0.772	1.45968e-35
OLIG1	5.13654e-40	-1.41032	0.111	0.234	1.88003e-35
RPS17	7.08377e-40	0.263037	0.962	0.93	2.59273e-35
PRDX1	7.57225e-40	0.457079	0.778	0.704	2.77152e-35
NBDY	8.41109e-40	0.781129	0.415	0.264	3.07854e-35
MEGF9	1.00615e-39	-0.344754	0.902	0.944	3.68261e-35
FBXL5	1.09081e-39	-0.407274	0.853	0.897	3.99248e-35
MAP4K4	1.22909e-39	-0.41584	0.78	0.842	4.49858e-35
CPQ	1.23451e-39	-0.465601	0.753	0.824	4.51844e-35
LMNA	1.56596e-39	1.22595	0.245	0.12	5.73156e-35
ATP5MG	1.83913e-39	0.233065	0.98	0.958	6.73138e-35
UBB	1.84604e-39	0.345077	0.904	0.84	6.75669e-35
MTSS1	2.36477e-39	0.680433	0.546	0.394	8.65528e-35
PRKCB	4.83116e-39	-0.278657	0.974	0.975	1.76825e-34
SSR4	6.25864e-39	0.343878	0.86	0.79	2.29073e-34
SRGN	7.44865e-39	-0.251974	0.998	0.999	2.72628e-34
CD36	1.20783e-38	-0.435883	0.92	0.927	4.42077e-34
CDKN1A	1.32074e-38	0.624823	0.572	0.425	4.83403e-34
SLC11A1	5.89147e-38	-0.367011	0.906	0.939	2.15634e-33
PFN1	8.09389e-38	0.218545	0.986	0.975	2.96244e-33
A1BG	9.55321e-38	0.875843	0.363	0.222	3.49657e-33
LINC00486	9.65113e-38	0.587605	0.572	0.43	3.53241e-33
TUFM	9.95676e-38	0.543673	0.606	0.47	3.64427e-33
HSPB1	1.15925e-37	1.54008	0.188	0.081	4.24297e-33
LIN7A	1.2783e-37	-0.840318	0.263	0.411	4.67869e-33
EEF1B2	2.7341e-37	0.287778	0.949	0.902	1.00071e-32
FOSL1	2.92445e-37	0.96515	0.359	0.223	1.07038e-32
SHTN1	3.36156e-37	-0.635888	0.515	0.63	1.23036e-32
ISG15	4.83838e-37	0.931653	0.389	0.248	1.77089e-32
ST6GALNAC3	5.16759e-37	-0.448595	0.541	0.682	1.89139e-32
LOXHD1	5.66878e-37	-1.41129	0.055	0.154	2.07483e-32
MIR646HG	7.03678e-37	-0.941767	0.237	0.373	2.57553e-32
DLEU1	9.92087e-37	0.855794	0.534	0.398	3.63114e-32
ZFP36L2	1.27905e-36	0.319263	0.931	0.871	4.68144e-32
PYCARD	1.8862e-36	0.2501	0.959	0.936	6.90367e-32
MT-CO2	2.82176e-36	-0.125605	1	1	1.03279e-31
DDX60L	4.45504e-36	-0.646383	0.488	0.607	1.63059e-31
CALHM6	8.29594e-36	-0.752484	0.495	0.603	3.0364e-31
H1FX	1.60875e-35	0.577989	0.75	0.647	5.88818e-31
SEPTIN11	2.34764e-35	1.51316	0.18	0.078	8.59259e-31
RRAS	3.01442e-35	0.783879	0.405	0.266	1.10331e-30
OGFRL1	3.09474e-35	-0.390096	0.771	0.845	1.1327e-30
HIST2H2AA4	3.19122e-35	1.3422	0.135	0.045	1.16802e-30
AC020911.2	3.30872e-35	0.875882	0.319	0.187	1.21103e-30
TPPP3	4.59486e-35	1.4008	0.222	0.112	1.68176e-30
NDUFB2	5.48664e-35	0.357768	0.861	0.788	2.00816e-30
OST4	5.49299e-35	0.286043	0.932	0.887	2.01049e-30
SMC1A	6.31774e-35	-0.710609	0.358	0.495	2.31236e-30
RPL17	1.3242e-34	0.176542	0.997	0.99	4.84671e-30
RPS11	1.33054e-34	0.191649	0.991	0.978	4.86991e-30
KDM6A	1.52976e-34	-0.373456	0.824	0.868	5.59909e-30
ABTB1	1.93717e-34	-0.661113	0.422	0.554	7.09024e-30
APRT	1.94649e-34	0.345938	0.839	0.75	7.12435e-30
CD9	2.93318e-34	1.73603	0.148	0.057	1.07357e-29
PPIA	4.71687e-34	0.312551	0.913	0.861	1.72642e-29
TRA2B	7.85478e-34	0.318801	0.902	0.843	2.87493e-29
PDE4D	1.04062e-33	-0.720331	0.483	0.605	3.80879e-29
PLAUR	1.0561e-33	-0.489349	0.818	0.858	3.86541e-29
TAX1BP1	1.37854e-33	-0.395839	0.771	0.824	5.04559e-29
C2orf74	1.98953e-33	1.65659	0.12	0.038	7.28187e-29
HOOK2	2.43846e-33	0.499287	0.593	0.452	8.92502e-29
SOCS3	2.77681e-33	-0.79713	0.416	0.528	1.01634e-28
VNN2	2.7815e-33	-0.719394	0.418	0.546	1.01806e-28
HIST1H4C	2.833e-33	0.5258	0.617	0.486	1.03691e-28
ATP5MF	2.9196e-33	0.331443	0.84	0.768	1.0686e-28
SULT1A1	3.92373e-33	0.608576	0.663	0.572	1.43612e-28
AGFG1	4.72655e-33	-0.411427	0.836	0.872	1.72997e-28
DUSP1	5.31473e-33	-0.310109	0.996	0.998	1.94524e-28
CERS4	5.49614e-33	1.29982	0.169	0.072	2.01164e-28
CCL4	9.14562e-33	-2.23794	0.04	0.121	3.34739e-28
NDUFA3	2.10259e-32	0.409627	0.672	0.557	7.69569e-28
TENM4	2.94052e-32	-1.79326	0.044	0.127	1.07626e-27
XRN2	4.00603e-32	-0.375201	0.793	0.834	1.46625e-27
RPS3	5.83336e-32	0.172335	0.996	0.99	2.13507e-27
VNN1	8.18655e-32	-1.04974	0.173	0.292	2.99636e-27
SLC8A1	1.0409e-31	-0.32644	0.958	0.968	3.80981e-27
OLR1	1.05099e-31	-1.69354	0.073	0.167	3.84673e-27
EPSTI1	1.16667e-31	0.847517	0.312	0.187	4.27012e-27
AC025171.3	1.24312e-31	1.14457	0.222	0.116	4.54994e-27
TSPYL2	1.38888e-31	1.13565	0.226	0.117	5.08344e-27
CDC42EP3	1.45165e-31	-0.465565	0.693	0.77	5.31318e-27
SQLE	1.55253e-31	1.33972	0.174	0.078	5.68241e-27
SYNGR1	1.56678e-31	0.934706	0.278	0.162	5.73459e-27
ERCC1	2.14076e-31	0.441972	0.694	0.57	7.83539e-27
RTN1	2.29519e-31	-0.557237	0.508	0.627	8.40061e-27
UQCRH	2.34193e-31	0.270824	0.913	0.853	8.57169e-27
HSPA1B	2.54151e-31	1.34963	0.188	0.089	9.30216e-27
IFFO2	2.93461e-31	0.755998	0.356	0.228	1.0741e-26
NME1	3.05255e-31	1.22194	0.207	0.105	1.11726e-26
FADS1	3.12118e-31	1.0472	0.232	0.123	1.14238e-26
ITGB2	3.68059e-31	0.239405	0.982	0.975	1.34713e-26
TSTD1	3.73312e-31	1.23278	0.164	0.071	1.36636e-26
CSGALNACT1	5.36416e-31	-0.866001	0.213	0.339	1.96333e-26
COP1	5.66596e-31	-0.285473	0.93	0.949	2.0738e-26
S100A4	7.6548e-31	0.114389	0.999	1	2.80173e-26
FTL	9.57907e-31	0.142924	1	1	3.50603e-26
SNHG32	1.13608e-30	0.647152	0.461	0.338	4.15817e-26
NBPF14	1.79784e-30	-0.766741	0.278	0.403	6.58027e-26
RPL9	1.94583e-30	0.165938	0.996	0.988	7.12195e-26
UBL5	1.98874e-30	0.247332	0.931	0.888	7.27897e-26
CENPC	2.04121e-30	-0.795685	0.268	0.393	7.47102e-26
CMTM6	3.27387e-30	-0.443163	0.662	0.741	1.19827e-25
Z93930.2	4.44325e-30	0.705988	0.353	0.226	1.62627e-25
SCLT1	4.65213e-30	-0.423825	0.75	0.802	1.70273e-25
GPR65	4.83115e-30	-0.737815	0.254	0.384	1.76825e-25
GRHPR	5.2337e-30	0.637005	0.414	0.284	1.91559e-25
HIVEP2	6.30944e-30	0.721772	0.316	0.192	2.30932e-25
CD74	7.04563e-30	0.314582	0.972	0.95	2.57877e-25
IFNGR1	7.22591e-30	-0.340535	0.82	0.863	2.64476e-25
ACCS	7.4812e-30	-1.69134	0.04	0.117	2.7382e-25
SOD2	8.0631e-30	-0.463015	0.892	0.921	2.95118e-25
LPGAT1	8.93437e-30	-0.480342	0.611	0.711	3.27007e-25
MYO1F	9.05368e-30	-0.245589	0.959	0.964	3.31374e-25
NDUFA1	9.77311e-30	0.288783	0.882	0.825	3.57706e-25
IFI30	1.09904e-29	0.203837	0.989	0.983	4.02261e-25
HIST1H1C	1.34452e-29	0.657073	0.598	0.493	4.92108e-25
PADI4	1.36847e-29	-0.695399	0.314	0.444	5.00872e-25
RFLNB	1.42436e-29	-0.723748	0.258	0.388	5.21329e-25
MGST1	1.43451e-29	0.44502	0.697	0.589	5.25045e-25
NME2	1.58839e-29	0.272847	0.92	0.861	5.81366e-25
SP110	1.94396e-29	-0.521025	0.52	0.628	7.11507e-25
COPS9	2.03574e-29	0.347872	0.803	0.708	7.45101e-25
ACSL5	2.12462e-29	0.939212	0.278	0.167	7.77631e-25
ATF3	3.40472e-29	0.372054	0.632	0.486	1.24616e-24
ZNF708	4.94649e-29	1.1141	0.2	0.102	1.81047e-24
ICAM3	5.26517e-29	-0.417988	0.68	0.756	1.92711e-24
WDFY3	6.39425e-29	-0.343389	0.825	0.871	2.34036e-24
BACH1	8.31095e-29	-0.315957	0.901	0.913	3.04189e-24
AC103591.3	8.68961e-29	0.793857	0.482	0.369	3.18049e-24
ATP6V1B2	8.83233e-29	-0.45285	0.644	0.723	3.23272e-24
TSPAN4	9.27634e-29	1.05065	0.228	0.125	3.39523e-24
ANXA2	1.84497e-28	0.22704	0.964	0.94	6.75277e-24
NT5C3B	2.10384e-28	1.09761	0.189	0.093	7.70025e-24
SIPA1L1	3.62962e-28	-0.274919	0.918	0.944	1.32848e-23
HSPA6	3.6846e-28	-1.03005	0.194	0.31	1.3486e-23
RNH1	5.20918e-28	0.304356	0.844	0.769	1.90661e-23
ATP5MD	5.36615e-28	0.307998	0.834	0.766	1.96406e-23
PLEK	7.87653e-28	-0.365812	0.881	0.902	2.88289e-23
RPL23	8.65136e-28	0.183221	0.986	0.963	3.16648e-23
L3MBTL4	9.40392e-28	0.931101	0.176	0.082	3.44193e-23
PDE7B	1.01384e-27	0.913526	0.276	0.167	3.71076e-23
MT-ND2	1.10667e-27	-0.152757	1	1	4.05051e-23
CD52	1.18597e-27	0.210819	0.953	0.902	4.34077e-23
RPS16	1.36556e-27	0.182366	0.992	0.978	4.9981e-23
TMEM107	2.27671e-27	0.653995	0.51	0.397	8.333e-23
SLC49A4	2.31658e-27	-0.499844	0.598	0.682	8.47891e-23
RALGAPA2	2.49492e-27	-0.455209	0.64	0.722	9.13166e-23
SP100	2.53288e-27	-0.387497	0.781	0.819	9.2706e-23
RACK1	3.75793e-27	0.155453	0.989	0.979	1.37544e-22
PROK2	5.16612e-27	-1.20019	0.14	0.242	1.89085e-22
BICD1	6.00167e-27	1.51833	0.142	0.061	2.19667e-22
UQCRB	7.64878e-27	0.211523	0.958	0.922	2.79953e-22
ATM	9.60083e-27	-0.478162	0.574	0.659	3.514e-22
TLR8	1.07755e-26	-0.603356	0.409	0.518	3.94393e-22
MIS18BP1	1.1031e-26	-0.404794	0.678	0.749	4.03745e-22
HLA-DPA1	1.16919e-26	0.505133	0.753	0.668	4.27937e-22
S100Z	1.2373e-26	-0.503951	0.533	0.646	4.52863e-22
PECAM1	1.25334e-26	-0.319704	0.875	0.896	4.58735e-22
MSL3	1.4121e-26	-0.619239	0.4	0.513	5.16842e-22
MGST3	1.46404e-26	0.400177	0.65	0.547	5.35852e-22
CLEC11A	2.07879e-26	1.02579	0.22	0.123	7.60859e-22
MT-ATP6	2.52762e-26	-0.13152	0.999	1	9.25133e-22
BNIP2	2.92539e-26	-0.400292	0.653	0.73	1.07072e-21
IFI27L2	3.49306e-26	0.428413	0.593	0.474	1.2785e-21
IFI6	3.70695e-26	0.723553	0.297	0.185	1.35678e-21
CLMN	3.90168e-26	-0.522079	0.499	0.595	1.42805e-21
PLBD1	4.50693e-26	-0.485782	0.836	0.875	1.64958e-21
HLA-DRB1	4.62584e-26	0.21964	0.898	0.819	1.6931e-21
TMEM30A	4.68061e-26	-0.751785	0.26	0.375	1.71315e-21
SNHG29	5.33388e-26	0.288735	0.868	0.777	1.95225e-21
TMEM170B	6.58171e-26	-0.436373	0.637	0.719	2.40897e-21
RTN3	9.74217e-26	-0.283368	0.872	0.9	3.56573e-21
TET2	1.01431e-25	-0.291444	0.891	0.904	3.71247e-21
AGO4	1.06772e-25	-0.392986	0.705	0.771	3.90795e-21
FGD4	1.11391e-25	-0.272583	0.878	0.9	4.07703e-21
GLT1D1	1.168e-25	-0.390223	0.678	0.77	4.27499e-21
C22orf34	1.32377e-25	0.990783	0.255	0.154	4.84515e-21
COA6	1.60704e-25	0.49696	0.431	0.304	5.88191e-21
ACSL4	2.59514e-25	-0.522513	0.547	0.646	9.49846e-21
BASP1	3.05851e-25	-0.625601	0.468	0.571	1.11945e-20
ADAMTSL4-AS1	3.87728e-25	0.320364	0.933	0.885	1.41912e-20
PLA2G6	4.27927e-25	0.939389	0.259	0.159	1.56625e-20
AC087239.1	8.56937e-25	0.759155	0.271	0.166	3.13648e-20
TNFAIP6	9.51935e-25	-1.25943	0.137	0.234	3.48418e-20
SBF2	1.24055e-24	-0.301469	0.885	0.909	4.54055e-20
PPM1N	2.36172e-24	1.64128	0.101	0.037	8.64414e-20
CALM2	2.36757e-24	0.205778	0.97	0.959	8.66555e-20
FOXO1	2.5156e-24	0.513429	0.675	0.57	9.20733e-20
EMB	3.02756e-24	-0.490971	0.574	0.666	1.10812e-19
CCDC200	3.52164e-24	0.50162	0.631	0.533	1.28895e-19
APBB1IP	4.06321e-24	-0.299302	0.879	0.9	1.48718e-19
PET100	4.18025e-24	0.283983	0.761	0.682	1.53001e-19
NEDD9	6.06606e-24	-0.435009	0.6	0.671	2.22024e-19
CDA	7.03023e-24	-0.369896	0.653	0.746	2.57314e-19
PRRC2C	7.87662e-24	-0.34919	0.781	0.808	2.88292e-19
FAM172A	8.79275e-24	-0.437592	0.622	0.696	3.21824e-19
LINC02256	9.05209e-24	0.995569	0.21	0.119	3.31315e-19
EIF4E3	1.00042e-23	-0.531199	0.431	0.54	3.66164e-19
ATF6	1.01105e-23	-0.481886	0.618	0.683	3.70056e-19
FOSB	1.15663e-23	0.185022	0.951	0.895	4.23337e-19
AC011444.3	1.31021e-23	1.06421	0.17	0.087	4.79552e-19
TLR1	1.84921e-23	-0.5696	0.383	0.49	6.76828e-19
EVI5	1.86448e-23	-0.305838	0.809	0.843	6.82417e-19
RBM3	2.13346e-23	-0.323103	0.725	0.763	7.80866e-19
CYTOR	2.28146e-23	0.684602	0.373	0.267	8.35037e-19
MYOSLID	2.33788e-23	0.810814	0.249	0.15	8.55688e-19
SCPEP1	2.80212e-23	-0.381936	0.706	0.762	1.0256e-18
RUNX3	3.15674e-23	0.821955	0.247	0.15	1.1554e-18
FLNA	3.30393e-23	0.254487	0.909	0.855	1.20927e-18
PSMB9	3.46929e-23	0.333668	0.706	0.607	1.26979e-18
TUT7	4.01883e-23	-0.390931	0.681	0.756	1.47093e-18
ARHGAP24	5.0078e-23	-0.307948	0.888	0.908	1.8329e-18
GK	5.83146e-23	-0.633061	0.356	0.461	2.13437e-18
LRMDA	6.85295e-23	-0.247351	0.956	0.953	2.50825e-18
COMMD6	7.67479e-23	0.212617	0.931	0.896	2.80905e-18
RAB27A	8.4548e-23	-0.386482	0.742	0.79	3.09454e-18
CCR2	8.47082e-23	-0.538669	0.385	0.493	3.10041e-18
AL627171.2	9.40336e-23	0.643788	0.325	0.218	3.44172e-18
IL1B	9.96524e-23	0.259441	0.515	0.384	3.64738e-18
JUN	1.10428e-22	0.197367	0.964	0.951	4.04176e-18
CDC42	1.25987e-22	-0.177811	0.954	0.958	4.61126e-18
MOB3A	1.41294e-22	0.342327	0.742	0.65	5.17149e-18
MAP3K7CL	1.4237e-22	-0.883352	0.198	0.295	5.21088e-18
AC005050.3	1.64495e-22	-1.16198	0.102	0.186	6.02069e-18
RB1CC1	1.68842e-22	-0.42275	0.645	0.709	6.17977e-18
SRP14	1.91903e-22	0.202186	0.933	0.894	7.02384e-18
GASK1B	2.04615e-22	-0.470514	0.514	0.602	7.48913e-18
MTHFS	2.06351e-22	-0.678944	0.297	0.402	7.55265e-18
MAFF	2.1387e-22	0.488848	0.443	0.324	7.82784e-18
ATG7	2.58884e-22	-0.230865	0.936	0.945	9.47542e-18
OAZ1	2.84168e-22	0.100242	0.999	0.998	1.04008e-17
ABCA1	2.92139e-22	-0.868647	0.249	0.351	1.06926e-17
AL360012.1	3.10985e-22	0.574394	0.39	0.28	1.13823e-17
MICU1	3.112e-22	-0.348447	0.748	0.799	1.13902e-17
FXYD5	3.68796e-22	0.244864	0.863	0.798	1.34983e-17
NDUFB7	3.90951e-22	0.296997	0.76	0.678	1.43092e-17
ZNF438	4.91942e-22	-0.463781	0.547	0.633	1.80056e-17
ZNF106	5.29371e-22	-0.334378	0.724	0.774	1.93755e-17
BOD1L1	5.89324e-22	-0.444647	0.564	0.646	2.15699e-17
IRS2	5.93337e-22	-0.371221	0.76	0.813	2.17167e-17
COX5B	6.11007e-22	0.19969	0.925	0.896	2.23635e-17
RPL5	6.19353e-22	0.165147	0.986	0.972	2.26689e-17
WIPF1	6.21397e-22	-0.340554	0.789	0.824	2.27438e-17
NR4A1	6.4455e-22	0.44128	0.533	0.408	2.35912e-17
DSC2	8.6228e-22	-0.904739	0.141	0.232	3.15603e-17
CHCHD2	9.55713e-22	0.206732	0.93	0.901	3.498e-17
PCNX1	1.2085e-21	-0.397711	0.702	0.758	4.42322e-17
MOSPD2	1.21997e-21	-0.696899	0.284	0.388	4.46521e-17
IGSF6	1.27406e-21	-0.292448	0.833	0.866	4.66319e-17
ABHD5	1.31515e-21	-0.654486	0.551	0.63	4.81358e-17
AL021155.5	1.57055e-21	0.398028	0.676	0.597	5.74836e-17
MEF2A	2.09081e-21	-0.272677	0.846	0.872	7.65256e-17
PGS1	2.18862e-21	-0.559648	0.403	0.497	8.01058e-17
ARPIN	2.23666e-21	-1.025	0.094	0.176	8.18641e-17
EDF1	2.26236e-21	0.240553	0.854	0.797	8.28045e-17
ATP5MC1	2.33565e-21	0.454686	0.524	0.42	8.5487e-17
LCP2	2.85003e-21	-0.452546	0.629	0.686	1.04314e-16
HSP90AA1	2.99786e-21	0.273327	0.943	0.906	1.09725e-16
NBPF19	3.00842e-21	-0.659926	0.265	0.368	1.10111e-16
GRK3	3.06006e-21	-0.283523	0.881	0.888	1.12001e-16
ADD3	3.24983e-21	-0.402015	0.65	0.708	1.18947e-16
NAAA	3.46727e-21	-0.407534	0.612	0.687	1.26906e-16
PTEN	3.9644e-21	-0.251155	0.878	0.882	1.45101e-16
H1F0	4.21073e-21	0.894262	0.184	0.102	1.54117e-16
GPR160	4.2392e-21	-0.942609	0.116	0.202	1.55159e-16
SMC5	4.57151e-21	-0.510623	0.414	0.512	1.67322e-16
LINC00937	4.57333e-21	-0.51342	0.354	0.464	1.67388e-16
RPSA	4.7317e-21	0.224536	0.929	0.903	1.73185e-16
CCPG1	4.84172e-21	-0.449953	0.565	0.644	1.77212e-16
UBC	5.60204e-21	0.147136	0.994	0.99	2.0504e-16
SLIRP	7.21356e-21	0.390193	0.585	0.483	2.64024e-16
KMT2E-AS1	8.58354e-21	0.60276	0.325	0.223	3.14166e-16
GAS7	8.71862e-21	0.259714	0.92	0.878	3.1911e-16
NDUFS6	8.81038e-21	0.2715	0.763	0.676	3.22469e-16
ACAP2	9.55188e-21	-0.217039	0.949	0.953	3.49608e-16
SLC25A3	1.23657e-20	-0.275637	0.814	0.836	4.52598e-16
NDUFS8	1.32571e-20	0.401808	0.528	0.418	4.85222e-16
PDK4	1.58325e-20	-0.578805	0.294	0.4	5.79484e-16
ALOX5AP	1.73028e-20	0.428034	0.443	0.324	6.33299e-16
DMXL2	1.88734e-20	-0.270485	0.925	0.936	6.90787e-16
HCLS1	1.9935e-20	-0.242813	0.857	0.877	7.29641e-16
MAP3K1	2.11545e-20	-0.298455	0.884	0.897	7.74276e-16
MRPL52	2.14917e-20	0.400655	0.567	0.462	7.86619e-16
HIST1H2BD	2.17446e-20	0.493805	0.184	0.1	7.95874e-16
MYO5A	2.22637e-20	-0.354133	0.677	0.743	8.14874e-16
FCGR3A	2.31639e-20	-0.668217	0.179	0.276	8.47821e-16
AC008014.1	2.71802e-20	-1.48021	0.052	0.115	9.94822e-16
RNPEP	2.76749e-20	0.465413	0.505	0.401	1.01293e-15
LITAF	2.81148e-20	-0.4615	0.477	0.582	1.02903e-15
NIPBL	3.144e-20	-0.249195	0.858	0.873	1.15073e-15
TOMM6	3.56216e-20	0.258159	0.831	0.775	1.30379e-15
KRTCAP2	3.85044e-20	0.280555	0.74	0.655	1.4093e-15
FNDC3A	4.65743e-20	-0.455522	0.577	0.647	1.70467e-15
CAT	5.1597e-20	-0.391922	0.565	0.647	1.8885e-15
BTF3	5.63423e-20	0.158967	0.963	0.938	2.06218e-15
SAT1	6.36742e-20	-0.213462	0.982	0.987	2.33054e-15
PARVB	7.72548e-20	0.45487	0.497	0.397	2.8276e-15
IVNS1ABP	7.85585e-20	-0.511205	0.49	0.578	2.87532e-15
CLEC4D	8.50827e-20	-0.747762	0.227	0.322	3.11411e-15
NAA38	9.03377e-20	0.305222	0.675	0.576	3.30645e-15
ARAP2	9.82151e-20	-0.666109	0.275	0.372	3.59477e-15
SIK3	1.07665e-19	-0.243638	0.971	0.958	3.94064e-15
TCF4	1.15559e-19	0.601518	0.329	0.229	4.22956e-15
PPT1	1.36229e-19	-0.315399	0.759	0.799	4.98613e-15
CYB5D2	1.38331e-19	0.806944	0.201	0.118	5.06305e-15
TMTC1	1.4552e-19	-0.702108	0.168	0.261	5.32619e-15
AL450998.2	1.46206e-19	0.64831	0.275	0.182	5.35128e-15
TPT1	1.74073e-19	0.0951444	1	0.999	6.37126e-15
DYNLL1	1.91441e-19	0.244642	0.904	0.851	7.00695e-15
CFLAR	2.02973e-19	-0.345846	0.761	0.806	7.42903e-15
CSTA	2.04674e-19	0.166337	0.952	0.919	7.49128e-15
VNN3	2.15471e-19	-1.44518	0.077	0.146	7.88645e-15
CCZ1B	2.82541e-19	-0.77474	0.146	0.235	1.03413e-14
C12orf57	2.96183e-19	0.498915	0.569	0.479	1.08406e-14
CALHM2	3.00403e-19	0.800109	0.214	0.131	1.0995e-14
HBEGF	3.02009e-19	-0.656065	0.214	0.312	1.10538e-14
PID1	3.30625e-19	-0.561515	0.426	0.525	1.21012e-14
PPA1	3.43814e-19	0.455781	0.469	0.365	1.25839e-14
DPYSL2	3.55888e-19	0.31437	0.718	0.627	1.30259e-14
CYP1B1	3.71942e-19	-0.473037	0.594	0.668	1.36134e-14
TTC7A	4.37925e-19	0.285029	0.793	0.7	1.60285e-14
HIST1H2AC	4.84984e-19	0.431926	0.374	0.266	1.77509e-14
SOX4	5.02521e-19	0.477787	0.542	0.438	1.83928e-14
SF3B5	5.2e-19	0.262964	0.812	0.739	1.90325e-14
CACNA2D3	5.36698e-19	-0.661326	0.257	0.353	1.96437e-14
F13A1	5.90435e-19	0.394802	0.577	0.473	2.16105e-14
HCK	6.21689e-19	-0.2413	0.915	0.925	2.27544e-14
EIF1AX	7.72215e-19	-0.386326	0.597	0.671	2.82639e-14
HIST1H2BN	8.46527e-19	0.892687	0.145	0.075	3.09837e-14
WDR74	9.78782e-19	0.33187	0.634	0.541	3.58244e-14
XYLT1	1.01934e-18	0.317541	0.686	0.596	3.73088e-14
TIMM8B	1.20366e-18	0.371682	0.617	0.527	4.40552e-14
YWHAZ	1.24778e-18	0.181208	0.949	0.929	4.56701e-14
HLA-E	1.52091e-18	-0.171663	0.96	0.958	5.56669e-14
PSMB6	2.13464e-18	0.319324	0.649	0.56	7.81298e-14
AC017083.1	2.14436e-18	1.201	0.102	0.045	7.84855e-14
GBP3	2.23027e-18	-1.1955	0.06	0.124	8.16301e-14
LBR	2.5785e-18	-0.422517	0.499	0.584	9.43757e-14
CCNI	2.58531e-18	-0.224355	0.899	0.905	9.4625e-14
PTMA	2.74695e-18	0.134895	0.997	0.996	1.00541e-13
CTSD	3.37066e-18	0.229392	0.972	0.966	1.2337e-13
CYTIP	3.69828e-18	-0.367122	0.641	0.699	1.35361e-13
HSD17B4	3.98916e-18	-0.492351	0.41	0.496	1.46007e-13
SNHG8	4.12928e-18	0.364816	0.552	0.452	1.51136e-13
PDE3B	4.31927e-18	-0.443673	0.36	0.466	1.5809e-13
NDUFA7	4.56903e-18	0.369045	0.536	0.441	1.67231e-13
HIST1H1E	4.84551e-18	-0.551722	0.514	0.577	1.77351e-13
MLLT11	5.04542e-18	0.979905	0.148	0.081	1.84667e-13
METTL26	5.20393e-18	0.42443	0.417	0.314	1.90469e-13
SNHG17	6.47601e-18	-0.830489	0.077	0.146	2.37029e-13
ADGRB3	7.60714e-18	-0.694658	0.177	0.267	2.78429e-13
GCH1	7.63004e-18	0.237561	0.657	0.552	2.79267e-13
CD302	8.02958e-18	-0.229174	0.879	0.886	2.93891e-13
FOXO3	8.64905e-18	-0.34379	0.898	0.883	3.16564e-13
KDM6B	9.11034e-18	0.376392	0.593	0.492	3.33448e-13
MYCBP2	9.16205e-18	-0.240633	0.866	0.874	3.3534e-13
GLUL	1.02212e-17	-0.452293	0.676	0.722	3.74106e-13
BST1	1.18232e-17	-0.371605	0.647	0.713	4.32741e-13
SLC25A25	1.20293e-17	0.573371	0.4	0.306	4.40285e-13
PLAC8	1.22316e-17	0.493943	0.543	0.445	4.47689e-13
PPP1R14B	1.34746e-17	0.573341	0.383	0.293	4.93185e-13
UQCR10	1.54028e-17	0.184361	0.882	0.836	5.63758e-13
ZNF638	1.62169e-17	-0.328201	0.645	0.708	5.93555e-13
CORO1C	2.14017e-17	0.336612	0.681	0.59	7.83325e-13
DENND1A	2.26816e-17	-0.216082	0.947	0.939	8.30168e-13
TBL1X	2.277e-17	-0.301529	0.774	0.807	8.33404e-13
ARHGAP26	2.29024e-17	-0.159997	0.995	0.995	8.3825e-13
ALDH2	2.33242e-17	-0.294767	0.813	0.831	8.53688e-13
CD300LF	2.40166e-17	-0.462468	0.419	0.511	8.79031e-13
ATP5PD	2.40189e-17	0.262962	0.806	0.741	8.79117e-13
PVT1	2.4825e-17	0.470212	0.439	0.333	9.08621e-13
HOTAIRM1	2.5923e-17	-0.571849	0.261	0.357	9.48808e-13
PTGS2	2.68123e-17	-1.38242	0.096	0.166	9.81357e-13
NUP50-DT	2.90497e-17	-0.662492	0.252	0.341	1.06325e-12
BTBD11	2.93072e-17	0.617801	0.274	0.187	1.07267e-12
IFNAR1	3.02792e-17	-0.466699	0.449	0.53	1.10825e-12
FOLR3	3.14961e-17	0.48281	0.306	0.211	1.15279e-12
RIPOR2	3.22185e-17	-0.188907	0.939	0.958	1.17923e-12
COX4I1	3.46182e-17	0.125575	0.989	0.982	1.26706e-12
MEFV	3.61789e-17	-0.569026	0.313	0.404	1.32418e-12
MGME1	3.62465e-17	-0.783452	0.144	0.225	1.32666e-12
AC245297.3	3.9607e-17	0.542407	0.318	0.227	1.44966e-12
PHF3	3.96188e-17	-0.436684	0.523	0.593	1.45009e-12
ANKRD44	4.00515e-17	-0.222786	0.93	0.923	1.46592e-12
DNASE2	4.1108e-17	0.580457	0.292	0.202	1.50459e-12
HSPA8	4.12067e-17	0.248049	0.835	0.755	1.50821e-12
FP236383.3	4.19552e-17	-1.13975	0.08	0.147	1.5356e-12
G0S2	4.85824e-17	-0.822569	0.198	0.288	1.77817e-12
DDX17	5.08063e-17	-0.23955	0.844	0.856	1.85956e-12
TTC39C	5.68725e-17	0.451275	0.437	0.338	2.08159e-12
EPHA1-AS1	5.69609e-17	0.581616	0.194	0.115	2.08483e-12
ZNF770	6.18861e-17	-0.806043	0.106	0.18	2.26509e-12
ABHD2	6.19961e-17	-0.407404	0.525	0.6	2.26912e-12
MYL6	6.25873e-17	0.112733	0.998	0.994	2.29076e-12
GARS-DT	6.68505e-17	-0.43732	0.45	0.526	2.44679e-12
IGF2R	7.41294e-17	-0.331261	0.713	0.766	2.71321e-12
MBD2	7.50448e-17	-0.278888	0.74	0.788	2.74672e-12
SPIDR	7.71552e-17	-0.236748	0.913	0.913	2.82396e-12
RGCC	8.61062e-17	0.234078	0.312	0.212	3.15157e-12
STK17B	8.68698e-17	-0.213919	0.974	0.973	3.17952e-12
SNX18	9.19786e-17	-0.55922	0.318	0.409	3.36651e-12
KLHL2	9.37962e-17	-0.419844	0.568	0.632	3.43304e-12
METTL9	9.95733e-17	-0.286071	0.825	0.853	3.64448e-12
DDX39A	1.10372e-16	0.499953	0.441	0.349	4.03973e-12
LY75	1.30553e-16	-0.668402	0.137	0.216	4.77837e-12
SDR42E2	1.31868e-16	1.16062	0.124	0.064	4.82649e-12
ICAM2	1.33953e-16	0.609106	0.283	0.198	4.90281e-12
ME1	1.4496e-16	1.01493	0.131	0.069	5.30569e-12
PHF20L1	1.53482e-16	-0.387151	0.582	0.646	5.61761e-12
SCO2	1.53923e-16	-0.541156	0.345	0.437	5.63373e-12
PPIP5K2	1.569e-16	-0.423877	0.4	0.487	5.74268e-12
PEBP1	1.67296e-16	0.541056	0.339	0.25	6.12321e-12
YWHAB	1.87623e-16	-0.198891	0.934	0.939	6.86719e-12
YBEY	2.17091e-16	0.781011	0.151	0.085	7.94576e-12
MCEMP1	2.21279e-16	-0.459279	0.423	0.512	8.09902e-12
PLK3	2.25566e-16	0.497718	0.41	0.317	8.25594e-12
IGFBP7	2.3206e-16	0.455437	0.439	0.349	8.49362e-12
TRIM25	2.45113e-16	-0.561413	0.338	0.428	8.97137e-12
HIST2H2AC	3.29985e-16	0.462591	0.419	0.33	1.20778e-11
KCNK6	3.3358e-16	-0.596406	0.276	0.361	1.22094e-11
TBC1D12	3.40086e-16	0.553399	0.401	0.312	1.24475e-11
TPM3	3.9306e-16	-0.195677	0.954	0.948	1.43864e-11
SDCBP	4.18152e-16	-0.219825	0.936	0.938	1.53048e-11
VPS13B	4.44143e-16	-0.246189	0.856	0.878	1.62561e-11
HINT1	4.5708e-16	0.203125	0.833	0.777	1.67296e-11
AC245014.3	4.65324e-16	0.564557	0.32	0.231	1.70313e-11
LPCAT2	4.85939e-16	-0.464575	0.382	0.473	1.77858e-11
TIPARP	6.05098e-16	0.0391601	0.603	0.481	2.21472e-11
DBNDD2	6.39982e-16	0.670937	0.182	0.11	2.3424e-11
SOS2	7.13144e-16	-0.287738	0.713	0.767	2.61018e-11
PPIG	7.72834e-16	-0.358074	0.528	0.606	2.82865e-11
HPCAL1	8.0493e-16	0.324078	0.649	0.557	2.94612e-11
DDIT4	8.14721e-16	0.65978	0.328	0.247	2.98196e-11
FYN	8.89385e-16	-0.251365	0.891	0.904	3.25524e-11
MTLN	9.95274e-16	0.503887	0.322	0.236	3.6428e-11
SUSD3	1.05384e-15	-1.2789	0.055	0.11	3.85715e-11
KDM5A	1.07852e-15	-0.351286	0.548	0.615	3.94748e-11
GPCPD1	1.10085e-15	-0.241149	0.937	0.935	4.02922e-11
NACA	1.10315e-15	0.0933752	0.999	0.993	4.03762e-11
MT-ND3	1.13074e-15	-0.0758552	1	1	4.13862e-11
SMCO4	1.20791e-15	-0.433024	0.54	0.607	4.42105e-11
CAP1	1.25179e-15	-0.210034	0.904	0.918	4.58169e-11
NCOA2	1.43644e-15	-0.242339	0.883	0.894	5.25752e-11
AP1S2	1.45895e-15	0.183479	0.944	0.924	5.33992e-11
AC104695.2	1.46447e-15	0.640127	0.245	0.169	5.36012e-11
MEPCE	1.64454e-15	0.525096	0.327	0.243	6.01919e-11
SETX	1.67903e-15	-0.269643	0.722	0.756	6.14543e-11
TRIM24	1.68798e-15	-0.569547	0.272	0.359	6.17817e-11
B4GALT5	1.83629e-15	-0.415237	0.478	0.556	6.72101e-11
LST1	1.90266e-15	0.122248	0.991	0.987	6.96392e-11
SRGAP1	1.96086e-15	1.49706	0.19	0.124	7.17696e-11
TMEM258	2.09257e-15	0.193787	0.815	0.745	7.659e-11
SASH1	2.09792e-15	-0.613494	0.214	0.299	7.6786e-11
TMOD2	2.19991e-15	-0.621418	0.193	0.277	8.05191e-11
CHCHD10	2.2571e-15	0.34819	0.574	0.494	8.2612e-11
NUP50	2.30992e-15	-0.488505	0.354	0.438	8.45452e-11
TOMM5	2.43993e-15	0.345971	0.487	0.396	8.93037e-11
AL592429.2	2.47227e-15	-1.51609	0.048	0.1	9.04874e-11
NPC2	2.50313e-15	0.200153	0.902	0.873	9.16169e-11
ALPK1	2.56926e-15	-0.554334	0.349	0.43	9.40373e-11
ARPC5	2.68191e-15	-0.240151	0.95	0.958	9.81606e-11
MTF1	2.74028e-15	-0.532755	0.297	0.386	1.00297e-10
IRF7	2.9979e-15	0.476628	0.347	0.259	1.09726e-10
CYFIP2	3.00205e-15	-0.729426	0.165	0.242	1.09878e-10
STK3	3.0146e-15	-0.37821	0.596	0.656	1.10337e-10
NABP1	3.10868e-15	-0.46906	0.505	0.573	1.13781e-10
LINC02062	3.5408e-15	0.647675	0.249	0.17	1.29597e-10
FIG4	3.60753e-15	-0.489514	0.32	0.407	1.32039e-10
AC008440.1	3.95168e-15	0.729843	0.196	0.125	1.44635e-10
CALCOCO2	3.99391e-15	-0.345919	0.532	0.605	1.46181e-10
PSMD8	4.06642e-15	0.281548	0.65	0.57	1.48835e-10
GRK2	4.12347e-15	-0.301181	0.684	0.734	1.50923e-10
CCDC50	4.43535e-15	-0.675368	0.168	0.246	1.62338e-10
HMGN3	4.46106e-15	0.29703	0.64	0.559	1.63279e-10
USP3	4.54279e-15	-0.185452	0.944	0.947	1.66271e-10
ELOB	4.6337e-15	0.132515	0.974	0.957	1.69598e-10
ATP8B4	5.08693e-15	0.334493	0.523	0.424	1.86187e-10
TKT	5.48797e-15	-0.165601	0.978	0.977	2.00865e-10
SIPA1L2	5.6436e-15	-0.649502	0.13	0.204	2.06561e-10
TRMT1	5.78509e-15	0.451078	0.428	0.342	2.1174e-10
SPATS2L	6.33969e-15	0.872397	0.141	0.081	2.32039e-10
SNHG7	6.46529e-15	0.455332	0.395	0.308	2.36636e-10
ANKRD11	6.79059e-15	-0.202074	0.867	0.875	2.48542e-10
HMGN1	6.96023e-15	0.388888	0.446	0.355	2.54751e-10
HOMER3	7.107e-15	0.427066	0.419	0.33	2.60123e-10
ATP5MPL	7.30926e-15	0.157193	0.922	0.906	2.67526e-10
PLXNC1	7.4206e-15	-0.264526	0.736	0.778	2.71601e-10
ATP6V1F	7.4375e-15	0.208072	0.821	0.756	2.7222e-10
ECHDC1	7.5419e-15	-0.327296	0.585	0.648	2.76041e-10
ATP5IF1	7.82499e-15	0.252688	0.743	0.672	2.86403e-10
EXOC6	7.98774e-15	-0.425933	0.444	0.528	2.92359e-10
SH3BGRL	8.34633e-15	-0.194839	0.925	0.932	3.05484e-10
HSPH1	8.76904e-15	0.512691	0.288	0.208	3.20956e-10
DDX5	8.85245e-15	-0.156396	0.974	0.97	3.24008e-10
S100A12	8.87487e-15	-0.084633	0.927	0.954	3.24829e-10
BMP2K	9.41024e-15	-0.29562	0.718	0.773	3.44424e-10
GSE1	9.55972e-15	0.397592	0.453	0.362	3.49895e-10
FAM198B-AS1	9.66671e-15	-0.665676	0.25	0.331	3.53811e-10
KIAA1958	9.84279e-15	-0.584606	0.186	0.266	3.60256e-10
MBP	1.00947e-14	0.200904	0.891	0.845	3.69476e-10
S100A11	1.04857e-14	0.0671097	0.997	0.998	3.83789e-10
RPLP0	1.07397e-14	0.17876	0.938	0.897	3.93083e-10
SNX5	1.10253e-14	-0.515999	0.282	0.365	4.03538e-10
EML4	1.13063e-14	-0.417119	0.499	0.572	4.13823e-10
ATG3	1.18968e-14	-0.305079	0.674	0.724	4.35434e-10
RNASE4	1.22782e-14	0.580498	0.241	0.165	4.49396e-10
INSIG1	1.25106e-14	0.477444	0.302	0.217	4.57899e-10
NCF1	1.31182e-14	0.248719	0.938	0.924	4.8014e-10
DNAJC13	1.38934e-14	-0.443443	0.462	0.536	5.08514e-10
GIMAP8	1.39305e-14	-0.373545	0.435	0.515	5.09871e-10
NORAD	1.49503e-14	-0.374855	0.489	0.563	5.47197e-10
GNG10	1.55198e-14	-0.460291	0.571	0.632	5.68041e-10
ANKRD12	1.68485e-14	-0.241714	0.807	0.817	6.16671e-10
ARRDC3	1.73273e-14	-0.627354	0.396	0.464	6.34195e-10
WASHC4	1.79408e-14	-0.301959	0.701	0.741	6.56651e-10
ADAM10	1.7944e-14	-0.23988	0.811	0.824	6.56768e-10
MARCO	2.30017e-14	-0.48412	0.273	0.357	8.41887e-10
SLC22A18	2.47377e-14	0.638387	0.223	0.152	9.05423e-10
IPCEF1	2.50416e-14	-0.33959	0.583	0.654	9.16547e-10
PNRC1	2.51353e-14	-0.235023	0.927	0.915	9.19976e-10
NAP1L1	2.51918e-14	-0.265075	0.755	0.788	9.22045e-10
CSDE1	2.54191e-14	-0.216331	0.832	0.841	9.30363e-10
NFATC1	2.6643e-14	0.755213	0.234	0.163	9.75161e-10
CYP51A1	3.16685e-14	0.513826	0.301	0.217	1.1591e-09
TNFRSF10A	3.40131e-14	0.817894	0.167	0.104	1.24491e-09
TNFRSF10C	3.4997e-14	-1.22629	0.066	0.12	1.28092e-09
YWHAQ	3.68766e-14	0.310047	0.692	0.61	1.34972e-09
CARS2	3.72597e-14	-0.39444	0.556	0.624	1.36374e-09
DDX3X	3.91878e-14	-0.284513	0.828	0.84	1.43431e-09
SCAF11	4.2938e-14	-0.239702	0.784	0.807	1.57157e-09
ITPR2	4.37843e-14	-0.289705	0.75	0.788	1.60255e-09
PTGIR	4.9133e-14	0.933921	0.13	0.074	1.79832e-09
ITSN1	4.93184e-14	-0.418154	0.373	0.457	1.8051e-09
LDHB	5.08451e-14	0.378236	0.49	0.402	1.86098e-09
ZFP36L1	5.15176e-14	-0.382053	0.811	0.816	1.88559e-09
CPB2-AS1	5.29721e-14	0.440556	0.297	0.214	1.93883e-09
GTF3C6	5.5602e-14	0.37377	0.448	0.365	2.03509e-09
TGFBR2	5.68257e-14	-0.326285	0.722	0.758	2.07988e-09
CARMIL1	6.17356e-14	0.834131	0.157	0.094	2.25958e-09
CREM	6.35666e-14	0.445401	0.362	0.278	2.3266e-09
RMDN1	6.48125e-14	-0.596456	0.207	0.284	2.3722e-09
PTCH2	6.74314e-14	0.385481	0.412	0.323	2.46806e-09
HIST1H1B	7.20515e-14	0.85792	0.13	0.074	2.63716e-09
LIMK2	7.34709e-14	-0.62307	0.312	0.385	2.68911e-09
ADGRE5	7.42769e-14	0.285386	0.883	0.851	2.71861e-09
IQGAP2	7.52291e-14	-0.188453	0.888	0.905	2.75346e-09
FBP1	8.53367e-14	-0.467006	0.357	0.436	3.12341e-09
AC011511.2	9.11192e-14	0.817177	0.162	0.101	3.33506e-09
ERAP2	9.3429e-14	0.565968	0.195	0.126	3.4196e-09
KIF16B	9.5401e-14	-0.602152	0.176	0.251	3.49177e-09
UQCC2	9.62512e-14	0.597647	0.274	0.2	3.52289e-09
ASCL2	9.9522e-14	0.513136	0.241	0.166	3.6426e-09
MICOS13	9.98394e-14	0.328154	0.508	0.423	3.65422e-09
ECE1	1.16399e-13	-0.587826	0.295	0.37	4.26032e-09
ADGRD1	1.17214e-13	-0.852514	0.077	0.134	4.29015e-09
COTL1	1.19304e-13	-0.111618	0.996	0.995	4.36664e-09
ZFYVE16	1.21472e-13	-0.442399	0.416	0.488	4.44601e-09
NPL	1.21951e-13	-0.371474	0.534	0.604	4.46352e-09
CCDC85B	1.25483e-13	0.325645	0.552	0.475	4.59281e-09
GSTP1	1.28066e-13	0.129298	0.969	0.948	4.68733e-09
LMTK2	1.29921e-13	-0.567213	0.228	0.307	4.75523e-09
AC091271.1	1.34083e-13	0.645276	0.214	0.145	4.90758e-09
GABARAPL1	1.34637e-13	0.279363	0.513	0.412	4.92783e-09
ZNF609	1.35627e-13	0.242335	0.772	0.715	4.96407e-09
IQCN	1.42958e-13	0.439641	0.366	0.286	5.23239e-09
SLC31A2	1.43514e-13	0.365802	0.541	0.468	5.25275e-09
HMGCS1	1.45787e-13	0.476863	0.271	0.194	5.33597e-09
TGIF1	1.49375e-13	0.434139	0.359	0.277	5.46726e-09
ARRDC4	1.49679e-13	-0.711688	0.202	0.275	5.47842e-09
HSPE1	1.52875e-13	0.418563	0.458	0.379	5.59536e-09
FCGR1B	1.60702e-13	-0.741502	0.163	0.234	5.88186e-09
GUK1	1.65858e-13	0.17736	0.812	0.748	6.07056e-09
FPR1	1.66643e-13	-0.272493	0.797	0.825	6.09932e-09
EVI2A	1.78597e-13	-0.280592	0.744	0.771	6.53682e-09
COX7B	1.87045e-13	0.216745	0.814	0.769	6.84605e-09
PRDX2	1.89472e-13	0.530721	0.297	0.217	6.93486e-09
PLB1	1.90154e-13	-0.55851	0.18	0.256	6.95983e-09
NDEL1	2.18777e-13	-0.365929	0.454	0.529	8.00746e-09
TLN1	2.191e-13	-0.229377	0.81	0.829	8.01928e-09
IL17RA	2.40953e-13	-0.208558	0.847	0.867	8.8191e-09
SOCS1	2.5527e-13	0.94408	0.102	0.053	9.34315e-09
ZFX-AS1	2.59377e-13	0.823311	0.113	0.062	9.49346e-09
TNFSF10	2.66485e-13	-0.265326	0.788	0.819	9.75363e-09
RBL2	2.716e-13	-0.412637	0.417	0.495	9.94084e-09
SIAH2-AS1	2.78562e-13	0.829858	0.149	0.091	1.01957e-08
SENP6	2.79726e-13	-0.27989	0.712	0.74	1.02383e-08
AIF1	2.79777e-13	0.0905384	0.997	0.999	1.02401e-08
SQSTM1	2.80259e-13	0.252204	0.809	0.766	1.02578e-08
MRPL36	2.82664e-13	0.411262	0.338	0.256	1.03458e-08
KCNJ15	2.85871e-13	-1.21132	0.059	0.109	1.04632e-08
LDHA	2.95512e-13	0.230026	0.722	0.648	1.0816e-08
MRPL57	2.99784e-13	0.306323	0.525	0.445	1.09724e-08
RAB8B	3.12085e-13	-0.26825	0.742	0.78	1.14226e-08
ELMO1	3.48672e-13	-0.22509	0.894	0.889	1.27618e-08
NDUFAF3	3.53929e-13	0.367782	0.403	0.318	1.29542e-08
CLEC4A	3.61942e-13	-0.35896	0.525	0.598	1.32474e-08
FBXO9	3.65751e-13	-0.437	0.366	0.442	1.33868e-08
SOD1	3.73933e-13	0.287145	0.565	0.486	1.36863e-08
FAM43A	3.8486e-13	0.894699	0.127	0.073	1.40863e-08
KIF5B	3.84883e-13	-0.290245	0.622	0.67	1.40871e-08
PELI2	3.96553e-13	-0.29773	0.744	0.778	1.45142e-08
HIPK3	4.18856e-13	-0.245323	0.876	0.875	1.53305e-08
EGR1	4.22177e-13	0.160229	0.482	0.392	1.54521e-08
SNX10	4.33463e-13	-0.247389	0.765	0.805	1.58652e-08
DALRD3	4.37357e-13	0.527436	0.237	0.165	1.60077e-08
ADAM15	4.40753e-13	0.491376	0.361	0.287	1.6132e-08
HSBP1L1	4.55945e-13	1.01455	0.122	0.07	1.66881e-08
GBP2	4.61671e-13	-0.532529	0.36	0.433	1.68976e-08
ARHGAP22	4.70551e-13	0.644997	0.151	0.092	1.72226e-08
HMGB2	4.90061e-13	-0.334822	0.744	0.783	1.79367e-08
AL034397.3	5.06473e-13	-0.495262	0.38	0.456	1.85374e-08
IFI44	5.10958e-13	0.593238	0.243	0.173	1.87016e-08
CDC40	5.23758e-13	-0.379606	0.469	0.538	1.91701e-08
RFX2	5.35551e-13	0.332573	0.586	0.498	1.96017e-08
RRP12	5.51076e-13	-0.468155	0.73	0.754	2.01699e-08
DCP2	5.63629e-13	-0.363569	0.476	0.552	2.06294e-08
NDUFA13	5.71148e-13	0.145974	0.918	0.887	2.09046e-08
PLA2G7	5.96386e-13	-0.758968	0.137	0.203	2.18283e-08
XBP1	6.13723e-13	0.274044	0.623	0.542	2.24629e-08
PAK2	6.2266e-13	-0.221466	0.836	0.848	2.279e-08
LINC00910	6.25204e-13	0.284291	0.784	0.748	2.28831e-08
WDR49	6.27826e-13	0.552742	0.26	0.187	2.29791e-08
HIST1H4E	6.56748e-13	0.637061	0.108	0.057	2.40376e-08
DPEP2	6.87176e-13	-0.410899	0.367	0.455	2.51513e-08
JAK2	7.09001e-13	-0.268077	0.765	0.798	2.59501e-08
XKR6	7.33773e-13	0.78588	0.135	0.079	2.68568e-08
GAPT	7.36894e-13	-0.398808	0.395	0.473	2.69711e-08
MXD4	7.36914e-13	0.371362	0.431	0.349	2.69718e-08
ATP5MC2	7.37372e-13	0.120399	0.961	0.937	2.69885e-08
GADD45GIP1	7.42234e-13	0.310253	0.487	0.402	2.71665e-08
ZNF433-AS1	7.53678e-13	0.526058	0.266	0.193	2.75854e-08
MRPS21	7.60414e-13	0.303982	0.564	0.488	2.78319e-08
GM2A	7.65125e-13	0.455109	0.402	0.325	2.80043e-08
EREG	7.79068e-13	0.127557	0.332	0.246	2.85147e-08
TIMM13	7.82362e-13	0.300092	0.536	0.46	2.86352e-08
ATP5MC3	7.83164e-13	0.194621	0.803	0.746	2.86646e-08
CANX	8.07732e-13	-0.222149	0.766	0.787	2.95638e-08
NRDC	8.16201e-13	-0.300678	0.568	0.633	2.98738e-08
ACTR3	8.1746e-13	-0.182519	0.889	0.899	2.99198e-08
XPO6	8.34859e-13	-0.441941	0.469	0.539	3.05567e-08
MAML3	8.35514e-13	-0.218131	0.872	0.886	3.05806e-08
C1QBP	8.37789e-13	0.36962	0.454	0.371	3.06639e-08
TEX14	8.49107e-13	0.332785	0.848	0.837	3.10781e-08
TMEM256	8.98391e-13	0.359087	0.493	0.414	3.2882e-08
SF3B1	9.13598e-13	-0.294015	0.72	0.736	3.34386e-08
ANXA6	1.00658e-12	-0.386562	0.433	0.508	3.68417e-08
MARC1	1.01981e-12	-0.499946	0.295	0.374	3.73259e-08
ZNF516	1.02536e-12	-0.308098	0.691	0.724	3.75292e-08
NDUFB1	1.03764e-12	0.166658	0.861	0.812	3.79787e-08
CRISPLD2	1.05242e-12	-0.374341	0.429	0.507	3.85197e-08
PCBD1	1.05588e-12	0.557825	0.2	0.133	3.86461e-08
PER1	1.06611e-12	0.26274	0.762	0.686	3.90206e-08
ITSN2	1.09165e-12	-0.272399	0.743	0.774	3.99555e-08
CEP350	1.1123e-12	-0.294095	0.666	0.707	4.07111e-08
TBC1D22A	1.14778e-12	-0.265162	0.782	0.792	4.201e-08
TASOR	1.20149e-12	-0.421485	0.382	0.461	4.39758e-08
PICALM	1.21058e-12	-0.185507	0.975	0.982	4.43083e-08
MRPL34	1.2415e-12	0.358724	0.453	0.375	4.544e-08
IER2	1.3167e-12	0.177573	0.977	0.978	4.81926e-08
LYST	1.4307e-12	-0.177293	0.95	0.954	5.23649e-08
MARCH7	1.49032e-12	-0.330251	0.568	0.626	5.45473e-08
CRY2	1.51263e-12	0.574666	0.22	0.151	5.53637e-08
TUBA1A	1.55501e-12	-0.328512	0.788	0.819	5.69149e-08
TMEM131	1.56489e-12	-0.293605	0.667	0.7	5.72767e-08
TCN2	1.56611e-12	0.542447	0.248	0.177	5.73211e-08
GPR132	1.6231e-12	0.434655	0.408	0.328	5.94071e-08
LRRC8B	1.63368e-12	0.574303	0.316	0.243	5.97943e-08
PRAM1	1.69334e-12	-0.267168	0.72	0.753	6.1978e-08
ARSA	1.71024e-12	0.575752	0.179	0.116	6.25966e-08
TRIM44	1.72539e-12	-0.351173	0.511	0.573	6.31512e-08
AC084871.1	1.72667e-12	-0.480235	0.299	0.38	6.3198e-08
DYSF	1.73463e-12	-0.345086	0.456	0.538	6.34892e-08
ABCD3	1.73906e-12	-0.584879	0.217	0.292	6.36514e-08
SELENOW	1.75146e-12	0.279322	0.587	0.513	6.41051e-08
TCEAL4	1.92389e-12	0.557821	0.211	0.144	7.04162e-08
ARL15	2.03686e-12	-0.234211	0.861	0.868	7.45511e-08
TOR3A	2.09261e-12	0.448203	0.28	0.206	7.65917e-08
AC138123.1	2.11174e-12	0.844715	0.101	0.054	7.72916e-08
UFC1	2.3118e-12	0.268727	0.632	0.56	8.4614e-08
MXD1	2.42483e-12	-0.323666	0.724	0.753	8.87513e-08
RNF13	2.50238e-12	-0.232057	0.816	0.847	9.15895e-08
LRRFIP2	2.65085e-12	0.278154	0.761	0.704	9.70237e-08
GNAQ	2.67748e-12	-0.172755	0.964	0.96	9.79984e-08
ATOX1	2.8045e-12	0.236267	0.641	0.573	1.02648e-07
EHD4	2.82059e-12	0.43079	0.46	0.384	1.03237e-07
AC023424.3	2.89379e-12	0.588745	0.197	0.132	1.05916e-07
RPL4	2.91595e-12	0.131822	0.955	0.931	1.06727e-07
LINC01220	3.02126e-12	0.43948	0.302	0.226	1.10581e-07
STAT1	3.08994e-12	-0.482972	0.348	0.429	1.13095e-07
COX7A2	3.11285e-12	0.156548	0.85	0.802	1.13933e-07
MFSD1	3.14789e-12	-0.315714	0.608	0.653	1.15216e-07
ERF	3.2551e-12	0.520833	0.281	0.21	1.1914e-07
LY96	3.32592e-12	0.238071	0.682	0.606	1.21732e-07
HLA-DRA	3.41387e-12	0.278405	0.938	0.927	1.24951e-07
EIF3J	3.53614e-12	0.320567	0.521	0.438	1.29426e-07
KANSL1	3.84594e-12	-0.226015	0.827	0.83	1.40765e-07
RESF1	4.05711e-12	-0.434163	0.516	0.576	1.48494e-07
EZR	4.25987e-12	0.271399	0.605	0.527	1.55916e-07
NECTIN2	4.43075e-12	0.638871	0.235	0.169	1.6217e-07
RAB11FIP4	4.70577e-12	-0.788245	0.097	0.154	1.72236e-07
AP3S2	4.76087e-12	-0.387322	0.441	0.512	1.74253e-07
ANXA1	5.03808e-12	0.116219	0.975	0.962	1.84399e-07
IL2RG	5.25305e-12	-0.928166	0.088	0.143	1.92267e-07
CSF2RB	5.29001e-12	-0.523911	0.273	0.345	1.9362e-07
ARID5A	5.52477e-12	0.385051	0.396	0.319	2.02212e-07
PPP1R12A	5.56571e-12	-0.229793	0.845	0.844	2.03711e-07
VMP1	5.57767e-12	-0.161284	0.989	0.99	2.04148e-07
NCOR1	5.6668e-12	-0.217792	0.783	0.798	2.0741e-07
SEL1L	6.28431e-12	-0.408069	0.374	0.446	2.30012e-07
ARHGAP15	6.51149e-12	-0.198401	0.916	0.923	2.38327e-07
ABHD15-AS1	6.84768e-12	0.244315	0.317	0.234	2.50632e-07
CD46	6.91683e-12	-0.309622	0.62	0.665	2.53163e-07
SUMF1	6.9735e-12	-0.328251	0.616	0.663	2.55237e-07
HNRNPAB	7.15532e-12	0.373794	0.465	0.386	2.61892e-07
ITM2B	7.32273e-12	-0.177705	0.989	0.988	2.68019e-07
RPL22L1	7.41075e-12	0.260201	0.59	0.509	2.71241e-07
PTPRJ	7.62741e-12	-0.17891	0.888	0.907	2.79171e-07
EIF3G	7.77264e-12	0.182673	0.856	0.809	2.84486e-07
COQ7	8.00897e-12	0.470079	0.321	0.248	2.93136e-07
PDE8A	8.01945e-12	-0.428586	0.442	0.503	2.9352e-07
AP3B1	8.92524e-12	-0.216424	0.786	0.811	3.26673e-07
FNDC3B	9.03794e-12	-0.200462	0.957	0.958	3.30798e-07
HLA-DPB1	9.24303e-12	0.33687	0.72	0.671	3.38304e-07
HLA-DMA	9.39258e-12	0.277724	0.625	0.552	3.43778e-07
SLC7A1	9.46082e-12	0.648458	0.193	0.132	3.46275e-07
GRN	9.50556e-12	0.117367	0.975	0.965	3.47913e-07
LINC01001	9.58166e-12	-0.702737	0.099	0.156	3.50698e-07
LMAN2	9.72279e-12	0.235645	0.662	0.595	3.55864e-07
CKS2	1.00548e-11	0.5995	0.27	0.203	3.68015e-07
MRPS34	1.01489e-11	0.296393	0.56	0.48	3.71461e-07
BEX4	1.01964e-11	0.754511	0.154	0.099	3.73197e-07
RPP21	1.05959e-11	0.411853	0.297	0.223	3.8782e-07
KYNU	1.06445e-11	-0.293286	0.772	0.801	3.89599e-07
DRAP1	1.17569e-11	0.214284	0.666	0.593	4.30315e-07
HNRNPA2B1	1.25699e-11	-0.144715	0.961	0.961	4.60072e-07
CLEC10A	1.31727e-11	0.784102	0.187	0.127	4.82134e-07
HNRNPK	1.35692e-11	-0.182758	0.863	0.871	4.96647e-07
C9orf16	1.3799e-11	0.231326	0.649	0.577	5.05058e-07
TIMM10	1.41322e-11	0.515631	0.315	0.246	5.17253e-07
ATP5PO	1.47962e-11	0.199225	0.747	0.689	5.41555e-07
RPS5	1.49012e-11	0.150463	0.95	0.915	5.454e-07
SURF1	1.51919e-11	0.223845	0.472	0.386	5.5604e-07
EDEM1	1.53726e-11	-0.460449	0.22	0.294	5.62654e-07
SEM1	1.54252e-11	0.202073	0.73	0.67	5.64579e-07
SMIM25	1.62454e-11	0.309622	0.657	0.593	5.94596e-07
AC068587.4	1.66138e-11	0.696502	0.184	0.125	6.08083e-07
N4BP2L2	1.78146e-11	-0.234927	0.778	0.812	6.52032e-07
CLEC4E	1.85954e-11	-0.205612	0.766	0.804	6.80609e-07
CERT1	1.99344e-11	-0.261758	0.72	0.753	7.29618e-07
ITGA5	2.04972e-11	0.318779	0.417	0.338	7.5022e-07
SREBF2	2.05123e-11	0.310242	0.497	0.415	7.5077e-07
MAP3K3	2.12045e-11	-0.212421	0.774	0.797	7.76104e-07
SIRPB1	2.14663e-11	-0.322002	0.468	0.541	7.85689e-07
LINC00623	2.22254e-11	0.504176	0.285	0.216	8.1347e-07
GATD3B	2.23414e-11	0.865218	0.141	0.09	8.17719e-07
AC011933.4	2.35441e-11	0.569314	0.147	0.092	8.61739e-07
GSAP	2.39725e-11	-0.370954	0.495	0.557	8.77416e-07
PRKAR1A	2.59081e-11	-0.375738	0.552	0.604	9.48264e-07
UBE2J1	2.66959e-11	-0.263003	0.727	0.757	9.77097e-07
CPEB4	2.85581e-11	-0.335295	0.543	0.61	1.04525e-06
STK10	2.88742e-11	0.173634	0.936	0.897	1.05682e-06
SNX20	2.91225e-11	0.424013	0.295	0.223	1.06591e-06
TNFAIP8	2.97701e-11	-0.317323	0.665	0.696	1.08962e-06
UQCRQ	3.10184e-11	0.165434	0.763	0.713	1.1353e-06
RPS19BP1	3.11823e-11	0.303715	0.507	0.429	1.1413e-06
SIGLEC7	3.15696e-11	-0.454077	0.182	0.251	1.15548e-06
CCNH	3.16189e-11	-0.395605	0.628	0.654	1.15728e-06
ROMO1	3.29325e-11	0.232966	0.535	0.457	1.20536e-06
CRYBG1	3.40074e-11	-0.353854	0.493	0.553	1.24471e-06
NOP53	3.44669e-11	0.21505	0.764	0.694	1.26152e-06
ZBTB10	3.51594e-11	0.394896	0.247	0.182	1.28687e-06
HLA-DQA1	3.56826e-11	0.26669	0.379	0.298	1.30602e-06
TPR	3.57926e-11	-0.32775	0.513	0.576	1.31004e-06
AC008569.1	3.66332e-11	0.571903	0.187	0.128	1.34081e-06
CD84	3.66881e-11	-0.498309	0.226	0.298	1.34282e-06
CCDC97	3.84335e-11	0.629093	0.168	0.111	1.4067e-06
TBC1D8	4.12661e-11	-0.295975	0.439	0.512	1.51038e-06
TLR5	4.36905e-11	-0.484143	0.277	0.35	1.59912e-06
MVB12B	4.41089e-11	-0.556842	0.137	0.199	1.61443e-06
BIN2	4.73758e-11	-0.228218	0.77	0.787	1.734e-06
LTN1	4.76889e-11	-0.533644	0.242	0.309	1.74546e-06
CFP	5.04485e-11	0.160953	0.903	0.869	1.84646e-06
BHLHE40-AS1	5.2527e-11	0.564173	0.176	0.118	1.92254e-06
ZNF185	5.32842e-11	-0.580521	0.129	0.19	1.95025e-06
SNAP23	5.53994e-11	-0.378997	0.431	0.5	2.02767e-06
JDP2	5.63837e-11	0.345854	0.711	0.655	2.0637e-06
CYB5A	5.85172e-11	0.632357	0.13	0.079	2.14179e-06
ARL6IP4	6.09097e-11	0.155805	0.83	0.759	2.22935e-06
SMPDL3A	6.09863e-11	-0.771591	0.103	0.158	2.23216e-06
LINC01588	6.22439e-11	0.776662	0.212	0.153	2.27819e-06
PIK3AP1	6.74863e-11	-0.272655	0.672	0.718	2.47007e-06
NOD2	6.87077e-11	0.376261	0.321	0.251	2.51477e-06
SUPT3H	7.30424e-11	0.415817	0.182	0.122	2.67342e-06
AC109597.1	7.39395e-11	0.545005	0.121	0.072	2.70626e-06
GDAP2	7.39903e-11	-0.4613	0.318	0.386	2.70812e-06
SNCA	7.63902e-11	0.437079	0.241	0.176	2.79596e-06
IGF2BP2	7.68809e-11	0.446693	0.323	0.251	2.81392e-06
EIF4B	7.75481e-11	-0.217684	0.773	0.779	2.83834e-06
FAM49A	7.89443e-11	-0.176049	0.837	0.849	2.88944e-06
RHOT1	7.92292e-11	-0.298707	0.535	0.589	2.89987e-06
PSTPIP2	8.15289e-11	-0.353649	0.41	0.476	2.98404e-06
FGL2	8.25396e-11	-0.142183	0.962	0.968	3.02103e-06
TXNIP	8.40911e-11	0.136773	0.989	0.986	3.07782e-06
RAD21	8.6599e-11	-0.359532	0.46	0.521	3.16961e-06
ANG	8.90394e-11	0.591593	0.183	0.124	3.25893e-06
RAB13	8.92777e-11	0.576886	0.2	0.141	3.26765e-06
ANXA11	9.17272e-11	0.192694	0.744	0.677	3.35731e-06
NEDD8	9.34341e-11	0.137205	0.837	0.788	3.41978e-06
DAPP1	9.78185e-11	-0.354933	0.517	0.573	3.58026e-06
IL10RB-DT	9.95847e-11	0.467598	0.197	0.138	3.6449e-06
CACUL1	1.02434e-10	-0.362904	0.465	0.526	3.74918e-06
SH3KBP1	1.0965e-10	-0.158111	0.929	0.92	4.01331e-06
VCP	1.10304e-10	0.256557	0.608	0.538	4.03724e-06
UBXN2B	1.10624e-10	-0.447949	0.312	0.382	4.04895e-06
ATP6V0E1	1.12264e-10	0.0722705	0.964	0.949	4.10897e-06
POLR2J	1.13175e-10	0.182202	0.597	0.512	4.14233e-06
SMCHD1	1.15929e-10	-0.192286	0.92	0.921	4.24311e-06
WLS	1.16214e-10	-0.587701	0.196	0.263	4.25356e-06
PFDN5	1.17861e-10	0.0853603	0.998	0.993	4.31384e-06
ADK	1.24907e-10	-0.325514	0.74	0.758	4.57174e-06
DOK2	1.31024e-10	0.220704	0.697	0.618	4.7956e-06
TBL1XR1	1.36255e-10	-0.299741	0.573	0.623	4.98706e-06
FDFT1	1.38814e-10	0.404266	0.401	0.333	5.08074e-06
ELF2	1.42745e-10	-0.194022	0.784	0.817	5.22461e-06
RELB	1.49918e-10	0.295223	0.586	0.505	5.48715e-06
THUMPD3-AS1	1.58599e-10	0.304216	0.458	0.382	5.80488e-06
PMVK	1.5998e-10	0.468201	0.268	0.202	5.85543e-06
CYP27A1	1.6202e-10	0.322889	0.484	0.411	5.93008e-06
ZFAND3	1.6977e-10	-0.144062	0.975	0.965	6.21375e-06
PRR34-AS1	1.79789e-10	0.580811	0.141	0.089	6.58044e-06
ID1	1.79844e-10	0.452625	0.215	0.153	6.58246e-06
ARHGAP26-AS1	1.85713e-10	0.546305	0.147	0.094	6.79728e-06
LSM5	1.89809e-10	0.371554	0.352	0.281	6.94722e-06
ATRX	1.93118e-10	-0.252533	0.68	0.706	7.0683e-06
MAP3K2	2.02027e-10	-0.2558	0.861	0.86	7.39438e-06
ANKHD1	2.04685e-10	-0.232726	0.758	0.774	7.49169e-06
AGPAT2	2.13693e-10	0.306231	0.491	0.42	7.82138e-06
PIAS1	2.16328e-10	-0.174973	0.875	0.881	7.91783e-06
NFKBID	2.32171e-10	0.394615	0.449	0.382	8.4977e-06
RAP1B	2.34932e-10	0.161628	0.945	0.913	8.59875e-06
KLF6	2.38068e-10	0.0357174	0.962	0.943	8.71354e-06
PTP4A2	2.39107e-10	-0.192167	0.855	0.865	8.75157e-06
SAMD1	2.45602e-10	0.625245	0.189	0.133	8.98929e-06
POLR2E	2.47297e-10	0.241835	0.547	0.473	9.05133e-06
IFNAR2	2.50558e-10	-0.29764	0.55	0.602	9.17067e-06
STX11	2.59639e-10	-0.266256	0.848	0.857	9.50303e-06
ARHGAP10	2.76833e-10	0.405681	0.31	0.24	1.01324e-05
ALDH1A2	2.81998e-10	-0.560946	0.154	0.214	1.03214e-05
CLIC4	2.89637e-10	0.34945	0.579	0.504	1.0601e-05
CD1D	2.91425e-10	-0.352369	0.431	0.499	1.06664e-05
BUD23	2.9316e-10	0.398823	0.303	0.238	1.073e-05
TMEM71	2.95697e-10	-0.317839	0.538	0.593	1.08228e-05
NUDT14	2.98508e-10	0.512234	0.17	0.114	1.09257e-05
LSM6	3.08222e-10	-0.340223	0.524	0.582	1.12812e-05
GAS2L1	3.08695e-10	0.660008	0.132	0.084	1.12985e-05
ZCCHC8	3.09366e-10	0.408864	0.373	0.308	1.13231e-05
RPS6KA4	3.42761e-10	0.361089	0.359	0.29	1.25454e-05
LMNB1	3.48156e-10	-0.511181	0.272	0.337	1.27428e-05
SLC24A4	3.50402e-10	-0.39887	0.552	0.595	1.28251e-05
DPM3	3.53367e-10	0.38102	0.299	0.229	1.29336e-05
PAPOLA	3.60007e-10	-0.265091	0.663	0.701	1.31766e-05
TMX4	3.62766e-10	-0.640338	0.478	0.53	1.32776e-05
NDUFB4	3.67708e-10	0.186333	0.693	0.632	1.34585e-05
LINC02384	3.74717e-10	0.512966	0.208	0.149	1.3715e-05
LGALS3	3.842e-10	-0.217783	0.91	0.901	1.40621e-05
TRIM38	3.95918e-10	-0.272316	0.588	0.644	1.4491e-05
BCAT1	4.08498e-10	-0.517351	0.13	0.187	1.49514e-05
NBPF10	4.24316e-10	-0.586507	0.152	0.212	1.55304e-05
SENP7	4.32916e-10	-0.412523	0.398	0.463	1.58451e-05
GPR155	4.33063e-10	-0.576728	0.192	0.254	1.58505e-05
GNAS	4.59663e-10	0.136892	0.952	0.932	1.68241e-05
AGAP3	4.80085e-10	0.400098	0.324	0.255	1.75716e-05
GPSM3	4.89115e-10	-0.206261	0.86	0.873	1.79021e-05
HNRNPD	5.01622e-10	-0.208367	0.767	0.79	1.83598e-05
UACA	5.15653e-10	0.728748	0.117	0.072	1.88734e-05
CIAO2B	5.17582e-10	0.186028	0.65	0.582	1.8944e-05
OGT	5.25523e-10	-0.318773	0.496	0.561	1.92347e-05
FRAT2	5.33811e-10	-0.390245	0.497	0.552	1.9538e-05
CDK6	5.40102e-10	0.495557	0.215	0.154	1.97683e-05
ZNF281	5.43451e-10	-0.492769	0.195	0.259	1.98908e-05
SMIM4	5.46598e-10	0.45124	0.273	0.209	2.0006e-05
YME1L1	5.74769e-10	0.206073	0.741	0.677	2.10371e-05
CAPG	5.77461e-10	0.161297	0.862	0.819	2.11356e-05
AC114760.2	6.05799e-10	0.56391	0.134	0.085	2.21729e-05
ARHGEF6	6.07725e-10	-0.334411	0.429	0.498	2.22433e-05
EIF3A	6.20426e-10	-0.215406	0.789	0.8	2.27082e-05
ERBIN	6.28492e-10	-0.187367	0.795	0.822	2.30034e-05
GNG5	6.54915e-10	0.0793475	0.942	0.923	2.39705e-05
PACS1	6.63283e-10	-0.296046	0.598	0.639	2.42768e-05
MTURN	6.84308e-10	0.661789	0.168	0.117	2.50464e-05
PHF21A	6.97729e-10	-0.199186	0.88	0.9	2.55376e-05
PLD3	7.05427e-10	0.266931	0.609	0.537	2.58193e-05
RPL8	7.14475e-10	0.0889699	0.998	0.99	2.61505e-05
PRKACB	7.34089e-10	0.576441	0.179	0.125	2.68684e-05
AC087286.2	7.66641e-10	0.451206	0.24	0.176	2.80598e-05
SERINC1	7.7255e-10	-0.287424	0.563	0.609	2.82761e-05
ARGLU1	7.79986e-10	-0.248924	0.648	0.693	2.85483e-05
U2SURP	7.88225e-10	-0.347383	0.471	0.526	2.88498e-05
RAB11A	7.97098e-10	0.228491	0.616	0.548	2.91746e-05
DICER1	8.26238e-10	-0.282924	0.633	0.67	3.02412e-05
PPM1F	8.55516e-10	-0.353282	0.398	0.469	3.13127e-05
PRMT1	8.85834e-10	0.413046	0.301	0.237	3.24224e-05
BSG	9.09649e-10	0.186057	0.665	0.604	3.32941e-05
GPR35	9.13902e-10	0.75579	0.133	0.086	3.34497e-05
PUDP	9.29102e-10	-0.396708	0.279	0.348	3.40061e-05
HIST1H2BE	9.37906e-10	0.684045	0.113	0.069	3.43283e-05
LMBRD1	9.67835e-10	-0.316005	0.493	0.549	3.54237e-05
PSME1	9.75622e-10	0.152101	0.849	0.804	3.57087e-05
UBE2D1	9.90441e-10	0.169764	0.8	0.748	3.62511e-05
S1PR3	1.00494e-09	-0.402057	0.218	0.285	3.6782e-05
AC079305.1	1.00947e-09	0.823729	0.1	0.059	3.69475e-05
MBOAT7	1.02281e-09	-0.379644	0.482	0.537	3.74357e-05
PFDN6	1.03624e-09	0.416678	0.26	0.197	3.79273e-05
Z93241.1	1.04431e-09	0.279606	0.551	0.483	3.82229e-05
PLEKHO1	1.0453e-09	0.210555	0.764	0.708	3.82591e-05
NRGN	1.0604e-09	0.276869	0.568	0.508	3.88116e-05
NHS	1.18126e-09	-0.565198	0.115	0.167	4.32352e-05
AURKAIP1	1.29462e-09	0.180116	0.689	0.621	4.73844e-05
FAR1	1.36402e-09	-0.226718	0.798	0.8	4.99244e-05
GOLGA4	1.53347e-09	-0.267672	0.629	0.672	5.61265e-05
CAMKK1	1.53651e-09	0.908912	0.103	0.062	5.62377e-05
SAP18	1.55442e-09	0.151088	0.769	0.711	5.68932e-05
ENO1	1.67518e-09	0.143431	0.907	0.88	6.13133e-05
TRIR	1.70401e-09	0.131267	0.87	0.822	6.23684e-05
UBE2E2	1.70998e-09	-0.237847	0.782	0.799	6.2587e-05
NDUFB11	1.74081e-09	0.148805	0.809	0.75	6.37155e-05
LPAR6	1.76422e-09	-0.418685	0.38	0.43	6.45724e-05
RNASEH2C	1.7671e-09	0.267503	0.576	0.513	6.46776e-05
PEPD	1.76924e-09	0.311278	0.47	0.404	6.47561e-05
WDR11	1.84117e-09	-0.459439	0.321	0.38	6.73887e-05
CHCHD5	1.94081e-09	0.295618	0.445	0.37	7.10356e-05
CTC1	1.94534e-09	0.645763	0.138	0.091	7.12012e-05
AFF4	1.97673e-09	0.201767	0.771	0.71	7.23501e-05
DNAJC27-AS1	2.0221e-09	0.611629	0.102	0.061	7.40109e-05
POMP	2.05019e-09	0.168104	0.761	0.713	7.5039e-05
APLP2	2.09293e-09	-0.11807	0.971	0.962	7.66035e-05
AC013652.1	2.09587e-09	-0.571903	0.152	0.209	7.6711e-05
LSM7	2.11937e-09	0.237555	0.642	0.576	7.75712e-05
TAF9	2.23771e-09	0.310205	0.335	0.269	8.19024e-05
BTG1	2.24063e-09	-0.148883	0.961	0.964	8.20094e-05
PRPF40A	2.29015e-09	-0.267521	0.627	0.664	8.38218e-05
CALR	2.35209e-09	0.2563	0.669	0.616	8.60888e-05
CES1	2.39538e-09	-0.331975	0.336	0.405	8.76732e-05
PSMC5	2.39625e-09	0.245199	0.509	0.439	8.7705e-05
COX20	2.42267e-09	0.418027	0.312	0.248	8.8672e-05
NDUFB8	2.45608e-09	0.16947	0.727	0.666	8.98951e-05
EIF2S3	2.60696e-09	-0.229203	0.716	0.733	9.54175e-05
MRPL12	2.61445e-09	0.469468	0.246	0.188	9.56915e-05
LHFPL2	2.66186e-09	0.549397	0.231	0.174	9.74268e-05
MLKL	2.70169e-09	-0.36743	0.299	0.369	9.88844e-05
ZC3H12A	2.71286e-09	0.66246	0.178	0.128	9.92934e-05
SAP30	2.73586e-09	0.32407	0.516	0.449	0.000100135
FCHSD2	2.74701e-09	-0.213574	0.776	0.796	0.000100543
SREBF2-AS1	2.85462e-09	0.750501	0.103	0.062	0.000104482
SLC25A37	2.85885e-09	-0.337889	0.557	0.596	0.000104637
SPAG5-AS1	2.88123e-09	0.531608	0.171	0.119	0.000105456
TTN-AS1	2.91178e-09	-0.568977	0.146	0.202	0.000106574
DNPH1	2.91816e-09	0.647861	0.155	0.106	0.000106808
JPX	2.95019e-09	-0.385125	0.402	0.463	0.00010798
NHP2	3.07739e-09	0.349865	0.375	0.309	0.000112636
NAPA	3.14868e-09	0.218374	0.588	0.518	0.000115245
MAPK14	3.20632e-09	-0.25683	0.782	0.795	0.000117355
MRPS33	3.20841e-09	0.380077	0.275	0.215	0.000117431
RAB20	3.2918e-09	-0.225121	0.363	0.441	0.000120483
COX19	3.29933e-09	0.281554	0.417	0.348	0.000120759
CCDC167	3.37214e-09	0.683356	0.119	0.076	0.000123424
LPXN	3.49418e-09	0.296396	0.508	0.443	0.00012789
ZDHHC17	3.56728e-09	-0.366955	0.322	0.386	0.000130566
AKAP11	3.58801e-09	-0.644032	0.169	0.224	0.000131325
DOCK2	3.69279e-09	-0.118619	0.969	0.96	0.00013516
DNAJA1	3.80164e-09	0.111339	0.877	0.833	0.000139144
CDK19	3.88867e-09	-0.265169	0.621	0.664	0.000142329
CLIP4	3.90688e-09	0.34583	0.493	0.421	0.000142996
MRPL18	4.28335e-09	0.345654	0.363	0.298	0.000156775
RAD23A	4.31277e-09	0.257536	0.533	0.468	0.000157852
IL18	4.46354e-09	0.318883	0.297	0.232	0.00016337
ETS2	4.49385e-09	-0.287169	0.587	0.622	0.000164479
PNISR	4.55319e-09	-0.228717	0.656	0.688	0.000166651
ZFX	4.56678e-09	-0.325439	0.418	0.476	0.000167149
WAS	4.58069e-09	-0.222943	0.732	0.765	0.000167658
ACACA	4.58342e-09	0.594338	0.221	0.164	0.000167758
C12orf10	4.58805e-09	0.343856	0.305	0.24	0.000167927
FBXW2	4.60325e-09	-0.514972	0.246	0.305	0.000168484
ITPA	4.68197e-09	0.333226	0.374	0.311	0.000171365
ANTKMT	4.89745e-09	0.269666	0.409	0.338	0.000179252
AC239799.2	4.90205e-09	0.606557	0.156	0.108	0.00017942
ORAI2	4.90348e-09	-0.539507	0.207	0.266	0.000179472
RNF146	4.97858e-09	-0.382168	0.285	0.353	0.000182221
CYBRD1	5.01933e-09	0.452853	0.275	0.215	0.000183713
HIST1H2BG	5.03781e-09	0.486582	0.109	0.067	0.000184389
NDUFA11	5.15512e-09	0.142413	0.821	0.768	0.000188682
GNL3L	5.42453e-09	-0.434489	0.243	0.306	0.000198543
KCNE1	5.438e-09	-0.363129	0.316	0.38	0.000199036
ZNF586	5.47908e-09	0.409188	0.195	0.142	0.00020054
USP32	5.90558e-09	-0.190373	0.761	0.792	0.00021615
BTBD10	5.91603e-09	-0.493087	0.231	0.293	0.000216533
SPG7	5.94048e-09	0.330018	0.409	0.345	0.000217428
ZMIZ1	6.21073e-09	0.195055	0.717	0.647	0.000227319
ARHGAP31	6.23393e-09	0.297243	0.416	0.344	0.000228168
TLE4	6.24697e-09	-0.184807	0.843	0.855	0.000228645
RSL1D1	6.29264e-09	-0.287817	0.58	0.616	0.000230317
WASF2	6.45238e-09	-0.17517	0.836	0.841	0.000236164
VPS35	6.45554e-09	-0.302844	0.475	0.523	0.000236279
LAMTOR2	6.50332e-09	0.173247	0.706	0.652	0.000238028
AREL1	6.72004e-09	-0.421476	0.266	0.329	0.00024596
GPR183	6.78192e-09	0.23595	0.277	0.213	0.000248225
NDST1	6.86302e-09	-0.390499	0.231	0.296	0.000251193
FAAP20	7.36072e-09	-0.368349	0.39	0.451	0.00026941
MARCH1	7.46954e-09	-0.162465	0.927	0.924	0.000273393
OSTF1	7.49602e-09	-0.239323	0.712	0.75	0.000274362
JAK1	7.63811e-09	-0.181116	0.844	0.836	0.000279562
ELP2	7.65893e-09	-0.492247	0.191	0.251	0.000280324
ACER3	7.88177e-09	-0.260201	0.637	0.67	0.00028848
PLAAT4	7.91899e-09	0.3691	0.294	0.23	0.000289843
CLPP	8.0056e-09	0.349773	0.259	0.198	0.000293013
EFCAB2	8.18595e-09	0.193471	0.54	0.464	0.000299614
ITPRID2	8.38274e-09	-0.354988	0.336	0.4	0.000306817
KIF9	8.84336e-09	0.628356	0.146	0.099	0.000323676
BCLAF1	8.84537e-09	-0.298781	0.656	0.66	0.000323749
SLC12A6	9.09008e-09	-0.268504	0.585	0.641	0.000332706
XRCC4	9.09253e-09	-0.370267	0.46	0.506	0.000332796
COX8A	9.10414e-09	0.131597	0.857	0.826	0.000333221
VSTM1	9.16055e-09	-0.51776	0.15	0.204	0.000335285
SAMD4A	9.162e-09	0.694809	0.142	0.097	0.000335338
PDS5B	9.33132e-09	-0.29067	0.561	0.601	0.000341536
ATP5PF	9.41317e-09	0.163586	0.775	0.732	0.000344531
FFAR2	9.48695e-09	-0.596588	0.146	0.2	0.000347232
IL1RN	9.68387e-09	-0.632654	0.195	0.252	0.000354439
TEDC1	9.80111e-09	0.475019	0.155	0.107	0.00035873
AP000282.1	9.80393e-09	-0.635288	0.093	0.139	0.000358834
MANF	9.81381e-09	0.398949	0.269	0.21	0.000359195
CENPX	9.96875e-09	0.373661	0.287	0.225	0.000364866
AC090559.1	1.03804e-08	-0.32916	0.401	0.462	0.000379933
COQ2	1.05129e-08	-0.5682	0.212	0.271	0.000384784
AC025171.1	1.05337e-08	0.5426	0.155	0.107	0.000385544
SAE1	1.05563e-08	0.36494	0.329	0.266	0.000386372
C19orf53	1.05791e-08	0.156876	0.719	0.649	0.000387205
LRP1	1.07631e-08	0.158371	0.843	0.787	0.000393939
CDC37	1.08335e-08	0.213662	0.634	0.568	0.000396516
ARPC2	1.08407e-08	-0.113512	0.985	0.984	0.00039678
RASA2	1.09738e-08	-0.300761	0.538	0.593	0.000401653
OGA	1.12077e-08	-0.27917	0.565	0.608	0.000410213
TMEM87B	1.16116e-08	-0.427308	0.239	0.301	0.000424995
ANXA5	1.17469e-08	-0.125431	0.916	0.905	0.000429948
EIF4A1	1.22548e-08	0.093328	0.973	0.96	0.000448538
MRE11	1.27162e-08	-0.469694	0.2	0.259	0.000465425
RCBTB2	1.30911e-08	-0.357783	0.459	0.512	0.000479148
AC092944.1	1.31861e-08	0.453105	0.207	0.153	0.000482623
ZDHHC1	1.39065e-08	0.681213	0.15	0.104	0.00050899
SELPLG	1.41081e-08	0.237869	0.559	0.497	0.000516371
VSIR	1.41534e-08	-0.123301	0.957	0.958	0.000518028
NUTM2B-AS1	1.42435e-08	-0.310977	0.448	0.498	0.000521327
SERTAD1	1.4313e-08	0.339753	0.376	0.313	0.00052387
DDRGK1	1.43325e-08	0.332584	0.347	0.285	0.000524585
TMEM154	1.44943e-08	0.204043	0.632	0.566	0.000530507
GALC	1.45588e-08	-0.464073	0.203	0.262	0.000532866
ZNF100	1.48763e-08	0.63374	0.181	0.131	0.000544486
FABP5	1.50468e-08	0.714053	0.214	0.165	0.000550728
SFMBT2	1.51721e-08	-0.524626	0.209	0.266	0.000555316
CREB5	1.51818e-08	-0.159936	0.844	0.87	0.000555669
NTAN1	1.5257e-08	0.35738	0.237	0.18	0.000558422
AL499604.1	1.54708e-08	0.389586	0.245	0.188	0.000566247
HNRNPA3	1.56321e-08	-0.155326	0.804	0.821	0.00057215
XAF1	1.57781e-08	0.302435	0.371	0.304	0.000577493
SESN1	1.5785e-08	0.231196	0.479	0.411	0.000577745
DHRS4	1.63828e-08	0.430871	0.218	0.162	0.000599628
AUTS2	1.65965e-08	-0.831624	0.095	0.139	0.000607448
RNF138	1.68559e-08	0.229878	0.64	0.574	0.000616942
ANXA4	1.69537e-08	0.233449	0.483	0.418	0.000620522
RGS18	1.72851e-08	-0.281929	0.634	0.675	0.000632651
CNDP2	1.73943e-08	-0.356318	0.313	0.379	0.000636649
RSU1	1.74257e-08	0.238065	0.471	0.4	0.000637798
R3HDM4	1.76736e-08	-0.448594	0.268	0.329	0.000646872
ATP11B	1.7853e-08	-0.241866	0.705	0.717	0.000653438
CLIC1	1.8343e-08	0.0696689	0.969	0.961	0.000671373
STK4	1.86153e-08	-0.173597	0.799	0.799	0.000681338
ESYT2	1.86925e-08	0.212945	0.705	0.636	0.000684164
MAP4	1.89985e-08	0.223817	0.515	0.438	0.000695365
ZRANB1	1.96878e-08	-0.347733	0.201	0.264	0.000720593
STK38L	2.04651e-08	-0.303231	0.424	0.485	0.000749045
ACADVL	2.07415e-08	0.229891	0.521	0.459	0.00075916
UTRN	2.08325e-08	-0.19077	0.937	0.936	0.000762492
ELF1	2.11384e-08	-0.204178	0.917	0.91	0.000773685
CPPED1	2.1242e-08	0.197282	0.93	0.908	0.00077748
SEC14L1	2.13434e-08	-0.326783	0.593	0.633	0.000781189
SIRPB2	2.13758e-08	-0.232282	0.646	0.682	0.000782376
CRLF3	2.14245e-08	-0.284555	0.505	0.561	0.000784159
CHCHD1	2.18131e-08	0.252318	0.458	0.388	0.00079838
PTPRE	2.2681e-08	-0.135791	0.942	0.934	0.000830149
TFAM	2.28935e-08	0.301276	0.288	0.228	0.000837925
PHYH	2.32043e-08	0.585812	0.14	0.095	0.0008493
SRRM2	2.35897e-08	-0.181036	0.831	0.83	0.000863406
TGIF2	2.38986e-08	0.406928	0.288	0.228	0.000874711
MRPS24	2.40392e-08	0.221006	0.547	0.49	0.00087986
TICAM1	2.43435e-08	0.41791	0.282	0.228	0.000890996
SEMA4B	2.51767e-08	-0.501801	0.207	0.264	0.000921494
PRR13	2.68603e-08	0.138967	0.822	0.766	0.000983114
AATK	2.69687e-08	0.479463	0.195	0.144	0.000987081
CHML	2.71365e-08	-0.486446	0.132	0.183	0.000993224
CD68	2.80432e-08	0.143565	0.937	0.913	0.00102641
TLR6	2.80501e-08	-0.536201	0.171	0.224	0.00102666
EHBP1L1	2.80576e-08	-0.214969	0.673	0.699	0.00102693
SERPINB2	2.90019e-08	-1.10381	0.1	0.144	0.0010615
ZNF518A	2.96593e-08	-0.368747	0.382	0.442	0.00108556
ATP6AP2	2.99579e-08	-0.207038	0.779	0.792	0.00109649
GRASP	3.02685e-08	0.55044	0.192	0.142	0.00110786
NPM1	3.0376e-08	0.158022	0.802	0.751	0.00111179
RASSF4	3.08938e-08	-0.288959	0.485	0.54	0.00113074
AF111167.1	3.15371e-08	0.5396	0.158	0.113	0.00115429
KIF13A	3.18963e-08	0.189871	0.82	0.775	0.00116744
HDAC9	3.5062e-08	-0.288734	0.828	0.841	0.0012833
SESN2	3.56313e-08	0.462906	0.246	0.192	0.00130414
KDM7A	3.68568e-08	-0.207974	0.742	0.757	0.001349
MRPL11	3.71235e-08	0.339216	0.355	0.297	0.00135876
QKI	3.77532e-08	-0.163149	0.985	0.971	0.0013818
IER5L	3.80449e-08	0.348578	0.344	0.283	0.00139248
TMEM33	3.84416e-08	-0.366809	0.413	0.466	0.001407
COX6C	3.86418e-08	0.149135	0.809	0.782	0.00141433
ARHGDIB	3.93618e-08	0.0966099	0.96	0.946	0.00144068
POLD2	3.95868e-08	0.573065	0.131	0.089	0.00144892
TRG-AS1	4.01151e-08	0.471435	0.241	0.188	0.00146825
SUMF2	4.0274e-08	0.390976	0.311	0.254	0.00147407
MAN1A1	4.42246e-08	0.22436	0.638	0.582	0.00161866
AL356356.1	4.49842e-08	0.757942	0.106	0.068	0.00164647
IER5	4.65299e-08	0.2301	0.666	0.598	0.00170304
COMMD4	4.83901e-08	0.350193	0.243	0.187	0.00177113
SHOC2	4.86766e-08	-0.226984	0.69	0.713	0.00178161
AHSA1	4.96211e-08	0.304992	0.282	0.222	0.00181618
SEC11A	5.01626e-08	0.138168	0.874	0.846	0.001836
RPL7	5.07585e-08	0.0831395	0.989	0.977	0.00185781
ANGPT1	5.23548e-08	0.662703	0.123	0.082	0.00191624
TBC1D15	5.29669e-08	-0.328579	0.419	0.478	0.00193864
C16orf74	5.29677e-08	0.36478	0.221	0.166	0.00193867
PLCL2	5.2991e-08	-0.23339	0.717	0.742	0.00193952
OPA1	5.34978e-08	-0.309161	0.451	0.501	0.00195807
ITFG1	5.36832e-08	-0.226738	0.701	0.729	0.00196486
NCKAP1L	5.39156e-08	-0.19634	0.741	0.76	0.00197336
AP000763.3	5.50378e-08	0.366111	0.213	0.162	0.00201444
TXN	5.51308e-08	0.128296	0.808	0.781	0.00201784
TSPAN32	5.75793e-08	0.313715	0.297	0.238	0.00210746
PARK7	6.01862e-08	0.13053	0.816	0.765	0.00220288
TK2	6.16777e-08	-0.401459	0.249	0.307	0.00225747
PDGFC	6.21207e-08	-0.461245	0.193	0.247	0.00227368
VGLL4	6.25352e-08	0.43196	0.254	0.199	0.00228885
DAZAP2	6.31722e-08	-0.169376	0.889	0.894	0.00231217
KIAA2026	6.3588e-08	-0.265561	0.46	0.521	0.00232738
NDUFA4	6.48931e-08	0.119473	0.841	0.802	0.00237515
FAM13A	6.50347e-08	-0.365781	0.495	0.539	0.00238033
EEF1D	6.50913e-08	-0.108038	0.972	0.968	0.0023824
REPS1	6.56365e-08	-0.399563	0.473	0.507	0.00240236
ZNHIT1	6.59448e-08	0.169198	0.659	0.593	0.00241364
SNF8	6.97202e-08	0.20863	0.57	0.513	0.00255183
TCEAL8	7.02117e-08	0.491138	0.176	0.129	0.00256982
VDAC1	7.02408e-08	0.20764	0.547	0.481	0.00257088
MID1IP1	7.09669e-08	0.250741	0.434	0.366	0.00259746
ARL6IP5	7.14254e-08	-0.179674	0.827	0.831	0.00261424
TPK1	7.14272e-08	-0.338188	0.465	0.515	0.00261431
FAS	7.24503e-08	0.428425	0.201	0.151	0.00265175
ANKS1A	7.26317e-08	-0.2327	0.585	0.62	0.00265839
AP003086.1	7.27977e-08	0.123132	0.467	0.396	0.00266447
LSM3	7.40949e-08	0.187795	0.545	0.481	0.00271195
NDUFB10	7.741e-08	0.138809	0.744	0.69	0.00283328
CARD16	7.92622e-08	0.110374	0.898	0.858	0.00290108
ZFAND5	8.04378e-08	-0.239299	0.861	0.85	0.0029441
ATP6V0D1	8.15468e-08	-0.180904	0.806	0.808	0.0029847
KBTBD11	8.18205e-08	-0.561581	0.12	0.168	0.00299471
KIAA0232	8.22676e-08	-0.261702	0.545	0.591	0.00301108
AKAP7	8.25931e-08	0.459029	0.161	0.114	0.00302299
PCMTD2	8.28645e-08	-0.543166	0.161	0.212	0.00303292
MED13	8.40969e-08	-0.274124	0.572	0.615	0.00307803
FBXL4	8.58663e-08	-0.495176	0.206	0.26	0.00314279
LACTB2	8.72015e-08	0.52257	0.194	0.147	0.00319166
PFKP	9.21899e-08	0.649689	0.12	0.079	0.00337424
SLC39A10	9.23416e-08	0.305173	0.338	0.28	0.00337979
RNPC3	9.40989e-08	-0.441246	0.23	0.286	0.00344411
AGO1	9.42683e-08	-0.346751	0.31	0.368	0.00345031
TWF2	9.44815e-08	0.172441	0.657	0.599	0.00345812
SNRPF	9.45992e-08	0.230393	0.522	0.458	0.00346242
RAB3D	9.67041e-08	-0.29565	0.455	0.504	0.00353947
ADGRE3	9.84788e-08	-0.806625	0.074	0.112	0.00360442
CAMK2D	9.92216e-08	0.175409	0.573	0.503	0.00363161
RPS6KA2	1.01719e-07	0.510089	0.218	0.167	0.00372303
GIMAP4	1.04202e-07	-0.167692	0.707	0.748	0.00381391
TNFRSF14	1.0444e-07	0.206906	0.457	0.391	0.00382261
MRPS15	1.05074e-07	0.267185	0.394	0.334	0.00384581
GRB10	1.05137e-07	0.506666	0.14	0.096	0.00384813
DDX21	1.05698e-07	0.160452	0.755	0.691	0.00386866
RBBP4	1.05817e-07	-0.323066	0.378	0.436	0.003873
AL160272.1	1.05996e-07	-0.767461	0.066	0.102	0.00387957
IFNGR2	1.06916e-07	-0.163778	0.839	0.854	0.00391323
RHOC	1.0762e-07	0.584973	0.169	0.124	0.00393901
FLVCR2	1.07828e-07	-0.35778	0.268	0.327	0.00394663
DDX39B	1.08995e-07	-0.258626	0.556	0.594	0.00398932
ZNF3	1.1044e-07	0.591953	0.159	0.115	0.00404221
SLC35C2	1.11239e-07	0.346372	0.297	0.241	0.00407146
PRDX5	1.1146e-07	0.114814	0.791	0.74	0.00407955
ANO6	1.1291e-07	-0.246015	0.583	0.624	0.00413262
MCRIP2	1.18699e-07	0.355598	0.27	0.216	0.00434452
PARP9	1.2264e-07	-0.403602	0.243	0.3	0.00448873
SNX19	1.24406e-07	-0.420892	0.166	0.219	0.00455337
HIST1H2BC	1.24639e-07	0.214057	0.199	0.145	0.00456192
LRRC37A2	1.26916e-07	-0.432388	0.132	0.182	0.00464525
GNAI3	1.27268e-07	-0.238334	0.649	0.678	0.00465815
PPP1R10	1.29257e-07	0.173343	0.591	0.533	0.00473093
LONP2	1.29533e-07	-0.327196	0.45	0.502	0.00474103
CAMKK2	1.31603e-07	-0.265625	0.5	0.551	0.0048168
EPS8	1.32119e-07	0.26837	0.225	0.171	0.00483568
HMGN2	1.33166e-07	-0.189642	0.78	0.789	0.004874
PSME2	1.33386e-07	0.179546	0.658	0.598	0.00488206
COPRS	1.34267e-07	0.405457	0.202	0.152	0.00491432
PLEKHM2	1.34772e-07	0.190537	0.541	0.471	0.0049328
AC010642.2	1.35013e-07	0.409584	0.235	0.181	0.00494161
C5orf56	1.40278e-07	0.345819	0.272	0.214	0.00513433
LINC00886	1.4109e-07	0.705271	0.117	0.079	0.00516404
GPR34	1.42344e-07	-0.615575	0.087	0.128	0.00520994
EPDR1	1.46523e-07	-0.620168	0.108	0.152	0.00536287
STOML2	1.46527e-07	0.348713	0.278	0.223	0.00536305
APAF1	1.49392e-07	-0.262207	0.557	0.6	0.00546791
MEF2D	1.51303e-07	0.305593	0.495	0.439	0.00553784
DTWD2	1.53724e-07	-0.753081	0.072	0.109	0.00562644
TBC1D9	1.54546e-07	-0.260713	0.611	0.645	0.00565653
ERP29	1.55867e-07	0.122617	0.867	0.824	0.0057049
PARP4	1.55995e-07	-0.209162	0.592	0.632	0.00570957
AC093673.1	1.60036e-07	0.352026	0.212	0.16	0.00585749
CXCL8	1.62155e-07	-1.15987	0.516	0.516	0.00593503
ZNF428	1.64035e-07	0.44541	0.219	0.17	0.00600383
MARCKS	1.67283e-07	0.254253	0.53	0.471	0.00612271
OASL	1.69658e-07	0.704153	0.101	0.065	0.00620964
DNAJC1	1.70339e-07	0.237823	0.589	0.524	0.00623457
FDPS	1.70486e-07	0.291308	0.374	0.316	0.00623996
AC073332.1	1.71586e-07	-0.754845	0.181	0.228	0.00628021
RHOQ	1.81855e-07	-0.237338	0.686	0.706	0.00665608
TBCC	1.82617e-07	0.406682	0.136	0.093	0.00668395
TRMT112	1.84419e-07	0.189821	0.621	0.573	0.00674993
BCLAF3	1.85016e-07	-0.750926	0.097	0.138	0.00677176
MRPL55	1.85045e-07	0.309338	0.374	0.316	0.00677283
SELENOH	1.85949e-07	0.128421	0.828	0.787	0.00680592
ITGA4	1.94943e-07	-0.211724	0.65	0.678	0.00713512
SECTM1	1.95257e-07	0.223907	0.43	0.362	0.00714662
DYNLRB1	1.98856e-07	0.211104	0.537	0.475	0.00727832
DOCK4	2.09706e-07	0.257563	0.39	0.324	0.00767544
ARIH1	2.10642e-07	0.0814511	0.929	0.874	0.00770971
C4orf48	2.14737e-07	0.12178	0.786	0.742	0.0078596
IPO8	2.14747e-07	-0.490265	0.152	0.201	0.00785996
ZNF318	2.15537e-07	-0.52196	0.157	0.206	0.00788885
GCC2	2.18253e-07	0.265196	0.341	0.28	0.00798827
SKAP2	2.21153e-07	-0.145214	0.876	0.879	0.00809443
NENF	2.21714e-07	0.333972	0.293	0.237	0.00811495
MTMR3	2.24242e-07	-0.183713	0.742	0.761	0.00820748
CPVL	2.2601e-07	-0.152943	0.906	0.909	0.00827221
ST3GAL6	2.28031e-07	-0.369536	0.318	0.372	0.00834618
HIPK1	2.32732e-07	0.19763	0.645	0.588	0.00851823
TGFB1	2.33931e-07	0.164887	0.868	0.834	0.00856212
ARFGEF1	2.35436e-07	-0.200202	0.701	0.728	0.0086172
PAPSS2	2.36285e-07	0.397457	0.166	0.12	0.00864825
FOS	2.37234e-07	-0.218944	0.999	1	0.00868298
PLEC	2.41812e-07	0.177384	0.592	0.536	0.00885057
SUCLG2	2.42279e-07	-0.249606	0.449	0.505	0.00886766
SRSF5	2.4683e-07	-0.14779	0.888	0.886	0.00903423
MANBA	2.52526e-07	-0.186728	0.824	0.827	0.00924269
TGOLN2	2.62445e-07	-0.214978	0.695	0.728	0.00960576
ANKLE2	2.65643e-07	-0.377151	0.267	0.321	0.0097228
TMEM144	2.69842e-07	-0.430904	0.285	0.337	0.00987648
CBL	2.77421e-07	-0.205929	0.631	0.669	0.0101539
CBR1	2.78123e-07	0.258287	0.314	0.254	0.0101796
USP15	2.78856e-07	-0.099719	0.982	0.982	0.0102064
ZBTB43	2.79313e-07	0.327775	0.327	0.271	0.0102231
MRPL14	2.79366e-07	0.30172	0.404	0.35	0.0102251
MRPS6	2.84828e-07	0.331293	0.349	0.293	0.010425
TIMP2	2.86788e-07	0.127439	0.882	0.833	0.0104967
LRPAP1	2.89484e-07	0.121256	0.691	0.625	0.0105954
RNF11	2.92556e-07	0.276282	0.444	0.381	0.0107078
GLS	2.9291e-07	0.242853	0.677	0.627	0.0107208
ADARB1	2.93249e-07	-0.541299	0.095	0.136	0.0107332
NFE2L2	3.04912e-07	0.133382	0.818	0.749	0.0111601
CUL3	3.1584e-07	-0.19856	0.738	0.747	0.01156
NOCT	3.1822e-07	0.29242	0.393	0.332	0.0116472
KHDRBS2	3.24624e-07	0.426546	0.133	0.092	0.0118816
EPB41L3	3.26648e-07	-0.405269	0.479	0.519	0.0119557
SNRPC	3.27613e-07	0.191906	0.463	0.399	0.011991
MRPL51	3.2892e-07	0.145682	0.596	0.536	0.0120388
RBM14	3.30858e-07	0.319671	0.333	0.278	0.0121098
TRIP11	3.34668e-07	-0.392834	0.305	0.356	0.0122492
COPE	3.40889e-07	0.111114	0.825	0.778	0.0124769
THEMIS2	3.42273e-07	0.115684	0.794	0.739	0.0125276
DMXL1	3.48995e-07	-0.3141	0.48	0.523	0.0127736
PPP1CB	3.55878e-07	-0.216029	0.829	0.826	0.0130255
SIDT2	3.58052e-07	0.339298	0.347	0.295	0.0131051
TIAM1	3.58763e-07	-0.283964	0.601	0.629	0.0131311
FBXW7	3.65847e-07	0.148873	0.929	0.881	0.0133904
EEF1A1	3.67344e-07	-0.0721132	0.999	0.996	0.0134452
UBXN11	3.67997e-07	-0.29627	0.425	0.481	0.013469
BRWD3	3.69615e-07	-0.36343	0.354	0.408	0.0135283
CXorf38	3.70099e-07	-0.359525	0.338	0.393	0.013546
RPS3A	3.77053e-07	0.0665351	0.998	0.998	0.0138005
BTG2	3.87466e-07	-0.313085	0.569	0.607	0.0141817
LIMD2	3.90015e-07	0.132499	0.806	0.76	0.0142749
POLI	3.93358e-07	-0.677109	0.078	0.116	0.0143973
IL27RA	3.94084e-07	0.252487	0.441	0.378	0.0144239
ZNF706	4.01106e-07	0.148877	0.688	0.624	0.0146809
CNPY3	4.15568e-07	-0.172001	0.855	0.848	0.0152102
CAPZA1	4.16198e-07	-0.144226	0.832	0.842	0.0152333
AC026979.2	4.17762e-07	0.473893	0.154	0.111	0.0152905
ZMAT3	4.17898e-07	-0.47914	0.144	0.192	0.0152955
RUSC2	4.34363e-07	0.4246	0.285	0.234	0.0158981
LETM2	4.39547e-07	0.540759	0.113	0.076	0.0160879
FAM117B	4.40874e-07	0.37133	0.429	0.381	0.0161364
CDK2AP1	4.44425e-07	0.375172	0.243	0.194	0.0162664
RABGEF1	4.46485e-07	-0.202033	0.91	0.887	0.0163418
SNHG15	4.49688e-07	0.320053	0.324	0.272	0.016459
OS9	4.55945e-07	-0.214042	0.646	0.669	0.016688
KPNA5	4.58083e-07	-0.611219	0.074	0.112	0.0167663
NT5C2	4.61063e-07	-0.171029	0.732	0.758	0.0168754
NDE1	4.65829e-07	0.193356	0.498	0.431	0.0170498
UBXN4	4.68593e-07	-0.229458	0.664	0.683	0.017151
EPB41	4.70382e-07	-0.24115	0.583	0.622	0.0172165
PTPN1	4.71555e-07	-0.292246	0.488	0.528	0.0172594
NDUFA6	4.87253e-07	0.215142	0.489	0.432	0.0178339
UBE2S	4.91051e-07	0.241128	0.409	0.352	0.0179729
HPS1	4.97624e-07	0.234384	0.373	0.313	0.0182135
SEC61G	5.08111e-07	0.172746	0.731	0.689	0.0185974
NUP58	5.12685e-07	-0.285096	0.476	0.518	0.0187648
ATP5F1A	5.33097e-07	-0.245891	0.566	0.605	0.0195119
JAGN1	5.35031e-07	0.27116	0.288	0.232	0.0195827
SCARB1	5.40676e-07	0.622907	0.133	0.094	0.0197893
NDUFV3	5.4453e-07	0.265845	0.469	0.412	0.0199303
YTHDC1	5.54593e-07	-0.2865	0.573	0.595	0.0202987
CD81	5.56742e-07	0.360376	0.328	0.276	0.0203773
TMEM160	5.60645e-07	0.179433	0.553	0.484	0.0205202
MPHOSPH6	5.61969e-07	-0.384819	0.178	0.228	0.0205686
SSBP3	5.66469e-07	0.262702	0.439	0.381	0.0207333
USP25	5.6718e-07	-0.230321	0.729	0.745	0.0207593
CISD1	5.77702e-07	0.359078	0.207	0.158	0.0211445
NEK7	5.79124e-07	-0.211118	0.61	0.64	0.0211965
CNIH4	5.79436e-07	-0.344314	0.426	0.473	0.0212079
RANBP2	5.80076e-07	-0.387372	0.554	0.583	0.0212314
SPG11	5.83109e-07	-0.195783	0.632	0.675	0.0213424
IKBIP	6.06748e-07	0.200225	0.335	0.276	0.0222076
TMEM63B	6.21094e-07	0.451739	0.175	0.131	0.0227327
PGP	6.25718e-07	0.201051	0.452	0.393	0.0229019
PLXDC2	6.27212e-07	-0.0863881	0.992	0.993	0.0229566
PRLR	6.28728e-07	0.562545	0.163	0.121	0.0230121
SFSWAP	6.36114e-07	-0.292032	0.391	0.442	0.0232824
HOOK3	6.49027e-07	-0.168581	0.799	0.801	0.023755
UCP2	6.51068e-07	0.252073	0.629	0.586	0.0238298
MB21D2	6.58922e-07	-0.527479	0.077	0.114	0.0241172
ATP6V1A	6.71753e-07	-0.268438	0.569	0.609	0.0245868
FAM20C	6.72482e-07	0.41975	0.266	0.217	0.0246135
PLXND1	6.74704e-07	0.290856	0.346	0.296	0.0246949
RAB32	6.84574e-07	0.105862	0.807	0.762	0.0250561
LDLRAD4	6.8714e-07	0.185434	0.667	0.6	0.02515
RBBP8	6.99065e-07	-0.550961	0.143	0.188	0.0255865
KLF10	7.04957e-07	0.248962	0.729	0.678	0.0258021
ABAT	7.0879e-07	-0.36661	0.256	0.311	0.0259424
AP002336.2	7.10473e-07	0.283575	0.187	0.14	0.026004
CCNY	7.1993e-07	-0.15674	0.911	0.9	0.0263502
CNOT2	7.26718e-07	-0.246528	0.628	0.652	0.0265986
MAP1LC3B2	7.41793e-07	0.535925	0.108	0.072	0.0271504
CEP152	7.63644e-07	-0.552963	0.117	0.159	0.0279501
NLRC4	7.64082e-07	-0.311872	0.323	0.382	0.0279661
LYL1	7.78381e-07	0.209075	0.536	0.478	0.0284895
CBX6	8.10444e-07	-0.409667	0.174	0.223	0.0296631
SKP1	8.1782e-07	0.131073	0.858	0.833	0.029933
PSMA7	8.17999e-07	0.103018	0.941	0.908	0.0299396
ARF5	8.21828e-07	0.117487	0.669	0.608	0.0300797
PNPLA8	8.22144e-07	-0.25567	0.639	0.657	0.0300913
MAZ	8.2464e-07	0.251406	0.419	0.36	0.0301826
SINHCAF	8.39167e-07	0.370681	0.306	0.253	0.0307143
HERC2	8.42203e-07	0.396557	0.244	0.196	0.0308255
TMEM223	8.42487e-07	0.468017	0.155	0.113	0.0308359
CCDC137	8.51474e-07	0.544293	0.125	0.088	0.0311648
RAB8A	8.5497e-07	0.182828	0.561	0.495	0.0312928
VMA21	8.56048e-07	0.174493	0.544	0.477	0.0313322
FKBP2	8.72077e-07	0.62722	0.109	0.074	0.0319189
ZNF277	8.75986e-07	-0.301494	0.327	0.381	0.032062
AP000331.1	8.88669e-07	0.481877	0.109	0.073	0.0325262
MRPL1	8.89296e-07	0.363461	0.188	0.142	0.0325491
CISD3	9.05785e-07	0.271675	0.315	0.26	0.0331526
HLX	9.13647e-07	-0.389262	0.185	0.235	0.0334404
VPS37C	9.16347e-07	-0.427828	0.216	0.264	0.0335392
IFI16	9.16675e-07	-0.19114	0.744	0.764	0.0335512
RAB2A	9.16929e-07	-0.136592	0.85	0.861	0.0335605
GPR27	9.21421e-07	-0.671855	0.079	0.115	0.0337249
HRH2	9.29499e-07	-0.242955	0.574	0.613	0.0340206
OAF	9.38282e-07	0.398076	0.241	0.192	0.0343421
PTPN12	9.4265e-07	-0.170884	0.784	0.788	0.0345019
SRP19	9.48041e-07	0.190499	0.459	0.401	0.0346992
PTPN22	9.61702e-07	-0.367784	0.259	0.309	0.0351993
AL390957.1	9.62678e-07	-0.565466	0.123	0.165	0.035235
ZNF33A	9.72696e-07	-0.321977	0.331	0.381	0.0356017
SLC15A3	9.75516e-07	-0.265963	0.425	0.474	0.0357049
DANCR	9.79127e-07	0.552376	0.152	0.111	0.035837
ACIN1	9.79567e-07	-0.302697	0.404	0.451	0.0358531
MKLN1	9.82918e-07	-0.196186	0.718	0.736	0.0359758
MAFG	9.84899e-07	0.320338	0.287	0.234	0.0360483
ZDHHC21	1.01432e-06	0.45646	0.135	0.096	0.0371252
SVIL	1.02872e-06	-0.222143	0.559	0.613	0.0376521
HEATR3	1.03318e-06	-0.252776	0.246	0.3	0.0378156
POU2F1	1.03785e-06	-0.326736	0.417	0.464	0.0379864
CYB5R4	1.04661e-06	-0.213213	0.673	0.697	0.0383069
TNK2	1.04752e-06	0.244781	0.458	0.401	0.0383403
TRAK1	1.04892e-06	0.174474	0.67	0.612	0.0383914
AC044849.1	1.06382e-06	0.416749	0.193	0.148	0.0389369
VASP	1.06919e-06	0.116218	0.876	0.84	0.0391335
CUX1	1.0801e-06	-0.108622	0.946	0.935	0.0395326
EFHD2	1.0962e-06	-0.115378	0.924	0.93	0.0401221
ABHD8	1.10948e-06	0.518142	0.152	0.112	0.0406079
BNIP3L	1.11072e-06	-0.244684	0.781	0.788	0.0406536
SNRNP25	1.1511e-06	0.406012	0.16	0.118	0.0421313
KIAA1109	1.16638e-06	-0.265439	0.526	0.571	0.0426907
TNKS2	1.17362e-06	-0.30362	0.506	0.543	0.0429556
CCDC144A	1.18835e-06	-0.445137	0.135	0.18	0.0434947
ELMSAN1	1.19693e-06	0.258207	0.392	0.335	0.0438088
PDPR	1.21333e-06	-0.312481	0.181	0.233	0.0444091
PPP4R3B	1.22992e-06	-0.291947	0.5	0.533	0.0450163
LYAR	1.23931e-06	0.287689	0.29	0.238	0.0453601
SP3	1.25572e-06	-0.195112	0.667	0.688	0.0459608
SMIM27	1.26343e-06	0.516482	0.135	0.097	0.0462428
IREB2	1.2789e-06	-0.285307	0.297	0.352	0.0468091
RANBP1	1.28954e-06	0.22611	0.397	0.342	0.0471983
ITPR1	1.3015e-06	0.208829	0.507	0.444	0.0476362
MMP24OS	1.31365e-06	0.197271	0.487	0.428	0.048081
UPK3BL1	1.33895e-06	-0.330279	0.182	0.232	0.0490069
ISG20	1.34012e-06	0.43006	0.164	0.121	0.0490497
NUDT3	1.34477e-06	-0.39152	0.261	0.312	0.04922
KDM3A	1.35652e-06	0.304434	0.28	0.228	0.0496499
GOLGB1	1.36009e-06	-0.307548	0.478	0.51	0.0497807
CCDC69	1.36497e-06	-0.179416	0.686	0.706	0.0499592
AC027644.3	1.36525e-06	0.298195	0.232	0.182	0.0499694
XRN1	1.39106e-06	-0.234972	0.521	0.567	0.0509143
CREBBP	1.3993e-06	-0.154875	0.788	0.791	0.0512157
CD63	1.43367e-06	0.11124	0.926	0.91	0.0524736
NSD3	1.43846e-06	-0.233903	0.6	0.639	0.0526492
HEATR5A	1.47282e-06	-0.375182	0.328	0.378	0.0539065
LTBR	1.47394e-06	0.266816	0.377	0.324	0.0539476
SUZ12	1.50023e-06	-0.220999	0.396	0.451	0.0549098
AP5B1	1.53862e-06	-0.368298	0.307	0.361	0.0563151
DNAJC3	1.55443e-06	-0.231678	0.585	0.617	0.0568938
VAMP3	1.55912e-06	-0.265356	0.404	0.458	0.0570653
PSMB2	1.5662e-06	0.138129	0.553	0.487	0.0573245
NMRK1	1.58746e-06	0.351631	0.127	0.089	0.0581025
SIRPD	1.62658e-06	-0.565686	0.176	0.222	0.0595345
VRK1	1.64529e-06	-0.457632	0.133	0.176	0.0602191
CCDC92	1.6718e-06	0.545084	0.122	0.087	0.0611896
GPHN	1.67432e-06	0.28004	0.295	0.239	0.0612816
FMO5	1.67874e-06	-0.553639	0.095	0.134	0.0614435
DCTN4	1.68165e-06	-0.243825	0.471	0.523	0.0615502
NCL	1.70668e-06	-0.187788	0.654	0.681	0.0624663
KRT10	1.72502e-06	0.187432	0.522	0.462	0.0631373
VAV3	1.77098e-06	-0.211505	0.7	0.716	0.0648196
EIF3F	1.77337e-06	0.126486	0.807	0.767	0.0649071
ATP2A2	1.80298e-06	0.246424	0.5	0.444	0.0659907
ENDOG	1.85392e-06	0.436464	0.171	0.129	0.0678553
FAM49B	1.87693e-06	-0.116755	0.965	0.957	0.0686976
DHRS4L2	1.91257e-06	0.171866	0.5	0.439	0.0700022
PAN3	1.91356e-06	-0.133738	0.878	0.89	0.0700381
VRK3	1.9365e-06	-0.441952	0.192	0.239	0.0708779
MED26	1.939e-06	0.371967	0.321	0.272	0.0709693
SSBP4	1.94475e-06	0.168718	0.407	0.35	0.0711799
ZNF821	1.94959e-06	0.469658	0.179	0.137	0.071357
PI4K2A	2.0048e-06	0.263296	0.372	0.314	0.0733777
TM6SF1	2.0169e-06	0.40813	0.197	0.155	0.0738204
GAS5	2.01877e-06	0.173376	0.648	0.596	0.0738891
CD2AP	2.02784e-06	0.469083	0.196	0.153	0.0742208
PRR14L	2.07042e-06	-0.325629	0.404	0.45	0.0757795
AL138756.1	2.09677e-06	-0.567477	0.069	0.103	0.0767437
GALNT11	2.11351e-06	-0.358848	0.252	0.302	0.0773565
UGCG	2.14282e-06	0.483829	0.182	0.141	0.0784293
CEP120	2.17274e-06	-0.447289	0.1	0.14	0.0795245
TULP2	2.18417e-06	0.157323	0.236	0.184	0.0799428
AAMDC	2.20128e-06	0.259753	0.171	0.127	0.0805691
CDKN2D	2.22821e-06	-0.325372	0.464	0.508	0.0815546
CMTM3	2.25921e-06	0.246734	0.452	0.394	0.0826893
FAM117A	2.27829e-06	0.440113	0.188	0.145	0.0833875
NCOA4	2.28727e-06	0.156021	0.809	0.786	0.0837165
TM9SF2	2.29047e-06	-0.21821	0.625	0.658	0.0838333
AIP	2.29143e-06	0.194034	0.455	0.399	0.0838685
OTULINL	2.29161e-06	-0.232177	0.51	0.55	0.0838753
COX14	2.29386e-06	0.155488	0.588	0.535	0.0839576
LILRB4	2.30808e-06	0.334818	0.362	0.313	0.084478
PPP6R1	2.32704e-06	0.250672	0.373	0.32	0.0851722
MAP3K13	2.35488e-06	0.385127	0.162	0.12	0.0861911
USP34	2.3601e-06	-0.165712	0.775	0.779	0.0863819
RHOA	2.45056e-06	-0.0919644	0.961	0.96	0.0896931
SIRT2	2.46217e-06	0.236426	0.391	0.333	0.0901178
COQ4	2.48634e-06	0.507489	0.145	0.107	0.0910024
AFTPH	2.49402e-06	-0.176494	0.608	0.651	0.0912838
TRAPPC1	2.50722e-06	0.111603	0.769	0.717	0.0917667
RBM39	2.53443e-06	0.101111	0.941	0.916	0.0927627
AC009093.2	2.55226e-06	-0.357099	0.446	0.48	0.0934152
RICTOR	2.55768e-06	-0.253166	0.554	0.594	0.0936135
TMEM189	2.55825e-06	0.414675	0.236	0.191	0.0936346
PGD	2.56007e-06	-0.193228	0.751	0.762	0.0937013
DYNC1LI2	2.60662e-06	-0.306602	0.358	0.41	0.0954049
CSAD	2.62868e-06	-0.405743	0.177	0.225	0.0962122
CDYL2	2.64195e-06	0.390501	0.239	0.192	0.0966981
FAM111A	2.64271e-06	-0.296333	0.323	0.374	0.0967258
EXTL3	2.65533e-06	-0.398405	0.175	0.222	0.0971878
ACPP	2.68664e-06	-0.288708	0.276	0.329	0.0983339
TBC1D5	2.68984e-06	-0.157229	0.886	0.874	0.0984507
TMEM147	2.69524e-06	0.24097	0.445	0.393	0.0986486
NFYC	2.72187e-06	-0.264563	0.445	0.495	0.0996231
CD300C	2.80491e-06	-0.436189	0.183	0.229	0.102662
ZNF467	2.82401e-06	-0.263687	0.429	0.477	0.103362
C19orf25	2.82742e-06	0.237273	0.283	0.23	0.103486
ZC2HC1A	2.86983e-06	-0.367924	0.152	0.198	0.105039
TMED9	2.89132e-06	0.233492	0.436	0.387	0.105825
TXN2	2.91756e-06	0.201324	0.443	0.385	0.106786
NAPRT	2.91821e-06	0.186683	0.528	0.482	0.10681
GOLPH3L	2.96737e-06	-0.563913	0.085	0.12	0.108609
SLC2A3	2.99299e-06	-0.269007	0.701	0.729	0.109546
GET1	3.01281e-06	0.375227	0.118	0.082	0.110272
UBN2	3.01744e-06	-0.474117	0.202	0.247	0.110441
KIDINS220	3.02306e-06	-0.250916	0.555	0.588	0.110647
UGGT2	3.03125e-06	-0.369186	0.218	0.267	0.110947
ABHD17A	3.07036e-06	0.20236	0.524	0.473	0.112378
TMEM167B	3.08156e-06	-0.346659	0.262	0.312	0.112788
FGR	3.0839e-06	-0.118272	0.922	0.911	0.112874
VWA8	3.10273e-06	-0.309993	0.257	0.308	0.113563
NCEH1	3.17821e-06	0.26595	0.325	0.273	0.116326
TOP1	3.19725e-06	0.162824	0.898	0.858	0.117023
C3AR1	3.19909e-06	0.193331	0.382	0.322	0.11709
MDM1	3.23975e-06	-0.645405	0.08	0.115	0.118578
GAPDH	3.29764e-06	0.0726742	0.996	0.989	0.120697
FAH	3.3401e-06	0.452788	0.115	0.08	0.122251
TMEM230	3.34546e-06	0.18094	0.515	0.457	0.122447
RELT	3.34657e-06	0.168988	0.645	0.594	0.122488
DGLUCY	3.357e-06	0.248355	0.449	0.393	0.12287
DENND4A	3.40466e-06	0.145749	0.785	0.727	0.124614
RARA	3.42992e-06	0.194901	0.621	0.561	0.125539
CDK2AP2	3.45367e-06	0.21045	0.325	0.272	0.126408
KDM2B	3.47912e-06	0.287509	0.357	0.304	0.127339
LINC01004	3.47959e-06	0.267848	0.344	0.292	0.127357
NOTCH2NLC	3.5015e-06	0.368686	0.255	0.209	0.128159
PRDX3	3.53933e-06	-0.356829	0.408	0.448	0.129543
EIF4EBP3	3.56532e-06	0.307135	0.167	0.125	0.130494
NFIA	3.56856e-06	0.264215	0.375	0.321	0.130613
MSN	3.59274e-06	-0.116714	0.909	0.91	0.131498
AP002381.2	3.59837e-06	0.200216	0.357	0.301	0.131704
EIF4G2	3.59876e-06	-0.148696	0.829	0.837	0.131718
PSMD7	3.62948e-06	0.120872	0.579	0.518	0.132842
ZBTB20	3.68453e-06	-0.170565	0.744	0.766	0.134858
RHEB	3.70234e-06	0.152818	0.619	0.554	0.135509
SYNGR2	3.71256e-06	0.199457	0.505	0.448	0.135884
JAK3	3.99405e-06	-0.356983	0.275	0.326	0.146186
KDM4B	4.01556e-06	0.15718	0.628	0.57	0.146973
ERCC8	4.03445e-06	-0.497106	0.133	0.174	0.147665
ZNF331	4.0388e-06	-0.328766	0.311	0.247	0.147824
RNF20	4.08493e-06	-0.432105	0.159	0.204	0.149513
TSPAN14	4.10543e-06	-0.186441	0.61	0.641	0.150263
PIGP	4.19164e-06	0.376996	0.157	0.117	0.153418
NFKB2	4.24992e-06	0.28066	0.355	0.305	0.155551
ARHGDIA	4.26603e-06	0.153703	0.717	0.666	0.156141
DYRK1A	4.27945e-06	-0.196148	0.78	0.779	0.156632
TBC1D4	4.281e-06	0.327197	0.242	0.196	0.156689
ARHGEF3	4.28608e-06	0.350036	0.472	0.425	0.156875
HPSE	4.30147e-06	-0.398791	0.261	0.307	0.157438
ZNF487	4.32079e-06	0.246746	0.381	0.328	0.158145
AMPD2	4.41703e-06	-0.392957	0.274	0.321	0.161668
LRRC8D	4.41867e-06	-0.250036	0.603	0.624	0.161728
SNHG9	4.45722e-06	0.174569	0.303	0.25	0.163139
EBP	4.46595e-06	0.458748	0.165	0.127	0.163458
LINC02035	4.5334e-06	-0.697833	0.069	0.102	0.165927
ADRB2	4.53874e-06	-0.636531	0.123	0.162	0.166122
MS4A6A	4.59311e-06	-0.1174	0.944	0.951	0.168112
C16orf54	4.59806e-06	0.311358	0.238	0.192	0.168294
NBPF12	4.63463e-06	-0.516414	0.111	0.15	0.169632
AZI2	4.63934e-06	-0.266832	0.475	0.515	0.169805
KIAA0319L	4.65111e-06	-0.189065	0.545	0.593	0.170235
MRPL54	4.67654e-06	0.171066	0.567	0.515	0.171166
RALB	4.70431e-06	-0.32052	0.423	0.462	0.172183
CUL5	4.70732e-06	-0.255533	0.41	0.46	0.172293
FIS1	4.74287e-06	0.139797	0.657	0.608	0.173594
BIRC2	4.77594e-06	-0.265968	0.368	0.421	0.174804
UBXN1	4.81439e-06	0.145255	0.729	0.675	0.176211
TACC1	4.88286e-06	0.16865	0.755	0.709	0.178718
MRPL43	5.00311e-06	0.232191	0.354	0.304	0.183119
NAGK	5.01379e-06	-0.195483	0.717	0.75	0.18351
CEBPB	5.02199e-06	-0.221616	0.927	0.929	0.18381
NOL8	5.12482e-06	-0.447285	0.186	0.229	0.187574
TAOK1	5.14267e-06	-0.190035	0.704	0.718	0.188227
POC5	5.17635e-06	-0.571012	0.08	0.115	0.189459
ST14	5.20303e-06	-0.378569	0.202	0.251	0.190436
KCTD18	5.22221e-06	-0.548326	0.076	0.11	0.191138
SPATS2	5.25608e-06	0.462945	0.142	0.104	0.192378
SZRD1	5.27759e-06	0.237371	0.448	0.394	0.193165
TXNDC17	5.31191e-06	0.126974	0.625	0.566	0.194421
NECAP1	5.31761e-06	-0.470518	0.151	0.194	0.19463
RHBDF2	5.38826e-06	0.220625	0.525	0.469	0.197216
GALNT7	5.40792e-06	-0.271345	0.515	0.542	0.197935
MRPL41	5.41471e-06	0.149442	0.522	0.46	0.198184
DNAJB2	5.48121e-06	0.398721	0.165	0.127	0.200618
ARID3A	5.61393e-06	-0.232179	0.391	0.444	0.205476
CXorf21	5.62237e-06	-0.454308	0.345	0.384	0.205784
CYBA	5.6496e-06	0.0464949	0.999	0.999	0.206781
C1GALT1	5.7035e-06	-0.325128	0.263	0.314	0.208754
CCDC170	5.72541e-06	-0.418553	0.165	0.208	0.209556
AL158801.2	5.78499e-06	0.373556	0.151	0.112	0.211736
FASTKD2	5.84858e-06	0.378303	0.17	0.13	0.214064
OGDH	5.88025e-06	0.17819	0.656	0.598	0.215223
AP1S1	5.88411e-06	0.34032	0.182	0.14	0.215364
ATP5PB	5.90797e-06	-0.174524	0.696	0.714	0.216238
FLT3	5.9259e-06	0.301766	0.387	0.337	0.216894
PGAM1	5.92803e-06	0.151758	0.67	0.62	0.216972
TBC1D7	5.94013e-06	-0.379913	0.162	0.208	0.217415
ZMYM5	6.04423e-06	-0.33548	0.247	0.295	0.221225
COA6-AS1	6.1055e-06	0.560592	0.103	0.072	0.223467
GABPA	6.14961e-06	-0.406098	0.167	0.211	0.225082
EIF3I	6.27649e-06	0.15821	0.564	0.512	0.229726
NLRP1	6.4639e-06	-0.199514	0.701	0.711	0.236585
VKORC1	6.52777e-06	0.248342	0.364	0.316	0.238923
SLC43A2	6.65423e-06	-0.169327	0.771	0.787	0.243551
RIC1	6.70029e-06	-0.192732	0.608	0.642	0.245237
GANAB	6.72557e-06	0.223273	0.331	0.278	0.246162
HAL	6.75811e-06	-0.449585	0.185	0.229	0.247353
EIF3K	6.87299e-06	0.0787813	0.938	0.91	0.251558
FAM210A	6.97836e-06	-0.521927	0.11	0.148	0.255415
POLR2I	7.01432e-06	0.211088	0.337	0.285	0.256731
STOM	7.01892e-06	0.365715	0.214	0.172	0.2569
PIN1	7.09592e-06	0.184763	0.397	0.339	0.259718
TTC32	7.31674e-06	-0.576051	0.096	0.131	0.2678
ME2	7.36711e-06	-0.259751	0.461	0.504	0.269643
LRBA	7.4206e-06	0.239632	0.398	0.343	0.271601
ACTN4	7.45906e-06	0.152156	0.685	0.635	0.273009
NDUFA5	7.52066e-06	0.27366	0.32	0.272	0.275264
AKR1B1	7.54743e-06	0.348642	0.217	0.173	0.276243
SIVA1	7.61932e-06	0.170691	0.506	0.452	0.278875
PUM2	7.62622e-06	-0.160214	0.73	0.747	0.279127
ANAPC13	7.67196e-06	0.192823	0.26	0.21	0.280802
DOP1A	7.75656e-06	-0.39706	0.247	0.293	0.283898
PPP3CA	7.87097e-06	-0.153892	0.878	0.869	0.288086
AL162253.2	7.91442e-06	0.245593	0.301	0.251	0.289676
AMZ1	7.95563e-06	0.493997	0.16	0.123	0.291184
SPECC1	8.02889e-06	0.159442	0.665	0.608	0.293865
SNX13	8.03603e-06	-0.312209	0.476	0.512	0.294127
RBIS	8.07312e-06	0.136161	0.649	0.596	0.295484
EFR3A	8.1277e-06	-0.201273	0.567	0.606	0.297482
ECH1	8.23523e-06	0.177377	0.514	0.468	0.301418
AC124016.1	8.24028e-06	0.474625	0.112	0.079	0.301602
TMEM173	8.36395e-06	0.260808	0.449	0.403	0.306129
ECHS1	8.38139e-06	0.214977	0.411	0.358	0.306767
RSRP1	8.43021e-06	-0.181829	0.784	0.797	0.308554
UBE2Z	8.6572e-06	0.261807	0.322	0.276	0.316862
ALDH1A1	8.67731e-06	0.347987	0.265	0.218	0.317598
LDLRAD3	8.72714e-06	-0.271461	0.384	0.431	0.319422
MARVELD1	8.89756e-06	0.420764	0.203	0.162	0.32566
CD44	8.91335e-06	-0.101128	0.973	0.971	0.326238
SPART	8.93709e-06	0.276602	0.323	0.274	0.327106
NEDD4L	8.94593e-06	0.40352	0.163	0.124	0.32743
RENBP	8.95545e-06	0.322696	0.214	0.172	0.327778
CRNKL1	8.96751e-06	-0.373562	0.142	0.183	0.32822
ATXN1	9.02452e-06	-0.16004	0.817	0.826	0.330306
DENND4C	9.09417e-06	0.196584	0.443	0.382	0.332856
ANO5	9.13041e-06	-0.629288	0.092	0.127	0.334182
ENTPD1	9.15467e-06	-0.246353	0.686	0.695	0.33507
YWHAG	9.16763e-06	0.167977	0.6	0.545	0.335544
TBC1D14	9.16993e-06	-0.229402	0.494	0.53	0.335629
AC009522.1	9.17094e-06	-0.570975	0.139	0.178	0.335665
RCOR1	9.20451e-06	-0.158274	0.79	0.796	0.336894
TAPBP	9.25152e-06	0.173593	0.692	0.652	0.338615
ATP8B1	9.38954e-06	0.504427	0.105	0.072	0.343666
DNTTIP2	9.4766e-06	-0.368842	0.271	0.316	0.346853
MIA2	9.4907e-06	-0.301542	0.401	0.441	0.347369
GAB2	9.55703e-06	-0.109232	0.929	0.928	0.349797
COMMD10	9.70146e-06	-0.271173	0.566	0.59	0.355083
TCTA	9.79192e-06	0.428876	0.132	0.097	0.358394
FYTTD1	9.80161e-06	-0.352687	0.306	0.352	0.358749
AC023509.3	9.88026e-06	0.448032	0.101	0.07	0.361627
DNAJB6	9.90856e-06	0.175269	0.703	0.663	0.362663
LTB4R	9.96886e-06	-0.272816	0.402	0.452	0.36487
NUDT9	1.00218e-05	0.473333	0.122	0.088	0.366809
RAP1A	1.01184e-05	-0.103852	0.866	0.861	0.370343
ZNF274	1.01524e-05	0.457293	0.137	0.102	0.371589
RFWD3	1.01984e-05	0.475069	0.104	0.073	0.373272
ELOVL5	1.03332e-05	-0.237417	0.575	0.603	0.378205
CCDC146	1.03484e-05	-0.544582	0.099	0.134	0.37876
PATL2	1.05663e-05	0.23137	0.212	0.169	0.386736
PCSK5	1.06215e-05	-0.280222	0.461	0.499	0.388759
CPNE3	1.06296e-05	-0.341244	0.329	0.372	0.389055
ROCK1	1.07525e-05	-0.0994309	0.923	0.915	0.393552
SSBP1	1.08156e-05	0.141285	0.633	0.583	0.395863
PIWIL4	1.0858e-05	-0.459697	0.136	0.175	0.397413
ANTXR2	1.08583e-05	0.145683	0.741	0.682	0.397426
ASTL	1.09535e-05	0.61649	0.106	0.075	0.400909
EXOC1	1.10405e-05	-0.255053	0.361	0.408	0.404095
DESI1	1.1201e-05	0.246245	0.353	0.305	0.409966
TRAPPC5	1.13696e-05	0.0614283	0.935	0.908	0.416137
GAA	1.14216e-05	0.154044	0.56	0.504	0.418043
BCL3	1.16619e-05	0.220347	0.362	0.31	0.426838
RAB11FIP1	1.16904e-05	0.0362369	0.924	0.88	0.427882
VRK2	1.18292e-05	-0.30522	0.308	0.352	0.432959
HSH2D	1.18897e-05	0.27301	0.206	0.162	0.435175
STX7	1.19089e-05	-0.196127	0.638	0.663	0.435879
GNB4	1.20083e-05	-0.267563	0.354	0.405	0.439516
BAIAP2-DT	1.2094e-05	-0.471306	0.099	0.134	0.442652
TMBIM1	1.22705e-05	0.264151	0.333	0.283	0.449111
FBL	1.22972e-05	0.247566	0.354	0.304	0.45009
PIK3IP1	1.23735e-05	0.392822	0.201	0.16	0.452881
YPEL5	1.24003e-05	-0.285495	0.838	0.819	0.453863
CPED1	1.2405e-05	0.301832	0.295	0.245	0.454034
MILR1	1.24367e-05	0.251136	0.263	0.217	0.455195
ANAPC15	1.24513e-05	0.14805	0.428	0.373	0.455729
CBWD1	1.25314e-05	-0.436691	0.164	0.206	0.458663
SFXN3	1.25793e-05	0.293624	0.163	0.125	0.460415
R3HCC1L	1.27515e-05	-0.300336	0.419	0.457	0.466718
AC087741.1	1.28592e-05	-0.448602	0.108	0.145	0.470659
TPM1	1.28769e-05	0.380452	0.124	0.091	0.471307
SLC12A7	1.29261e-05	0.276364	0.195	0.154	0.473107
SERINC3	1.33006e-05	-0.266715	0.417	0.461	0.486815
GADD45G	1.33284e-05	0.547238	0.114	0.082	0.487833
LINC02723	1.33362e-05	0.448885	0.121	0.088	0.488118
GYG1	1.37536e-05	-0.32361	0.362	0.409	0.503397
RBKS	1.39094e-05	-0.562541	0.112	0.149	0.509096
VPS25	1.4009e-05	0.230515	0.267	0.222	0.512742
GSTK1	1.40188e-05	0.134758	0.711	0.663	0.513104
HADHA	1.40656e-05	-0.161018	0.682	0.697	0.514816
TNF	1.41114e-05	0.426961	0.108	0.076	0.516492
RAB11FIP2	1.4123e-05	-0.360057	0.167	0.212	0.516914
PFDN2	1.41823e-05	0.163584	0.576	0.522	0.519086
HP1BP3	1.42332e-05	-0.176593	0.662	0.67	0.52095
MRPL4	1.42545e-05	0.299887	0.265	0.221	0.521728
SLF2	1.43051e-05	-0.333922	0.237	0.284	0.52358
CLTC	1.43377e-05	-0.173302	0.665	0.685	0.524773
ANKRD28	1.4429e-05	0.280986	0.364	0.315	0.528116
HLA-DMB	1.44487e-05	-0.216215	0.54	0.578	0.528837
MAF1	1.45466e-05	0.161407	0.444	0.387	0.53242
CLTA	1.4597e-05	0.119324	0.844	0.812	0.534265
NMD3	1.48166e-05	-0.367742	0.167	0.209	0.542303
ARSD	1.4821e-05	-0.337057	0.238	0.286	0.542462
EXOSC5	1.48627e-05	0.50284	0.15	0.116	0.543991
RBM26	1.48859e-05	-0.262858	0.561	0.587	0.54484
MIA3	1.51292e-05	-0.300743	0.314	0.361	0.553742
ZC3H6	1.51504e-05	-0.449723	0.166	0.207	0.554518
COPA	1.55831e-05	-0.219065	0.637	0.661	0.570357
LCORL	1.57502e-05	-0.225035	0.557	0.588	0.576472
ZFHX3	1.57864e-05	0.14055	0.732	0.662	0.577797
MAP3K14	1.5883e-05	0.307638	0.266	0.221	0.581334
MT2A	1.59259e-05	0.650509	0.561	0.532	0.582905
SNRPD1	1.59483e-05	0.190723	0.468	0.419	0.583725
LSM14A	1.6253e-05	-0.213265	0.604	0.632	0.594876
TLE5	1.6268e-05	0.184579	0.555	0.506	0.595426
TMA16	1.62876e-05	0.43575	0.202	0.164	0.596143
CDK16	1.64209e-05	0.342699	0.182	0.144	0.601021
ATP6AP1	1.66363e-05	0.151013	0.546	0.491	0.608907
ZNF407	1.66424e-05	-0.239151	0.592	0.612	0.60913
PLEKHF2	1.67325e-05	-0.318969	0.229	0.277	0.612427
SNRK	1.68101e-05	-0.252779	0.463	0.506	0.615266
HEXIM1	1.686e-05	0.297818	0.259	0.214	0.617095
MRPL40	1.70485e-05	0.238363	0.279	0.231	0.623993
PTAFR	1.73394e-05	-0.168396	0.647	0.678	0.63464
HTT	1.73631e-05	0.173575	0.564	0.512	0.635506
CIDEB	1.7483e-05	-0.416653	0.132	0.171	0.639894
SRGAP2	1.74892e-05	0.157469	0.655	0.611	0.640123
ATG16L1	1.75793e-05	-0.37083	0.162	0.204	0.643419
GNL2	1.76787e-05	-0.438627	0.21	0.253	0.64706
FZD2	1.79063e-05	0.428789	0.127	0.093	0.655387
NSF	1.83328e-05	-0.307119	0.358	0.402	0.670999
TTC3	1.84575e-05	-0.229983	0.482	0.514	0.675562
ADH5	1.84696e-05	0.302758	0.281	0.236	0.676006
C1orf54	1.88802e-05	-0.441577	0.081	0.114	0.691036
PTK2B	1.93526e-05	-0.138464	0.853	0.857	0.708326
MS4A7	1.9768e-05	0.124405	0.625	0.575	0.72353
HTATSF1	1.99379e-05	-0.39414	0.185	0.227	0.729747
LILRB3	2.02371e-05	-0.171751	0.722	0.739	0.740697
SMIM30	2.02702e-05	0.389879	0.198	0.159	0.74191
DDT	2.03271e-05	0.125542	0.757	0.71	0.743994
ALDOA	2.04227e-05	0.284868	0.248	0.205	0.747493
TBCA	2.06122e-05	0.10047	0.788	0.751	0.754429
LPP	2.06254e-05	-0.135937	0.861	0.851	0.75491
PNPLA6	2.06315e-05	-0.27943	0.362	0.41	0.755135
BAG1	2.06386e-05	0.191512	0.512	0.468	0.755395
RNF130	2.0772e-05	-0.0754043	0.96	0.959	0.760277
PPM1M	2.08859e-05	-0.380193	0.218	0.261	0.764444
ZDHHC20	2.09119e-05	-0.157049	0.84	0.84	0.765396
[truncated: 6,116 more rows]

## Sheet: BAF312 Monocytes Day 3
Gene	p_val	avg_log2FC	pct.1	pct.2	p_val_adj
AC105402.3	0	-8.34913	0.011	0.498	0
CXCL8	0	-4.16929	0.236	0.637	0
SLC35F1	0	5.7652	0.387	0.014	0
TMEM176B	0	-1.56032	0.487	0.784	0
NFKBIA	0	-1.81415	0.884	0.98	0
JUN	0	-1.40396	0.901	0.976	0
RPL38	0	0.676535	0.983	0.931	0
AC020656.1	0	1.07364	0.995	0.959	0
IER2	0	-1.7092	0.958	0.989	0
RPL36	0	0.673285	0.994	0.968	0
LGALS1	0	0.685913	0.997	0.974	0
RPS21	0	0.671685	0.996	0.975	0
RPL37A	0	0.645975	0.993	0.973	0
JUNB	0	-1.11916	0.98	0.997	0
RPS29	0	0.556603	0.996	0.985	0
UBC	0	-0.842321	0.989	0.998	0
RPL37	0	0.513721	1	0.995	0
DUSP1	0	-1.07522	0.993	0.998	0
RPL34	0	0.468841	1	0.996	0
FOS	0	-0.980771	0.997	1	0
RPS28	0	0.519927	1	0.998	0
RPL39	0	0.437371	1	0.998	0
LYZ	0	-0.547343	1	1	0
RPL41	3.02701e-298	0.425923	1	0.999	1.10792e-293
EGR1	3.50374e-296	-2.24569	0.279	0.618	1.2824e-291
RPS27	1.561e-288	0.497322	0.999	0.994	5.71342e-284
RPLP2	3.12317e-287	0.453497	0.998	0.991	1.14311e-282
RPL36A	3.67314e-283	0.659827	0.985	0.939	1.34441e-278
CCNL1	2.94464e-278	-1.02129	0.893	0.945	1.07777e-273
FTL	1.0275e-277	-0.437267	1	1	3.76076e-273
CTSS	1.61673e-276	-0.42976	1	0.999	5.91741e-272
RPL35	3.71876e-249	0.576547	0.984	0.948	1.3611e-244
HIST1H1E	3.258e-248	-2.08531	0.345	0.618	1.19246e-243
HIST1H1C	6.93409e-248	-1.9365	0.396	0.656	2.53795e-243
FLT3	2.81451e-246	2.4799	0.465	0.126	1.03014e-241
PNRC1	4.42959e-244	-0.859315	0.885	0.934	1.62127e-239
ZFP36	2.43097e-243	-0.985472	0.874	0.94	8.89759e-239
TMEM176A	9.46106e-234	-1.45603	0.308	0.618	3.46284e-229
MT-ND3	2.69677e-232	0.465109	1	0.998	9.87044e-228
RPL28	3.08583e-228	0.340874	1	0.997	1.12945e-223
G0S2	3.27151e-226	-2.91189	0.112	0.38	1.19741e-221
MTRNR2L8	2.10867e-220	-3.16358	0.525	0.66	7.71796e-216
MTRNR2L12	4.60693e-218	0.956866	0.965	0.912	1.68618e-213
CD83	3.94529e-210	-1.02182	0.756	0.89	1.44402e-205
S100A6	4.28429e-207	0.365319	1	0.999	1.56809e-202
FOSB	8.94665e-206	-0.860842	0.84	0.948	3.27456e-201
SOD2	9.44202e-206	-0.945426	0.834	0.933	3.45587e-201
PPP1R15A	2.22776e-202	-1.18697	0.683	0.811	8.15384e-198
CCDC200	6.49403e-202	-1.57522	0.428	0.673	2.37688e-197
KLF4	1.92192e-200	-0.985017	0.792	0.899	7.03442e-196
S100A10	2.77402e-198	0.5697	0.994	0.976	1.01532e-193
RPS4Y1	4.90453e-198	11.3712	0.24	0	1.79511e-193
H3F3B	1.09628e-197	-0.59007	0.99	0.994	4.0125e-193
TEX14	8.48985e-197	-1.10645	0.709	0.854	3.10737e-192
CCL3	1.08757e-194	-2.49509	0.236	0.494	3.9806e-190
TPST1	1.19664e-194	2.34606	0.409	0.114	4.37983e-190
IFITM3	2.95168e-193	1.56594	0.528	0.204	1.08034e-188
TMSB4X	5.20261e-192	-0.31568	1	1	1.90421e-187
RHOB	5.81748e-186	-1.20507	0.702	0.831	2.12925e-181
FMN1	1.20227e-183	1.43699	0.597	0.296	4.40044e-179
SNHG5	3.73386e-183	-0.948672	0.599	0.783	1.36663e-178
NFKBIZ	6.74879e-182	-1.00287	0.787	0.876	2.47012e-177
RPL35A	4.44343e-181	0.349011	0.998	0.994	1.62634e-176
MAP1LC3B	7.70862e-180	-0.924313	0.787	0.88	2.82143e-175
RPS23	1.21499e-179	0.353443	1	0.996	4.447e-175
DDX5	1.18923e-178	-0.549993	0.962	0.978	4.35271e-174
EIF1	5.91654e-178	-0.355475	0.998	0.998	2.16551e-173
NAMPT	7.05522e-177	-0.707365	0.983	0.997	2.58228e-172
OSBPL8	1.99163e-175	-0.667206	0.93	0.964	7.28958e-171
DUSP2	9.00278e-173	-2.42624	0.128	0.357	3.29511e-168
HLA-B	1.66928e-170	0.324577	1	0.999	6.10975e-166
OTUD1	6.00262e-169	-1.85381	0.331	0.562	2.19702e-164
JUND	1.11921e-166	-0.73161	0.965	0.976	4.09642e-162
LINC00910	1.44873e-164	-0.953562	0.598	0.787	5.30248e-160
ARL17B	5.53775e-162	-1.72961	0.126	0.359	2.02687e-157
AC004556.3	7.89531e-161	-6.87388	0.001	0.118	2.88976e-156
KLF6	9.98282e-160	-0.859238	0.936	0.954	3.65381e-155
UTY	3.37951e-159	9.26988	0.198	0	1.23693e-154
RPL27A	1.34886e-158	0.469711	0.983	0.954	4.93695e-154
LINC00278	5.18725e-158	10.6309	0.196	0	1.89859e-153
TMSB10	8.22175e-158	0.279886	1	1	3.00924e-153
F13A1	7.47541e-156	1.24357	0.674	0.436	2.73607e-151
ATF3	1.41058e-154	-1.44404	0.423	0.614	5.16286e-150
AL355075.4	2.71152e-153	-1.92912	0.214	0.446	9.92442e-149
IER5	1.77121e-151	-1.11908	0.526	0.71	6.48281e-147
ABCA1	9.73359e-149	-1.62641	0.24	0.478	3.56259e-144
CRIP1	1.63898e-148	1.34423	0.853	0.737	5.99882e-144
RPS19	4.63562e-148	0.345118	0.997	0.991	1.69668e-143
RPS24	1.00442e-144	0.25501	1	0.998	3.67626e-140
MCL1	1.27809e-144	-0.706082	0.927	0.95	4.67794e-140
RBM47	3.05753e-143	0.608528	0.976	0.941	1.11909e-138
RPS15	2.08388e-142	0.32066	0.998	0.993	7.62722e-138
TNFAIP3	1.73821e-139	-1.18196	0.422	0.642	6.36203e-135
WDR74	1.84082e-139	-1.14761	0.457	0.656	6.73758e-135
ITM2B	1.21147e-138	-0.487676	0.979	0.991	4.43411e-134
NFAT5	1.99139e-138	-1.10734	0.727	0.812	7.2887e-134
B2M	4.29961e-137	-0.361743	1	1	1.5737e-132
DDX3Y	1.21994e-136	10.3275	0.172	0	4.46512e-132
JAML	1.19737e-134	-0.556889	0.892	0.945	4.38251e-130
PLXDC2	2.25635e-133	0.419427	0.998	0.989	8.25848e-129
MT-ATP8	2.92588e-133	-0.618378	0.839	0.901	1.0709e-128
FTH1	5.45987e-133	-0.377841	1	1	1.99837e-128
RPS12	5.77718e-133	0.297191	1	0.996	2.1145e-128
ATP2B1-AS1	1.23796e-132	-0.86887	0.639	0.787	4.53107e-128
RPL22	3.99466e-132	0.332451	0.993	0.979	1.46209e-127
QKI	6.09775e-132	-0.526071	0.979	0.984	2.23184e-127
RIPOR2	1.50893e-131	0.55995	0.973	0.918	5.52282e-127
AL021155.5	4.10964e-128	-0.996056	0.439	0.658	1.50417e-123
COX7C	2.39346e-126	0.429671	0.962	0.906	8.76031e-122
RPS8	2.75627e-126	0.311764	0.998	0.99	1.00882e-121
RPL32	2.03649e-123	0.26183	0.999	0.996	7.45375e-119
HCAR3	3.37592e-123	-2.60539	0.048	0.2	1.23562e-118
MT-ND5	1.87473e-122	0.349903	0.997	0.988	6.86172e-118
AC012447.1	2.33667e-122	-1.09745	0.409	0.617	8.55246e-118
RABGEF1	4.16979e-122	-0.658596	0.884	0.922	1.52618e-117
VCAN	2.73626e-121	0.399303	0.999	0.997	1.0015e-116
FKBP5	6.81434e-121	0.613017	0.92	0.807	2.49412e-116
CCND3	9.5008e-120	0.804405	0.785	0.6	3.47739e-115
S100A8	4.52792e-119	0.569676	0.999	1	1.65726e-114
HNRNPU	1.48142e-117	-0.745133	0.886	0.911	5.42213e-113
IGKC	6.31277e-117	1.47519	0.399	0.175	2.31054e-112
RGS2	1.01954e-115	-0.731511	0.789	0.904	3.73164e-111
CLEC12A	1.68288e-115	-0.534449	0.884	0.948	6.15949e-111
UBAP1	6.34296e-115	-0.849478	0.734	0.807	2.32159e-110
SPIDR	6.7263e-115	0.562552	0.936	0.862	2.46189e-110
CFD	2.22943e-113	-0.518334	0.919	0.952	8.15994e-109
MT-CO2	2.28859e-113	0.233047	1	1	8.37646e-109
BCL2A1	1.86765e-112	-1.09674	0.433	0.622	6.83578e-108
RPS25	2.07293e-112	0.318662	0.989	0.973	7.58711e-108
FOXO3	2.34528e-111	-0.762683	0.866	0.906	8.58396e-107
HNRNPC	3.40256e-109	-0.585372	0.88	0.912	1.24537e-104
STX11	3.99424e-109	-0.649584	0.777	0.861	1.46193e-104
CROCC	4.44358e-109	-0.815343	0.597	0.755	1.62639e-104
ADAMTS2	1.69502e-108	1.99686	0.298	0.1	6.20395e-104
AL512603.2	3.38005e-108	-1.29479	0.38	0.571	1.23713e-103
CCL3L1	1.61686e-107	-2.44279	0.118	0.287	5.91787e-103
BTG1	2.19558e-107	-0.452776	0.942	0.959	8.03603e-103
PLAAT3	2.10565e-106	-1.20933	0.228	0.432	7.70688e-102
CDC42	8.90253e-106	-0.372388	0.954	0.963	3.25841e-101
RPL13	2.90847e-105	0.234102	1	0.997	1.06453e-100
RPS15A	6.21678e-105	0.255521	0.998	0.997	2.2754e-100
MAFF	6.79384e-105	-1.43269	0.256	0.443	2.48661e-100
RBP7	6.91739e-105	-0.746269	0.659	0.791	2.53184e-100
CTSZ	1.73902e-104	-0.469879	0.878	0.906	6.36498e-100
RIPK2	3.83814e-103	-0.846364	0.526	0.689	1.4048e-98
RPS18	1.75525e-100	0.294713	0.999	0.995	6.42439e-96
CD99	2.33878e-100	0.620026	0.855	0.714	8.56018e-96
SPTLC2	1.21569e-99	0.578637	0.881	0.755	4.44954e-95
RNASE1	1.75891e-99	4.07697	0.169	0.022	6.43778e-95
TBXAS1	2.70937e-99	0.397383	0.972	0.928	9.91655e-95
BRI3	5.08349e-99	-0.320302	0.989	0.993	1.86061e-94
NDUFS5	1.11649e-98	0.561223	0.831	0.698	4.08647e-94
AC020916.1	1.19967e-98	-0.815886	0.811	0.877	4.39091e-94
RPL27	8.96532e-98	0.291426	0.991	0.981	3.2814e-93
DPYD	1.03309e-97	0.264185	1	0.998	3.78123e-93
SRSF5	1.47977e-97	-0.540498	0.855	0.888	5.41611e-93
NFKB1	4.58912e-97	-0.936777	0.747	0.812	1.67966e-92
TXNIP	1.5424e-95	-0.471841	0.975	0.982	5.64533e-91
Z93241.1	6.66257e-95	-1.05073	0.332	0.523	2.43857e-90
OGFRL1	7.17582e-95	-0.624766	0.781	0.843	2.62642e-90
MIR222HG	7.4993e-95	-1.50973	0.18	0.357	2.74482e-90
YPEL5	3.81058e-94	-0.690598	0.772	0.841	1.39471e-89
HECA	2.71187e-93	-0.806685	0.677	0.767	9.92572e-89
PLEK	7.75295e-92	-0.424504	0.881	0.926	2.83766e-87
NABP1	1.3862e-91	-0.874901	0.5	0.655	5.07364e-87
ADM	1.80211e-91	-1.65322	0.203	0.376	6.59591e-87
TOMM7	2.92102e-91	0.409657	0.944	0.875	1.06912e-86
ZFAND5	7.3438e-91	-0.680682	0.834	0.86	2.68791e-86
RGS1	4.51037e-90	-3.62727	0.014	0.103	1.65084e-85
NCF2	1.41464e-89	-0.380816	0.942	0.955	5.17774e-85
AKAP13	3.48429e-89	0.334602	0.99	0.975	1.27528e-84
IL1B	5.81575e-89	-1.41688	0.296	0.476	2.12862e-84
YWHAZ	1.39215e-88	-0.512544	0.941	0.954	5.0954e-84
TYROBP	1.92336e-88	-0.239383	0.999	0.999	7.03969e-84
TMEM107	3.47458e-88	-1.00101	0.325	0.506	1.27173e-83
PABPC1	2.49291e-87	-0.353963	0.995	0.99	9.12429e-83
RPL31	2.9247e-87	0.369344	0.953	0.892	1.07047e-82
IER3	2.98534e-87	-1.16956	0.426	0.578	1.09266e-82
ATP5F1E	7.31086e-87	0.249165	1	0.998	2.67585e-82
HCAR2	1.19681e-86	-2.75123	0.028	0.132	4.38044e-82
C22orf34	2.69112e-86	1.53041	0.311	0.13	9.84978e-82
SAT1	4.16781e-86	-0.385481	0.987	0.993	1.52546e-81
MNDA	6.62082e-86	-0.352521	0.992	0.994	2.42329e-81
AL691403.1	3.40156e-85	-0.968459	0.383	0.552	1.245e-80
CSRNP1	4.43933e-84	-1.17414	0.257	0.428	1.62484e-79
HLA-DRB5	5.42072e-84	-0.812379	0.501	0.657	1.98404e-79
GCH1	2.63341e-83	-0.994957	0.49	0.635	9.63854e-79
PSAP	3.41382e-83	-0.26318	0.996	0.995	1.24949e-78
RPS17	4.85688e-83	0.349877	0.962	0.92	1.77767e-78
RPL21	8.91222e-83	0.223562	0.997	0.994	3.26196e-78
ZDHHC20	3.30164e-82	0.573104	0.871	0.761	1.20843e-77
HLA-E	1.40851e-81	-0.350855	0.959	0.968	5.15528e-77
C20orf27	1.19076e-80	-0.871187	0.467	0.605	4.35829e-76
CHMP4B	2.40744e-80	-0.779286	0.559	0.676	8.81146e-76
FGL2	3.59532e-80	-0.409574	0.94	0.964	1.31592e-75
C20orf194	1.01583e-79	0.738344	0.666	0.477	3.71803e-75
PMAIP1	4.30556e-79	-1.2724	0.24	0.401	1.57588e-74
LINC01619	4.70662e-79	0.690778	0.78	0.629	1.72267e-74
LIPA	1.25185e-78	1.02809	0.468	0.276	4.58191e-74
DNAJC15	3.09725e-78	0.622881	0.691	0.509	1.13362e-73
MT-ND4L	8.75637e-78	-0.434691	0.925	0.947	3.20492e-73
CD14	1.95748e-77	0.360838	0.988	0.971	7.16457e-73
ATP6V0C	2.49348e-76	-0.33289	0.944	0.957	9.12637e-72
AC009522.1	2.90805e-76	-1.78796	0.088	0.22	1.06437e-71
MARK3	6.82555e-76	0.562206	0.81	0.675	2.49822e-71
ATP5ME	9.05321e-76	0.420983	0.882	0.766	3.31357e-71
KIF13A	2.44702e-75	0.551371	0.855	0.742	8.95635e-71
DDIT3	3.07759e-75	-1.57594	0.136	0.281	1.12643e-70
VEGFA	6.2286e-75	-1.28788	0.21	0.37	2.27973e-70
MTSS1	6.76878e-75	1.19355	0.514	0.341	2.47744e-70
CASC8	1.41894e-74	4.88	0.109	0.005	5.19346e-70
RRP12	3.02501e-74	-0.676158	0.682	0.786	1.10718e-69
CALHM6	4.94684e-74	-0.979443	0.472	0.604	1.81059e-69
C3AR1	1.66551e-73	0.899351	0.442	0.248	6.09594e-69
RPS9	2.44142e-73	0.206628	0.999	0.997	8.93586e-69
SPAG9	7.45776e-73	-0.690905	0.767	0.808	2.72961e-68
LINC02432	3.1373e-72	-1.43322	0.137	0.283	1.14828e-67
PDE4B	8.79538e-72	-1.08667	0.304	0.465	3.2192e-67
RNPEP	1.05453e-71	0.691497	0.587	0.395	3.85969e-67
ASPH	1.18082e-71	0.887779	0.524	0.341	4.32193e-67
MT-ATP6	1.7296e-70	0.237732	1	0.999	6.33051e-66
HIST1H1D	2.94511e-70	-1.60479	0.233	0.375	1.07794e-65
CDKN1B	2.18425e-69	-0.958271	0.328	0.479	7.99458e-65
P2RY13	3.03471e-69	-0.76414	0.493	0.632	1.11073e-64
SRGN	3.22613e-69	-0.247475	0.999	0.999	1.1808e-64
FCGR2A	2.78308e-68	-0.569675	0.726	0.806	1.01863e-63
AGFG1	5.00278e-68	0.589759	0.856	0.758	1.83107e-63
FRY	6.18288e-68	0.531275	0.843	0.733	2.263e-63
FAU	1.51898e-67	0.192354	0.998	0.997	5.55962e-63
TAGLN2	1.9004e-67	0.573834	0.856	0.767	6.95566e-63
HIPK2	2.46217e-67	0.671497	0.653	0.488	9.01179e-63
H1FX	3.80459e-67	-0.949697	0.702	0.76	1.39252e-62
AC253572.2	4.60299e-67	-0.938955	0.394	0.541	1.68474e-62
SGK1	6.85862e-67	-1.10174	0.342	0.484	2.51032e-62
AC011476.3	6.94033e-67	1.60415	0.212	0.072	2.54023e-62
RAB11FIP1	7.38979e-67	-0.537187	0.881	0.906	2.70474e-62
BID	8.36707e-67	-0.518524	0.737	0.804	3.06243e-62
PPDPF	1.42896e-66	0.576809	0.712	0.557	5.23015e-62
PPIF	2.64102e-66	-1.11821	0.251	0.4	9.66642e-62
PNPLA8	5.12274e-66	-0.735427	0.59	0.683	1.87497e-61
MRPL23	1.47385e-65	0.832372	0.425	0.243	5.39444e-61
RPLP1	1.64851e-65	0.194106	1	0.999	6.03371e-61
TNNT1	1.94232e-65	1.87139	0.21	0.075	7.1091e-61
PTPRJ	6.56709e-65	0.422228	0.95	0.91	2.40362e-60
ME1	6.92526e-65	1.81782	0.205	0.071	2.53472e-60
CYBB	8.2333e-65	-0.304638	0.958	0.968	3.01347e-60
UBE2D3	7.59097e-64	-0.341571	0.953	0.961	2.77837e-59
SLC39A11	1.61144e-63	0.572815	0.754	0.607	5.89802e-59
KANSL1-AS1	2.86221e-63	-1.29412	0.11	0.239	1.0476e-58
PPP1R15B	4.19613e-63	-0.840425	0.391	0.535	1.53583e-58
FDFT1	5.54348e-63	0.968605	0.457	0.287	2.02897e-58
PLAUR	6.56578e-63	-0.506592	0.831	0.891	2.40314e-58
CSF2RA	6.89754e-63	0.646884	0.729	0.593	2.52457e-58
RAP1GAP2	6.97399e-63	0.507332	0.843	0.721	2.55255e-58
WDFY2	7.26978e-63	0.50343	0.861	0.763	2.66081e-58
JMJD1C	9.66757e-63	-0.470281	0.976	0.973	3.53843e-58
CCDC88A	1.89717e-62	0.451094	0.856	0.754	6.94382e-58
PLIN2	2.13552e-62	-0.860712	0.405	0.545	7.81622e-58
GADD45B	3.82944e-62	-0.707038	0.632	0.724	1.40161e-57
ZNF429	7.16969e-62	1.93021	0.173	0.052	2.62418e-57
RPL30	1.17893e-61	0.174635	1	0.998	4.31501e-57
PHACTR1	1.34966e-61	-1.32452	0.182	0.319	4.93988e-57
HLA-C	1.49386e-61	-0.250326	0.998	0.998	5.46766e-57
KCNQ1	2.82102e-61	0.588784	0.704	0.549	1.03252e-56
SCO2	3.6615e-61	-0.795696	0.376	0.519	1.34015e-56
RPS20	4.91583e-61	0.308822	0.953	0.911	1.79924e-56
MIR646HG	7.4989e-61	-1.06385	0.198	0.345	2.74467e-56
LYN	1.00844e-60	-0.301307	0.992	0.993	3.69099e-56
NME4	2.7681e-60	1.67328	0.183	0.058	1.01315e-55
ACSL1	4.32936e-60	-0.28273	0.889	0.944	1.58459e-55
AC007952.4	4.95544e-60	-0.378883	0.776	0.862	1.81374e-55
ARPC3	8.48843e-60	-0.239535	0.991	0.994	3.10685e-55
PVT1	8.66483e-60	0.899762	0.43	0.264	3.17141e-55
S100A4	9.06194e-60	0.163672	1	0.999	3.31676e-55
IGSF6	3.15877e-59	-0.425865	0.839	0.875	1.15614e-54
LRRK2	7.40157e-59	-0.487404	0.798	0.864	2.70905e-54
MARCKS	1.06053e-58	-0.787492	0.406	0.551	3.88163e-54
HMGN2	2.47243e-58	-0.481361	0.734	0.796	9.04934e-54
C9orf72	2.99035e-58	-0.447147	0.83	0.865	1.0945e-53
TRIB1	6.8841e-58	-1.10389	0.305	0.438	2.51965e-53
LGALS3	1.66699e-57	-0.334459	0.902	0.927	6.10134e-53
SSH2	1.72761e-57	0.311265	0.98	0.949	6.32322e-53
LINC00877	2.76754e-57	-0.817698	0.45	0.575	1.01295e-52
RPS10	3.20969e-57	0.37321	0.899	0.842	1.17478e-52
FAM107B	3.5647e-57	-0.608539	0.674	0.764	1.30472e-52
ARIH1	5.53582e-57	-0.496517	0.895	0.904	2.02617e-52
LPAR1	1.90307e-56	-0.844548	0.264	0.415	6.96543e-52
ZBTB16	2.12286e-56	1.15118	0.298	0.15	7.76989e-52
DDX3X	3.4759e-56	-0.43895	0.815	0.86	1.27221e-51
MYLIP	4.72518e-56	-0.822733	0.417	0.546	1.72946e-51
PAN3	8.61156e-56	0.372898	0.915	0.844	3.15192e-51
PTX3	9.32744e-56	-2.16039	0.083	0.189	3.41394e-51
RPL13A	1.25453e-55	0.250308	0.99	0.977	4.59172e-51
TENM4	1.77385e-55	-2.05001	0.034	0.116	6.49248e-51
SBDS	1.90566e-55	-1.0067	0.257	0.391	6.9749e-51
MAML2	1.91752e-55	0.500489	0.873	0.781	7.01831e-51
TNFAIP6	2.00866e-55	-1.54821	0.09	0.201	7.35188e-51
ZNF609	3.1127e-55	0.47066	0.818	0.701	1.13928e-50
SLC2A3	4.35975e-55	0.702148	0.771	0.657	1.59571e-50
TSC22D2	4.51194e-55	-0.782313	0.514	0.611	1.65142e-50
NR4A3	8.52115e-55	-1.70021	0.131	0.248	3.11883e-50
RPL11	1.82431e-54	0.166245	1	0.998	6.67717e-50
OLR1	2.63269e-54	-1.51666	0.078	0.182	9.6359e-50
SRGAP1	2.71514e-54	2.09595	0.148	0.042	9.93767e-50
PPM1L	3.10965e-54	0.705371	0.595	0.449	1.13816e-49
SQSTM1	3.71633e-54	-0.528615	0.791	0.828	1.36021e-49
SMCO4	4.63504e-54	-0.644065	0.533	0.632	1.69647e-49
CLU	4.95699e-54	1.56627	0.285	0.152	1.81431e-49
RPL18A	6.99022e-54	0.208376	0.998	0.99	2.55849e-49
HPCAL1	9.16642e-54	0.541581	0.69	0.539	3.355e-49
HSPA5	9.71695e-54	-0.999295	0.667	0.716	3.5565e-49
NBPF14	1.04682e-53	-0.936541	0.27	0.404	3.83148e-49
TYMP	1.32982e-53	-0.293415	0.98	0.976	4.86726e-49
MAPKAPK2	1.3836e-53	-0.826731	0.489	0.578	5.0641e-49
HNRNPA2B1	3.25401e-53	-0.285464	0.959	0.969	1.191e-48
LINC00486	3.80816e-53	0.562028	0.593	0.423	1.39382e-48
MEF2C	4.19575e-53	0.486972	0.817	0.707	1.53569e-48
XIST	9.59461e-53	-0.38873	0.598	0.769	3.51172e-48
ACTR3	1.12171e-52	-0.336434	0.916	0.927	4.10557e-48
DMXL2	1.12366e-52	-0.351072	0.914	0.945	4.11272e-48
ANXA5	3.16426e-52	-0.309118	0.903	0.917	1.15815e-47
UBR2	3.29315e-52	0.432817	0.778	0.642	1.20533e-47
MT-ND4	4.28397e-52	0.19921	1	1	1.56797e-47
SLC9A1	4.80933e-52	-1.05343	0.243	0.374	1.76026e-47
HSD11B1-AS1	1.62188e-51	-1.91606	0.035	0.113	5.93624e-47
SRPK2	2.15098e-51	0.381584	0.905	0.833	7.87282e-47
ZBTB10	2.65126e-51	-1.37238	0.15	0.269	9.70388e-47
SERF2	4.58772e-51	0.19389	0.998	0.997	1.67915e-46
CNPY3	1.23909e-50	-0.367855	0.847	0.88	4.53519e-46
LSP1	1.2939e-50	-0.31491	0.847	0.91	4.73579e-46
HEATR5B	1.64651e-50	0.795786	0.448	0.295	6.0264e-46
RPS27A	2.76865e-50	0.16794	0.999	0.997	1.01335e-45
CNBP	3.11181e-50	-0.374453	0.824	0.866	1.13895e-45
STIM1	3.8391e-50	0.445468	0.786	0.654	1.40515e-45
TMTC2	3.93924e-50	0.541805	0.798	0.692	1.4418e-45
RPL12	5.34384e-50	0.197609	0.995	0.988	1.9559e-45
ZNF267	6.70997e-50	-0.869498	0.335	0.455	2.45592e-45
TRAF3	8.89419e-50	-0.536227	0.638	0.727	3.25536e-45
IFRD1	8.92424e-50	-0.676885	0.556	0.652	3.26636e-45
GPCPD1	1.02711e-49	-0.469749	0.934	0.939	3.75932e-45
USP15	1.07588e-49	0.247946	0.985	0.966	3.93785e-45
TOP1	1.49554e-49	-0.411796	0.877	0.893	5.47384e-45
CD9	1.5822e-49	1.90999	0.161	0.056	5.791e-45
RPS13	3.25361e-49	0.171912	0.998	0.993	1.19085e-44
ATP5MG	4.48464e-49	0.237296	0.975	0.948	1.64142e-44
ARPIN	5.30992e-49	-1.42869	0.07	0.166	1.94348e-44
FCAR	6.47591e-49	-0.845727	0.485	0.583	2.37025e-44
A1BG	1.07909e-48	0.780542	0.371	0.22	3.94957e-44
DIAPH1	2.09439e-48	0.410154	0.87	0.77	7.66569e-44
IL1R2	2.68087e-48	2.16334	0.138	0.041	9.81224e-44
RPL23A	3.04577e-48	0.213526	0.989	0.981	1.11478e-43
FOXN3	5.4574e-48	0.371615	0.922	0.855	1.99746e-43
NDUFA1	5.50453e-48	0.321678	0.877	0.776	2.01471e-43
RHOQ	6.33869e-48	-0.500709	0.694	0.752	2.32002e-43
PIK3CB	8.27018e-48	0.511777	0.713	0.577	3.02697e-43
AC073332.1	1.0998e-47	-1.28528	0.136	0.25	4.02537e-43
RAB5IF	1.11297e-47	-0.348625	0.862	0.896	4.0736e-43
CXCL2	1.39862e-47	-2.5514	0.036	0.11	5.11909e-43
FBXW8	1.61986e-47	1.53255	0.172	0.065	5.92883e-43
ATRN	1.71367e-47	0.677188	0.49	0.339	6.27219e-43
DGKD	2.1731e-47	0.529087	0.651	0.496	7.95376e-43
RIN2	2.59733e-47	0.5325	0.721	0.583	9.50648e-43
SLC11A1	4.28867e-47	0.339633	0.919	0.85	1.5697e-42
EEF1D	4.56815e-47	-0.230221	0.974	0.972	1.67199e-42
PET100	5.39182e-47	0.39047	0.776	0.634	1.97346e-42
AC005050.3	5.52772e-47	-1.5782	0.076	0.17	2.0232e-42
BTG2	5.94864e-47	-0.852672	0.538	0.603	2.17726e-42
GABARAP	8.18949e-47	-0.202614	0.989	0.988	2.99743e-42
IRF2BP2	8.51502e-47	-0.60867	0.552	0.635	3.11658e-42
RAB7A	9.51007e-47	-0.46822	0.886	0.891	3.48078e-42
AIF1	1.35141e-46	-0.252803	0.998	0.998	4.94628e-42
RELT	1.54757e-46	-0.588563	0.591	0.665	5.66425e-42
L3MBTL4	1.59991e-46	1.46372	0.202	0.089	5.85582e-42
COPS9	2.89337e-46	0.403555	0.773	0.667	1.059e-41
ATP5MD	3.58869e-46	0.335479	0.82	0.69	1.3135e-41
DENND4C	3.71469e-46	0.629344	0.504	0.355	1.35962e-41
TKT	4.18092e-46	-0.230032	0.983	0.981	1.53026e-41
ABTB1	4.68405e-46	-0.637197	0.441	0.567	1.71441e-41
HTRA1	6.10461e-46	1.76807	0.144	0.048	2.23435e-41
IRF1	6.67747e-46	-0.673876	0.598	0.67	2.44402e-41
TMA7	7.42949e-46	0.214565	0.97	0.92	2.71927e-41
EML4	9.95404e-46	-0.68691	0.518	0.614	3.64328e-41
MAP4	1.00266e-45	0.634846	0.576	0.435	3.66985e-41
COX6B1	1.67694e-45	0.262334	0.943	0.885	6.13776e-41
ST6GALNAC3	1.93768e-45	0.603224	0.635	0.498	7.09211e-41
VAMP5	3.41545e-45	-0.583904	0.586	0.676	1.25009e-40
MGST3	5.00796e-45	0.470006	0.665	0.528	1.83296e-40
GAS7	5.03992e-45	0.383448	0.92	0.866	1.84466e-40
EIF4G3	6.39601e-45	0.398035	0.857	0.772	2.341e-40
GNAQ	1.6495e-44	0.247493	0.976	0.951	6.03732e-40
TUBB6	1.70429e-44	0.97998	0.301	0.17	6.23789e-40
DAAM1	2.39757e-44	1.13497	0.287	0.161	8.77536e-40
NAGK	2.46349e-44	-0.492761	0.719	0.77	9.01663e-40
PLCG2	3.21507e-44	0.463508	0.803	0.715	1.17675e-39
FRMD4B	4.32422e-44	0.469151	0.733	0.615	1.58271e-39
GRB10	6.27328e-44	1.18307	0.207	0.093	2.29608e-39
NOP10	6.92277e-44	0.342157	0.86	0.769	2.5338e-39
PPT1	1.48604e-43	-0.385337	0.748	0.801	5.43907e-39
XKR6	1.57131e-43	1.32651	0.172	0.068	5.75114e-39
SKP1	2.48321e-43	-0.394792	0.82	0.842	9.08878e-39
TTC39C	3.54829e-43	0.63792	0.503	0.356	1.29871e-38
CUX1	4.11225e-43	0.286883	0.964	0.929	1.50512e-38
CACNA2D3	4.35188e-43	-0.904417	0.201	0.319	1.59283e-38
NCOA3	5.44221e-43	0.39038	0.839	0.738	1.9919e-38
SERP1	5.56189e-43	-0.241677	0.955	0.963	2.03571e-38
TNFAIP2	6.95551e-43	-0.479435	0.71	0.757	2.54579e-38
NRGN	8.75655e-43	0.539861	0.632	0.49	3.20498e-38
CD55	1.59761e-42	-0.243244	0.907	0.93	5.84741e-38
DENND5A	2.63004e-42	-0.414134	0.806	0.829	9.6262e-38
ATP5MF	2.93411e-42	0.317472	0.834	0.731	1.07391e-37
TOM1	3.63938e-42	-0.429477	0.745	0.794	1.33205e-37
RPS11	4.02685e-42	0.190312	0.991	0.974	1.47387e-37
ZFP36L1	4.65598e-42	-0.480779	0.782	0.83	1.70414e-37
H3F3A	6.21344e-42	-0.187311	0.999	0.999	2.27418e-37
STAT1	6.63321e-42	-0.808923	0.379	0.489	2.42782e-37
TP53BP2	9.07389e-42	-0.669942	0.492	0.577	3.32113e-37
NUMB	9.55885e-42	0.246054	0.976	0.938	3.49863e-37
NAV1	1.0412e-41	1.81655	0.144	0.052	3.81091e-37
ARID4B	1.13265e-41	-0.421622	0.877	0.891	4.1456e-37
VCL	1.29506e-41	0.521408	0.684	0.562	4.74006e-37
TANK	1.34951e-41	-0.469514	0.783	0.806	4.93933e-37
TACC1	2.00066e-41	-0.526826	0.72	0.759	7.32262e-37
ZNF708	2.28014e-41	1.15274	0.207	0.098	8.34555e-37
ARHGAP24	2.29225e-41	0.392242	0.876	0.826	8.38987e-37
RPL23	2.63469e-41	0.195131	0.983	0.962	9.64323e-37
IGHA1	3.48242e-41	1.23863	0.178	0.075	1.2746e-36
PDCD4	3.9023e-41	-0.516808	0.59	0.67	1.42828e-36
JMY	6.00387e-41	-1.32218	0.174	0.279	2.19748e-36
JDP2	6.61533e-41	0.667471	0.683	0.57	2.42128e-36
RNGTT	8.24901e-41	0.512063	0.608	0.468	3.01922e-36
HLA-DQA2	8.5886e-41	0.887389	0.252	0.129	3.14351e-36
ATP8B4	9.40129e-41	0.628508	0.525	0.384	3.44097e-36
AKIRIN2	1.15579e-40	-0.548362	0.656	0.71	4.23032e-36
NR4A2	1.24518e-40	-0.696458	0.563	0.629	4.55749e-36
CTSB	1.50669e-40	0.339197	0.921	0.864	5.51462e-36
RABGAP1L	3.27826e-40	0.353678	0.89	0.823	1.19988e-35
ELL2	3.31362e-40	-0.769646	0.415	0.512	1.21282e-35
OST4	3.77488e-40	0.264595	0.921	0.858	1.38164e-35
DYM	3.94793e-40	0.393188	0.731	0.6	1.44498e-35
MARCH1	4.22041e-40	0.278658	0.947	0.897	1.54471e-35
ANPEP	4.38556e-40	-0.38677	0.574	0.699	1.60516e-35
EVI2B	4.65187e-40	-0.246454	0.953	0.954	1.70263e-35
TTC17	4.67726e-40	0.475926	0.671	0.543	1.71192e-35
EYA3	4.90024e-40	0.637899	0.436	0.296	1.79354e-35
BCLAF1	5.73351e-40	-0.529093	0.621	0.683	2.09852e-35
EVI2A	6.00629e-40	-0.423034	0.725	0.774	2.19836e-35
BICD1	7.80186e-40	1.89638	0.144	0.054	2.85556e-35
RPSA	1.21832e-39	0.272927	0.946	0.885	4.45918e-35
SGMS2	1.22495e-39	0.604285	0.577	0.441	4.48343e-35
RNF138	1.38578e-39	-0.570889	0.566	0.653	5.07208e-35
KDM6A	2.36061e-39	-0.399835	0.853	0.873	8.64005e-35
CHD1	2.90099e-39	-0.45829	0.767	0.787	1.06179e-34
IGLC1	3.29333e-39	1.69059	0.1	0.025	1.20539e-34
ASGR1	3.99763e-39	-0.374427	0.706	0.787	1.46317e-34
HLA-A	4.40187e-39	-0.181075	0.996	0.994	1.61113e-34
C4orf48	5.44907e-39	0.341039	0.806	0.692	1.99441e-34
CLEC2B	5.96873e-39	-0.534845	0.559	0.639	2.18462e-34
MIF	6.31505e-39	0.371651	0.793	0.685	2.31137e-34
RASGEF1B	7.23443e-39	-0.611344	0.423	0.527	2.64788e-34
C12orf57	7.81136e-39	-0.841156	0.403	0.498	2.85904e-34
KDM4B	8.28371e-39	0.44445	0.647	0.506	3.03192e-34
FOLR3	8.43606e-39	0.63763	0.364	0.226	3.08768e-34
CAPNS1	1.05041e-38	0.338258	0.826	0.718	3.84461e-34
CSF2RB	1.15565e-38	-0.837394	0.278	0.39	4.22979e-34
RNF24	1.31292e-38	0.45179	0.747	0.636	4.80541e-34
REL	1.95157e-38	-0.419282	0.731	0.782	7.14293e-34
B4GALT1	2.8326e-38	-0.405762	0.746	0.797	1.03676e-33
CX3CR1	3.50904e-38	-0.616208	0.43	0.539	1.28435e-33
NAA38	3.57424e-38	0.419367	0.681	0.55	1.30821e-33
YTHDF3	3.68002e-38	-0.561728	0.593	0.647	1.34693e-33
RAB32	4.26382e-38	-0.359585	0.786	0.831	1.5606e-33
UQCR11	5.71329e-38	0.248193	0.941	0.882	2.09112e-33
ETF1	7.14713e-38	-0.462586	0.662	0.72	2.61592e-33
UBE2E1	7.33702e-38	-0.490063	0.671	0.729	2.68542e-33
AL450992.3	1.05065e-37	-1.24014	0.145	0.247	3.8455e-33
SRGAP2B	1.27421e-37	0.584649	0.439	0.304	4.66375e-33
VIM-AS1	1.53452e-37	-0.791542	0.281	0.393	5.61651e-33
CD93	1.89314e-37	-0.465312	0.678	0.75	6.92907e-33
UBL5	1.99908e-37	0.215849	0.93	0.845	7.31683e-33
IFIH1	2.20715e-37	-0.839372	0.208	0.318	8.07839e-33
ANXA2	2.21716e-37	0.256303	0.976	0.952	8.11501e-33
SBF2	2.39307e-37	0.269911	0.937	0.89	8.75886e-33
AKT3	2.79278e-37	0.946949	0.318	0.2	1.02219e-32
SRGAP2	4.92599e-37	0.431904	0.671	0.54	1.80296e-32
NACC2	5.53142e-37	0.446478	0.644	0.506	2.02456e-32
S100A12	5.56087e-37	0.483898	0.97	0.957	2.03534e-32
SNHG32	5.68539e-37	0.621416	0.468	0.338	2.08091e-32
CD164	5.91671e-37	-0.373	0.758	0.802	2.16557e-32
TEX2	6.6393e-37	0.971021	0.247	0.134	2.43005e-32
NXT1	8.48963e-37	-0.997706	0.198	0.302	3.10729e-32
KDM6B	1.1623e-36	-0.548397	0.487	0.575	4.25413e-32
SAMHD1	1.33432e-36	0.223534	0.972	0.941	4.88373e-32
AFF1	1.56652e-36	0.478612	0.695	0.584	5.73361e-32
RPS16	2.49919e-36	0.179726	0.993	0.981	9.1473e-32
LMNA	2.66034e-36	1.02417	0.236	0.129	9.7371e-32
ICAM3	4.34976e-36	-0.379603	0.742	0.783	1.59205e-31
DPYD-AS1	5.86974e-36	0.758211	0.277	0.158	2.14838e-31
UBA52	6.04286e-36	0.127646	0.998	0.996	2.21175e-31
VMP1	6.41058e-36	0.240784	0.989	0.983	2.34634e-31
HSPA6	7.88741e-36	-0.974812	0.194	0.298	2.88687e-31
RFX7	8.1905e-36	0.670981	0.421	0.292	2.99781e-31
HK2	8.70484e-36	-0.709758	0.442	0.534	3.18606e-31
TAX1BP1	1.1149e-35	-0.362052	0.784	0.819	4.08064e-31
NFKB2	1.31767e-35	-0.777541	0.268	0.376	4.82282e-31
MZT2B	1.42533e-35	0.39632	0.679	0.551	5.21686e-31
TBC1D7	1.48113e-35	-1.10165	0.128	0.223	5.4211e-31
SLC36A1	1.94814e-35	0.763773	0.331	0.208	7.13038e-31
SQLE	2.22606e-35	1.2214	0.179	0.083	8.14761e-31
NAAA	2.50062e-35	-0.454564	0.635	0.702	9.15252e-31
FAM126A	2.74481e-35	0.682611	0.42	0.294	1.00463e-30
HIST1H1B	3.22066e-35	-1.4916	0.07	0.148	1.1788e-30
GLRX	3.72636e-35	-0.286751	0.888	0.9	1.36389e-30
CLK1	3.86905e-35	-0.534482	0.567	0.64	1.41611e-30
ATXN2	4.18193e-35	0.425179	0.664	0.54	1.53063e-30
LCP1	4.29529e-35	-0.175666	0.992	0.987	1.57212e-30
SRRM2	4.40645e-35	-0.35867	0.82	0.837	1.6128e-30
ARID1B	5.02161e-35	0.31106	0.876	0.803	1.83796e-30
SEPTIN11	5.06395e-35	1.21884	0.166	0.075	1.85345e-30
ATG3	6.72236e-35	-0.427825	0.694	0.741	2.46045e-30
POLR2L	7.93438e-35	0.284974	0.825	0.717	2.90406e-30
STEAP4	1.17396e-34	-0.893232	0.177	0.28	4.29682e-30
CRISPLD2	1.21235e-34	0.619771	0.471	0.342	4.43732e-30
HLA-DMB	1.25523e-34	-0.538721	0.509	0.598	4.59426e-30
MIR3945HG	1.41811e-34	-1.20949	0.085	0.168	5.19042e-30
ATP5MPL	1.53186e-34	0.224504	0.938	0.883	5.60676e-30
LCP2	1.94117e-34	-0.481682	0.646	0.701	7.10488e-30
SLIRP	2.8206e-34	0.390209	0.571	0.426	1.03237e-29
ITFG1	2.93044e-34	0.355878	0.767	0.665	1.07257e-29
RPL26	3.09831e-34	0.12744	0.999	0.998	1.13401e-29
ITGA1	4.00052e-34	1.69526	0.107	0.034	1.46423e-29
JAZF1	5.45328e-34	0.344115	0.833	0.74	1.99596e-29
SS18L1	5.56022e-34	-1.01618	0.195	0.292	2.03509e-29
UQCRB	5.69492e-34	0.210295	0.957	0.919	2.0844e-29
FYN	6.79851e-34	0.295414	0.904	0.829	2.48832e-29
GPSM3	1.19458e-33	-0.273375	0.875	0.904	4.37229e-29
ARNT	1.21889e-33	0.504765	0.489	0.355	4.46126e-29
BTAF1	1.48189e-33	-0.61384	0.597	0.65	5.42387e-29
ULK4	3.87054e-33	0.730604	0.331	0.216	1.41666e-28
NDUFA3	4.75458e-33	0.346444	0.662	0.52	1.74022e-28
FOXN2	4.98168e-33	0.438409	0.644	0.523	1.82334e-28
RPS6KC1	9.95103e-33	0.442319	0.666	0.556	3.64218e-28
AC007032.1	1.12677e-32	-1.26115	0.084	0.163	4.12408e-28
SLC25A6	1.57405e-32	0.219282	0.946	0.898	5.76117e-28
EIF5	1.58823e-32	-0.380814	0.786	0.818	5.81308e-28
ELL	1.76606e-32	-0.619028	0.451	0.531	6.46396e-28
AKAP10	1.79446e-32	0.424703	0.604	0.472	6.56789e-28
GNAS	1.96273e-32	-0.262849	0.952	0.951	7.1838e-28
MERTK	2.14556e-32	1.19834	0.211	0.113	7.85296e-28
AC044849.1	2.34155e-32	-1.0534	0.111	0.198	8.57031e-28
FCN1	2.61386e-32	-0.135574	0.999	0.999	9.56699e-28
RIT1	2.70493e-32	-0.595126	0.422	0.512	9.90033e-28
ANKH	3.21153e-32	1.65167	0.133	0.055	1.17545e-27
PHACTR2	3.291e-32	0.402655	0.78	0.692	1.20454e-27
STK39	3.4049e-32	0.497491	0.477	0.342	1.24623e-27
PNN	3.44811e-32	-0.595415	0.535	0.594	1.26204e-27
TTC7A	5.26948e-32	0.380984	0.771	0.671	1.92868e-27
HDAC4	5.57456e-32	0.362628	0.779	0.674	2.04035e-27
BTBD11	6.21419e-32	0.941377	0.244	0.141	2.27445e-27
UQCRQ	9.24587e-32	0.323384	0.753	0.646	3.38408e-27
APOBEC3A	9.33093e-32	-0.362786	0.522	0.626	3.41521e-27
ATP6V0D1	9.68868e-32	-0.286391	0.817	0.84	3.54615e-27
STRN3	1.07627e-31	0.433012	0.627	0.506	3.93924e-27
FCER1G	1.35812e-31	0.195384	0.991	0.988	4.97085e-27
RPS6KA2	1.42568e-31	0.861928	0.272	0.166	5.21811e-27
AL138720.1	1.81276e-31	-0.667584	0.264	0.371	6.63489e-27
SNRPD2	1.86557e-31	0.399395	0.645	0.528	6.82816e-27
PHYKPL	2.21407e-31	0.549998	0.497	0.377	8.1037e-27
BIN1	2.32533e-31	1.27101	0.152	0.069	8.51094e-27
FAM133B	2.46771e-31	0.475611	0.526	0.396	9.03205e-27
RELB	2.51227e-31	-0.528322	0.522	0.595	9.19517e-27
PPP2CA	4.10107e-31	-0.420191	0.66	0.708	1.50103e-26
AC040970.1	5.14185e-31	-1.02169	0.126	0.213	1.88197e-26
LUCAT1	5.71061e-31	-0.902353	0.339	0.435	2.09014e-26
SFPQ	5.95325e-31	-0.39718	0.742	0.767	2.17895e-26
MAP3K2	6.40953e-31	-0.39043	0.847	0.853	2.34595e-26
KLF2	6.52984e-31	0.346497	0.882	0.838	2.38999e-26
ALDH1A2	6.99953e-31	-0.821777	0.142	0.236	2.5619e-26
EZH2	7.20718e-31	-0.973353	0.323	0.408	2.6379e-26
RPL3	7.33099e-31	0.190595	0.985	0.962	2.68321e-26
RPS3A	7.91109e-31	-0.131188	0.999	0.996	2.89554e-26
RASA2	9.01404e-31	0.435585	0.641	0.522	3.29923e-26
CARS2	1.22952e-30	-0.450281	0.574	0.648	4.50018e-26
GALNT3	1.38163e-30	-0.976723	0.188	0.281	5.05689e-26
DOCK5	1.45124e-30	0.275372	0.898	0.831	5.31169e-26
NFKBIE	1.58813e-30	-0.913508	0.192	0.287	5.8127e-26
TET3	1.73711e-30	0.373561	0.774	0.685	6.35801e-26
VAV3	1.96262e-30	0.350259	0.772	0.671	7.1834e-26
RUSC2	2.7656e-30	0.67307	0.357	0.243	1.01224e-25
FADS1	3.0434e-30	0.881919	0.265	0.163	1.11392e-25
TRAF1	3.31078e-30	-1.34979	0.062	0.131	1.21178e-25
PDIA3	3.59403e-30	-0.342434	0.781	0.819	1.31545e-25
RPL10A	3.99173e-30	0.206322	0.971	0.94	1.46101e-25
EMP1	4.45116e-30	1.54162	0.102	0.035	1.62917e-25
PICALM	5.23263e-30	0.177485	0.989	0.98	1.91519e-25
CLEC4A	5.99064e-30	-0.455154	0.527	0.604	2.19263e-25
NFATC3	6.17559e-30	0.437374	0.607	0.493	2.26033e-25
RXRA	6.76961e-30	0.344387	0.77	0.666	2.47774e-25
ARPC2	7.30185e-30	-0.159191	0.988	0.986	2.67255e-25
ELOB	8.42878e-30	0.201889	0.967	0.936	3.08502e-25
BTBD19	8.48918e-30	-0.975278	0.138	0.226	3.10712e-25
CYLD	9.72499e-30	-0.577206	0.452	0.535	3.55944e-25
SDCBP	1.12763e-29	-0.23061	0.932	0.935	4.12724e-25
GAPT	1.13351e-29	-0.629035	0.35	0.446	4.14874e-25
BASP1	1.14531e-29	-0.467504	0.476	0.576	4.19196e-25
CLIP4	1.29841e-29	0.54031	0.483	0.363	4.75231e-25
TAGAP	1.43213e-29	-0.582184	0.395	0.483	5.24174e-25
RASA1	1.7199e-29	0.424064	0.564	0.437	6.295e-25
LAMTOR4	1.88007e-29	-0.212013	0.946	0.954	6.88125e-25
CPVL	2.37212e-29	-0.266122	0.882	0.904	8.6822e-25
PDSS1	2.37323e-29	1.0318	0.181	0.093	8.68626e-25
AC114760.2	2.49028e-29	1.11922	0.142	0.063	9.11468e-25
DPYSL2	2.57926e-29	0.357601	0.722	0.612	9.44034e-25
CPPED1	2.6011e-29	0.26153	0.946	0.903	9.52029e-25
BIRC3	2.96422e-29	-0.911755	0.135	0.222	1.08494e-24
IL6ST	3.11564e-29	-0.503065	0.458	0.546	1.14035e-24
ADK	3.4679e-29	-0.436066	0.7	0.742	1.26929e-24
HELZ	3.67693e-29	0.278201	0.838	0.748	1.34579e-24
SNX9	3.95279e-29	-0.742689	0.376	0.459	1.44676e-24
CD48	4.38626e-29	-0.245266	0.888	0.896	1.60542e-24
FCHSD2	4.4694e-29	0.386553	0.817	0.761	1.63584e-24
COMMD6	5.27079e-29	0.225483	0.912	0.852	1.92916e-24
MACF1	5.82739e-29	0.317844	0.802	0.715	2.13288e-24
GNAI2	6.43015e-29	-0.176544	0.978	0.972	2.3535e-24
AC245014.3	6.55171e-29	-0.848984	0.212	0.305	2.39799e-24
ZSWIM6	6.85895e-29	0.244287	0.979	0.967	2.51044e-24
AQP9	7.1945e-29	-0.638438	0.477	0.564	2.63326e-24
MYO1E	7.28005e-29	0.607152	0.387	0.274	2.66457e-24
PLEC	8.56157e-29	0.372086	0.645	0.526	3.13362e-24
ABHD5	8.58748e-29	-0.667626	0.475	0.558	3.1431e-24
SETD5	9.40272e-29	0.40841	0.579	0.455	3.44149e-24
MAP3K1	9.47465e-29	0.25624	0.924	0.877	3.46782e-24
TMEM256	1.02972e-28	0.430136	0.488	0.359	3.76889e-24
RAB1A	1.04531e-28	-0.301076	0.858	0.87	3.82593e-24
AC008569.1	1.15804e-28	0.928695	0.193	0.103	4.23854e-24
CLIC4	1.20328e-28	-0.761194	0.51	0.571	4.40413e-24
AVL9	1.21533e-28	0.385312	0.614	0.495	4.44825e-24
PADI2	1.30422e-28	-0.816172	0.14	0.228	4.77358e-24
RSU1	1.6161e-28	0.492008	0.512	0.397	5.91507e-24
NDUFB1	1.71077e-28	0.241145	0.859	0.766	6.26159e-24
SEC61G	1.74331e-28	0.302887	0.719	0.618	6.38067e-24
SLC22A16	1.78297e-28	1.45401	0.1	0.035	6.52584e-24
FOXP1	1.93296e-28	0.223748	0.977	0.963	7.07482e-24
BNIP3L	2.37233e-28	-0.369321	0.762	0.789	8.68297e-24
ARHGAP26-AS1	2.64644e-28	1.02662	0.142	0.064	9.68622e-24
DUSP5	2.7312e-28	-1.17997	0.077	0.148	9.99646e-24
DLG1	2.83304e-28	0.411499	0.587	0.458	1.03692e-23
ARHGAP22	2.88263e-28	0.998791	0.182	0.096	1.05507e-23
TRIO	3.31694e-28	0.359332	0.714	0.612	1.21403e-23
IFI27L2	3.37766e-28	0.373333	0.59	0.464	1.23626e-23
SYNE1	3.69094e-28	-0.74369	0.308	0.401	1.35092e-23
FRYL	3.82512e-28	0.300337	0.74	0.632	1.40003e-23
ATXN1	5.10465e-28	0.272481	0.885	0.827	1.86835e-23
SMPDL3A	5.40893e-28	-1.02834	0.107	0.186	1.97972e-23
CSNK1G1	5.52384e-28	0.447255	0.561	0.445	2.02178e-23
MYO1F	5.53501e-28	0.193099	0.984	0.968	2.02587e-23
CELF2	5.73354e-28	0.206869	0.978	0.955	2.09853e-23
GAS2L3	6.04204e-28	-1.25369	0.084	0.156	2.21145e-23
ARL5B	6.8144e-28	-0.876364	0.192	0.28	2.49414e-23
EEF1G	7.19619e-28	0.188576	0.971	0.944	2.63388e-23
CBL	7.2994e-28	0.328101	0.741	0.641	2.67165e-23
SIK3	7.86438e-28	-0.229194	0.968	0.968	2.87844e-23
TCF12	8.90866e-28	0.282979	0.873	0.807	3.26066e-23
ERC1	8.98849e-28	0.297364	0.833	0.75	3.28988e-23
AL360012.1	8.99814e-28	-0.699212	0.219	0.315	3.29341e-23
TRA2A	9.87701e-28	-0.449524	0.698	0.727	3.61508e-23
ACACA	1.40965e-27	0.752411	0.277	0.176	5.15947e-23
UBE3C	1.41391e-27	0.403452	0.591	0.47	5.17504e-23
ZFHX3	1.51816e-27	0.367372	0.739	0.647	5.55661e-23
C2orf74	1.67628e-27	1.24619	0.11	0.043	6.13536e-23
FAM20A	1.71302e-27	1.14118	0.206	0.119	6.26983e-23
FAM117B	1.82565e-27	0.542812	0.438	0.326	6.68204e-23
RABGAP1	2.10408e-27	0.403806	0.549	0.43	7.70116e-23
C5AR1	2.21913e-27	0.440958	0.769	0.69	8.12224e-23
KPNA1	2.37337e-27	0.424405	0.535	0.415	8.68676e-23
CD68	2.82442e-27	-0.215693	0.925	0.931	1.03377e-22
CLEC7A	3.85867e-27	-0.274374	0.888	0.906	1.41231e-22
CD40	4.58682e-27	-1.13755	0.068	0.134	1.67882e-22
SLC45A4	6.05836e-27	-0.797743	0.229	0.319	2.21742e-22
MYO9A	6.97156e-27	0.565369	0.391	0.279	2.55166e-22
PRELID1	7.08228e-27	-0.242556	0.907	0.919	2.59218e-22
SPRED2	7.3772e-27	-1.05797	0.156	0.237	2.70013e-22
CRTC1	8.21612e-27	0.633628	0.322	0.217	3.00718e-22
SLC30A1	1.00277e-26	-0.971191	0.17	0.254	3.67025e-22
EMP3	1.04465e-26	0.242661	0.985	0.978	3.82354e-22
PSEN1	1.0691e-26	0.269467	0.805	0.707	3.913e-22
ANXA4	1.20774e-26	0.460207	0.533	0.419	4.42046e-22
NUTM2A-AS1	1.26599e-26	0.49765	0.397	0.281	4.63366e-22
PTPRA	1.29725e-26	0.327774	0.667	0.548	4.74808e-22
RC3H1	1.34346e-26	0.328819	0.743	0.643	4.91721e-22
SERPINB2	1.398e-26	-1.7015	0.085	0.152	5.11683e-22
YBEY	1.81006e-26	1.02863	0.142	0.067	6.62499e-22
CD300LF	1.87918e-26	-0.4993	0.381	0.478	6.87797e-22
HSP90AB1	1.94181e-26	-0.389571	0.715	0.738	7.1072e-22
CDYL2	2.08134e-26	0.669603	0.299	0.198	7.61792e-22
CSTB	2.08361e-26	0.236709	0.896	0.827	7.62621e-22
RIN3	2.26058e-26	0.288239	0.894	0.833	8.27397e-22
CXorf21	2.40027e-26	-0.742242	0.303	0.389	8.78523e-22
KDM4C	2.47522e-26	0.324859	0.754	0.656	9.05956e-22
AAK1	2.4894e-26	0.351486	0.703	0.601	9.11145e-22
BST1	2.56857e-26	-0.410131	0.659	0.709	9.40124e-22
FBXW11	2.83062e-26	0.362923	0.598	0.478	1.03604e-21
RASSF5	3.25535e-26	-0.509028	0.449	0.528	1.19149e-21
CDKAL1	3.27546e-26	0.38263	0.609	0.491	1.19885e-21
PHC2	3.33443e-26	0.385163	0.6	0.488	1.22043e-21
CYBA	3.60269e-26	-0.133747	1	0.999	1.31862e-21
NF1	3.79254e-26	0.376008	0.607	0.499	1.38811e-21
MYO1G	4.03003e-26	0.322486	0.755	0.649	1.47503e-21
BAZ2B	4.31838e-26	0.265873	0.909	0.853	1.58057e-21
DGKH	6.03417e-26	0.959305	0.166	0.087	2.20857e-21
SLC25A13	6.86825e-26	0.44779	0.505	0.388	2.51385e-21
AF111167.1	6.93137e-26	-1.05397	0.078	0.146	2.53695e-21
SERPINA1	8.35013e-26	-0.259945	0.967	0.958	3.05623e-21
ST8SIA4	1.0129e-25	0.323807	0.707	0.603	3.70731e-21
ARPC1B	1.09498e-25	-0.134137	0.996	0.994	4.00772e-21
TNRC18	1.11579e-25	0.316196	0.75	0.647	4.0839e-21
CHD9	1.44659e-25	0.383814	0.629	0.521	5.29466e-21
ICAM1	1.60604e-25	-0.501766	0.348	0.442	5.87825e-21
ATP6V0B	1.83841e-25	-0.238236	0.931	0.928	6.72876e-21
MID1IP1	2.75359e-25	-0.744571	0.349	0.425	1.00784e-20
TNRC6A	2.99964e-25	0.363864	0.603	0.485	1.0979e-20
IFI30	3.40634e-25	-0.140252	0.992	0.991	1.24676e-20
CALCRL	3.80436e-25	1.1431	0.134	0.063	1.39244e-20
CORO1C	3.85131e-25	0.347343	0.698	0.598	1.40962e-20
PSME1	4.00393e-25	-0.302081	0.832	0.837	1.46548e-20
NLRP12	4.26214e-25	0.383961	0.578	0.462	1.55999e-20
RAB20	4.35192e-25	-0.553557	0.321	0.414	1.59284e-20
GTF2H2	4.35384e-25	1.07132	0.13	0.06	1.59355e-20
DGAT2	5.00308e-25	-0.863639	0.137	0.217	1.83118e-20
BIRC6	5.73835e-25	0.246796	0.888	0.835	2.10029e-20
MTMR10	6.5037e-25	-0.518203	0.452	0.526	2.38042e-20
GPATCH8	6.8508e-25	0.336627	0.702	0.604	2.50746e-20
AZIN1-AS1	6.95246e-25	-1.00252	0.162	0.243	2.54467e-20
NCOA1	7.15048e-25	0.251011	0.897	0.843	2.61715e-20
ADGRE5	7.46468e-25	0.431148	0.896	0.847	2.73215e-20
FGD4	7.50401e-25	0.282123	0.89	0.838	2.74654e-20
ITPR1	7.8342e-25	0.453913	0.507	0.396	2.86739e-20
LINC01578	8.26361e-25	-0.332387	0.763	0.786	3.02456e-20
TCF4	8.7146e-25	0.649036	0.316	0.216	3.18963e-20
TNFSF10	9.14084e-25	-0.39294	0.768	0.801	3.34564e-20
NIBAN2	9.82673e-25	0.484009	0.443	0.332	3.59668e-20
GCA	1.00035e-24	-0.350067	0.826	0.848	3.66138e-20
TLE4	1.09966e-24	-0.306239	0.86	0.877	4.02485e-20
EFHD2	1.2252e-24	-0.184226	0.954	0.954	4.48434e-20
NBN	1.3089e-24	-0.618182	0.331	0.414	4.79069e-20
SYNGR1	1.34575e-24	0.717236	0.259	0.165	4.92557e-20
CDC42BPA	1.37594e-24	1.37541	0.114	0.05	5.0361e-20
PITPNC1	1.4802e-24	0.332732	0.727	0.632	5.41769e-20
TRPC4AP	1.61817e-24	0.384082	0.559	0.449	5.92267e-20
PDS5A	1.67112e-24	0.300266	0.657	0.539	6.11648e-20
C1orf162	1.70811e-24	-0.225798	0.879	0.895	6.25187e-20
CPEB2	1.8902e-24	-0.559878	0.457	0.531	6.91832e-20
MEX3C	2.10885e-24	-0.85562	0.172	0.254	7.7186e-20
PAFAH1B2	2.16739e-24	0.398058	0.531	0.413	7.93287e-20
TIMP1	2.18544e-24	0.311054	0.901	0.848	7.99893e-20
ATF7	2.41557e-24	0.443956	0.507	0.402	8.84122e-20
TBC1D9	2.56687e-24	-0.443687	0.577	0.639	9.395e-20
TRAPPC9	2.65184e-24	0.319647	0.721	0.613	9.70599e-20
SREBF2	2.74252e-24	0.447516	0.574	0.47	1.00379e-19
PIGA	2.74601e-24	-0.753484	0.192	0.277	1.00507e-19
NBDY	2.98951e-24	0.491568	0.364	0.255	1.09419e-19
SLCO3A1	3.18653e-24	0.237742	0.943	0.913	1.1663e-19
MS4A6A	3.23532e-24	-0.224338	0.943	0.938	1.18416e-19
CALHM2	3.8788e-24	0.740578	0.237	0.15	1.41968e-19
CPNE8	4.14945e-24	0.284705	0.746	0.641	1.51874e-19
CPED1	4.26605e-24	0.666674	0.328	0.231	1.56142e-19
EMILIN2	4.76652e-24	-0.311049	0.882	0.871	1.74459e-19
CHMP1B	5.0357e-24	-0.513284	0.486	0.55	1.84312e-19
ARRDC3	5.11704e-24	-0.556913	0.342	0.434	1.87289e-19
SMAD3	5.12268e-24	-0.400575	0.575	0.645	1.87495e-19
CRLS1	5.90752e-24	0.56706	0.369	0.264	2.16221e-19
LAP3	6.06433e-24	-0.553641	0.446	0.519	2.2196e-19
RPS26	6.09361e-24	-0.14192	0.959	0.975	2.23032e-19
RAB31	6.25721e-24	0.28272	0.907	0.865	2.2902e-19
NFIA	7.45948e-24	0.506214	0.384	0.278	2.73024e-19
CD4	8.0365e-24	-0.410509	0.559	0.624	2.94144e-19
CSTA	8.49402e-24	0.18504	0.944	0.9	3.1089e-19
HSP90AA1	8.92922e-24	-0.230747	0.917	0.916	3.26818e-19
MRTFB	9.93133e-24	1.28267	0.116	0.053	3.63497e-19
USP12	1.18568e-23	-0.512791	0.524	0.578	4.33971e-19
SULT1A1	1.52285e-23	0.380746	0.673	0.581	5.57378e-19
NCOR2	1.75063e-23	0.316398	0.709	0.602	6.40748e-19
HERC2	1.92851e-23	0.684512	0.254	0.163	7.05854e-19
GBP3	2.05728e-23	-1.15908	0.066	0.126	7.52986e-19
PBRM1	2.10741e-23	0.306782	0.688	0.579	7.71332e-19
HDAC8	2.11212e-23	0.50896	0.455	0.352	7.73057e-19
BHLHE40	2.29719e-23	-0.757681	0.263	0.343	8.40795e-19
GLG1	2.40347e-23	0.29019	0.774	0.688	8.79695e-19
LINC00528	2.76802e-23	-1.07173	0.082	0.147	1.01312e-18
SF3B1	3.31012e-23	-0.345069	0.727	0.744	1.21154e-18
TIMM8B	3.43187e-23	0.324956	0.591	0.476	1.2561e-18
SRSF6	3.7868e-23	-0.578934	0.355	0.433	1.38601e-18
BMPR2	4.45575e-23	0.411835	0.518	0.408	1.63085e-18
ACCS	4.74407e-23	-1.0202	0.055	0.112	1.73638e-18
TAOK1	5.15837e-23	0.301512	0.777	0.685	1.88802e-18
TMED10	6.05632e-23	0.364415	0.608	0.498	2.21667e-18
INPP5D	6.66678e-23	0.27607	0.85	0.765	2.44011e-18
MRPL52	6.737e-23	0.325549	0.557	0.438	2.46581e-18
GABARAPL1	7.04028e-23	-0.583927	0.41	0.481	2.57681e-18
TEC	7.20371e-23	0.647533	0.259	0.168	2.63663e-18
H2AFJ	7.52843e-23	0.320062	0.664	0.557	2.75548e-18
DST	8.28723e-23	0.797932	0.244	0.158	3.03321e-18
SAT2	9.35582e-23	-0.394809	0.617	0.668	3.42432e-18
MIRLET7BHG	9.62373e-23	0.593283	0.252	0.162	3.52238e-18
MDFIC	9.71086e-23	0.464377	0.478	0.375	3.55427e-18
KLHDC10	1.00203e-22	0.454491	0.391	0.286	3.66753e-18
CYCS	1.08355e-22	-0.571198	0.487	0.535	3.96589e-18
RSRC2	1.17958e-22	-0.439291	0.541	0.597	4.31736e-18
ADAM15	1.23824e-22	0.485573	0.395	0.294	4.53208e-18
YTHDC1	1.26624e-22	-0.465756	0.532	0.591	4.63457e-18
ANO6	1.26773e-22	0.311555	0.678	0.577	4.64003e-18
VAV2	1.28614e-22	0.601326	0.326	0.229	4.70739e-18
RB1	1.55865e-22	0.295729	0.772	0.685	5.70481e-18
TRA2B	1.90474e-22	-0.304707	0.852	0.858	6.97153e-18
NUP58	1.93779e-22	-0.486036	0.423	0.501	7.09252e-18
NUP50-DT	2.05754e-22	-0.645936	0.239	0.324	7.53081e-18
CERS6	2.22987e-22	0.269158	0.783	0.685	8.16154e-18
TRPS1	2.26487e-22	0.261671	0.931	0.901	8.28966e-18
SNRPF	2.30189e-22	0.370879	0.517	0.402	8.42516e-18
DYNC1I2	2.56602e-22	0.331489	0.54	0.425	9.39187e-18
RERE	3.21678e-22	0.312625	0.721	0.623	1.17738e-17
MSMO1	3.22304e-22	0.965466	0.119	0.056	1.17967e-17
PLEKHB2	3.7238e-22	-0.440848	0.594	0.634	1.36295e-17
EPS15	3.94812e-22	0.278838	0.799	0.726	1.44505e-17
MSR1	4.4325e-22	1.32689	0.126	0.062	1.62234e-17
KLHL15	4.65195e-22	-0.649557	0.311	0.393	1.70266e-17
CTNNA1	4.76573e-22	0.292959	0.771	0.685	1.7443e-17
RNASET2	5.08121e-22	-0.226677	0.887	0.894	1.85977e-17
ERAP2	5.13318e-22	0.720521	0.22	0.138	1.87879e-17
LPAR6	5.57827e-22	-0.576977	0.369	0.444	2.0417e-17
RAPH1	5.64323e-22	1.09293	0.151	0.082	2.06548e-17
SEM1	5.76871e-22	0.250654	0.729	0.627	2.1114e-17
GK	5.98423e-22	-0.507827	0.442	0.517	2.19029e-17
MBNL1	6.13066e-22	0.149515	0.994	0.988	2.24388e-17
SRSF3	6.54281e-22	-0.242453	0.833	0.844	2.39473e-17
SCFD2	6.74902e-22	0.58056	0.338	0.244	2.47021e-17
TMPO	7.0135e-22	0.363864	0.62	0.52	2.56701e-17
ADGRE3	7.01386e-22	-1.29348	0.053	0.106	2.56714e-17
SPATS2L	7.27658e-22	1.04577	0.139	0.072	2.6633e-17
RPS6	7.566e-22	0.145157	0.996	0.985	2.76923e-17
KIF13B	8.86528e-22	0.331361	0.624	0.512	3.24478e-17
PLD1	9.11208e-22	0.501811	0.401	0.307	3.33511e-17
LRRFIP2	9.44701e-22	0.362774	0.762	0.689	3.4577e-17
MB21D2	1.00471e-21	-1.13766	0.059	0.115	3.67734e-17
ATXN10	1.00799e-21	0.352371	0.529	0.419	3.68934e-17
GPBP1L1	1.03427e-21	0.319995	0.611	0.505	3.78552e-17
CBWD2	1.16687e-21	0.669926	0.227	0.143	4.27085e-17
IRGQ	1.23917e-21	-0.854672	0.124	0.195	4.5355e-17
SLC4A7	1.25139e-21	0.493774	0.376	0.277	4.58022e-17
ARSA	1.25734e-21	0.607941	0.2	0.117	4.60199e-17
MARVELD1	1.35484e-21	0.75094	0.196	0.119	4.95884e-17
UBE2K	1.36496e-21	0.283146	0.78	0.7	4.99588e-17
PROK2	1.43491e-21	-0.945277	0.147	0.221	5.25193e-17
ATP13A3	1.45059e-21	-0.442902	0.517	0.587	5.30932e-17
NDUFAF2	1.46514e-21	0.521021	0.317	0.221	5.36257e-17
TSPAN32	1.47088e-21	0.541051	0.317	0.223	5.38357e-17
IQCB1	1.58391e-21	0.510501	0.295	0.201	5.79726e-17
MAP2K1	1.65598e-21	0.301008	0.795	0.718	6.06104e-17
TMEM173	1.72572e-21	0.381214	0.488	0.379	6.31629e-17
ABR	1.73938e-21	0.311996	0.769	0.675	6.3663e-17
KLF3	1.84394e-21	0.441693	0.591	0.491	6.74901e-17
USP34	1.85405e-21	0.247736	0.832	0.758	6.78602e-17
ALOX5AP	1.89333e-21	0.416585	0.456	0.349	6.92977e-17
DOT1L	2.00505e-21	-0.707973	0.274	0.351	7.3387e-17
IPMK	2.07793e-21	-0.372359	0.596	0.644	7.60542e-17
ERF	2.16848e-21	-0.647855	0.229	0.312	7.93687e-17
CEBPA	2.24553e-21	-0.577185	0.52	0.568	8.21887e-17
TTC37	2.29047e-21	0.485731	0.381	0.286	8.38334e-17
EIF5B	2.35403e-21	0.399041	0.439	0.331	8.616e-17
THAP9-AS1	2.37986e-21	-0.856503	0.124	0.194	8.71053e-17
RPL24	2.44949e-21	0.121552	0.994	0.985	8.9654e-17
PHKB	2.51624e-21	0.300174	0.694	0.594	9.2097e-17
LYAR	2.88996e-21	0.520208	0.312	0.217	1.05776e-16
UQCR10	2.89654e-21	0.177229	0.871	0.796	1.06016e-16
MTLN	3.10469e-21	0.569614	0.268	0.179	1.13635e-16
SCFD1	3.18033e-21	0.298143	0.702	0.603	1.16403e-16
UBE2L6	3.2027e-21	-0.539206	0.392	0.463	1.17222e-16
TMED5	3.51547e-21	-0.43522	0.589	0.629	1.2867e-16
GBP2	3.67656e-21	-0.635225	0.402	0.464	1.34566e-16
PSMD1	3.72194e-21	0.378074	0.513	0.405	1.36227e-16
MICU2	3.92059e-21	0.34305	0.582	0.482	1.43498e-16
CCM2	4.06626e-21	0.375484	0.637	0.542	1.48829e-16
ICAM2	4.10058e-21	0.526173	0.298	0.206	1.50085e-16
GLS	4.46346e-21	-0.520131	0.649	0.668	1.63367e-16
APOL3	4.50948e-21	-0.682667	0.215	0.293	1.65052e-16
NSMAF	5.43922e-21	0.441819	0.414	0.314	1.99081e-16
AP2S1	7.13232e-21	-0.200502	0.901	0.909	2.6105e-16
FER	8.45011e-21	0.389803	0.498	0.392	3.09282e-16
ZDHHC21	8.52511e-21	0.902544	0.139	0.073	3.12027e-16
ABI2	9.022e-21	0.954233	0.139	0.074	3.30214e-16
RICTOR	9.1522e-21	0.277213	0.636	0.523	3.34979e-16
COX7A2	1.06181e-20	0.219106	0.831	0.751	3.88634e-16
TMEM258	1.06911e-20	0.223598	0.774	0.672	3.91307e-16
SHLD2	1.26766e-20	0.523086	0.393	0.299	4.63977e-16
ATP10A	1.29507e-20	0.835628	0.19	0.115	4.74008e-16
SLC22A15	1.3637e-20	0.408757	0.488	0.388	4.99129e-16
MSRB2	1.42401e-20	-0.552808	0.409	0.478	5.21203e-16
OLIG1	1.5511e-20	-0.911398	0.133	0.201	5.67717e-16
JAK1	1.66089e-20	-0.268309	0.844	0.843	6.07903e-16
ROMO1	1.69762e-20	0.336005	0.543	0.431	6.21345e-16
IVNS1ABP	1.88361e-20	-0.473878	0.472	0.539	6.89419e-16
ARHGEF3	1.91028e-20	0.469885	0.478	0.375	6.99183e-16
PARP8	2.07516e-20	0.272085	0.847	0.804	7.5953e-16
ADGRB3	2.26459e-20	1.01832	0.185	0.113	8.28862e-16
POLR2J3	2.27205e-20	0.439591	0.417	0.317	8.31592e-16
SUSD3	2.60728e-20	-1.18287	0.051	0.101	9.54291e-16
MT-CYB	2.62206e-20	0.154618	0.999	0.999	9.59699e-16
TIMM10	2.95694e-20	0.466902	0.309	0.215	1.08227e-15
SARAF	3.18366e-20	-0.210557	0.85	0.858	1.16525e-15
MAP3K5	3.22956e-20	0.211515	0.864	0.798	1.18205e-15
EIF2AK3	3.85938e-20	-0.677432	0.366	0.428	1.41257e-15
AC103591.3	4.10748e-20	-0.620388	0.348	0.428	1.50338e-15
HK1	4.21087e-20	0.260433	0.734	0.642	1.54122e-15
CDK6	4.26841e-20	0.703228	0.261	0.178	1.56228e-15
REX1BD	4.49809e-20	-0.400443	0.542	0.592	1.64635e-15
GPHN	4.5461e-20	0.526176	0.307	0.217	1.66392e-15
ATP2B4	5.08294e-20	0.425912	0.442	0.345	1.86041e-15
WDR49	5.36819e-20	0.914956	0.191	0.119	1.96481e-15
LIMD1	5.54922e-20	0.470004	0.356	0.262	2.03107e-15
ACTN4	5.5788e-20	0.303561	0.7	0.607	2.0419e-15
TDRD9	5.88066e-20	0.67847	0.232	0.152	2.15238e-15
SIGLEC5	6.04186e-20	-0.592907	0.241	0.322	2.21138e-15
DOP1B	6.46152e-20	0.448062	0.443	0.349	2.36498e-15
PDZD8	6.79449e-20	-0.577497	0.464	0.518	2.48685e-15
LRCH3	6.84038e-20	0.404642	0.488	0.388	2.50365e-15
MAP2K5	7.07029e-20	0.413999	0.5	0.399	2.5878e-15
CLASP2	7.18816e-20	0.315461	0.683	0.594	2.63094e-15
OSBPL3	7.37529e-20	0.535942	0.293	0.205	2.69943e-15
CD163	8.71669e-20	0.319681	0.68	0.594	3.1904e-15
RAB6A	8.77585e-20	0.303251	0.642	0.537	3.21205e-15
AC009226.1	9.09271e-20	-0.600032	0.16	0.236	3.32802e-15
DOCK10	9.17143e-20	0.459766	0.671	0.587	3.35684e-15
CYTH4	9.4841e-20	-0.386269	0.581	0.626	3.47128e-15
RBM39	1.08849e-19	-0.191619	0.925	0.923	3.98398e-15
ENO1	1.1349e-19	0.189214	0.927	0.888	4.15383e-15
MYL12A	1.18433e-19	-0.204269	0.941	0.944	4.33477e-15
RNF11	1.18618e-19	-0.534285	0.402	0.465	4.34154e-15
TUFM	1.20951e-19	0.28914	0.598	0.493	4.42693e-15
RSRC1	1.40449e-19	0.295125	0.65	0.542	5.14057e-15
PLA2G7	1.52067e-19	-0.790273	0.12	0.186	5.56579e-15
ANG	1.60118e-19	0.701391	0.188	0.115	5.86046e-15
AHR	1.68109e-19	-0.548208	0.652	0.683	6.15295e-15
CSDE1	1.77236e-19	-0.248015	0.839	0.845	6.487e-15
LHFPL2	1.83784e-19	0.68025	0.206	0.13	6.72668e-15
RNASEK	2.01528e-19	-0.173553	0.974	0.974	7.37613e-15
SNHG15	2.17076e-19	-0.708781	0.258	0.328	7.94521e-15
EIF2S3	2.17558e-19	-0.30715	0.712	0.72	7.96284e-15
RGL1	2.23736e-19	1.13458	0.117	0.059	8.18896e-15
COX6C	2.26987e-19	0.22862	0.8	0.725	8.30795e-15
DNAJB1	2.27844e-19	-0.647127	0.27	0.347	8.3393e-15
IQGAP1	2.33804e-19	0.140603	0.972	0.958	8.55746e-15
SMIM4	2.76363e-19	0.534373	0.247	0.163	1.01152e-14
MOB3B	2.92407e-19	0.500468	0.352	0.261	1.07024e-14
FP236383.3	2.95763e-19	-1.2954	0.065	0.117	1.08252e-14
SUSD1	3.04642e-19	0.366729	0.592	0.5	1.11502e-14
SELENOK	3.16747e-19	-0.470863	0.424	0.487	1.15933e-14
DUSP10	3.60547e-19	-0.676651	0.21	0.282	1.31964e-14
RANBP2	3.62488e-19	-0.513545	0.545	0.583	1.32674e-14
LRRC8B	3.73131e-19	0.574642	0.261	0.18	1.3657e-14
RRAS	4.08064e-19	0.445056	0.401	0.308	1.49356e-14
FOCAD	4.11715e-19	0.636949	0.228	0.151	1.50692e-14
RPS6KA3	4.26479e-19	0.303624	0.737	0.672	1.56096e-14
DHX57	4.49447e-19	0.432769	0.372	0.277	1.64502e-14
ATR	4.74909e-19	0.437659	0.394	0.3	1.73822e-14
SPECC1	4.84615e-19	0.278801	0.698	0.607	1.77374e-14
PPP3R1	4.8812e-19	-0.332984	0.777	0.8	1.78657e-14
OSBPL5	4.95893e-19	0.647644	0.243	0.164	1.81502e-14
S100A9	6.33613e-19	0.173565	1	1	2.31909e-14
NDUFA13	6.55284e-19	0.153794	0.925	0.874	2.39841e-14
FAM20C	7.97457e-19	0.505354	0.311	0.222	2.91877e-14
CCDC122	8.01189e-19	-1.04001	0.055	0.105	2.93243e-14
TANGO6	8.07101e-19	0.425211	0.419	0.326	2.95407e-14
GBP4	8.21589e-19	-1.24138	0.056	0.105	3.0071e-14
MINDY2	8.36828e-19	0.480225	0.288	0.201	3.06287e-14
RASSF4	8.45079e-19	-0.446054	0.493	0.541	3.09307e-14
DOCK4	8.97714e-19	0.43934	0.389	0.299	3.28572e-14
COX8A	1.0154e-18	0.179213	0.866	0.803	3.71647e-14
LYST	1.07475e-18	0.181976	0.973	0.954	3.93368e-14
PPP1R14B	1.10933e-18	0.411304	0.39	0.296	4.06027e-14
CHD4	1.1218e-18	-0.536158	0.574	0.612	4.10588e-14
AC245297.3	1.15788e-18	0.477138	0.295	0.208	4.23794e-14
BOLA2	1.18946e-18	-0.711652	0.189	0.259	4.35354e-14
HOOK2	1.21277e-18	-0.46502	0.444	0.509	4.43887e-14
DAPP1	1.30724e-18	-0.391755	0.525	0.581	4.78462e-14
IKBIP	1.40372e-18	0.389929	0.37	0.274	5.13777e-14
PYGL	1.52291e-18	-0.305374	0.619	0.667	5.57402e-14
ATP5MC1	1.56928e-18	0.319045	0.491	0.389	5.74372e-14
DNM1L	1.69871e-18	0.350387	0.463	0.361	6.21744e-14
NINJ1	1.72241e-18	-0.361953	0.581	0.633	6.30418e-14
VPS50	1.73217e-18	0.449382	0.355	0.265	6.33991e-14
FAF1	1.76557e-18	0.255397	0.725	0.641	6.46218e-14
CANX	1.77445e-18	-0.259358	0.76	0.772	6.49468e-14
AC068587.4	1.77975e-18	0.839481	0.171	0.104	6.51406e-14
ATP6AP2	1.9386e-18	-0.275875	0.75	0.764	7.09546e-14
RNMT	2.24761e-18	-0.556694	0.33	0.398	8.22647e-14
SPOPL	2.38241e-18	-0.389435	0.642	0.68	8.71988e-14
MT-ND1	2.44936e-18	0.0785768	1	0.999	8.96491e-14
RAP1B	2.46508e-18	0.208913	0.944	0.913	9.02245e-14
DDHD1	2.5515e-18	-0.632093	0.394	0.451	9.33876e-14
MRPS21	2.57109e-18	0.308872	0.546	0.446	9.41043e-14
GBF1	2.6815e-18	0.284955	0.581	0.473	9.81457e-14
PIAS1	2.791e-18	0.183989	0.911	0.858	1.02153e-13
KMT2C	2.80912e-18	-0.23261	0.961	0.954	1.02817e-13
SNRPG	3.0558e-18	0.252398	0.614	0.507	1.11845e-13
CYSLTR1	3.24307e-18	-0.678778	0.188	0.258	1.187e-13
SYNGR2	3.36081e-18	0.326815	0.532	0.43	1.23009e-13
FTX	3.47228e-18	0.218646	0.848	0.779	1.27089e-13
CSGALNACT1	3.54039e-18	-0.432422	0.256	0.341	1.29582e-13
FBN2	3.90827e-18	0.526952	0.341	0.254	1.43047e-13
MLLT11	3.97549e-18	-1.00436	0.063	0.113	1.45507e-13
STK38	4.04966e-18	0.251301	0.777	0.692	1.48222e-13
CD37	4.10915e-18	-0.191937	0.902	0.902	1.50399e-13
EREG	4.17082e-18	-1.62285	0.178	0.239	1.52656e-13
ARHGAP18	4.28376e-18	0.436007	0.378	0.286	1.5679e-13
HTT	4.39264e-18	0.296137	0.605	0.505	1.60775e-13
ARL6IP5	4.41942e-18	-0.226993	0.837	0.843	1.61755e-13
SUB1	4.50065e-18	-0.201819	0.886	0.891	1.64728e-13
LDLRAD4	4.72724e-18	0.307529	0.673	0.581	1.73022e-13
FBXL17	4.80524e-18	0.291358	0.657	0.569	1.75876e-13
NCEH1	5.13787e-18	0.503862	0.319	0.234	1.88051e-13
KLF10	5.61945e-18	-0.519947	0.614	0.643	2.05677e-13
RAPGEF1	6.05023e-18	0.293321	0.75	0.678	2.21444e-13
CD46	6.17209e-18	-0.338112	0.623	0.662	2.25905e-13
CTTNBP2NL	6.51127e-18	0.96304	0.137	0.077	2.38319e-13
COG5	6.79723e-18	0.273576	0.714	0.631	2.48785e-13
LY6E	6.83528e-18	0.526643	0.361	0.272	2.50178e-13
FAR2	6.84613e-18	0.439752	0.452	0.364	2.50575e-13
PCSK5	7.55861e-18	0.34613	0.559	0.464	2.76653e-13
ENSA	7.58258e-18	-0.360675	0.704	0.717	2.7753e-13
UCP2	7.74792e-18	0.307145	0.68	0.589	2.83582e-13
GFPT1	7.76655e-18	0.466808	0.279	0.195	2.84263e-13
CCR2	7.9611e-18	0.349233	0.528	0.436	2.91384e-13
PUDP	8.22266e-18	0.465491	0.383	0.298	3.00958e-13
PTP4A2	8.27324e-18	-0.198384	0.894	0.888	3.02809e-13
PRRC2B	8.64721e-18	0.305251	0.58	0.479	3.16497e-13
USP36	8.70401e-18	-0.576709	0.326	0.392	3.18575e-13
KLHL2	8.81732e-18	0.274491	0.673	0.572	3.22723e-13
RAB2A	9.08122e-18	-0.272269	0.884	0.889	3.32382e-13
CHKA	9.21676e-18	-0.506416	0.382	0.453	3.37343e-13
LINC-PINT	9.30191e-18	-0.761967	0.158	0.224	3.40459e-13
ENTPD1-AS1	1.0045e-17	0.445798	0.293	0.209	3.67656e-13
HIP1	1.02265e-17	0.522859	0.436	0.356	3.74301e-13
ZNF407	1.05544e-17	0.253633	0.659	0.563	3.86302e-13
AMBRA1	1.0757e-17	0.353775	0.488	0.391	3.93718e-13
RPS2	1.08126e-17	0.124188	0.996	0.991	3.95752e-13
DNM2	1.0899e-17	0.244432	0.707	0.608	3.98915e-13
GPR34	1.10318e-17	-0.965163	0.07	0.122	4.03775e-13
CTNND1	1.11331e-17	0.46035	0.389	0.3	4.07483e-13
TENT2	1.15221e-17	0.237383	0.729	0.649	4.2172e-13
CCDC92	1.16763e-17	0.733198	0.126	0.068	4.27363e-13
PTCH2	1.20086e-17	-0.50098	0.284	0.364	4.39527e-13
MGME1	1.23205e-17	-0.69854	0.156	0.222	4.50944e-13
AC087286.2	1.2702e-17	0.544388	0.222	0.146	4.64905e-13
ISCU	1.31541e-17	-0.407716	0.475	0.534	4.81451e-13
EIF2B3	1.31832e-17	0.593021	0.24	0.165	4.82517e-13
UBR3	1.33697e-17	0.286914	0.615	0.522	4.89345e-13
PATL2	1.36054e-17	-0.746975	0.132	0.197	4.97971e-13
TRPM7	1.361e-17	0.288057	0.521	0.42	4.98139e-13
MEFV	1.41922e-17	-0.534374	0.315	0.388	5.19447e-13
PSME2	1.50187e-17	-0.475195	0.652	0.676	5.49698e-13
GIGYF2	1.50637e-17	0.29829	0.614	0.523	5.51345e-13
PLEKHG2	1.61261e-17	-0.440216	0.403	0.48	5.9023e-13
EIF4A2	1.65654e-17	-0.403556	0.547	0.589	6.06309e-13
CCSAP	1.65661e-17	-0.828823	0.112	0.172	6.06335e-13
CYBRD1	1.67848e-17	0.518368	0.275	0.195	6.14339e-13
RNASE4	1.71483e-17	0.489184	0.249	0.169	6.27643e-13
ARRB1	1.74366e-17	0.255182	0.77	0.689	6.38198e-13
FAM126B	1.84946e-17	0.322805	0.417	0.318	6.7692e-13
NR1D2	1.91077e-17	-0.514342	0.349	0.417	6.99362e-13
ID1	2.0099e-17	-0.940557	0.157	0.222	7.35644e-13
ADCY9	2.02855e-17	0.462615	0.385	0.297	7.42471e-13
DENND6A	2.05514e-17	0.376978	0.463	0.371	7.52203e-13
MARCO	2.10555e-17	-0.518505	0.288	0.361	7.70652e-13
GADD45G	2.17203e-17	-1.28439	0.065	0.115	7.94983e-13
SSBP3	2.36344e-17	0.387027	0.501	0.412	8.65043e-13
SPATS2	2.41978e-17	0.599282	0.168	0.102	8.85662e-13
STK3	2.53139e-17	0.269711	0.701	0.596	9.26514e-13
CERS4	2.55516e-17	0.806989	0.15	0.088	9.35212e-13
TMEM154	2.59445e-17	0.31213	0.633	0.539	9.49596e-13
NCOA2	2.61019e-17	0.173996	0.907	0.861	9.55357e-13
AC093849.4	2.72782e-17	0.914518	0.104	0.052	9.98409e-13
VPS54	2.90445e-17	0.349966	0.483	0.388	1.06306e-12
RAPGEF6	2.93856e-17	0.319996	0.51	0.413	1.07554e-12
ABHD15-AS1	2.95856e-17	0.371224	0.282	0.196	1.08286e-12
IFNAR2	3.03911e-17	0.311523	0.65	0.563	1.11235e-12
NBPF19	3.1645e-17	-0.585242	0.262	0.336	1.15824e-12
INSR	3.28376e-17	0.368299	0.522	0.432	1.20189e-12
TUT7	3.45467e-17	0.267478	0.732	0.657	1.26444e-12
FPR2	3.5209e-17	0.405477	0.312	0.223	1.28868e-12
SP110	3.53752e-17	-0.344903	0.553	0.608	1.29477e-12
NUP205	3.54795e-17	0.660501	0.16	0.096	1.29858e-12
CDYL	3.67217e-17	0.246157	0.631	0.525	1.34405e-12
ZEB2	3.75265e-17	0.189105	0.997	0.994	1.37351e-12
DENND1B	3.95881e-17	0.386176	0.454	0.362	1.44896e-12
ITPK1	4.0468e-17	0.298777	0.587	0.492	1.48117e-12
FSD1L	4.13672e-17	0.815734	0.131	0.073	1.51408e-12
FCGR3A	4.25096e-17	-0.679141	0.147	0.212	1.55589e-12
ASTL	4.32077e-17	-0.933868	0.071	0.122	1.58145e-12
NDUFS6	4.37441e-17	0.21702	0.752	0.671	1.60108e-12
AMPD2	4.49912e-17	-0.595261	0.273	0.344	1.64672e-12
ARHGAP10	4.59012e-17	0.517382	0.332	0.249	1.68003e-12
ZNF124	4.77436e-17	0.506378	0.273	0.193	1.74746e-12
RPL4	4.80746e-17	0.132026	0.971	0.931	1.75958e-12
SNCA	4.91583e-17	0.544823	0.243	0.167	1.79924e-12
PHC3	5.15186e-17	0.287622	0.567	0.468	1.88563e-12
ATP5PD	5.15624e-17	0.208905	0.807	0.722	1.88724e-12
AC131568.1	5.17554e-17	0.534337	0.168	0.101	1.8943e-12
FLNB	5.21939e-17	1.01774	0.111	0.058	1.91035e-12
WDFY4	5.22752e-17	0.314481	0.469	0.37	1.91332e-12
GANAB	5.37446e-17	0.394119	0.345	0.257	1.9671e-12
TLE5	5.40503e-17	0.26921	0.622	0.523	1.9783e-12
ASH1L	5.50288e-17	0.206049	0.864	0.803	2.01411e-12
ATL3	5.61314e-17	0.466181	0.267	0.186	2.05446e-12
ATXN7L1	5.67838e-17	0.357008	0.524	0.427	2.07834e-12
SMURF2	5.82607e-17	0.347881	0.494	0.402	2.1324e-12
CLTC	5.9794e-17	0.241193	0.747	0.663	2.18852e-12
TMED8	6.08308e-17	0.549129	0.226	0.151	2.22647e-12
PLEKHM2	6.4896e-17	-0.433508	0.497	0.54	2.37526e-12
UBL3	6.55261e-17	-0.419339	0.532	0.578	2.39832e-12
XYLT1	6.84553e-17	0.368315	0.639	0.55	2.50553e-12
SHPRH	6.86074e-17	0.468573	0.28	0.198	2.5111e-12
RPRD1A	7.11436e-17	0.387895	0.367	0.277	2.60393e-12
UBB	7.12997e-17	-0.234575	0.852	0.862	2.60964e-12
APC	7.30493e-17	0.331977	0.576	0.491	2.67368e-12
ELOVL5	7.56982e-17	-0.364129	0.581	0.617	2.77063e-12
OSM	7.81048e-17	-0.956854	0.066	0.116	2.85871e-12
SIMC1	7.9236e-17	0.575322	0.205	0.135	2.90012e-12
EHD1	7.94446e-17	-0.593023	0.318	0.384	2.90775e-12
GALNT10	8.33486e-17	0.47075	0.346	0.261	3.05064e-12
POLG2	8.64802e-17	0.59321	0.242	0.169	3.16526e-12
LRRK1	8.79424e-17	0.386828	0.432	0.342	3.21878e-12
AL163541.1	8.92709e-17	1.13788	0.182	0.119	3.26741e-12
BCL2L11	9.4774e-17	-0.567573	0.381	0.444	3.46882e-12
LIMK2	1.01299e-16	-0.498286	0.342	0.415	3.70765e-12
YIPF4	1.07496e-16	0.295019	0.507	0.406	3.93445e-12
CLASP1	1.07554e-16	0.274306	0.651	0.562	3.9366e-12
FBXO42	1.13264e-16	0.29551	0.573	0.478	4.14557e-12
ATP6V1G1	1.18036e-16	-0.234241	0.787	0.802	4.32025e-12
VPS35L	1.20256e-16	0.397963	0.377	0.288	4.4015e-12
ZNF148	1.30018e-16	0.236933	0.734	0.639	4.7588e-12
DIP2B	1.36051e-16	0.238784	0.736	0.657	4.97961e-12
KRTCAP2	1.40484e-16	0.200515	0.723	0.629	5.14185e-12
CPEB3	1.45732e-16	0.353001	0.486	0.394	5.33394e-12
CD180	1.52683e-16	0.665272	0.207	0.139	5.58835e-12
C2CD5	1.53087e-16	0.382559	0.423	0.334	5.60315e-12
KLF13	1.54903e-16	-0.310493	0.693	0.702	5.66962e-12
DOCK7	1.56897e-16	0.563454	0.235	0.161	5.7426e-12
PILRA	1.62141e-16	-0.222371	0.82	0.82	5.93453e-12
NAP1L1	1.64837e-16	-0.294685	0.75	0.762	6.03322e-12
TBC1D4	1.68737e-16	0.605032	0.254	0.18	6.17594e-12
KATNBL1	1.72273e-16	0.466142	0.33	0.248	6.30537e-12
LONRF3	1.73956e-16	-0.929929	0.205	0.267	6.36697e-12
CD300LB	1.9055e-16	-0.529346	0.381	0.44	6.97432e-12
TNFRSF1A	1.95893e-16	0.209952	0.703	0.601	7.16987e-12
ITCH	2.0063e-16	0.209308	0.769	0.678	7.34327e-12
ARID5A	2.07183e-16	-0.502712	0.336	0.402	7.58311e-12
NCF4	2.1349e-16	-0.352482	0.569	0.618	7.81394e-12
CDK14	2.24421e-16	-0.467752	0.407	0.475	8.21403e-12
RAB3GAP2	2.29809e-16	0.329565	0.476	0.384	8.41124e-12
GADD45A	2.38851e-16	-0.910625	0.1	0.155	8.74218e-12
HNRNPF	2.50115e-16	-0.254805	0.722	0.737	9.15444e-12
ARHGEF18	2.50892e-16	0.41199	0.495	0.411	9.18288e-12
LDHA	2.57574e-16	0.225531	0.748	0.668	9.42747e-12
SUPT3H	2.58541e-16	0.700654	0.187	0.12	9.46284e-12
OGDH	2.73865e-16	0.25774	0.719	0.631	1.00237e-11
MITF	2.81217e-16	0.523072	0.323	0.244	1.02928e-11
HECTD4	2.82079e-16	0.31621	0.516	0.424	1.03244e-11
CD74	2.9294e-16	-0.207452	0.954	0.958	1.07219e-11
CCNI	3.01281e-16	-0.169206	0.913	0.904	1.10272e-11
NFIL3	3.01842e-16	-0.308564	0.643	0.689	1.10477e-11
TMTC4	3.16359e-16	0.783453	0.139	0.081	1.15791e-11
PPP4R3A	3.4904e-16	-0.460349	0.568	0.602	1.27752e-11
SNHG14	3.68712e-16	0.755656	0.114	0.061	1.34952e-11
NBAS	4.36741e-16	0.302808	0.514	0.418	1.59852e-11
SAP30BP	4.39175e-16	-0.481058	0.41	0.464	1.60743e-11
HNRNPK	4.40641e-16	-0.195682	0.869	0.868	1.61279e-11
LDHB	4.43586e-16	0.366964	0.43	0.342	1.62357e-11
ABCC1	4.4519e-16	0.319704	0.503	0.412	1.62944e-11
FCHO2	4.5469e-16	0.392751	0.406	0.318	1.66421e-11
WLS	4.71304e-16	-0.591768	0.188	0.256	1.72502e-11
RARS	4.73206e-16	0.44521	0.319	0.238	1.73198e-11
AC118549.1	4.82e-16	0.419218	0.345	0.26	1.76417e-11
PIBF1	4.8375e-16	0.369767	0.457	0.367	1.77057e-11
NCL	4.91529e-16	-0.306091	0.626	0.66	1.79904e-11
LRP8	5.08761e-16	0.874725	0.117	0.064	1.86212e-11
EIPR1	5.11242e-16	0.527087	0.223	0.152	1.8712e-11
DNMBP	5.55343e-16	0.519525	0.289	0.212	2.03261e-11
GRINA	6.11873e-16	-0.313743	0.565	0.614	2.23952e-11
ZCWPW2	6.29811e-16	-0.628842	0.193	0.261	2.30517e-11
AP2A2	6.53848e-16	0.37123	0.427	0.342	2.39315e-11
WDR26	7.03847e-16	-0.350537	0.687	0.708	2.57615e-11
SYNE3	7.18497e-16	0.377714	0.357	0.271	2.62977e-11
PKD2	7.21959e-16	0.647602	0.208	0.141	2.64244e-11
TBC1D14	7.35748e-16	0.287747	0.567	0.475	2.69291e-11
ANKFY1	8.3087e-16	0.376003	0.436	0.35	3.04107e-11
UBE4B	8.31272e-16	0.309654	0.567	0.476	3.04254e-11
CTNNB1	9.05855e-16	-0.485876	0.781	0.776	3.31552e-11
ARHGEF10L	9.34487e-16	0.479926	0.452	0.376	3.42032e-11
NDUFC1	9.3701e-16	0.266052	0.54	0.439	3.42955e-11
CBLB	9.41288e-16	0.447968	0.307	0.23	3.44521e-11
EZR	9.57389e-16	0.436878	0.646	0.564	3.50414e-11
COX17	9.7069e-16	0.235745	0.57	0.465	3.55282e-11
DOCK11	9.94605e-16	0.237839	0.794	0.716	3.64035e-11
TUBA1B	1.00416e-15	0.306202	0.706	0.628	3.67533e-11
S100A11	1.01199e-15	0.0630076	0.999	0.998	3.704e-11
GPR107	1.01957e-15	0.323676	0.4	0.305	3.73173e-11
UQCRH	1.05646e-15	0.15722	0.914	0.858	3.86676e-11
SH2B3	1.07304e-15	0.327779	0.623	0.535	3.92742e-11
EPHA1-AS1	1.10579e-15	0.630914	0.185	0.12	4.04729e-11
RBM6	1.25793e-15	0.199034	0.795	0.724	4.60416e-11
PPP4R2	1.27831e-15	-0.436069	0.492	0.539	4.67874e-11
MBOAT1	1.28116e-15	0.358307	0.438	0.346	4.68917e-11
FNIP1	1.28547e-15	0.245827	0.747	0.677	4.70495e-11
PCNX2	1.28994e-15	0.62273	0.241	0.17	4.72131e-11
ALDH2	1.32196e-15	-0.24068	0.772	0.789	4.83852e-11
DPM3	1.33036e-15	0.366484	0.293	0.209	4.86925e-11
TNIP1	1.35011e-15	-0.459986	0.481	0.528	4.94154e-11
CLEC11A	1.39542e-15	0.714838	0.194	0.129	5.10737e-11
FAM135A	1.49094e-15	0.493635	0.301	0.221	5.457e-11
AC008014.1	1.51567e-15	-1.02567	0.058	0.102	5.54751e-11
IP6K1	1.52858e-15	0.337611	0.448	0.357	5.59474e-11
FUT8	1.55571e-15	0.767699	0.162	0.101	5.69407e-11
NPIPB4	1.5683e-15	0.922742	0.112	0.062	5.74012e-11
LIN7A	1.65791e-15	-0.430995	0.286	0.364	6.06813e-11
IFFO2	1.68711e-15	-0.713924	0.265	0.326	6.17498e-11
TNRC6B	1.70846e-15	0.217966	0.861	0.818	6.25312e-11
UBR1	1.73673e-15	0.343683	0.401	0.313	6.3566e-11
HNRNPDL	1.79745e-15	-0.262633	0.71	0.737	6.57886e-11
SEC62	1.80704e-15	0.230694	0.712	0.615	6.61395e-11
LRRC8C	1.83444e-15	0.425759	0.509	0.434	6.71424e-11
E2F3	1.84533e-15	0.269592	0.588	0.5	6.7541e-11
BNIP2	1.88074e-15	-0.29344	0.702	0.711	6.8837e-11
TMEM63A	1.98733e-15	0.504381	0.211	0.141	7.27381e-11
CALCOCO2	2.02446e-15	-0.373792	0.543	0.581	7.40974e-11
MTPN	2.0262e-15	-0.201894	0.858	0.865	7.41611e-11
HLA-DQB1	2.08075e-15	-0.577171	0.579	0.588	7.61574e-11
HIVEP1	2.15058e-15	-0.417707	0.408	0.473	7.87133e-11
DHX30	2.17255e-15	0.399642	0.248	0.172	7.95174e-11
TLE1	2.18616e-15	-1.16518	0.061	0.106	8.00157e-11
CLMN	2.23623e-15	-0.318874	0.538	0.601	8.18483e-11
TMEM106A	2.32623e-15	0.527358	0.21	0.141	8.51422e-11
PLSCR1	2.33443e-15	-0.3592	0.583	0.625	8.54425e-11
PTMS	2.39593e-15	0.678042	0.131	0.076	8.76933e-11
FEM1C	2.3993e-15	-0.620124	0.246	0.31	8.78169e-11
FLNA	2.41195e-15	0.170393	0.923	0.872	8.82799e-11
NDFIP1	2.4129e-15	0.226308	0.715	0.633	8.83147e-11
MAPK6	2.41349e-15	-0.444301	0.427	0.483	8.8336e-11
CENPC	2.45295e-15	-0.524712	0.32	0.385	8.97803e-11
ACVR1B	2.47123e-15	0.497466	0.267	0.192	9.04494e-11
LSM6	2.51897e-15	-0.387814	0.518	0.566	9.21967e-11
MFSD6	2.63229e-15	0.575214	0.226	0.158	9.63443e-11
U62317.4	2.69297e-15	-0.902494	0.109	0.164	9.85653e-11
RGCC	2.7362e-15	-0.859416	0.21	0.273	1.00148e-10
WDR70	2.78957e-15	0.268956	0.62	0.536	1.02101e-10
GIT2	2.80541e-15	0.239185	0.698	0.611	1.02681e-10
PDSS2	2.83087e-15	0.296914	0.532	0.441	1.03613e-10
DAGLB	2.94991e-15	0.350868	0.339	0.255	1.0797e-10
USP32	3.02608e-15	0.194769	0.834	0.767	1.10758e-10
BHLHE40-AS1	3.24954e-15	-0.731955	0.107	0.162	1.18936e-10
AC245407.2	3.35619e-15	-0.853386	0.094	0.147	1.2284e-10
CAMK1D	3.36822e-15	0.394718	0.635	0.571	1.2328e-10
MRPL1	3.635e-15	0.609239	0.172	0.11	1.33045e-10
SNX14	3.63526e-15	0.258564	0.57	0.476	1.33054e-10
STX12	3.76536e-15	0.259099	0.669	0.59	1.37816e-10
SNAPC3	3.85475e-15	0.445024	0.303	0.227	1.41088e-10
RNF115	4.00098e-15	0.313839	0.417	0.33	1.4644e-10
IL2RG	4.10442e-15	-0.84767	0.1	0.153	1.50226e-10
MAFB	4.23862e-15	-0.420812	0.63	0.672	1.55138e-10
YEATS2	4.43686e-15	0.378813	0.387	0.302	1.62394e-10
PLD3	4.47789e-15	0.282805	0.628	0.536	1.63895e-10
SWAP70	4.53409e-15	0.341218	0.429	0.345	1.65952e-10
SLC43A2	4.56926e-15	0.29473	0.787	0.726	1.67239e-10
ADD1	4.58785e-15	0.301047	0.633	0.543	1.6792e-10
PTPN9	4.65937e-15	0.409603	0.394	0.312	1.70538e-10
YPEL3	4.91644e-15	-0.328752	0.612	0.647	1.79947e-10
NFE2	4.94421e-15	0.327082	0.508	0.427	1.80963e-10
GNL1	5.00292e-15	-0.623055	0.218	0.28	1.83112e-10
TULP4	5.11193e-15	0.404505	0.333	0.253	1.87102e-10
MARCH3	5.37864e-15	-0.967449	0.077	0.125	1.96864e-10
EVI5	5.79781e-15	0.170841	0.871	0.808	2.12206e-10
MRPS27	6.09615e-15	0.543056	0.209	0.143	2.23125e-10
RPS14	6.36163e-15	0.080252	1	0.998	2.32842e-10
EAF1	6.54586e-15	-0.606444	0.26	0.325	2.39585e-10
MPP7	6.67985e-15	0.316594	0.705	0.641	2.44489e-10
GABPB1-IT1	6.69206e-15	-0.5939	0.29	0.351	2.44936e-10
PCNX1	6.84971e-15	0.223146	0.77	0.704	2.50706e-10
ZNF385A	6.96354e-15	-0.319829	0.584	0.623	2.54872e-10
SEMA3C	7.51005e-15	0.487999	0.262	0.189	2.74875e-10
MAPK1	7.60983e-15	0.192048	0.857	0.792	2.78527e-10
TRAM2	7.82394e-15	0.632165	0.13	0.076	2.86364e-10
PPP6R2	7.8445e-15	0.288705	0.597	0.508	2.87116e-10
TTC27	7.93473e-15	0.559479	0.143	0.086	2.90419e-10
SELPLG	8.04329e-15	0.279567	0.58	0.492	2.94393e-10
PTBP2	8.53103e-15	0.254448	0.529	0.433	3.12244e-10
FCGR1B	8.67501e-15	-0.62689	0.191	0.253	3.17514e-10
GPRIN3	8.7224e-15	0.593866	0.238	0.17	3.19248e-10
TSTD1	8.81029e-15	0.646348	0.116	0.065	3.22466e-10
DCAF6	8.83059e-15	0.33017	0.425	0.34	3.23209e-10
ZNF185	8.84491e-15	-0.615108	0.128	0.187	3.23732e-10
CR1	8.85323e-15	-0.436607	0.497	0.552	3.24037e-10
RAPGEF2	9.03774e-15	-0.320304	0.69	0.716	3.3079e-10
INTS4	9.05109e-15	0.540952	0.231	0.163	3.31279e-10
PRDX2	9.29486e-15	0.41244	0.319	0.241	3.40201e-10
SUFU	9.33256e-15	0.376464	0.465	0.379	3.41581e-10
SUCO	9.84967e-15	-0.417662	0.429	0.487	3.60508e-10
CCSER2	1.0209e-14	0.359922	0.419	0.334	3.73659e-10
ZNF100	1.0312e-14	0.683567	0.166	0.107	3.7743e-10
PEPD	1.07918e-14	0.33595	0.484	0.398	3.94992e-10
ITGB1BP1	1.16079e-14	0.327485	0.395	0.309	4.24862e-10
PRDX1	1.20893e-14	0.183417	0.806	0.733	4.4248e-10
SNX3	1.24537e-14	-0.219601	0.804	0.809	4.55819e-10
RNF145	1.25344e-14	0.340115	0.418	0.331	4.58771e-10
SH3GL1	1.27819e-14	-0.542395	0.353	0.405	4.67831e-10
LINC00482	1.27917e-14	0.492496	0.187	0.122	4.68189e-10
KLHL20	1.31177e-14	0.564406	0.223	0.156	4.80119e-10
AF117829.1	1.31263e-14	-0.727075	0.131	0.188	4.80436e-10
SREBF1	1.32336e-14	-0.664816	0.157	0.217	4.84364e-10
CEBPD	1.32595e-14	0.137237	0.955	0.917	4.85311e-10
FLVCR2	1.40352e-14	0.475526	0.35	0.273	5.13701e-10
ATG2A	1.41201e-14	-0.639433	0.207	0.268	5.16808e-10
WIPF2	1.44919e-14	0.327535	0.401	0.316	5.30418e-10
RELCH	1.49464e-14	0.274708	0.551	0.468	5.47054e-10
CCDC91	1.509e-14	0.282406	0.608	0.523	5.52308e-10
EEPD1	1.57393e-14	-0.416069	0.362	0.431	5.76074e-10
SSR4	1.57603e-14	0.173719	0.857	0.798	5.76843e-10
LRBA	1.58022e-14	0.343497	0.434	0.347	5.78375e-10
RNF38	1.65335e-14	0.27116	0.65	0.562	6.05143e-10
CAB39	1.67516e-14	0.198566	0.831	0.778	6.13125e-10
FXYD5	1.68523e-14	0.175987	0.879	0.807	6.1681e-10
EHMT1	1.71149e-14	0.218861	0.651	0.552	6.26424e-10
DTNA	1.74392e-14	0.814057	0.141	0.087	6.38292e-10
RBIS	1.74782e-14	0.228657	0.626	0.53	6.3972e-10
FAM222B	1.76608e-14	0.466746	0.279	0.206	6.46404e-10
EMB	1.77e-14	-0.351306	0.588	0.627	6.47838e-10
EXT1	1.79329e-14	0.251158	0.798	0.743	6.56363e-10
GRAMD4	1.8144e-14	0.449145	0.315	0.238	6.64087e-10
PTGIR	2.06825e-14	0.7941	0.144	0.09	7.56999e-10
DNAJA1	2.07404e-14	-0.218056	0.841	0.849	7.59121e-10
ANKRD10	2.11162e-14	-0.419135	0.425	0.471	7.72873e-10
MT-ND6	2.12979e-14	0.408185	0.26	0.187	7.79525e-10
AL390957.1	2.20898e-14	-0.721209	0.09	0.141	8.08508e-10
FAM49B	2.30916e-14	0.147542	0.973	0.951	8.45177e-10
NHSL1	2.45325e-14	0.557663	0.236	0.169	8.97915e-10
CD53	2.46952e-14	-0.173817	0.919	0.917	9.03867e-10
TBC1D22A	2.53306e-14	0.194484	0.827	0.759	9.27125e-10
RAB44	2.62055e-14	1.01964	0.125	0.075	9.59148e-10
KRAS	2.77247e-14	0.323569	0.551	0.472	1.01475e-09
KRT10	2.77951e-14	0.213256	0.56	0.463	1.01733e-09
PUM1	2.84613e-14	0.20924	0.799	0.722	1.04171e-09
GALNT2	2.88461e-14	0.310623	0.537	0.455	1.05579e-09
VGLL4	3.08309e-14	0.47234	0.275	0.202	1.12844e-09
PIK3CD	3.10883e-14	0.23834	0.696	0.617	1.13786e-09
R3HDM1	3.21988e-14	0.335811	0.471	0.389	1.17851e-09
SND1	3.41258e-14	0.202489	0.791	0.717	1.24904e-09
NDUFB2	3.41809e-14	0.150812	0.828	0.747	1.25105e-09
SAP30	3.63747e-14	0.340135	0.406	0.323	1.33135e-09
AHCTF1	3.65246e-14	-0.488642	0.544	0.568	1.33684e-09
HIVEP2	3.69117e-14	-0.540166	0.236	0.3	1.351e-09
RAB13	3.75452e-14	0.49409	0.221	0.155	1.37419e-09
NFIC	3.86009e-14	0.29987	0.526	0.437	1.41283e-09
BBS9	3.86552e-14	0.422227	0.277	0.203	1.41482e-09
MLH3	3.87022e-14	0.672076	0.147	0.092	1.41654e-09
AC119396.1	3.92758e-14	0.65117	0.195	0.134	1.43753e-09
DISC1	3.97433e-14	0.218368	0.811	0.743	1.45465e-09
ZNF394	3.97697e-14	-0.472664	0.343	0.399	1.45561e-09
HMGCR	4.17906e-14	0.435388	0.262	0.189	1.52958e-09
SAMD1	4.19783e-14	0.497097	0.21	0.144	1.53645e-09
SGK3	4.32559e-14	0.189492	0.788	0.709	1.58321e-09
SLC22A4	4.38849e-14	-0.613371	0.218	0.28	1.60623e-09
DAZAP2	4.43699e-14	-0.191902	0.892	0.89	1.62398e-09
TEX41	4.45202e-14	-0.747637	0.085	0.135	1.62948e-09
AGPS	4.47021e-14	0.269379	0.494	0.405	1.63614e-09
MMS19	4.61437e-14	0.45958	0.214	0.148	1.68891e-09
EIF2AK4	4.63429e-14	0.356013	0.365	0.284	1.6962e-09
NLK	4.93753e-14	0.28727	0.431	0.345	1.80718e-09
HLA-DRA	5.05515e-14	-0.130983	0.908	0.917	1.85024e-09
KCNK13	5.18357e-14	0.763545	0.158	0.102	1.89724e-09
HOTAIRM1	5.32839e-14	-0.527015	0.28	0.34	1.95025e-09
GPD2	5.40657e-14	0.336707	0.488	0.409	1.97886e-09
DEPDC5	5.59777e-14	0.401683	0.295	0.222	2.04884e-09
C17orf49	5.68435e-14	-0.41666	0.438	0.495	2.08053e-09
ANTXR2	5.77865e-14	0.252108	0.756	0.678	2.11504e-09
ARL15	6.12539e-14	0.174407	0.911	0.856	2.24195e-09
SNTB1	6.13109e-14	0.253271	0.702	0.629	2.24404e-09
ZBTB18	6.20987e-14	-0.616231	0.223	0.282	2.27287e-09
OSBPL11	6.4354e-14	0.243499	0.652	0.571	2.35542e-09
FAM111A	6.53976e-14	-0.531815	0.299	0.358	2.39362e-09
PICK1	6.58448e-14	0.66353	0.117	0.068	2.40999e-09
XPO7	6.68888e-14	0.333225	0.383	0.299	2.4482e-09
ZC3H12A	7.02255e-14	-0.708451	0.105	0.158	2.57032e-09
RBM27	7.31356e-14	0.266561	0.492	0.398	2.67684e-09
FAM53B	7.58002e-14	0.282759	0.49	0.398	2.77436e-09
LSM7	7.77313e-14	0.237836	0.623	0.535	2.84504e-09
DNAJC5	7.7894e-14	0.207224	0.713	0.625	2.851e-09
MS4A4A	7.88926e-14	0.550378	0.232	0.167	2.88755e-09
ANXA1	8.31587e-14	-0.342711	0.972	0.96	3.04369e-09
TNPO1	8.42601e-14	0.301437	0.455	0.371	3.084e-09
DIS3L2	8.485e-14	0.303133	0.41	0.322	3.10559e-09
SMG6	8.80503e-14	0.353144	0.447	0.363	3.22273e-09
TGIF1	9.55351e-14	-0.527994	0.26	0.323	3.49668e-09
NDUFB4	1.01701e-13	0.22562	0.661	0.577	3.72235e-09
SCMH1	1.06605e-13	0.670363	0.166	0.109	3.90185e-09
STK24	1.06711e-13	-0.299163	0.641	0.663	3.90572e-09
MOB1B	1.07554e-13	0.305939	0.405	0.321	3.93659e-09
SLC7A5	1.07892e-13	-0.704237	0.135	0.189	3.94895e-09
ATAD2B	1.1073e-13	0.207987	0.78	0.703	4.05284e-09
GK5	1.12383e-13	0.52099	0.178	0.118	4.11332e-09
ATP6V0A1	1.12432e-13	-0.404999	0.504	0.546	4.11513e-09
C9orf139	1.13863e-13	0.62618	0.158	0.102	4.16748e-09
TNKS	1.14406e-13	0.253746	0.549	0.466	4.18736e-09
DGLUCY	1.16831e-13	0.366491	0.44	0.362	4.27611e-09
PEX14	1.19981e-13	0.360098	0.36	0.282	4.39144e-09
TXNRD2	1.25977e-13	0.359035	0.316	0.24	4.61087e-09
VPS13B	1.2803e-13	0.158224	0.901	0.855	4.68603e-09
SLC3A2	1.32952e-13	-0.40545	0.455	0.5	4.86618e-09
AGTRAP	1.34555e-13	-0.187906	0.865	0.869	4.92483e-09
ZNF236	1.38048e-13	0.402275	0.271	0.202	5.05268e-09
CAST	1.38768e-13	-0.128131	0.961	0.954	5.07904e-09
IDS	1.39205e-13	-0.363548	0.547	0.582	5.09506e-09
RNF168	1.50389e-13	0.360488	0.334	0.257	5.50438e-09
DOCK2	1.51108e-13	0.129767	0.977	0.959	5.53069e-09
ENTPD1	1.54251e-13	0.243155	0.689	0.61	5.64573e-09
PNP	1.55669e-13	-0.494608	0.37	0.422	5.69766e-09
ATP6V1B2	1.59731e-13	-0.264023	0.673	0.702	5.84632e-09
AP001011.1	1.61866e-13	0.529563	0.139	0.085	5.92444e-09
SLC66A2	1.61892e-13	-0.38875	0.525	0.555	5.9254e-09
PUM2	1.62692e-13	0.187242	0.78	0.701	5.9547e-09
NAF1	1.64666e-13	-0.946825	0.081	0.127	6.02695e-09
OSER1	1.64968e-13	-0.425833	0.384	0.438	6.03799e-09
MLLT10	1.66058e-13	0.255426	0.659	0.582	6.07789e-09
BTG3	1.67039e-13	-0.764899	0.113	0.165	6.11379e-09
HIST1H4C	1.68734e-13	0.20139	0.528	0.434	6.17582e-09
GPR132	1.69216e-13	-0.528725	0.342	0.392	6.19349e-09
PLEKHO1	1.69235e-13	-0.239203	0.791	0.791	6.19417e-09
ORMDL2	1.69262e-13	0.35811	0.281	0.208	6.19517e-09
TP53BP1	1.7167e-13	-0.72684	0.126	0.18	6.28331e-09
FTO	1.7402e-13	0.296421	0.438	0.355	6.3693e-09
IGFBP7	1.76926e-13	0.323797	0.431	0.352	6.47568e-09
PUM3	1.83715e-13	0.429468	0.226	0.16	6.72416e-09
OXSR1	1.9959e-13	-0.37752	0.552	0.582	7.30519e-09
CYTOR	2.0089e-13	0.378261	0.385	0.309	7.35279e-09
MAP3K3	2.08835e-13	0.206798	0.823	0.76	7.64358e-09
MT-ND2	2.16808e-13	0.0853484	1	0.999	7.9354e-09
LYSMD2	2.19183e-13	-0.478544	0.323	0.382	8.0223e-09
TBC1D23	2.26794e-13	-0.449708	0.425	0.478	8.30088e-09
PABPC4	2.29838e-13	-0.478563	0.429	0.466	8.41232e-09
USP24	2.39254e-13	0.235551	0.565	0.477	8.75695e-09
PDE7A	2.45835e-13	0.326717	0.433	0.351	8.9978e-09
TIPARP	2.47315e-13	-0.647926	0.447	0.488	9.05196e-09
TLR1	2.56239e-13	-0.397408	0.42	0.476	9.3786e-09
ASB3	2.75297e-13	0.34731	0.334	0.258	1.00761e-08
NME1	2.75553e-13	0.626636	0.173	0.116	1.00855e-08
GATD3B	2.80686e-13	0.634659	0.146	0.093	1.02734e-08
CXCL16	2.8765e-13	-0.603039	0.254	0.311	1.05283e-08
H2AFV	2.93182e-13	-0.276221	0.684	0.703	1.07307e-08
PMM2	3.20632e-13	0.401599	0.227	0.16	1.17354e-08
FYB1	3.36057e-13	-0.136942	0.977	0.974	1.23e-08
ZNF430	3.49096e-13	0.457651	0.225	0.16	1.27773e-08
ABL1	3.51196e-13	0.390419	0.381	0.304	1.28541e-08
WDR7	3.51641e-13	0.257481	0.558	0.467	1.28704e-08
SIGLEC10	3.51831e-13	-0.680555	0.151	0.204	1.28774e-08
PIEZO1	3.56998e-13	0.330971	0.356	0.276	1.30665e-08
CDA	3.65821e-13	-0.226155	0.714	0.758	1.33894e-08
CASK	3.71147e-13	0.323953	0.407	0.327	1.35844e-08
VPS13D	3.78127e-13	0.231423	0.6	0.512	1.38398e-08
MRTFA	3.8436e-13	0.193498	0.843	0.769	1.40679e-08
EHBP1	3.87018e-13	0.556399	0.244	0.18	1.41652e-08
BTRC	3.88873e-13	0.324609	0.342	0.265	1.42331e-08
SNAP23	3.98472e-13	-0.396879	0.459	0.503	1.45845e-08
SH3RF1	4.01485e-13	0.558019	0.189	0.13	1.46947e-08
ANKRD13C	4.08194e-13	0.438464	0.282	0.211	1.49403e-08
PRRC2C	4.27187e-13	-0.216937	0.802	0.801	1.56355e-08
HIST2H2BE	4.28749e-13	-0.778473	0.091	0.138	1.56927e-08
ASXL2	4.37556e-13	0.234848	0.557	0.47	1.6015e-08
AKR1B1	4.5157e-13	0.570684	0.175	0.117	1.65279e-08
OSCAR	4.65083e-13	0.202735	0.734	0.659	1.70225e-08
UPK3BL1	4.75263e-13	-0.594322	0.188	0.245	1.73951e-08
NAA25	5.12143e-13	0.35719	0.327	0.252	1.87449e-08
CNTRL	5.13468e-13	0.251445	0.553	0.468	1.87934e-08
RFWD3	5.75764e-13	0.590542	0.121	0.072	2.10735e-08
CIAO2A	6.02334e-13	-0.413793	0.345	0.403	2.2046e-08
RBPJ	6.03206e-13	0.205088	0.839	0.791	2.20779e-08
SMARCC1	6.11517e-13	0.250282	0.624	0.545	2.23821e-08
AP1G1	6.15511e-13	-0.367725	0.511	0.556	2.25283e-08
RPF1	6.15767e-13	0.367034	0.272	0.201	2.25377e-08
NEK6	6.20845e-13	0.368475	0.376	0.303	2.27235e-08
SNRPE	6.27716e-13	0.230076	0.541	0.452	2.2975e-08
LPP	6.39777e-13	0.187607	0.89	0.844	2.34165e-08
KIAA1841	6.48715e-13	0.667833	0.153	0.1	2.37436e-08
ANKIB1	6.62557e-13	0.308889	0.469	0.392	2.42502e-08
DNTTIP2	6.72655e-13	-0.544274	0.273	0.326	2.46198e-08
RNF13	6.79295e-13	0.16314	0.856	0.795	2.48629e-08
ITGA5	6.8729e-13	0.22198	0.444	0.356	2.51555e-08
NDUFB7	6.96547e-13	0.189675	0.749	0.682	2.54943e-08
CDK2AP2	7.1394e-13	0.285318	0.376	0.298	2.61309e-08
CYFIP1	7.15524e-13	0.247695	0.574	0.486	2.61889e-08
IPO9	7.23359e-13	0.420697	0.266	0.197	2.64757e-08
MAP3K7CL	7.4412e-13	-0.608287	0.178	0.235	2.72356e-08
PLAGL2	7.47766e-13	-0.54306	0.227	0.286	2.7369e-08
TTBK2	7.8465e-13	0.370462	0.413	0.338	2.8719e-08
ABHD18	8.01358e-13	0.351967	0.336	0.26	2.93305e-08
CMTM7	8.08668e-13	0.238311	0.629	0.547	2.95981e-08
SVIL	8.37114e-13	0.290289	0.643	0.574	3.06392e-08
RPL18	8.37479e-13	0.0845915	0.999	0.994	3.06526e-08
VAMP2	8.48515e-13	-0.381431	0.472	0.517	3.10565e-08
TMEM181	8.62486e-13	0.294883	0.349	0.271	3.15679e-08
AMDHD2	8.78991e-13	-0.80754	0.1	0.148	3.2172e-08
AGO2	8.97272e-13	0.244505	0.509	0.42	3.28411e-08
GSN	9.48362e-13	0.302144	0.406	0.327	3.4711e-08
MED27	9.5717e-13	0.380764	0.346	0.274	3.50334e-08
YWHAQ	9.67531e-13	-0.338282	0.627	0.646	3.54126e-08
SERPINB1	9.76433e-13	-0.181851	0.905	0.901	3.57384e-08
GPX4	9.91936e-13	0.134679	0.907	0.859	3.63059e-08
CRYZL1	9.97128e-13	0.364132	0.251	0.182	3.64959e-08
USP6NL	1.02615e-12	0.349287	0.332	0.259	3.75582e-08
NOP2	1.02741e-12	-1.20504	0.099	0.144	3.76041e-08
TNFRSF10D	1.0301e-12	0.478396	0.206	0.144	3.77026e-08
NMT1	1.06065e-12	0.28984	0.402	0.32	3.88209e-08
SLC16A7	1.0751e-12	0.340968	0.382	0.305	3.93496e-08
ANKS1A	1.08772e-12	0.233731	0.63	0.553	3.98115e-08
TMEM184B	1.14773e-12	0.504325	0.187	0.128	4.20079e-08
MORF4L1	1.15876e-12	-0.193559	0.852	0.865	4.24116e-08
TENT4A	1.18916e-12	-0.574667	0.3	0.351	4.35245e-08
MPZL1	1.20887e-12	0.439398	0.271	0.204	4.42458e-08
ASAH1	1.22411e-12	-0.153715	0.897	0.887	4.48037e-08
PDCD6IP	1.35825e-12	0.175165	0.692	0.61	4.97133e-08
POLE4	1.37195e-12	-0.238689	0.717	0.735	5.02146e-08
PKM	1.38381e-12	0.140377	0.928	0.885	5.0649e-08
UBALD2	1.42147e-12	-0.418918	0.466	0.505	5.20272e-08
PI4KA	1.48309e-12	0.247292	0.58	0.49	5.42824e-08
NCOA6	1.51075e-12	0.286131	0.498	0.412	5.52948e-08
APBB1IP	1.53409e-12	0.150445	0.919	0.884	5.61491e-08
SPAG5-AS1	1.5943e-12	-0.747062	0.107	0.155	5.8353e-08
NEDD9	1.62417e-12	-0.248391	0.595	0.64	5.94463e-08
GNPTAB	1.66831e-12	0.288487	0.442	0.36	6.10618e-08
COX7B	1.67962e-12	0.15099	0.798	0.732	6.14758e-08
NEK7	1.69229e-12	0.195633	0.64	0.557	6.19394e-08
MARS	1.81365e-12	0.343452	0.331	0.256	6.63813e-08
PLK3	1.82703e-12	-0.459995	0.34	0.393	6.68711e-08
HLCS	1.90257e-12	0.795787	0.126	0.079	6.96359e-08
CAPN1	1.96349e-12	0.221401	0.482	0.396	7.18657e-08
SRGAP2C	2.02048e-12	0.310727	0.378	0.301	7.39515e-08
EXOC6B	2.0365e-12	0.270144	0.415	0.336	7.45379e-08
UBASH3B	2.07857e-12	0.523852	0.403	0.335	7.60776e-08
MICAL2	2.09166e-12	0.224381	0.755	0.678	7.65568e-08
NETO2	2.29594e-12	0.620455	0.184	0.128	8.40336e-08
ASCC1	2.29821e-12	0.632349	0.174	0.119	8.41167e-08
ZDHHC2	2.33912e-12	0.364732	0.293	0.222	8.56143e-08
MVD	2.38639e-12	0.479644	0.18	0.122	8.73443e-08
ATXN3	2.46388e-12	0.314157	0.467	0.392	9.01805e-08
HUS1	2.5209e-12	-0.707258	0.151	0.202	9.22676e-08
THAP2	2.55565e-12	-0.731028	0.095	0.141	9.35395e-08
MTAP	2.65402e-12	0.44669	0.25	0.187	9.71398e-08
STRN	2.81865e-12	0.337597	0.401	0.324	1.03165e-07
FBXO31	2.99885e-12	-0.654624	0.129	0.18	1.09761e-07
FRS2	3.00648e-12	0.307227	0.405	0.329	1.1004e-07
ZBTB21	3.1444e-12	-0.603093	0.211	0.264	1.15088e-07
CCDC12	3.32458e-12	0.200901	0.567	0.478	1.21683e-07
PRKCD	3.41217e-12	-0.28423	0.615	0.645	1.24889e-07
USP42	3.81173e-12	-0.495262	0.284	0.34	1.39513e-07
CEP192	3.82277e-12	0.328385	0.398	0.322	1.39917e-07
ENG	3.92596e-12	0.465802	0.213	0.152	1.43694e-07
FNIP2	3.944e-12	0.334605	0.412	0.339	1.44354e-07
C4orf33	4.0211e-12	-0.613505	0.161	0.214	1.47176e-07
AP003086.1	4.02698e-12	-0.37788	0.405	0.459	1.47391e-07
USP16	4.05383e-12	-0.428631	0.388	0.436	1.48374e-07
HACD4	4.07492e-12	-0.28927	0.535	0.577	1.49146e-07
MCTP2	4.1261e-12	0.341375	0.435	0.359	1.5102e-07
ADAM10	4.22987e-12	0.168622	0.853	0.796	1.54817e-07
PLB1	4.43905e-12	-0.559914	0.19	0.246	1.62473e-07
SLC15A3	4.4861e-12	-0.390646	0.45	0.496	1.64196e-07
SACM1L	4.77991e-12	0.318157	0.325	0.25	1.74949e-07
ENOX2	4.86694e-12	0.35821	0.308	0.24	1.78135e-07
G3BP1	5.04875e-12	0.28205	0.358	0.28	1.84789e-07
SH2D3C	5.11591e-12	0.253028	0.509	0.428	1.87247e-07
CD1D	5.31585e-12	-0.376343	0.412	0.459	1.94565e-07
DOCK8	5.51495e-12	0.110592	0.988	0.981	2.01853e-07
THAP9	5.56843e-12	-0.718359	0.1	0.146	2.0381e-07
CTBP2	5.64884e-12	0.193382	0.787	0.719	2.06753e-07
ZEB2-AS1	5.65805e-12	-0.787988	0.101	0.147	2.0709e-07
RC3H2	5.82703e-12	0.376079	0.348	0.277	2.13275e-07
KLHL8	5.85659e-12	0.32955	0.412	0.338	2.14357e-07
SNRK	6.02339e-12	0.269384	0.516	0.44	2.20462e-07
TFDP1	6.21984e-12	0.350444	0.305	0.235	2.27652e-07
SIGLEC7	6.38249e-12	-0.574928	0.187	0.242	2.33606e-07
RSBN1L	6.38252e-12	0.190954	0.551	0.456	2.33607e-07
GLUL	6.405e-12	-0.32238	0.659	0.682	2.34429e-07
CDC27	6.44191e-12	0.252079	0.468	0.388	2.3578e-07
PHF21A	6.72288e-12	0.156051	0.906	0.86	2.46064e-07
SLC12A7	6.73165e-12	0.494877	0.218	0.159	2.46385e-07
FARS2	6.90161e-12	0.334398	0.4	0.325	2.52606e-07
PSMD5	7.00106e-12	0.467238	0.203	0.145	2.56246e-07
ZNF654	7.04436e-12	0.260938	0.342	0.267	2.57831e-07
RPS6KA4	7.25234e-12	0.263133	0.381	0.302	2.65443e-07
AGPAT3	7.34519e-12	0.229444	0.662	0.582	2.68841e-07
ZSCAN16-AS1	7.36329e-12	0.292516	0.333	0.258	2.69504e-07
GCC2	7.44179e-12	0.318177	0.344	0.269	2.72377e-07
GCNT1	7.9542e-12	0.421403	0.221	0.16	2.91132e-07
TBC1D2	7.98603e-12	0.278062	0.465	0.389	2.92297e-07
SMURF1	8.07873e-12	-0.30079	0.623	0.65	2.95689e-07
RPLP0	8.2196e-12	0.137408	0.939	0.9	3.00846e-07
CCDC69	8.42206e-12	0.208456	0.763	0.69	3.08256e-07
CYP27A1	8.50045e-12	-0.275406	0.349	0.416	3.11125e-07
FBXO28	8.52394e-12	0.439839	0.271	0.206	3.11985e-07
CAMSAP2	8.56812e-12	0.681728	0.178	0.125	3.13602e-07
SIPA1L3	8.67733e-12	0.280566	0.499	0.421	3.17599e-07
PACS2	8.69765e-12	0.471783	0.227	0.167	3.18343e-07
TIAM2	8.70012e-12	0.357669	0.258	0.194	3.18433e-07
CSNK2A1	9.0397e-12	0.287853	0.466	0.388	3.30862e-07
UBQLN1	9.26601e-12	-0.346383	0.516	0.548	3.39145e-07
NDUFS4	9.30212e-12	0.192111	0.526	0.44	3.40467e-07
SCAI	9.53049e-12	0.670636	0.132	0.084	3.48825e-07
RPRD2	9.86581e-12	0.273838	0.446	0.369	3.61099e-07
RABEP1	1.0014e-11	0.281547	0.497	0.417	3.66521e-07
DDIT4	1.02227e-11	0.499265	0.273	0.211	3.74162e-07
CYB5R3	1.10324e-11	0.271019	0.411	0.333	4.03795e-07
ZNF254	1.11196e-11	0.564215	0.145	0.095	4.0699e-07
WDR20	1.13943e-11	0.263775	0.403	0.321	4.17043e-07
IDH1	1.15249e-11	0.332527	0.334	0.263	4.21823e-07
IQCN	1.15609e-11	-0.463052	0.261	0.318	4.23142e-07
SNUPN	1.16067e-11	0.419067	0.194	0.137	4.24818e-07
C11orf49	1.19769e-11	0.642883	0.148	0.098	4.38368e-07
AATK	1.21463e-11	0.388111	0.218	0.157	4.44569e-07
MEF2A	1.21548e-11	0.1826	0.891	0.853	4.44877e-07
BCAS3	1.25115e-11	0.190123	0.715	0.636	4.57932e-07
HERPUD1	1.25828e-11	-0.267889	0.684	0.699	4.60543e-07
BRD2	1.26193e-11	-0.304572	0.551	0.585	4.61881e-07
RNF19B	1.26227e-11	-0.328382	0.337	0.399	4.62002e-07
CRY2	1.32804e-11	0.371477	0.22	0.158	4.86076e-07
IFI35	1.34095e-11	-0.407072	0.279	0.335	4.90802e-07
ZMYM4	1.35254e-11	0.245582	0.576	0.499	4.95043e-07
CUL5	1.38671e-11	0.318275	0.494	0.42	5.07549e-07
CCDC88B	1.40384e-11	-0.397867	0.4	0.453	5.13819e-07
DBF4	1.41109e-11	-0.688153	0.126	0.174	5.16473e-07
AL499604.1	1.49147e-11	-0.681912	0.145	0.195	5.45893e-07
LINC02785	1.50259e-11	0.364843	0.298	0.23	5.49963e-07
SLC23A2	1.51677e-11	0.290062	0.463	0.39	5.55153e-07
CDC42EP3	1.62344e-11	-0.24985	0.736	0.77	5.94194e-07
TESC	1.62507e-11	-0.333	0.447	0.498	5.94791e-07
PCCA	1.66893e-11	0.301016	0.419	0.346	6.10846e-07
ARMH3	1.67916e-11	0.206049	0.686	0.598	6.14589e-07
NFX1	1.68514e-11	0.338365	0.323	0.256	6.16779e-07
EIF4E	1.69406e-11	-0.654506	0.366	0.407	6.20042e-07
PIGM	1.70014e-11	0.652784	0.121	0.076	6.2227e-07
NUP210	1.81692e-11	0.312709	0.387	0.312	6.6501e-07
SNX4	1.83993e-11	0.338333	0.358	0.287	6.73433e-07
ELF1	1.84389e-11	-0.186417	0.919	0.912	6.74882e-07
CFAP20	1.86513e-11	-0.814996	0.099	0.143	6.82658e-07
CNOT6	1.87233e-11	0.350484	0.287	0.219	6.85293e-07
PTPRC	1.9508e-11	-0.0863976	0.998	0.997	7.14011e-07
FAM193A	1.96014e-11	0.242173	0.494	0.412	7.17431e-07
PLSCR3	1.98709e-11	0.431194	0.195	0.139	7.27293e-07
STAU2	2.13865e-11	0.28093	0.442	0.366	7.82765e-07
GOLT1B	2.15703e-11	0.439841	0.228	0.168	7.89495e-07
LTA4H	2.1706e-11	-0.171137	0.89	0.886	7.94462e-07
EEF1B2	2.21817e-11	0.156369	0.932	0.901	8.11873e-07
CXorf38	2.22501e-11	-0.450056	0.335	0.387	8.14377e-07
FBXO38	2.23079e-11	0.286197	0.334	0.261	8.16492e-07
TBCK	2.26504e-11	0.375624	0.389	0.32	8.29026e-07
MANF	2.32127e-11	0.327415	0.284	0.217	8.49607e-07
NNT	2.36162e-11	0.296351	0.363	0.29	8.64376e-07
AC106865.2	2.39564e-11	-0.75158	0.134	0.182	8.76829e-07
AUTS2	2.40553e-11	-0.840338	0.103	0.148	8.80448e-07
ATP8A1	2.41433e-11	0.383519	0.275	0.21	8.83668e-07
ARFIP1	2.42412e-11	0.291424	0.398	0.325	8.87252e-07
WDR33	2.44576e-11	0.193079	0.574	0.489	8.95173e-07
CTIF	2.50187e-11	0.289183	0.319	0.248	9.15709e-07
SLC25A25	2.56587e-11	0.425747	0.348	0.282	9.39133e-07
CSE1L	2.5729e-11	0.385095	0.273	0.208	9.41707e-07
TM6SF1	2.63121e-11	0.475108	0.197	0.141	9.63051e-07
STAB1	2.63925e-11	0.259474	0.553	0.479	9.65991e-07
PRAM1	2.65616e-11	0.197856	0.785	0.71	9.72181e-07
HEATR5A	2.67255e-11	0.321861	0.394	0.322	9.7818e-07
ARHGAP1	2.73744e-11	0.34877	0.313	0.245	1.00193e-06
AC023424.3	2.7768e-11	0.445246	0.196	0.14	1.01634e-06
IFT88	2.82661e-11	0.494364	0.182	0.128	1.03457e-06
TYW1	2.86189e-11	0.308438	0.365	0.291	1.04748e-06
RAB34	2.98011e-11	0.347811	0.305	0.236	1.09075e-06
EPS8	3.01532e-11	0.619186	0.206	0.152	1.10364e-06
ILF3	3.16465e-11	-0.357239	0.507	0.536	1.15829e-06
SCARB1	3.19474e-11	0.619385	0.145	0.097	1.16931e-06
DAB2	3.1969e-11	0.649417	0.106	0.063	1.1701e-06
JAK2	3.36293e-11	0.168329	0.825	0.772	1.23086e-06
MAP2K6	3.42418e-11	0.539129	0.242	0.185	1.25328e-06
ANKRD27	3.43584e-11	0.283496	0.276	0.208	1.25755e-06
MRPS5	3.62931e-11	0.277952	0.411	0.333	1.32836e-06
SETX	3.6337e-11	0.178532	0.79	0.726	1.32997e-06
TIMP2	3.9307e-11	0.142019	0.89	0.841	1.43867e-06
ARF1	4.02117e-11	-0.156926	0.871	0.863	1.47179e-06
AC079781.5	4.02587e-11	0.426418	0.211	0.153	1.47351e-06
NFKBID	4.22592e-11	-0.299646	0.388	0.44	1.54673e-06
CHCHD3	4.25615e-11	0.200209	0.585	0.502	1.55779e-06
HNRNPH1	4.27566e-11	-0.240026	0.716	0.732	1.56493e-06
CAPN15	4.34678e-11	0.545823	0.161	0.111	1.59096e-06
PTRHD1	4.38839e-11	0.228303	0.462	0.386	1.60619e-06
TSPO	4.47555e-11	-0.0834413	0.998	0.995	1.63809e-06
GZF1	4.70236e-11	-0.50742	0.254	0.305	1.72111e-06
TSC2	4.70371e-11	0.395841	0.192	0.137	1.7216e-06
TNFRSF10A	4.82346e-11	0.450853	0.164	0.113	1.76543e-06
DYNLT1	4.85247e-11	-0.273165	0.729	0.73	1.77605e-06
UNC45A	4.97533e-11	0.4051	0.177	0.123	1.82102e-06
GTF3C6	5.27353e-11	0.229168	0.477	0.398	1.93016e-06
FAM13B	5.27379e-11	0.222217	0.567	0.486	1.93026e-06
ANKMY1	5.37146e-11	0.410221	0.193	0.138	1.96601e-06
SPOP	5.50205e-11	0.213592	0.546	0.461	2.01381e-06
DAPK1	5.85811e-11	0.261209	0.671	0.606	2.14413e-06
TMEM245	5.91329e-11	0.373456	0.28	0.215	2.16432e-06
WWP2	5.94393e-11	0.183012	0.716	0.642	2.17554e-06
METAP2	5.98476e-11	0.270266	0.422	0.347	2.19048e-06
CDK2AP1	6.1901e-11	0.401449	0.249	0.189	2.26564e-06
LPIN1	6.21667e-11	0.48123	0.166	0.115	2.27536e-06
C16orf70	6.21699e-11	0.306657	0.289	0.222	2.27548e-06
AC011933.4	6.37048e-11	0.452731	0.157	0.106	2.33166e-06
PIAS2	6.40345e-11	0.439074	0.253	0.194	2.34373e-06
MSI2	6.4177e-11	0.272696	0.383	0.309	2.34894e-06
AGO4	6.61599e-11	0.168063	0.778	0.713	2.42152e-06
METTL16	6.85497e-11	0.44815	0.243	0.184	2.50899e-06
TRIP4	6.93396e-11	0.359904	0.322	0.255	2.5379e-06
PPP6R3	7.02668e-11	0.185482	0.78	0.712	2.57184e-06
HSPB1	7.03845e-11	0.5071	0.151	0.102	2.57614e-06
RECK	7.05248e-11	0.372507	0.138	0.09	2.58128e-06
PKN2	7.13307e-11	0.133908	0.819	0.766	2.61077e-06
PFDN1	7.19039e-11	0.306696	0.38	0.307	2.63175e-06
SNN	7.51022e-11	-0.465222	0.237	0.293	2.74882e-06
ATF7IP	7.52584e-11	0.265926	0.618	0.547	2.75453e-06
PACSIN2	7.54678e-11	0.185115	0.673	0.591	2.7622e-06
SCAPER	7.59251e-11	0.332592	0.445	0.378	2.77893e-06
GPI	7.63745e-11	0.359914	0.347	0.28	2.79538e-06
NLN	7.65773e-11	0.369101	0.308	0.241	2.8028e-06
RAP1GDS1	7.69033e-11	0.203232	0.566	0.489	2.81474e-06
TOMM5	7.70678e-11	0.239667	0.433	0.356	2.82076e-06
BRD9	7.80913e-11	0.352496	0.275	0.212	2.85822e-06
SLITRK4	7.87348e-11	0.570773	0.119	0.075	2.88177e-06
GTPBP1	7.87972e-11	-0.44013	0.314	0.365	2.88406e-06
TNFRSF14	7.89548e-11	-0.37886	0.392	0.438	2.88983e-06
METTL6	7.89817e-11	-0.524545	0.151	0.201	2.89081e-06
PRDM2	8.28087e-11	-0.279848	0.644	0.669	3.03088e-06
CKAP4	8.33995e-11	0.190679	0.492	0.403	3.0525e-06
ZNF593	8.54979e-11	-0.615908	0.18	0.23	3.12931e-06
C5orf24	8.79134e-11	0.365207	0.202	0.144	3.21772e-06
CITED4	9.09707e-11	-0.596463	0.258	0.305	3.32962e-06
CPAMD8	9.53164e-11	-0.783505	0.081	0.121	3.48868e-06
MARCH6	9.66536e-11	-0.377724	0.588	0.593	3.53762e-06
AC109597.1	9.87861e-11	0.549018	0.113	0.07	3.61567e-06
MBTD1	1.0297e-10	0.278634	0.383	0.313	3.76881e-06
MFSD1	1.04913e-10	-0.295783	0.572	0.6	3.83991e-06
RPS7	1.05092e-10	0.077306	0.997	0.995	3.84649e-06
ATP11B	1.10052e-10	-0.256787	0.703	0.713	4.02801e-06
PPP2R5E	1.12019e-10	0.197513	0.655	0.581	4.1e-06
P4HB	1.12408e-10	-0.217853	0.788	0.778	4.11423e-06
BOD1L1	1.14066e-10	-0.317975	0.613	0.63	4.17494e-06
ARMC8	1.14524e-10	0.259226	0.428	0.353	4.19169e-06
CLIP2	1.15352e-10	0.423431	0.23	0.172	4.22201e-06
COX20	1.26974e-10	0.289493	0.305	0.238	4.64737e-06
CXCR4	1.27571e-10	-0.457058	0.352	0.401	4.66923e-06
AC239799.2	1.27857e-10	-0.943304	0.085	0.125	4.67971e-06
KDM2B	1.28879e-10	0.307793	0.358	0.29	4.71711e-06
PLAAT4	1.37306e-10	-0.630201	0.226	0.272	5.02554e-06
CUL4A	1.38959e-10	0.280906	0.437	0.361	5.08604e-06
CSF1R	1.42481e-10	0.220241	0.567	0.491	5.21493e-06
MRPL48	1.44068e-10	0.455609	0.18	0.128	5.27304e-06
DMXL1	1.44085e-10	0.216709	0.558	0.48	5.27365e-06
NACA	1.4461e-10	-0.0772158	0.996	0.993	5.29286e-06
RPL6	1.47054e-10	0.08634	0.998	0.99	5.38232e-06
LINC02256	1.47511e-10	0.414046	0.152	0.103	5.39905e-06
INPP5A	1.47923e-10	0.295538	0.408	0.339	5.41412e-06
APOL6	1.48707e-10	-0.477776	0.28	0.33	5.44282e-06
RAB24	1.48733e-10	-0.844745	0.074	0.112	5.44377e-06
STX5	1.49257e-10	-0.322901	0.561	0.585	5.46294e-06
FAF2	1.51361e-10	0.291566	0.354	0.285	5.53996e-06
SRSF2	1.5453e-10	-0.279932	0.637	0.657	5.65597e-06
SRD5A3	1.54693e-10	0.642065	0.132	0.088	5.66193e-06
MAP4K5	1.55707e-10	0.349887	0.322	0.261	5.69904e-06
VPS13C	1.56351e-10	-0.187043	0.801	0.805	5.7226e-06
AGPAT2	1.5813e-10	0.205185	0.535	0.458	5.78771e-06
NEDD4	1.60385e-10	0.58088	0.106	0.065	5.87027e-06
SMAD2	1.62936e-10	0.22968	0.553	0.479	5.96363e-06
PHTF2	1.68616e-10	0.297084	0.454	0.384	6.17152e-06
TBC1D12	1.69539e-10	0.13935	0.41	0.331	6.20529e-06
NDUFV3	1.80417e-10	0.253045	0.464	0.388	6.60344e-06
SNTB2	1.82145e-10	0.481276	0.163	0.113	6.6667e-06
ZBTB7A	1.82639e-10	0.200347	0.692	0.621	6.68476e-06
SLC25A33	1.8401e-10	-0.442051	0.333	0.377	6.73496e-06
SMARCAL1	1.86076e-10	0.42198	0.177	0.125	6.81058e-06
ATG4C	1.88056e-10	0.36084	0.305	0.242	6.88305e-06
ITGAM	1.89322e-10	0.143843	0.837	0.761	6.92937e-06
TRRAP	1.89469e-10	0.295479	0.336	0.27	6.93477e-06
MIR22HG	1.99996e-10	-0.40627	0.319	0.369	7.32006e-06
NUDT16	2.01869e-10	0.192799	0.502	0.419	7.38862e-06
CDV3	2.04756e-10	-0.204349	0.775	0.776	7.49426e-06
LINC01278	2.05801e-10	0.593821	0.112	0.07	7.53254e-06
CD151	2.06861e-10	0.264315	0.412	0.34	7.57131e-06
PEA15	2.07078e-10	-0.466075	0.235	0.288	7.57926e-06
NRG1	2.12005e-10	-0.114353	0.497	0.558	7.75958e-06
TTLL5	2.12121e-10	0.470862	0.282	0.221	7.76384e-06
MRPL33	2.12539e-10	0.168282	0.698	0.62	7.77914e-06
PTEN	2.22637e-10	0.134077	0.903	0.85	8.14874e-06
PPP3CC	2.24289e-10	0.352165	0.301	0.238	8.20919e-06
AC096667.1	2.27184e-10	-0.36251	0.379	0.425	8.31516e-06
TOMM40L	2.27488e-10	-0.778428	0.067	0.104	8.3263e-06
CUBN	2.29491e-10	-0.783614	0.068	0.105	8.39961e-06
ADIPOR2	2.36623e-10	0.228917	0.431	0.354	8.66066e-06
REPS2	2.5598e-10	0.4333	0.207	0.152	9.36913e-06
SELENOI	2.57109e-10	0.438205	0.176	0.123	9.41045e-06
CD2AP	2.5742e-10	0.407315	0.201	0.147	9.42183e-06
FABP5	2.61526e-10	0.550724	0.234	0.178	9.57212e-06
FAM120B	2.61657e-10	0.227215	0.429	0.358	9.57692e-06
COQ7	2.64135e-10	-0.477936	0.222	0.276	9.66759e-06
CREB5	2.67237e-10	-0.133693	0.891	0.905	9.78115e-06
FNBP1	2.81599e-10	0.163417	0.878	0.833	1.03068e-05
GAPVD1	2.84187e-10	0.189691	0.577	0.496	1.04015e-05
ASCC2	2.86197e-10	0.341402	0.269	0.206	1.04751e-05
MTOR	2.9146e-10	0.28896	0.244	0.183	1.06677e-05
TP53INP2	2.9517e-10	-0.6756	0.117	0.161	1.08035e-05
DHRS7B	2.95459e-10	0.352211	0.344	0.28	1.08141e-05
SYT11	2.98581e-10	0.524121	0.135	0.09	1.09284e-05
SAMSN1	3.00975e-10	0.546259	0.661	0.622	1.1016e-05
PIK3R5	3.06532e-10	0.157459	0.845	0.789	1.12194e-05
MIDN	3.07819e-10	-0.22008	0.784	0.789	1.12665e-05
MAML3	3.09195e-10	0.15617	0.885	0.864	1.13169e-05
PRKACB	3.10489e-10	0.613381	0.156	0.108	1.13642e-05
MOSMO	3.19659e-10	0.368806	0.275	0.215	1.16998e-05
ALMS1	3.30657e-10	0.499921	0.181	0.131	1.21024e-05
ZNF586	3.41992e-10	0.396249	0.191	0.138	1.25172e-05
MAST2	3.43383e-10	0.354803	0.264	0.204	1.25682e-05
KDM7A	3.46497e-10	0.203512	0.768	0.708	1.26821e-05
PCNX4	3.51751e-10	0.284637	0.299	0.233	1.28745e-05
ATP1A1	3.52639e-10	-0.362536	0.633	0.637	1.29069e-05
PSMB10	3.57698e-10	-0.235095	0.701	0.715	1.30921e-05
KRIT1	3.65698e-10	0.325814	0.313	0.249	1.33849e-05
NDUFA7	3.76297e-10	0.231354	0.495	0.421	1.37728e-05
RHOC	3.83813e-10	0.635742	0.215	0.164	1.4048e-05
FAM118B	3.85619e-10	0.565625	0.164	0.116	1.4114e-05
SPG7	3.86921e-10	0.261111	0.394	0.323	1.41617e-05
EPHB2	3.96187e-10	0.581502	0.138	0.093	1.45009e-05
USP33	3.97314e-10	0.23933	0.518	0.446	1.45421e-05
HERC1	4.06471e-10	0.160332	0.792	0.717	1.48772e-05
ARL8B	4.10574e-10	-0.259728	0.655	0.666	1.50274e-05
ZNF644	4.11266e-10	-0.314054	0.668	0.681	1.50527e-05
ILRUN	4.17376e-10	0.273207	0.432	0.366	1.52764e-05
GRB2	4.18699e-10	0.119219	0.974	0.964	1.53248e-05
ANO10	4.2307e-10	0.292114	0.42	0.353	1.54848e-05
EDEM3	4.31965e-10	0.246693	0.5	0.427	1.58104e-05
LARS2	4.37992e-10	0.466503	0.183	0.131	1.60309e-05
PSMB8	4.44485e-10	-0.256945	0.707	0.709	1.62686e-05
ARGLU1	4.47167e-10	-0.256936	0.639	0.66	1.63668e-05
MOB1A	4.55972e-10	-0.187115	0.805	0.797	1.6689e-05
SHB	4.66022e-10	-0.852711	0.069	0.105	1.70569e-05
MAZ	4.76826e-10	0.217649	0.454	0.376	1.74523e-05
ACTR1A	4.7833e-10	0.258973	0.374	0.303	1.75074e-05
STRADA	4.80024e-10	0.30713	0.328	0.259	1.75694e-05
SERTAD1	4.82201e-10	-0.430339	0.32	0.371	1.7649e-05
SELENOS	4.82939e-10	0.233135	0.419	0.345	1.76761e-05
MON2	4.84622e-10	0.191251	0.636	0.564	1.77377e-05
FFAR2	4.89037e-10	-0.594042	0.165	0.213	1.78993e-05
ZFC3H1	4.89626e-10	-0.302717	0.656	0.66	1.79208e-05
CBFA2T2	4.93557e-10	0.302498	0.414	0.345	1.80647e-05
ZNF433-AS1	4.95409e-10	0.314774	0.27	0.21	1.81325e-05
RPL15	5.03566e-10	0.09422	0.996	0.988	1.8431e-05
FBXL5	5.043e-10	0.173915	0.913	0.89	1.84579e-05
SEPTIN2	5.06099e-10	0.148141	0.636	0.547	1.85237e-05
NUP214	5.12505e-10	-0.117512	0.862	0.881	1.87582e-05
AGO1	5.2914e-10	0.268601	0.362	0.292	1.9367e-05
SYNRG	5.3576e-10	0.208545	0.417	0.342	1.96093e-05
XRCC4	5.41317e-10	0.227641	0.491	0.42	1.98128e-05
TRAF3IP3	5.63475e-10	0.210426	0.649	0.575	2.06237e-05
RYK	5.78452e-10	0.302695	0.308	0.244	2.11719e-05
COX16	5.81268e-10	0.188973	0.509	0.429	2.1275e-05
MAP7D3	5.90009e-10	0.477927	0.131	0.088	2.15949e-05
DNAJB14	5.99381e-10	0.232462	0.438	0.369	2.1938e-05
AKAP7	5.99657e-10	0.526352	0.155	0.108	2.1948e-05
PON2	6.09622e-10	0.677755	0.108	0.068	2.23128e-05
ZNF703	6.51736e-10	-0.724141	0.098	0.139	2.38542e-05
MSH3	6.56051e-10	0.26941	0.393	0.322	2.40121e-05
SZT2	6.57515e-10	0.420248	0.204	0.151	2.40657e-05
DBNDD2	6.59292e-10	0.484358	0.167	0.117	2.41307e-05
TDG	6.65921e-10	0.264656	0.328	0.26	2.43734e-05
RBMS1	6.86608e-10	0.149143	0.838	0.78	2.51305e-05
TNF	6.91146e-10	-0.78388	0.078	0.116	2.52966e-05
ZFX	6.91235e-10	-0.303895	0.453	0.497	2.52999e-05
CORO1B	6.9224e-10	-0.33443	0.391	0.44	2.53367e-05
RREB1	6.92703e-10	0.209105	0.696	0.625	2.53536e-05
FAM168A	7.10963e-10	0.23885	0.565	0.503	2.60219e-05
ZNF331	7.23338e-10	0.505779	0.259	0.202	2.64749e-05
MROH1	7.2607e-10	0.335215	0.277	0.217	2.65749e-05
PFDN5	7.34274e-10	-0.0825304	0.997	0.993	2.68752e-05
MRPL57	7.42333e-10	0.166993	0.497	0.418	2.71701e-05
NT5C3A	7.55531e-10	0.237749	0.397	0.325	2.76532e-05
SYTL3	7.61254e-10	0.283049	0.432	0.364	2.78626e-05
ZC3H7B	7.63859e-10	0.394001	0.183	0.133	2.7958e-05
USO1	7.78099e-10	0.241543	0.458	0.388	2.84792e-05
AC023509.6	7.83305e-10	0.609702	0.102	0.064	2.86697e-05
CST3	7.90957e-10	0.0947377	1	0.998	2.89498e-05
CPB2-AS1	7.95139e-10	0.32084	0.298	0.236	2.91029e-05
AL391832.2	8.02027e-10	-0.684952	0.078	0.116	2.9355e-05
SNX20	8.06745e-10	0.253383	0.317	0.25	2.95277e-05
NFE2L2	8.19222e-10	-0.174215	0.787	0.789	2.99843e-05
SPG11	8.36503e-10	0.180257	0.686	0.614	3.06168e-05
USP3-AS1	8.47876e-10	0.141571	0.304	0.235	3.10331e-05
ZNF281	8.6603e-10	-0.575465	0.191	0.238	3.16975e-05
SIAH2-AS1	8.80835e-10	-0.690732	0.086	0.125	3.22394e-05
DPY19L1	8.92101e-10	0.384121	0.191	0.138	3.26518e-05
COPA	9.10432e-10	0.163294	0.682	0.605	3.33227e-05
ZNF121	9.3741e-10	0.489247	0.133	0.09	3.43102e-05
KTN1	9.38007e-10	0.154307	0.712	0.625	3.4332e-05
HECTD1	9.55284e-10	0.202386	0.609	0.532	3.49644e-05
CARS	9.60249e-10	0.324233	0.305	0.242	3.51461e-05
ATRX	9.62473e-10	0.152088	0.745	0.668	3.52275e-05
TAF1B	1.01063e-09	0.50147	0.191	0.142	3.69899e-05
CAAP1	1.01078e-09	0.377726	0.216	0.162	3.69956e-05
UQCC1	1.04667e-09	0.437759	0.179	0.129	3.83091e-05
NPC2	1.0643e-09	-0.159059	0.875	0.872	3.89545e-05
CDC123	1.08235e-09	0.262072	0.354	0.287	3.9615e-05
PEBP1	1.08308e-09	0.404226	0.284	0.228	3.96418e-05
RB1CC1	1.08316e-09	-0.270727	0.679	0.688	3.96447e-05
KLF7	1.08473e-09	0.217958	0.598	0.524	3.97021e-05
PLA2G6	1.13955e-09	-0.559474	0.146	0.192	4.17088e-05
SCAMP1	1.15469e-09	0.313503	0.313	0.25	4.22628e-05
ACLY	1.15481e-09	0.236119	0.344	0.275	4.22672e-05
GON4L	1.18604e-09	0.226937	0.462	0.389	4.34101e-05
TRPV2	1.19599e-09	0.379235	0.214	0.161	4.37745e-05
ZNF780A	1.19784e-09	0.385301	0.18	0.13	4.38421e-05
NEDD4L	1.21344e-09	0.462498	0.18	0.132	4.44131e-05
IFI44	1.24253e-09	0.387605	0.224	0.168	4.54778e-05
ATF6	1.2583e-09	0.146084	0.686	0.6	4.60551e-05
DCAF7	1.27143e-09	0.211764	0.491	0.419	4.65354e-05
ING1	1.29643e-09	-0.459053	0.27	0.315	4.74506e-05
POLR2I	1.31483e-09	0.204486	0.321	0.252	4.8124e-05
ITPA	1.31781e-09	0.274466	0.371	0.306	4.82332e-05
LARP4	1.32297e-09	0.358558	0.263	0.205	4.8422e-05
ECHDC3	1.362e-09	0.513561	0.124	0.082	4.98507e-05
CD86	1.36341e-09	0.222136	0.619	0.555	4.99022e-05
LINC02723	1.38482e-09	0.593343	0.116	0.076	5.06858e-05
CCDC144A	1.41339e-09	-0.751613	0.107	0.148	5.17314e-05
PAPSS2	1.41379e-09	0.604306	0.149	0.104	5.17461e-05
TMOD3	1.42672e-09	0.154361	0.761	0.708	5.22194e-05
SEPTIN7	1.4448e-09	-0.162298	0.801	0.8	5.28811e-05
TRIM69	1.45802e-09	-0.598437	0.13	0.173	5.3365e-05
C6orf62	1.47016e-09	-0.28892	0.57	0.591	5.38093e-05
MIB1	1.47254e-09	0.36313	0.342	0.284	5.38963e-05
FDPS	1.4747e-09	0.260846	0.398	0.331	5.39755e-05
ZHX3	1.47628e-09	0.699279	0.125	0.084	5.40335e-05
PPIA	1.49349e-09	0.127859	0.9	0.873	5.46631e-05
IL15	1.50088e-09	0.253878	0.523	0.455	5.49338e-05
AQR	1.51996e-09	0.247762	0.364	0.299	5.5632e-05
MTHFR	1.538e-09	0.282115	0.306	0.244	5.62925e-05
VWA8	1.54375e-09	0.390518	0.308	0.249	5.65028e-05
WDR91	1.5454e-09	-0.651873	0.103	0.143	5.65633e-05
EPS15L1	1.5505e-09	0.232761	0.35	0.283	5.67499e-05
CD36	1.55286e-09	0.192912	0.954	0.93	5.68364e-05
STAG2	1.56289e-09	0.15413	0.792	0.726	5.72033e-05
PRIM2	1.57451e-09	0.366951	0.242	0.188	5.76286e-05
GPR155	1.58605e-09	-0.473741	0.175	0.224	5.80508e-05
COMMD9	1.63563e-09	0.199042	0.483	0.408	5.98658e-05
CD99L2	1.64472e-09	0.426646	0.215	0.162	6.01983e-05
COG3	1.65939e-09	0.296303	0.246	0.188	6.07355e-05
CPNE3	1.66314e-09	-0.360657	0.335	0.386	6.08724e-05
CTDSPL2	1.72623e-09	0.26972	0.368	0.302	6.31817e-05
CERS5	1.73187e-09	0.306265	0.251	0.193	6.33883e-05
GTF2H5	1.73395e-09	0.262397	0.369	0.303	6.34643e-05
VCP	1.74217e-09	0.158935	0.637	0.556	6.3765e-05
CDK8	1.79233e-09	0.310077	0.318	0.258	6.56009e-05
TMEM164	1.80192e-09	0.176859	0.541	0.464	6.59519e-05
FAAP20	1.81305e-09	-0.378294	0.415	0.45	6.63595e-05
RCAN3	1.85049e-09	0.479075	0.15	0.106	6.77299e-05
GPR65	1.88802e-09	-0.387606	0.324	0.373	6.91036e-05
EVL	1.89674e-09	-0.633579	0.138	0.182	6.94224e-05
NDUFA2	1.90642e-09	0.132781	0.69	0.608	6.9777e-05
MTCH2	1.9329e-09	0.278125	0.41	0.342	7.07462e-05
SLC25A43	1.9335e-09	0.432584	0.2	0.148	7.07682e-05
MYDGF	1.95467e-09	0.197006	0.585	0.513	7.15427e-05
TCEAL8	1.98003e-09	0.358425	0.174	0.125	7.2471e-05
ATAD2	2.00366e-09	-0.614827	0.168	0.212	7.3336e-05
POR	2.00983e-09	0.236453	0.393	0.325	7.35618e-05
PIN4	2.04671e-09	0.246517	0.336	0.267	7.49118e-05
RPL29	2.11147e-09	0.0742995	0.997	0.994	7.7282e-05
TBC1D5	2.15572e-09	0.138703	0.908	0.877	7.89016e-05
ZCCHC10	2.22078e-09	0.238375	0.329	0.261	8.12828e-05
SLC33A1	2.26258e-09	0.345452	0.2	0.147	8.28128e-05
CD44	2.2785e-09	-0.118535	0.979	0.973	8.33953e-05
TRMO	2.31688e-09	-0.591075	0.115	0.157	8.48e-05
FO393401.1	2.32188e-09	0.420001	0.183	0.133	8.49832e-05
TRIM22	2.32292e-09	-0.360925	0.362	0.403	8.50211e-05
POLK	2.32476e-09	0.180506	0.55	0.483	8.50886e-05
LINC00513	2.33253e-09	-0.546021	0.144	0.188	8.53731e-05
TUBA4A	2.37157e-09	-0.422518	0.406	0.446	8.68018e-05
TMEM65	2.38006e-09	0.20439	0.421	0.35	8.71126e-05
PIP5K1A	2.40295e-09	0.30962	0.353	0.288	8.79504e-05
ATP6V0A2	2.42023e-09	0.541217	0.125	0.083	8.85828e-05
GPR27	2.43287e-09	-0.581832	0.077	0.114	8.90454e-05
TPM1	2.43576e-09	0.473909	0.122	0.081	8.91511e-05
UGGT1	2.45539e-09	0.180748	0.408	0.338	8.98696e-05
HIST1H2AC	2.50749e-09	-0.475547	0.289	0.336	9.17766e-05
CAT	2.55492e-09	-0.238099	0.586	0.615	9.35128e-05
MIGA1	2.57642e-09	0.299828	0.261	0.202	9.42994e-05
THADA	2.6063e-09	0.240097	0.474	0.411	9.53932e-05
AL158801.2	2.62485e-09	-0.55544	0.094	0.133	9.60721e-05
VPS53	2.65085e-09	0.211043	0.544	0.471	9.70237e-05
MAT2A	2.68087e-09	0.201328	0.415	0.344	9.81227e-05
R3HCC1L	2.75313e-09	0.159379	0.495	0.42	0.000100767
[truncated: 6,124 more rows]

## Sheet: BAF312 Monocytes Day 7
Gene	p_val	avg_log2FC	pct.1	pct.2	p_val_adj
AC105402.3	0	-8.83957	0.012	0.799	0
MTRNR2L8	0	-3.9242	0.531	0.895	0
LYZ	0	-0.606755	1	1	0
HLA-B	8.04982e-265	0.462741	1	0.999	2.94631e-260
AC004556.3	8.07103e-251	-8.60515	0.001	0.179	2.95408e-246
SLC35F1	3.51978e-227	5.87504	0.4	0.013	1.28827e-222
MNDA	4.51692e-212	-0.673701	0.994	0.99	1.65324e-207
AC020656.1	4.57173e-203	0.7619	0.994	0.966	1.6733e-198
LGALS1	1.56694e-201	0.64156	0.992	0.954	5.73517e-197
MT-ATP8	2.6974e-198	-0.947679	0.821	0.899	9.87274e-194
CLEC12A	4.48489e-180	-0.827692	0.887	0.95	1.64151e-175
CTSS	1.80938e-166	-0.408666	1	0.999	6.62251e-162
ITM2B	1.72661e-164	-0.609935	0.982	0.985	6.31956e-160
B2M	1.40841e-159	-0.383947	1	1	5.15492e-155
SNHG5	4.54892e-152	-1.07732	0.621	0.77	1.66495e-147
GCA	2.7298e-145	-0.958428	0.785	0.885	9.99135e-141
RPL36	5.26157e-141	0.450112	0.993	0.955	1.92579e-136
RPL13	7.92012e-139	0.347121	0.999	0.991	2.89884e-134
TYROBP	8.64536e-138	-0.36536	0.999	0.997	3.16429e-133
HLA-DRB1	2.50134e-136	1.16361	0.876	0.691	9.15514e-132
IFITM3	1.57377e-135	1.65397	0.519	0.197	5.76016e-131
RBP7	2.10104e-130	-0.972293	0.67	0.834	7.69001e-126
RPS23	2.35716e-129	0.356771	0.998	0.985	8.62743e-125
RPS26	5.5205e-128	-0.477724	0.966	0.97	2.02056e-123
RPL28	3.20116e-125	0.294106	0.999	0.995	1.17166e-120
RPS4Y1	1.63553e-123	10.6156	0.234	0	5.98621e-119
RPL36A	7.38929e-117	0.476355	0.982	0.919	2.70456e-112
RGS2	1.84232e-113	-0.994775	0.746	0.872	6.74309e-109
RPS2	4.75293e-109	0.396557	0.996	0.975	1.73962e-104
MRPL23	8.0286e-106	1.51614	0.428	0.154	2.93855e-101
LINC01619	9.49823e-104	0.849572	0.802	0.564	3.47645e-99
RPL13A	1.04667e-102	0.412781	0.991	0.948	3.83092e-98
ARPC3	5.54523e-102	-0.371327	0.994	0.985	2.02961e-97
RPL38	9.27594e-101	0.402123	0.984	0.928	3.39509e-96
HLA-C	1.58773e-100	-0.364087	0.998	0.995	5.81126e-96
RPL3	2.10386e-100	0.419299	0.987	0.93	7.70034e-96
ARL17B	2.74278e-100	-1.76352	0.131	0.331	1.00388e-95
RPL37A	1.65421e-99	0.372278	0.994	0.969	6.05459e-95
UTY	9.44513e-99	8.08253	0.194	0.001	3.45701e-94
LINC00278	7.82602e-98	9.93577	0.191	0	2.8644e-93
RPS21	8.77864e-98	0.353589	0.996	0.967	3.21307e-93
SLC25A6	1.08042e-97	0.518404	0.95	0.834	3.95445e-93
RPL35	1.18115e-97	0.413305	0.985	0.931	4.32314e-93
CST3	1.18727e-94	0.338521	0.999	0.992	4.34554e-90
FTL	2.0237e-94	-0.295331	1	1	7.40696e-90
RPL34	6.09354e-94	0.263926	1	0.991	2.2303e-89
DOCK10	9.98738e-94	0.99846	0.719	0.487	3.65548e-89
H3F3A	4.8751e-92	-0.295136	0.999	0.997	1.78434e-87
LIPA	4.25835e-91	1.37422	0.455	0.203	1.5586e-86
RPS18	4.46309e-91	0.33598	0.998	0.983	1.63353e-86
S100A10	7.49237e-91	0.465119	0.989	0.95	2.74228e-86
RPL10A	1.84796e-89	0.44505	0.972	0.888	6.76371e-85
HIST1H2AC	2.06641e-89	-1.66202	0.228	0.427	7.56326e-85
PPDPF	1.74749e-87	0.836165	0.716	0.488	6.39599e-83
RPL18A	2.16623e-87	0.326997	0.996	0.972	7.92862e-83
AFAP1	3.23872e-87	-3.18012	0.016	0.116	1.18541e-82
ADK	5.07197e-87	-0.796338	0.712	0.791	1.85639e-82
SERPINB1	1.23707e-86	-0.613474	0.893	0.908	4.52779e-82
RPL27A	1.1332e-85	0.392768	0.984	0.938	4.14763e-81
RPS19	1.89909e-85	0.328644	0.997	0.972	6.95086e-81
C20orf27	3.9185e-85	-1.06439	0.506	0.638	1.43421e-80
LRRK2	2.01147e-82	-0.66166	0.845	0.904	7.36217e-78
LDLR	2.41432e-82	1.26166	0.511	0.271	8.83665e-78
RPLP2	2.81019e-82	0.28235	0.998	0.98	1.02856e-77
TMSB4X	9.21279e-81	-0.230692	1	1	3.37197e-76
JAML	4.36352e-80	-0.571159	0.907	0.916	1.59709e-75
HLA-DQB1	7.82937e-79	0.943762	0.624	0.386	2.86563e-74
EIF1	1.3785e-77	-0.269275	0.999	0.997	5.04544e-73
DDX3Y	2.89336e-77	9.47076	0.154	0	1.059e-72
EEF1G	2.89636e-77	0.394686	0.974	0.895	1.0601e-72
RPS12	4.88951e-77	0.274941	0.999	0.989	1.78961e-72
RPL32	6.61417e-77	0.250674	0.999	0.989	2.42085e-72
RPS29	2.32398e-76	0.299195	0.996	0.974	8.50599e-72
VNN2	1.44303e-75	-1.05159	0.438	0.626	5.28163e-71
DNAJC15	7.69005e-74	0.766222	0.686	0.459	2.81463e-69
EVI2B	1.30957e-73	-0.433909	0.96	0.96	4.79317e-69
RPL4	4.74055e-73	0.373923	0.97	0.882	1.73509e-68
TMSB10	6.91084e-73	0.227848	1	0.998	2.52943e-68
THBS1	1.22828e-70	-4.17471	0.052	0.171	4.49563e-66
SERPINA1	5.98511e-70	-0.426027	0.966	0.952	2.19061e-65
TKT	8.13987e-70	-0.360452	0.984	0.968	2.97927e-65
MALAT1	9.38569e-69	0.29626	1	1	3.43526e-64
EZR	2.34357e-68	0.861247	0.655	0.435	8.57769e-64
CALHM6	4.09008e-68	-0.932258	0.525	0.657	1.49701e-63
CFD	2.46928e-66	-0.525659	0.92	0.933	9.03779e-62
LTA4H	4.07836e-66	-0.609898	0.872	0.882	1.49272e-61
CD74	5.31787e-66	0.465842	0.973	0.917	1.94639e-61
SAMHD1	6.94587e-66	0.373433	0.967	0.895	2.54226e-61
KLF10	8.02167e-66	0.697621	0.663	0.439	2.93601e-61
IGKC	2.93831e-65	1.27204	0.405	0.199	1.07545e-60
AC011476.3	3.49409e-65	2.39457	0.219	0.051	1.27887e-60
CD36	6.51395e-65	0.523341	0.947	0.876	2.38417e-60
RPS24	6.70214e-64	0.2098	1	0.993	2.45305e-59
RPSA	2.19835e-63	0.423609	0.943	0.839	8.04617e-59
RPL22	2.43288e-62	0.283297	0.993	0.953	8.90457e-58
RPS9	2.86024e-62	0.233531	0.998	0.989	1.04688e-57
ANPEP	3.81946e-62	-0.69905	0.553	0.707	1.39796e-57
CRIP1	8.42983e-62	0.965217	0.801	0.671	3.0854e-57
CSGALNACT1	1.57619e-61	-1.33847	0.238	0.407	5.76902e-57
MTRNR2L12	4.87158e-61	0.651391	0.966	0.926	1.78305e-56
LGALS2	5.56522e-61	1.2174	0.544	0.36	2.03693e-56
FLT3	1.00341e-60	0.768583	0.415	0.192	3.67257e-56
PLBD1	1.13373e-60	-0.63953	0.882	0.903	4.14955e-56
RPS16	2.35007e-60	0.274295	0.991	0.96	8.60148e-56
LINC00486	5.79954e-60	0.724697	0.584	0.36	2.12269e-55
ANXA2	9.59196e-60	0.363704	0.975	0.915	3.51075e-55
MT-ND5	2.49631e-59	0.279314	0.995	0.97	9.13674e-55
MT-ND4L	2.65983e-59	-0.657669	0.901	0.898	9.73526e-55
TNNT1	3.60335e-59	2.14887	0.226	0.065	1.31886e-54
FLNA	1.59312e-58	0.403394	0.914	0.797	5.83099e-54
STEAP4	2.12083e-58	-1.32164	0.196	0.357	7.76244e-54
NAGK	5.45104e-58	-0.688571	0.719	0.761	1.99513e-53
ATP6V0E1	6.66473e-58	-0.443421	0.949	0.945	2.43936e-53
FOXN3	1.10061e-57	0.416333	0.932	0.826	4.02833e-53
ATP8B4	2.06398e-57	0.832379	0.552	0.344	7.55437e-53
IL1R2	3.31405e-57	-4.89736	0.081	0.196	1.21297e-52
RNPEP	3.99359e-57	0.73092	0.58	0.367	1.46169e-52
ARPC5	8.81596e-57	-0.350433	0.96	0.952	3.22673e-52
AIF1	2.58265e-56	-0.318303	0.999	0.993	9.45276e-52
LMNA	3.33149e-56	2.42932	0.205	0.055	1.21936e-51
CLEC4E	3.82366e-56	-0.804574	0.662	0.732	1.3995e-51
RPL23A	4.07821e-56	0.274872	0.991	0.953	1.49267e-51
RPL9	1.56318e-55	0.251218	0.996	0.972	5.72139e-51
TBC1D12	3.00664e-55	1.10517	0.418	0.226	1.10046e-50
SYNE1	4.19412e-55	-1.3452	0.295	0.447	1.53509e-50
SLC39A11	2.12457e-54	0.589797	0.754	0.575	7.77613e-50
TMEM176B	2.83143e-54	-0.711981	0.491	0.634	1.03633e-49
SERP1	6.68315e-54	-0.350889	0.953	0.948	2.4461e-49
RPS27	7.2045e-54	0.220204	0.998	0.992	2.63692e-49
C22orf34	1.5028e-53	1.26445	0.33	0.152	5.50041e-49
MYO1E	2.26971e-53	1.09714	0.408	0.216	8.30736e-49
RPS6	8.93985e-53	0.279744	0.994	0.963	3.27207e-48
SOD2	2.70694e-52	-0.588033	0.845	0.887	9.90767e-48
CD9	3.87404e-52	2.58963	0.163	0.031	1.41794e-47
SREBF2	4.08928e-52	0.727252	0.602	0.411	1.49672e-47
PER1	6.91332e-52	0.428309	0.68	0.439	2.53035e-47
BRI3	7.83323e-52	-0.281203	0.99	0.975	2.86704e-47
ABTB1	3.57655e-51	-1.00113	0.418	0.554	1.30905e-46
STK39	6.05961e-51	0.793248	0.498	0.3	2.21788e-46
ID2	9.72771e-51	0.579465	0.772	0.623	3.56044e-46
BIRC6	1.44064e-50	0.38788	0.906	0.786	5.27287e-46
RPL37	2.13275e-50	0.199327	0.999	0.991	7.80608e-46
HLA-E	3.57677e-50	-0.323193	0.963	0.947	1.30913e-45
RPS20	5.39485e-50	0.325639	0.954	0.883	1.97457e-45
BASP1	7.07882e-50	-0.927907	0.452	0.594	2.59092e-45
AC122685.1	9.25495e-50	7.63182	0.103	0.001	3.38741e-45
RNASE1	1.06737e-49	2.81978	0.158	0.032	3.90667e-45
NCF2	1.26992e-49	-0.366804	0.945	0.932	4.64802e-45
OSBPL8	1.31495e-49	-0.446879	0.931	0.937	4.81284e-45
CAMK1D	3.63109e-49	0.69898	0.655	0.476	1.32901e-44
IFITM2	4.18447e-49	-0.715743	0.786	0.837	1.53156e-44
CD99	7.8308e-49	0.506136	0.82	0.65	2.86615e-44
HSPA6	1.2289e-48	-1.34392	0.192	0.334	4.49791e-44
DUSP1	1.23883e-48	-0.566553	0.992	0.989	4.53422e-44
ZNF429	1.66249e-48	2.31422	0.166	0.038	6.08486e-44
CR1	2.09792e-48	-0.839777	0.444	0.588	7.67861e-44
RPS28	9.88601e-48	0.202364	1	0.991	3.61838e-43
HDAC9	1.08253e-47	0.472424	0.892	0.77	3.96218e-43
MYL12A	1.15535e-47	-0.36142	0.946	0.931	4.22869e-43
VCL	1.48129e-47	0.588497	0.711	0.538	5.42168e-43
RPL10	2.72865e-47	0.226143	0.998	0.987	9.98715e-43
TUBB6	4.21323e-47	1.39724	0.267	0.113	1.54208e-42
CASC8	4.73241e-47	3.90107	0.111	0.007	1.73211e-42
RPS11	7.84652e-47	0.251759	0.992	0.956	2.8719e-42
DLEU2	1.46625e-46	-0.394018	0.935	0.942	5.36661e-42
H3F3B	1.5206e-46	-0.277066	0.991	0.985	5.56556e-42
HPCAL1	1.60782e-46	0.594028	0.681	0.499	5.88479e-42
FADS1	6.62935e-46	1.28495	0.295	0.136	2.42641e-41
DENND4A	6.75625e-46	0.506621	0.761	0.599	2.47285e-41
PVT1	7.10105e-46	0.845669	0.432	0.251	2.59905e-41
PLXDC2	1.61593e-45	0.249341	0.996	0.987	5.91445e-41
DENND4C	4.26999e-45	0.65723	0.505	0.315	1.56286e-40
NUTM2A-AS1	4.91181e-45	0.801947	0.399	0.218	1.79777e-40
LINC02432	3.22698e-44	-1.42734	0.145	0.271	1.18111e-39
GLRX	7.44944e-44	-0.391119	0.89	0.895	2.72657e-39
RTN3	1.5138e-43	-0.403461	0.881	0.898	5.54066e-39
RPS15	1.88116e-43	0.202428	0.997	0.982	6.88522e-39
NPL	3.42405e-43	-0.738319	0.523	0.624	1.25324e-38
NRGN	5.82428e-43	0.612121	0.644	0.463	2.13175e-38
OLIG1	5.85789e-43	-1.23181	0.157	0.286	2.14405e-38
FDFT1	6.23713e-43	0.804122	0.48	0.305	2.28285e-38
RPL15	1.88719e-42	0.232214	0.995	0.97	6.9073e-38
ARPIN	2.6909e-42	-1.50198	0.084	0.19	9.84895e-38
CKLF	2.99258e-42	-0.540149	0.836	0.859	1.09531e-37
CSF2RA	3.25833e-42	0.521105	0.732	0.58	1.19258e-37
ZNF708	3.30332e-42	1.43053	0.214	0.078	1.20905e-37
RNGTT	3.95169e-42	0.598303	0.583	0.399	1.44636e-37
MYOF	4.84436e-42	0.87314	0.455	0.284	1.77308e-37
CYBA	7.32556e-42	-0.21533	0.999	0.995	2.68123e-37
IGFBP2	8.27731e-42	4.1638	0.1	0.007	3.02958e-37
CD93	1.26691e-41	-0.580626	0.65	0.728	4.63702e-37
UBC	1.82325e-41	-0.260224	0.99	0.986	6.67326e-37
ARHGEF10L	2.19604e-41	0.806717	0.458	0.282	8.03773e-37
RPL18	5.60598e-41	0.198655	0.999	0.976	2.05185e-36
HCLS1	6.39833e-41	-0.470715	0.872	0.873	2.34185e-36
MARK3	7.73459e-41	0.439168	0.803	0.657	2.83094e-36
HLA-A	7.97309e-41	-0.24044	0.997	0.985	2.91823e-36
RPL11	1.454e-40	0.174962	0.999	0.99	5.32179e-36
CCL3L1	1.6668e-40	1.98489	0.17	0.051	6.10064e-36
TMEM176A	2.10569e-40	-0.855712	0.314	0.454	7.70702e-36
TMEM154	3.6552e-40	0.449054	0.659	0.478	1.33784e-35
RPL21	4.2336e-40	0.186109	0.997	0.989	1.54954e-35
AQP9	1.05152e-39	-0.901571	0.381	0.509	3.84865e-35
ESYT2	1.28994e-39	0.506929	0.68	0.509	4.72132e-35
GAS7	1.66887e-39	0.411704	0.901	0.813	6.10822e-35
SULT1A1	1.71231e-39	0.632549	0.656	0.507	6.26724e-35
RPLP0	1.92122e-39	0.331345	0.935	0.841	7.03184e-35
SLC4A7	3.05706e-39	0.708652	0.395	0.225	1.11891e-34
TNFSF10	3.4299e-39	-0.544647	0.752	0.798	1.25538e-34
ITPR1	3.92276e-39	0.649203	0.531	0.355	1.43577e-34
MAP4	4.07112e-39	0.635096	0.55	0.382	1.49007e-34
KMT2C	4.49315e-39	0.272768	0.961	0.909	1.64454e-34
CCDC88A	4.64575e-39	0.394826	0.849	0.711	1.70039e-34
IER3	4.69858e-39	-0.94691	0.396	0.513	1.71973e-34
AHNAK	5.08003e-39	0.336852	0.957	0.873	1.85934e-34
RPL41	7.76211e-39	0.160936	0.999	0.999	2.84101e-34
NR1D2	1.14419e-38	0.800873	0.402	0.24	4.18785e-34
SNHG32	1.39363e-38	0.702117	0.495	0.33	5.10081e-34
BTBD11	1.74951e-38	1.24442	0.23	0.096	6.4034e-34
LRRFIP1	1.77895e-38	0.24732	0.988	0.955	6.51113e-34
RBM47	2.35644e-38	0.34946	0.967	0.935	8.62482e-34
TRIO	2.64726e-38	0.513997	0.716	0.562	9.68923e-34
ARID1B	3.85048e-38	0.38419	0.878	0.763	1.40931e-33
DPYSL2	4.49254e-38	0.460062	0.693	0.518	1.64432e-33
FBXW7	4.63294e-38	0.341825	0.923	0.83	1.6957e-33
NME4	4.89928e-38	1.62405	0.164	0.049	1.79319e-33
RPS25	5.38702e-38	0.21798	0.99	0.962	1.9717e-33
CD302	6.80667e-38	-0.404229	0.883	0.869	2.49131e-33
CPED1	8.06777e-38	0.942076	0.355	0.199	2.95288e-33
LDLRAD4	1.14326e-37	0.534218	0.678	0.518	4.18444e-33
RAP1B	1.1674e-37	0.362158	0.941	0.862	4.2728e-33
MYADM	1.75931e-37	0.472589	0.761	0.617	6.43925e-33
AC068587.4	2.13189e-37	1.81285	0.171	0.057	7.80294e-33
EVI2A	3.41735e-37	-0.547418	0.703	0.752	1.25079e-32
HLA-DPA1	5.53653e-37	0.397856	0.725	0.565	2.02643e-32
RPL35A	6.01889e-37	0.17097	0.998	0.987	2.20297e-32
DIAPH1	1.11936e-36	0.373189	0.879	0.752	4.09696e-32
CD180	1.12529e-36	1.31796	0.205	0.08	4.11867e-32
PLAAT3	1.17685e-36	-0.902961	0.284	0.412	4.30738e-32
ATP2B1	1.91158e-36	0.436379	0.868	0.741	6.99659e-32
YBX3	2.1992e-36	0.443098	0.78	0.621	8.04931e-32
KANSL1-AS1	2.40914e-36	-1.22432	0.113	0.222	8.81769e-32
GNG10	2.46733e-36	-0.669496	0.593	0.663	9.03069e-32
SPIDR	4.43649e-36	0.280936	0.936	0.844	1.6238e-31
SLC25A13	5.57348e-36	0.573712	0.538	0.365	2.03995e-31
MACF1	6.54705e-36	0.419383	0.788	0.647	2.39628e-31
GIMAP7	6.95022e-36	-0.59866	0.699	0.734	2.54385e-31
LOXHD1	1.53523e-35	-1.70907	0.056	0.139	5.61908e-31
AGTRAP	1.5776e-35	-0.410249	0.857	0.868	5.77416e-31
CD55	1.96599e-35	-0.436338	0.903	0.904	7.19573e-31
SAT1	2.22105e-35	-0.335863	0.984	0.98	8.12926e-31
RPS8	2.26989e-35	0.202205	0.998	0.982	8.30803e-31
NR4A1	2.76945e-35	0.850241	0.413	0.261	1.01365e-30
KRAS	3.49178e-35	0.510202	0.595	0.423	1.27803e-30
ADAM15	3.60537e-35	0.792703	0.384	0.232	1.3196e-30
LIN7A	4.02984e-35	-0.859775	0.262	0.393	1.47496e-30
SNHG29	4.23036e-35	0.371714	0.838	0.697	1.54835e-30
ZNF609	4.29745e-35	0.389103	0.802	0.665	1.57291e-30
SQLE	5.49339e-35	1.41969	0.188	0.072	2.01064e-30
TAGLN2	5.5322e-35	0.498066	0.796	0.67	2.02484e-30
ATP6V1B2	5.71906e-35	-0.593939	0.651	0.696	2.09323e-30
PAN3	1.34147e-34	0.299397	0.92	0.815	4.90993e-30
FCGR2A	1.4199e-34	-0.554782	0.691	0.741	5.19696e-30
HTT	1.55599e-34	0.551295	0.605	0.438	5.69507e-30
GATD3B	1.86365e-34	1.67275	0.147	0.043	6.82114e-30
RPL12	2.33973e-34	0.194105	0.996	0.973	8.56363e-30
UCP2	2.3821e-34	0.517459	0.659	0.502	8.71873e-30
SPPL3	3.216e-34	0.426931	0.743	0.597	1.17709e-29
LRRC8B	3.66267e-34	1.00755	0.261	0.127	1.34057e-29
ADGRE5	4.11636e-34	0.479069	0.895	0.806	1.50663e-29
RPL6	4.18023e-34	0.185061	0.996	0.974	1.53001e-29
SEPTIN11	5.49907e-34	1.86873	0.15	0.047	2.01272e-29
MGST3	6.15237e-34	0.419955	0.67	0.504	2.25183e-29
SPATS2L	6.35037e-34	1.85061	0.149	0.046	2.3243e-29
ZSWIM6	7.37199e-34	0.297057	0.977	0.938	2.69822e-29
TTC7A	1.19328e-33	0.443491	0.754	0.61	4.36754e-29
RIN2	1.67649e-33	0.443619	0.698	0.531	6.13611e-29
HNRNPA2B1	2.463e-33	-0.271869	0.961	0.956	9.01482e-29
CRY2	2.6783e-33	0.958839	0.251	0.121	9.80285e-29
NME2	3.8828e-33	0.302088	0.908	0.801	1.42115e-28
DYSF	4.17225e-33	-0.56583	0.501	0.63	1.52709e-28
SHLD2	4.35383e-33	0.734248	0.408	0.255	1.59354e-28
LAMTOR4	4.36348e-33	-0.324649	0.953	0.943	1.59708e-28
ANTXR2	5.20179e-33	0.45087	0.739	0.589	1.90391e-28
FAM126A	5.51568e-33	0.679232	0.428	0.273	2.01879e-28
HEG1	5.59998e-33	1.92672	0.135	0.038	2.04965e-28
PHACTR2	5.73934e-33	0.417492	0.786	0.652	2.10066e-28
IGHA1	6.63774e-33	1.25046	0.18	0.068	2.42948e-28
FNIP1	9.35451e-33	0.357398	0.78	0.626	3.42385e-28
DTNA	1.52274e-32	1.61298	0.151	0.05	5.57338e-28
KLHL24	1.70186e-32	0.467121	0.627	0.465	6.22898e-28
NDUFV3	1.85315e-32	0.584675	0.48	0.319	6.78271e-28
AKAP13	1.86197e-32	0.197524	0.988	0.964	6.815e-28
HIF1A	1.96456e-32	0.305225	0.888	0.795	7.19047e-28
STK17B	2.17339e-32	0.24399	0.982	0.936	7.95482e-28
CTNNB1	2.22968e-32	0.359081	0.786	0.635	8.16086e-28
LRRFIP2	2.75785e-32	0.43848	0.761	0.634	1.0094e-27
RRAS	3.15761e-32	0.602209	0.394	0.238	1.15572e-27
FYB1	3.24115e-32	-0.28849	0.971	0.965	1.18629e-27
MYO1G	3.69278e-32	0.387527	0.754	0.59	1.35159e-27
DAAM1	4.83483e-32	1.09054	0.25	0.123	1.7696e-27
GRINA	5.43397e-32	-0.656971	0.552	0.618	1.98889e-27
MIR181A1HG	6.18872e-32	0.381497	0.592	0.422	2.26513e-27
PACSIN2	1.02933e-31	0.443456	0.66	0.499	3.76744e-27
HIST1H1C	1.06757e-31	-0.829121	0.367	0.471	3.90743e-27
FBXW8	1.17525e-31	1.65643	0.162	0.059	4.30154e-27
ZNF433-AS1	1.38686e-31	0.864283	0.29	0.156	5.07606e-27
SDCBP	2.19305e-31	-0.320395	0.936	0.933	8.02679e-27
PNRC1	2.39884e-31	-0.341466	0.88	0.875	8.77999e-27
SLC25A33	2.44285e-31	0.798946	0.357	0.216	8.94106e-27
CYP1B1	2.78148e-31	-0.704062	0.526	0.607	1.01805e-26
PROK2	2.87057e-31	-1.38799	0.114	0.213	1.05066e-26
ADM	3.34804e-31	-1.18765	0.165	0.273	1.22542e-26
XKR6	3.86858e-31	1.32807	0.178	0.069	1.41594e-26
AKT3	4.21478e-31	0.901459	0.291	0.159	1.54265e-26
MAP3K1	4.69754e-31	0.312242	0.931	0.85	1.71935e-26
P2RX4	5.43326e-31	0.6041	0.524	0.367	1.98863e-26
CYP51A1	6.18925e-31	0.869971	0.309	0.175	2.26533e-26
NOP53	1.18361e-30	0.362662	0.76	0.603	4.33213e-26
HLA-DPB1	1.31306e-30	0.380594	0.7	0.557	4.80592e-26
KLF3	1.32684e-30	0.538808	0.617	0.469	4.85637e-26
RPS10	1.49003e-30	0.298059	0.906	0.807	5.45367e-26
HIST1H1E	2.0131e-30	-0.998308	0.34	0.442	7.36815e-26
ENO1	2.15134e-30	0.279331	0.931	0.844	7.87412e-26
UVRAG	2.38041e-30	0.36369	0.804	0.69	8.71255e-26
RAB5IF	3.07421e-30	-0.40624	0.855	0.849	1.12519e-25
RAPGEF1	3.5191e-30	0.404774	0.729	0.584	1.28803e-25
SEPTIN9	3.66493e-30	0.375634	0.765	0.609	1.3414e-25
MEGF9	3.80772e-30	-0.341147	0.908	0.928	1.39366e-25
SLC23A2	5.37086e-30	0.519876	0.509	0.354	1.96579e-25
RPL27	5.40283e-30	0.186676	0.992	0.964	1.97749e-25
AFF4	5.62939e-30	0.338292	0.764	0.611	2.06041e-25
SNHG25	5.77722e-30	-0.828263	0.342	0.448	2.11452e-25
ZNF124	6.07648e-30	0.87597	0.283	0.154	2.22405e-25
CXCR4	6.14461e-30	-1.30172	0.383	0.461	2.24899e-25
CHD9	7.04694e-30	0.443579	0.631	0.468	2.57925e-25
ATP10A	9.28547e-30	1.28999	0.199	0.089	3.39858e-25
PARVB	9.59906e-30	0.560231	0.456	0.306	3.51335e-25
H2AFZ	1.06939e-29	-0.513161	0.734	0.758	3.91407e-25
LY6E	1.13914e-29	0.770889	0.39	0.246	4.16936e-25
NBDY	1.26726e-29	0.656149	0.351	0.209	4.6383e-25
RPS13	1.38728e-29	0.162465	0.998	0.984	5.07759e-25
RHOB	1.52809e-29	-0.862639	0.663	0.687	5.59295e-25
RPL17	1.62063e-29	0.169433	0.997	0.981	5.93165e-25
CDC42	1.83549e-29	-0.251535	0.952	0.937	6.71809e-25
FBXO33	1.83807e-29	0.489018	0.517	0.36	6.72751e-25
RNASEK	1.89681e-29	-0.268433	0.976	0.969	6.9425e-25
DST	1.91494e-29	1.13775	0.216	0.103	7.00888e-25
SLC25A36	1.92082e-29	0.543918	0.474	0.317	7.0304e-25
C20orf194	2.18309e-29	0.442205	0.663	0.514	7.99031e-25
RPL8	2.34465e-29	0.180328	0.997	0.975	8.58165e-25
JARID2	2.4445e-29	0.213291	0.962	0.905	8.94712e-25
TANGO6	3.11604e-29	0.667195	0.428	0.283	1.1405e-24
ATP6V0C	3.19292e-29	-0.265316	0.947	0.916	1.16864e-24
WDFY4	3.69858e-29	0.463235	0.482	0.323	1.35372e-24
ATP6V0B	3.95173e-29	-0.350117	0.923	0.912	1.44637e-24
EEF1A1	4.70596e-29	0.176368	0.999	0.99	1.72243e-24
IGF2BP2	6.84416e-29	0.94662	0.253	0.132	2.50503e-24
SPAG9	8.484e-29	0.319379	0.781	0.649	3.10523e-24
AL355075.4	8.6365e-29	-1.06786	0.203	0.311	3.16105e-24
AC020916.1	9.28316e-29	0.153245	0.859	0.731	3.39773e-24
FCGR1B	9.61479e-29	-1.14365	0.155	0.254	3.51911e-24
MAP3K8	1.08532e-28	0.553868	0.619	0.479	3.97238e-24
TMTC2	1.13539e-28	0.420361	0.798	0.676	4.15564e-24
AC114760.2	1.31355e-28	1.27406	0.17	0.068	4.80772e-24
SLA	1.49739e-28	-0.553633	0.646	0.693	5.48061e-24
CLEC4D	2.1713e-28	-1.02565	0.185	0.291	7.94716e-24
RPS14	2.42118e-28	0.135569	1	0.995	8.86175e-24
FKBP5	2.58554e-28	-0.394792	0.908	0.786	9.46333e-24
SCFD1	2.64497e-28	0.401147	0.705	0.56	9.68085e-24
WDR70	2.70718e-28	0.426858	0.634	0.486	9.90854e-24
SMCO4	3.22821e-28	-0.642785	0.523	0.594	1.18156e-23
CKAP4	4.04492e-28	0.444991	0.481	0.323	1.48048e-23
HMGB2	4.17149e-28	-0.601769	0.673	0.711	1.52681e-23
SCPEP1	4.5849e-28	-0.44319	0.726	0.755	1.67812e-23
F13A1	1.21103e-27	0.458285	0.629	0.479	4.43248e-23
DGLUCY	1.21916e-27	0.578248	0.474	0.331	4.46223e-23
WDFY2	1.40836e-27	0.326756	0.859	0.732	5.15474e-23
MYL12B	1.62966e-27	-0.305357	0.917	0.912	5.96473e-23
FOS	1.65944e-27	-0.543296	0.999	0.998	6.07372e-23
FRMD4B	1.87993e-27	0.360746	0.736	0.6	6.88073e-23
GAS5	1.91303e-27	0.413287	0.648	0.491	7.00189e-23
S100A11	2.0141e-27	-0.216715	0.998	0.993	7.37179e-23
LRBA	2.48475e-27	0.557976	0.446	0.302	9.09443e-23
AC245297.3	2.6063e-27	0.64738	0.3	0.171	9.53932e-23
MRTFA	3.11089e-27	0.296835	0.853	0.725	1.13862e-22
LSM6	3.5786e-27	-0.642896	0.498	0.578	1.3098e-22
STK10	3.90936e-27	0.293755	0.926	0.843	1.43086e-22
NAV1	4.1461e-27	1.58946	0.145	0.054	1.51752e-22
PLD3	4.21662e-27	0.422559	0.622	0.465	1.54333e-22
IQCB1	4.31183e-27	0.649218	0.305	0.176	1.57817e-22
CPAMD8	5.83067e-27	-1.1947	0.093	0.178	2.13408e-22
ULK4	5.88785e-27	0.755594	0.302	0.176	2.15501e-22
ABCC1	5.99557e-27	0.515402	0.508	0.367	2.19444e-22
PPIA	7.00832e-27	0.270621	0.906	0.808	2.56512e-22
IL3RA	7.77948e-27	1.29746	0.157	0.064	2.84737e-22
CPNE8	1.2844e-26	0.348517	0.759	0.619	4.70105e-22
EMB	1.46261e-26	-0.568193	0.568	0.644	5.35329e-22
NRG1	2.11958e-26	-0.455743	0.53	0.631	7.75788e-22
RPS6KC1	2.22035e-26	0.388729	0.652	0.515	8.12669e-22
GPSM3	2.58908e-26	-0.356112	0.882	0.881	9.4763e-22
CSNK1G1	3.09238e-26	0.41914	0.561	0.406	1.13184e-21
ACSL5	4.61008e-26	0.84413	0.242	0.128	1.68733e-21
SCFD2	4.92115e-26	0.699309	0.355	0.227	1.80119e-21
CXCL8	5.65887e-26	-1.43522	0.223	0.325	2.0712e-21
RAP1GAP2	5.76179e-26	0.333789	0.823	0.708	2.10887e-21
ICAM2	5.80533e-26	0.675569	0.316	0.187	2.12481e-21
EPB41L3	5.99027e-26	0.505863	0.464	0.321	2.1925e-21
ADAMTSL4-AS1	6.38611e-26	0.302802	0.89	0.791	2.33738e-21
SUSD3	6.44828e-26	-1.4299	0.061	0.132	2.36013e-21
CALCRL	6.65199e-26	1.37147	0.155	0.063	2.4347e-21
ATAD2B	7.12908e-26	0.318923	0.783	0.65	2.60931e-21
ZBTB7A	8.65505e-26	0.365308	0.69	0.538	3.16784e-21
ACACA	8.90242e-26	0.861928	0.297	0.176	3.25837e-21
PSMA7	1.24128e-25	-0.270582	0.935	0.91	4.54321e-21
RFX7	1.27514e-25	0.548316	0.421	0.283	4.66715e-21
OGDH	1.61089e-25	0.329701	0.726	0.571	5.89601e-21
PIK3CB	1.66045e-25	0.369119	0.707	0.574	6.0774e-21
FRAT2	1.98483e-25	-0.614778	0.475	0.564	7.26469e-21
ZDHHC21	2.08981e-25	1.46459	0.149	0.06	7.64893e-21
BICD1	2.45678e-25	0.936219	0.137	0.051	8.99207e-21
WDR49	2.75751e-25	1.29414	0.169	0.074	1.00927e-20
TPT1	2.76474e-25	0.124265	1	0.998	1.01192e-20
B4GALT1	3.22742e-25	0.397197	0.768	0.631	1.18127e-20
S100P	3.2705e-25	-1.7415	0.057	0.125	1.19704e-20
ZMIZ1	3.7561e-25	0.36807	0.678	0.533	1.37477e-20
DOCK7	3.85555e-25	0.880354	0.239	0.129	1.41117e-20
VAV2	3.90418e-25	0.752079	0.335	0.213	1.42897e-20
PI4K2A	4.1418e-25	0.640726	0.36	0.228	1.51594e-20
INSIG1	4.60067e-25	0.751327	0.313	0.189	1.68389e-20
PRELID1	4.81984e-25	-0.311547	0.917	0.908	1.76411e-20
RPS6KA4	4.86017e-25	0.557139	0.387	0.252	1.77887e-20
ZNF100	4.86667e-25	1.28922	0.169	0.076	1.78125e-20
AL034397.3	7.27694e-25	-0.717937	0.379	0.475	2.66343e-20
EZH2	9.377e-25	0.668089	0.329	0.205	3.43208e-20
CDKAL1	9.47028e-25	0.421612	0.608	0.462	3.46622e-20
PI4K2B	1.00106e-24	0.863037	0.244	0.134	3.66397e-20
KIF13A	1.2264e-24	0.313802	0.851	0.752	4.48875e-20
DDX21	1.25479e-24	0.332306	0.73	0.58	4.59267e-20
VAMP5	1.28359e-24	-0.513653	0.574	0.641	4.69807e-20
GSE1	1.362e-24	0.547968	0.418	0.286	4.98505e-20
TIMM10	1.47587e-24	0.593203	0.326	0.2	5.40183e-20
PHYKPL	1.9183e-24	0.466726	0.508	0.363	7.02119e-20
ERAP2	2.13835e-24	0.840074	0.235	0.127	7.82659e-20
VCP	2.17853e-24	0.347767	0.637	0.494	7.97363e-20
IER2	2.29454e-24	-0.272819	0.96	0.965	8.39823e-20
ZFHX3	2.43308e-24	0.37126	0.72	0.577	8.90531e-20
FAM20C	2.506e-24	0.707857	0.288	0.168	9.17219e-20
MAP1LC3B	2.82964e-24	-0.448067	0.757	0.771	1.03568e-19
FGD6	3.31587e-24	0.630224	0.388	0.26	1.21364e-19
ANKRD28	3.45191e-24	0.713468	0.279	0.163	1.26344e-19
HERC2	3.64491e-24	0.789699	0.249	0.138	1.33407e-19
SSBP2	4.71731e-24	0.354297	0.738	0.612	1.72658e-19
HERC1	4.96818e-24	0.338219	0.786	0.664	1.8184e-19
FOCAD	5.2991e-24	0.972255	0.224	0.12	1.93952e-19
HIP1	5.37359e-24	0.643402	0.41	0.284	1.96679e-19
EIF3L	6.75818e-24	0.272887	0.798	0.665	2.47356e-19
SLC9A9	6.95189e-24	0.362551	0.716	0.584	2.54446e-19
LUC7L3	7.2866e-24	0.299494	0.754	0.62	2.66697e-19
FADS2	9.65077e-24	1.46382	0.131	0.05	3.53228e-19
SLCO3A1	1.02378e-23	0.260694	0.942	0.876	3.74715e-19
SMAD3	1.04979e-23	0.477947	0.596	0.458	3.84232e-19
RPL39	1.08295e-23	0.112499	1	0.996	3.9637e-19
DYNC1H1	1.10599e-23	0.346613	0.644	0.494	4.04803e-19
PPM1L	1.20744e-23	0.434393	0.581	0.45	4.41935e-19
IRAK3	1.27125e-23	-0.436315	0.939	0.92	4.6529e-19
MEF2D	1.29173e-23	0.47201	0.519	0.382	4.72785e-19
TBC1D4	1.66778e-23	0.894501	0.25	0.142	6.10424e-19
ANXA5	2.05682e-23	-0.26679	0.894	0.879	7.52816e-19
PCCA	2.12462e-23	0.559632	0.436	0.307	7.77633e-19
MIF	2.21967e-23	0.31335	0.778	0.656	8.12421e-19
AC006001.2	2.2383e-23	0.609862	0.319	0.197	8.19239e-19
GAPT	2.36298e-23	-0.851602	0.365	0.45	8.64875e-19
BIN1	2.39413e-23	1.36918	0.138	0.055	8.76274e-19
C3AR1	2.44669e-23	0.592888	0.352	0.224	8.95512e-19
KCNQ1	2.50224e-23	0.332599	0.712	0.574	9.15846e-19
ATRN	3.51074e-23	0.466848	0.484	0.35	1.28496e-18
NUP214	3.61574e-23	-0.316991	0.867	0.871	1.3234e-18
FABP5	4.08095e-23	0.886585	0.228	0.125	1.49367e-18
GNAQ	5.49731e-23	0.186324	0.973	0.93	2.01207e-18
GPCPD1	5.6706e-23	0.265971	0.931	0.859	2.0755e-18
GPBAR1	5.74225e-23	0.634976	0.365	0.242	2.10172e-18
NCOR2	6.23105e-23	0.353436	0.691	0.55	2.28063e-18
RPS3	6.30515e-23	0.156244	0.995	0.978	2.30775e-18
NEK6	6.35502e-23	0.558632	0.384	0.255	2.326e-18
MTSS1	6.76474e-23	0.619808	0.495	0.377	2.47596e-18
NFKBIA	7.1074e-23	-0.36781	0.858	0.891	2.60138e-18
RAB44	7.2762e-23	1.19887	0.161	0.073	2.66316e-18
ANXA4	7.60273e-23	0.3632	0.54	0.393	2.78268e-18
SND1	7.97079e-23	0.296615	0.793	0.665	2.91739e-18
MAPK6	7.98308e-23	0.487306	0.44	0.306	2.92189e-18
RPL19	8.25666e-23	0.13847	0.998	0.987	3.02202e-18
TBC1D22A	9.18756e-23	0.262541	0.832	0.723	3.36274e-18
ASCC3	9.45232e-23	0.389897	0.545	0.409	3.45964e-18
PLEKHG2	1.02853e-22	0.555545	0.456	0.335	3.76452e-18
CDK6	1.35294e-22	0.625452	0.259	0.147	4.95191e-18
CD151	1.53767e-22	0.530086	0.398	0.27	5.62802e-18
CCDC91	1.62559e-22	0.373101	0.613	0.472	5.94984e-18
ZNF217	1.64906e-22	-0.573255	0.499	0.571	6.03574e-18
MSR1	2.09041e-22	1.46109	0.143	0.061	7.65112e-18
LINC00910	2.1863e-22	-0.45211	0.606	0.665	8.00209e-18
ID1	2.28247e-22	0.949224	0.183	0.091	8.35408e-18
MED13L	2.40668e-22	0.177291	0.984	0.971	8.80868e-18
TCF12	2.82974e-22	0.250836	0.867	0.77	1.03571e-17
ARHGAP10	2.86517e-22	0.696249	0.322	0.208	1.04868e-17
HIVEP2	2.93047e-22	0.565595	0.266	0.154	1.07258e-17
GMFG	3.47429e-22	-0.220685	0.98	0.962	1.27163e-17
RASSF3	3.52465e-22	-0.323431	0.868	0.871	1.29006e-17
ANO6	3.70603e-22	0.327315	0.688	0.54	1.35644e-17
TMEM173	3.91872e-22	0.412379	0.475	0.339	1.43429e-17
CFLAR	4.76244e-22	-0.411456	0.768	0.786	1.7431e-17
PLEKHM2	5.15379e-22	0.400498	0.523	0.383	1.88634e-17
COG5	5.2921e-22	0.316615	0.728	0.591	1.93696e-17
DNAJC1	5.40135e-22	0.37908	0.598	0.476	1.97695e-17
RHOC	5.56821e-22	1.01163	0.226	0.128	2.03802e-17
TLE5	5.76278e-22	0.316754	0.611	0.467	2.10924e-17
RPL26	5.79623e-22	0.124196	0.999	0.99	2.12148e-17
PDE7B	6.02834e-22	0.869479	0.215	0.116	2.20643e-17
EHD4	6.88392e-22	0.551611	0.443	0.314	2.51958e-17
RPL5	7.06747e-22	0.183712	0.985	0.943	2.58677e-17
FNIP2	7.30448e-22	0.498392	0.416	0.282	2.67351e-17
AC013652.1	7.91114e-22	-1.7805	0.082	0.15	2.89555e-17
LGALS3	8.23386e-22	-0.29219	0.902	0.884	3.01368e-17
NDUFS5	9.87807e-22	0.26247	0.828	0.707	3.61547e-17
HTRA1	1.06525e-21	1.77417	0.102	0.033	3.89892e-17
ELOB	1.25677e-21	-0.239719	0.969	0.943	4.59989e-17
HLA-DMA	1.41953e-21	0.357137	0.618	0.473	5.19561e-17
EGR1	1.6336e-21	-0.973858	0.236	0.33	5.97915e-17
AC012447.1	1.74384e-21	-0.683171	0.384	0.475	6.38262e-17
EXOC4	1.83435e-21	0.264662	0.843	0.733	6.7139e-17
MAP4K5	1.9636e-21	0.570182	0.334	0.217	7.18698e-17
CDKN1A	2.00912e-21	0.451122	0.485	0.356	7.35358e-17
JUNB	2.05862e-21	-0.214551	0.978	0.974	7.53476e-17
CLIC1	2.20492e-21	-0.209962	0.973	0.951	8.07025e-17
ITGAL	2.27684e-21	0.296055	0.732	0.59	8.33347e-17
ARHGAP26	2.37871e-21	0.163344	0.996	0.984	8.70632e-17
PSME4	2.71665e-21	0.323289	0.587	0.447	9.9432e-17
RPL24	2.91871e-21	0.155026	0.994	0.964	1.06828e-16
L3MBTL4	3.53198e-21	1.01846	0.206	0.113	1.29274e-16
COX7C	3.55858e-21	0.197052	0.965	0.9	1.30247e-16
TEC	3.57968e-21	0.697177	0.258	0.153	1.3102e-16
SMARCC1	3.75862e-21	0.349467	0.648	0.505	1.37569e-16
SUSD1	4.44409e-21	0.419982	0.607	0.477	1.62658e-16
DYNLT1	5.14239e-21	-0.425079	0.709	0.727	1.88217e-16
RAP1GDS1	5.42281e-21	0.385308	0.576	0.445	1.9848e-16
GGA2	5.46204e-21	0.566034	0.366	0.243	1.99916e-16
PAG1	5.49415e-21	-0.825096	0.534	0.581	2.01091e-16
AFF1	5.82459e-21	0.323177	0.705	0.577	2.13186e-16
PPBP	6.40697e-21	1.43793	0.136	0.058	2.34501e-16
BCL2A1	7.30327e-21	-0.74591	0.351	0.434	2.67307e-16
SAMD4A	7.3265e-21	1.07518	0.144	0.064	2.68157e-16
GPBP1L1	7.87298e-21	0.302358	0.622	0.479	2.88159e-16
LPAR1	7.88355e-21	-0.690101	0.28	0.378	2.88546e-16
DENND1B	7.93036e-21	0.368626	0.46	0.33	2.90259e-16
HSD17B11	7.9634e-21	-0.414021	0.695	0.709	2.91468e-16
FTH1	8.26306e-21	-0.184631	1	1	3.02436e-16
CBLB	8.34562e-21	0.556231	0.313	0.199	3.05458e-16
LIMD1	8.96598e-21	0.58625	0.353	0.235	3.28164e-16
ARHGAP31	9.33597e-21	0.494215	0.427	0.306	3.41706e-16
TCF4	9.63196e-21	0.575633	0.321	0.205	3.5254e-16
SPECC1	1.05906e-20	0.334062	0.674	0.548	3.87626e-16
SNRPD2	1.08483e-20	0.319478	0.653	0.515	3.97058e-16
ATL2	1.09188e-20	0.525951	0.37	0.248	3.99641e-16
CREB5	1.20372e-20	-0.315052	0.877	0.896	4.40574e-16
PEBP1	1.30855e-20	0.524332	0.305	0.19	4.78943e-16
ARFGEF2	1.33935e-20	0.395363	0.512	0.381	4.90214e-16
PPA1	1.36274e-20	0.471729	0.464	0.34	4.98776e-16
KLF2	1.47577e-20	0.294971	0.88	0.796	5.40147e-16
TRAK1	1.5549e-20	0.325912	0.648	0.518	5.69111e-16
PTPRJ	2.05797e-20	0.253084	0.934	0.886	7.53236e-16
GLUL	2.07807e-20	-0.524058	0.644	0.668	7.60593e-16
VASH1	2.09047e-20	1.13793	0.151	0.07	7.65135e-16
AP000763.3	2.0915e-20	0.795901	0.239	0.14	7.65511e-16
SENP5	2.2212e-20	0.361949	0.527	0.389	8.1298e-16
NFATC3	2.31355e-20	0.325285	0.616	0.475	8.46784e-16
PTPRC	2.3179e-20	-0.145295	0.997	0.996	8.48376e-16
SNX9	2.47281e-20	0.430291	0.393	0.273	9.05072e-16
LRRC8C	2.49627e-20	0.441346	0.52	0.393	9.13658e-16
RABGAP1L	2.81598e-20	0.244791	0.88	0.788	1.03068e-15
SORL1	3.01561e-20	-0.422857	0.779	0.8	1.10374e-15
DNMBP	3.3403e-20	0.544519	0.291	0.18	1.22258e-15
RIPK2	3.74789e-20	0.482221	0.57	0.45	1.37176e-15
RNF38	3.76556e-20	0.367597	0.65	0.51	1.37823e-15
RUFY3	4.06838e-20	0.385944	0.473	0.342	1.48907e-15
PYGL	4.12842e-20	-0.53489	0.618	0.664	1.51104e-15
ATP5MC1	4.73091e-20	0.372641	0.49	0.359	1.73156e-15
EPB41L2	4.86594e-20	1.11117	0.162	0.079	1.78098e-15
HLA-DQA1	5.09213e-20	0.715666	0.323	0.212	1.86377e-15
ERC1	5.46238e-20	0.256192	0.817	0.705	1.99928e-15
FAM49A	5.64343e-20	0.293802	0.835	0.744	2.06555e-15
DOCK4	6.84588e-20	0.582539	0.373	0.261	2.50566e-15
NECTIN2	6.93793e-20	0.626089	0.223	0.127	2.53935e-15
P2RY13	7.43944e-20	-0.521369	0.497	0.563	2.72291e-15
FOXP1	8.76689e-20	0.181923	0.978	0.949	3.20877e-15
HLA-DQA2	8.92856e-20	0.542885	0.287	0.178	3.26794e-15
SESN2	9.06777e-20	0.552611	0.251	0.148	3.31889e-15
EPS8	9.17971e-20	0.805318	0.215	0.121	3.35987e-15
TCOF1	1.01913e-19	0.602972	0.302	0.193	3.73013e-15
DDHD1	1.02656e-19	0.459588	0.411	0.288	3.75731e-15
ME1	1.07048e-19	0.977154	0.19	0.102	3.91805e-15
FAF1	1.11543e-19	0.308239	0.728	0.617	4.08257e-15
EIF3B	1.15302e-19	0.40974	0.448	0.319	4.22018e-15
NDRG1	1.18232e-19	0.531467	0.457	0.327	4.32742e-15
DRAM1	1.23133e-19	0.450379	0.396	0.27	4.50679e-15
HIVEP3	1.27598e-19	0.628691	0.319	0.21	4.67022e-15
LGALS9	1.47624e-19	0.28635	0.706	0.569	5.4032e-15
ST3GAL5	1.77854e-19	0.554658	0.351	0.24	6.50964e-15
NOCT	1.87717e-19	0.594105	0.284	0.178	6.87065e-15
CPQ	1.9328e-19	-0.401885	0.795	0.817	7.07424e-15
EIF3F	2.08184e-19	0.253518	0.824	0.712	7.61972e-15
TNFAIP6	2.10766e-19	-1.29325	0.074	0.139	7.71424e-15
PTGIR	2.1369e-19	1.02456	0.15	0.071	7.82127e-15
CNBP	2.25977e-19	-0.310773	0.843	0.816	8.27098e-15
ADD1	2.27744e-19	0.328129	0.635	0.504	8.33567e-15
FOXK2	2.35793e-19	0.398131	0.468	0.339	8.63025e-15
ARRB1	2.37765e-19	0.27031	0.762	0.637	8.70245e-15
FBXO34	2.6903e-19	0.240251	0.641	0.497	9.84675e-15
EEF1B2	2.79496e-19	0.213228	0.933	0.843	1.02298e-14
NSMAF	3.03205e-19	0.391946	0.417	0.29	1.10976e-14
TSPAN2	3.13101e-19	-1.37713	0.05	0.105	1.14598e-14
RGS18	3.26243e-19	-0.476193	0.618	0.655	1.19408e-14
TULP4	3.44585e-19	0.558442	0.334	0.221	1.26122e-14
WDR7	4.22304e-19	0.322376	0.567	0.443	1.54567e-14
TXNDC11	4.29765e-19	0.328732	0.552	0.412	1.57298e-14
LUZP1	4.80762e-19	0.467955	0.388	0.27	1.75964e-14
GLT1D1	4.8303e-19	-0.374276	0.731	0.761	1.76794e-14
FMN1	5.05546e-19	-0.620412	0.549	0.359	1.85035e-14
TICAM1	5.11448e-19	0.533756	0.263	0.159	1.87195e-14
EVI5	5.45858e-19	0.21793	0.877	0.776	1.99789e-14
MEF2C	5.63518e-19	0.275482	0.817	0.715	2.06253e-14
GADD45B	5.63931e-19	-0.434383	0.622	0.669	2.06404e-14
CDC42EP3	5.81128e-19	-0.445789	0.706	0.748	2.12699e-14
TSPAN32	6.06139e-19	0.540964	0.305	0.196	2.21853e-14
YBEY	6.76521e-19	0.932503	0.138	0.063	2.47614e-14
AC008569.1	7.1441e-19	0.925752	0.184	0.1	2.61481e-14
MAST2	7.46054e-19	0.694206	0.258	0.159	2.73063e-14
TLR4	7.57755e-19	-0.573825	0.507	0.561	2.77346e-14
UHRF1BP1	7.65795e-19	0.461694	0.316	0.205	2.80289e-14
DDX10	7.70496e-19	0.620084	0.262	0.163	2.82009e-14
SCAF4	7.83344e-19	0.337427	0.501	0.369	2.86712e-14
NARS2	7.93748e-19	1.00456	0.163	0.083	2.9052e-14
GNPTAB	8.02684e-19	0.468988	0.424	0.305	2.9379e-14
HLA-DRA	8.79499e-19	0.25711	0.939	0.882	3.21905e-14
PI4KA	1.00978e-18	0.358742	0.571	0.434	3.6959e-14
GABBR1	1.14589e-18	0.60523	0.253	0.153	4.19409e-14
CAPNS1	1.31332e-18	0.226349	0.812	0.699	4.80687e-14
NEAT1	1.36374e-18	0.135919	1	1	4.99143e-14
ITGA4	1.36729e-18	0.322976	0.709	0.586	5.00441e-14
TTC17	1.36911e-18	0.332563	0.68	0.57	5.01107e-14
SNRPF	1.41222e-18	0.340446	0.524	0.392	5.16887e-14
RPS6KA2	1.52423e-18	0.606301	0.266	0.166	5.57884e-14
AMPH	1.56755e-18	-2.15937	0.05	0.103	5.7374e-14
RABGAP1	1.62355e-18	0.276396	0.554	0.417	5.94235e-14
KIF1B	1.70936e-18	0.317624	0.691	0.577	6.25641e-14
TTC37	1.74025e-18	0.492686	0.381	0.27	6.36949e-14
XYLT1	1.76033e-18	0.390287	0.631	0.515	6.44298e-14
FRY	1.86675e-18	0.246389	0.848	0.746	6.8325e-14
SAMD1	1.89798e-18	0.688391	0.204	0.114	6.94678e-14
ST3GAL1	2.03527e-18	0.327621	0.609	0.478	7.4493e-14
CHD2	2.06194e-18	0.266973	0.764	0.642	7.54689e-14
ASGR1	2.07175e-18	-0.4246	0.714	0.731	7.58283e-14
GPHN	2.14189e-18	0.527231	0.3	0.199	7.83952e-14
LINC00937	2.15742e-18	-0.644362	0.346	0.428	7.89637e-14
GLG1	2.53096e-18	0.263298	0.778	0.652	9.26356e-14
ACTN4	2.5568e-18	0.264402	0.704	0.566	9.35814e-14
KSR1	2.64755e-18	0.357744	0.54	0.412	9.69031e-14
BHLHE40	2.71627e-18	0.642989	0.268	0.168	9.94182e-14
CALM2	2.8423e-18	-0.219948	0.962	0.942	1.04031e-13
PPP6R3	3.10028e-18	0.242528	0.785	0.651	1.13474e-13
UBQLN1	3.36991e-18	0.290724	0.553	0.42	1.23342e-13
MAPK8	3.53806e-18	0.393941	0.441	0.321	1.29496e-13
PLSCR1	3.62186e-18	-0.515343	0.549	0.601	1.32564e-13
PPP3CC	3.67836e-18	0.5042	0.306	0.202	1.34632e-13
DACH1	3.71601e-18	-0.965117	0.162	0.242	1.3601e-13
MDFIC	3.72514e-18	0.427364	0.484	0.369	1.36344e-13
RPS27A	4.49018e-18	0.122209	0.999	0.984	1.64345e-13
USP12	4.67339e-18	0.297262	0.514	0.384	1.71051e-13
ARPC4	4.79555e-18	-0.317251	0.836	0.826	1.75522e-13
YPEL3	4.86863e-18	-0.545724	0.6	0.636	1.78197e-13
TNRC6A	5.54009e-18	0.339712	0.601	0.47	2.02773e-13
CTNND1	6.01202e-18	0.431949	0.394	0.28	2.20046e-13
MTAP	6.0795e-18	0.658437	0.254	0.159	2.22516e-13
MALT1	6.17743e-18	0.392232	0.497	0.381	2.261e-13
SIPA1L3	6.42585e-18	0.426816	0.497	0.373	2.35193e-13
PDSS2	7.08789e-18	0.348954	0.535	0.405	2.59424e-13
GIMAP8	7.18828e-18	-0.60693	0.395	0.467	2.63098e-13
EMILIN2	8.35912e-18	0.220496	0.865	0.76	3.05952e-13
MZT2B	8.35977e-18	0.276059	0.679	0.559	3.05976e-13
CLASP2	8.83631e-18	0.23909	0.689	0.557	3.23418e-13
SMAP2	8.85695e-18	-0.409372	0.95	0.92	3.24173e-13
FBL	8.9064e-18	0.453763	0.367	0.254	3.25983e-13
SNX29	9.65263e-18	0.275186	0.789	0.666	3.53296e-13
HIST1H2BD	1.05327e-17	-1.22699	0.09	0.154	3.85509e-13
GALNT3	1.07634e-17	0.686944	0.215	0.124	3.9395e-13
NCOA3	1.15946e-17	0.245697	0.83	0.723	4.24374e-13
UBE2Q2	1.30849e-17	0.49569	0.384	0.274	4.78922e-13
FAM193A	1.34327e-17	0.314716	0.491	0.358	4.91649e-13
CDC27	1.47981e-17	0.350075	0.479	0.353	5.41625e-13
PHACTR1	1.49012e-17	0.702846	0.216	0.129	5.45398e-13
SLC1A3	1.49807e-17	-1.99533	0.075	0.133	5.48307e-13
BOLA2	1.52204e-17	-0.861938	0.176	0.25	5.5708e-13
RSRC1	1.58727e-17	0.313344	0.641	0.52	5.80958e-13
AP3B1	1.60495e-17	0.196185	0.854	0.742	5.87428e-13
CHD6	1.712e-17	0.36461	0.441	0.322	6.26608e-13
SUMO2	1.71255e-17	-0.259321	0.874	0.851	6.2681e-13
DIS3L2	1.76351e-17	0.435913	0.396	0.282	6.45463e-13
GIMAP1	2.01365e-17	-0.486331	0.614	0.633	7.37018e-13
RNF216	2.07404e-17	0.329238	0.589	0.461	7.5912e-13
MGRN1	2.37185e-17	0.405177	0.419	0.303	8.68122e-13
SH2B3	2.6692e-17	0.308058	0.61	0.487	9.76954e-13
DNAJC25	3.10536e-17	0.773276	0.201	0.115	1.13659e-12
FGL2	3.23008e-17	-0.218333	0.946	0.93	1.18224e-12
RPTOR	3.24738e-17	0.344603	0.402	0.285	1.18857e-12
CNIH4	3.2619e-17	-0.620777	0.427	0.484	1.19389e-12
CABIN1	3.33095e-17	0.447209	0.29	0.187	1.21916e-12
YWHAQ	3.36943e-17	0.332006	0.655	0.532	1.23325e-12
AP1S2	3.58681e-17	0.243828	0.94	0.873	1.31281e-12
CDK10	3.66803e-17	0.980772	0.127	0.058	1.34254e-12
CD58	3.71065e-17	0.350538	0.53	0.407	1.35814e-12
KDM4C	3.79827e-17	0.275083	0.743	0.625	1.39021e-12
NR4A2	3.91969e-17	0.185593	0.607	0.463	1.43465e-12
TBCK	3.98161e-17	0.39222	0.385	0.271	1.45731e-12
SF3A3	4.03827e-17	0.437994	0.313	0.207	1.47805e-12
RLF	4.04617e-17	0.276297	0.592	0.461	1.48094e-12
CNST	4.22224e-17	0.514899	0.329	0.224	1.54538e-12
DCP1A	4.34086e-17	0.324645	0.451	0.329	1.5888e-12
PCNX2	4.5555e-17	0.655786	0.248	0.156	1.66736e-12
SEPTIN6	4.63625e-17	0.389144	0.473	0.356	1.69691e-12
ZFAND5	4.69611e-17	-0.608968	0.823	0.804	1.71882e-12
CYTIP	4.72981e-17	0.199506	0.739	0.607	1.73116e-12
RUNX3	4.77392e-17	0.751124	0.202	0.118	1.7473e-12
TTC19	4.86003e-17	0.45554	0.355	0.246	1.77882e-12
CSF1R	4.97203e-17	0.297443	0.553	0.428	1.81981e-12
KLF4	5.03446e-17	-0.363273	0.833	0.83	1.84266e-12
IL15	5.03453e-17	0.323091	0.562	0.437	1.84269e-12
MAFG	5.09108e-17	0.509827	0.27	0.171	1.86339e-12
ANXA1	5.4662e-17	0.130689	0.969	0.932	2.00069e-12
CEP85L	6.24081e-17	0.317309	0.655	0.531	2.2842e-12
PAFAH1B2	6.66786e-17	0.281175	0.521	0.391	2.4405e-12
TRAPPC10	6.70011e-17	0.306235	0.547	0.42	2.45231e-12
PDE4A	7.46268e-17	0.431672	0.335	0.229	2.73142e-12
BBX	7.95359e-17	0.221143	0.648	0.517	2.91109e-12
AVL9	8.38596e-17	0.301615	0.611	0.484	3.06935e-12
TM9SF4	8.38983e-17	0.34112	0.544	0.423	3.07076e-12
NFXL1	9.20109e-17	0.930376	0.184	0.105	3.36769e-12
GSTP1	9.20246e-17	0.147635	0.973	0.924	3.36819e-12
ARSB	9.72011e-17	0.365334	0.459	0.347	3.55766e-12
THADA	9.90955e-17	0.350925	0.499	0.386	3.627e-12
SPN	1.00611e-16	0.496762	0.335	0.229	3.68246e-12
TRPV2	1.00768e-16	0.605089	0.212	0.125	3.6882e-12
S100A4	1.02525e-16	-0.13588	1	0.999	3.75253e-12
INPP5A	1.07405e-16	0.340757	0.409	0.292	3.93113e-12
OSBPL5	1.07731e-16	0.606783	0.237	0.146	3.94305e-12
LDHB	1.13959e-16	0.317454	0.462	0.342	4.17101e-12
ABR	1.14493e-16	0.255432	0.752	0.63	4.19057e-12
CMTM2	1.14498e-16	-1.85053	0.066	0.121	4.19075e-12
ISG15	1.15498e-16	0.488628	0.38	0.27	4.22733e-12
RPL31	1.15941e-16	0.175054	0.949	0.883	4.24354e-12
INPP5D	1.29497e-16	0.24382	0.85	0.742	4.73971e-12
RPLP1	1.39586e-16	0.118266	1	0.998	5.10897e-12
SNX2	1.4145e-16	-0.351315	0.762	0.76	5.17721e-12
RALGAPA1	1.45022e-16	0.332697	0.393	0.278	5.30795e-12
SEPTIN2	1.45152e-16	0.270317	0.642	0.509	5.3127e-12
PRKDC	1.53083e-16	0.337215	0.476	0.357	5.60297e-12
FER	1.57823e-16	0.336841	0.462	0.347	5.77646e-12
C2orf74	1.59375e-16	0.957958	0.107	0.045	5.83327e-12
CAPRIN1	1.6077e-16	0.279998	0.578	0.446	5.88433e-12
PIK3C2A	1.74891e-16	0.31185	0.536	0.411	6.40119e-12
TM6SF1	2.03338e-16	0.705385	0.179	0.1	7.44238e-12
TUFM	2.05113e-16	0.285439	0.587	0.467	7.50734e-12
TOMM7	2.05464e-16	0.181803	0.944	0.871	7.5202e-12
RNF19A	2.06084e-16	0.305665	0.509	0.39	7.5429e-12
ATXN10	2.09326e-16	0.367173	0.525	0.411	7.66154e-12
RCC2	2.11327e-16	0.421497	0.398	0.286	7.73479e-12
CDYL	2.27429e-16	0.295738	0.614	0.487	8.32414e-12
CPPED1	2.36166e-16	0.198184	0.939	0.881	8.64392e-12
AGO3	2.39457e-16	0.254377	0.648	0.514	8.76438e-12
HMGN3	2.56441e-16	0.272922	0.602	0.468	9.386e-12
WIPF1	2.68168e-16	-0.35789	0.82	0.816	9.8152e-12
CAMK2D	2.71473e-16	0.365449	0.568	0.454	9.93617e-12
TGIF2	2.78525e-16	0.554034	0.274	0.179	1.01943e-11
CENPP	2.88159e-16	1.21183	0.103	0.043	1.05469e-11
IMMP2L	2.94543e-16	0.489417	0.363	0.259	1.07806e-11
JUN	2.97e-16	-0.263567	0.915	0.95	1.08705e-11
OSTF1	2.99007e-16	-0.358344	0.724	0.735	1.0944e-11
DYM	3.0273e-16	0.22951	0.729	0.603	1.10802e-11
GCC2	3.1302e-16	0.343694	0.356	0.247	1.14568e-11
UBR5	3.1897e-16	0.209611	0.71	0.572	1.16746e-11
SEC31A	3.19608e-16	0.277328	0.679	0.551	1.1698e-11
STIM1	3.19721e-16	0.223251	0.761	0.638	1.17021e-11
PUM1	3.34854e-16	0.240383	0.804	0.692	1.2256e-11
OSBPL3	3.38393e-16	0.580949	0.297	0.2	1.23855e-11
PADI4	3.40743e-16	-0.504328	0.408	0.488	1.24715e-11
YARS	3.45319e-16	0.476982	0.277	0.179	1.2639e-11
CALHM2	3.60636e-16	0.624787	0.22	0.134	1.31996e-11
RAPH1	3.74481e-16	0.992753	0.149	0.078	1.37064e-11
PDE7A	4.27506e-16	0.403802	0.437	0.325	1.56471e-11
ARHGAP17	4.42239e-16	0.300071	0.547	0.424	1.61864e-11
PDS5A	4.52926e-16	0.303357	0.655	0.53	1.65776e-11
KPNA1	4.57582e-16	0.272823	0.517	0.396	1.6748e-11
IGFBP7	4.95726e-16	0.43162	0.446	0.333	1.81441e-11
CD2AP	5.62678e-16	0.669259	0.203	0.12	2.05946e-11
MITF	5.927e-16	0.648934	0.306	0.214	2.16934e-11
TBC1D9B	6.19156e-16	0.523289	0.293	0.194	2.26617e-11
NUP98	6.32883e-16	0.256819	0.579	0.452	2.31642e-11
FAM200B	6.5663e-16	-0.465615	0.621	0.651	2.40333e-11
ATP6AP2	6.58777e-16	-0.350164	0.738	0.735	2.41119e-11
ATP1B3	6.67234e-16	0.122092	0.765	0.641	2.44214e-11
KLF11	7.02816e-16	0.624727	0.238	0.152	2.57238e-11
FARS2	7.33413e-16	0.378913	0.403	0.291	2.68436e-11
EEF1D	7.57339e-16	-0.166368	0.971	0.952	2.77194e-11
TBC1D5	8.02715e-16	0.193462	0.904	0.837	2.93802e-11
RPS15A	8.16679e-16	0.111064	0.999	0.988	2.98913e-11
ZNF846	8.76398e-16	0.552912	0.224	0.136	3.2077e-11
MSI2	9.2307e-16	0.409019	0.374	0.268	3.37853e-11
FAM20B	9.38942e-16	0.631674	0.229	0.143	3.43662e-11
SNX3	1.01211e-15	-0.327693	0.798	0.791	3.70444e-11
CPT1A	1.03526e-15	0.3914	0.456	0.349	3.78917e-11
GK	1.06855e-15	-0.671672	0.377	0.445	3.911e-11
RAB6A	1.1049e-15	0.24021	0.629	0.498	4.04403e-11
NFKBIZ	1.22319e-15	-0.385196	0.773	0.796	4.47699e-11
TNFRSF10A	1.27896e-15	0.732976	0.164	0.089	4.68114e-11
C16orf87	1.37095e-15	0.44086	0.269	0.176	5.0178e-11
HMGCS1	1.55073e-15	0.606056	0.241	0.154	5.67581e-11
VNN1	1.68065e-15	-1.1855	0.173	0.242	6.15134e-11
TMED10	1.68673e-15	0.262577	0.608	0.48	6.1736e-11
NNT	1.70413e-15	0.328238	0.38	0.269	6.2373e-11
FARP2	1.76097e-15	0.681694	0.205	0.123	6.44531e-11
UBR1	1.77482e-15	0.331457	0.391	0.28	6.49602e-11
DGKD	1.78785e-15	0.263415	0.614	0.487	6.54371e-11
CLEC4A	1.79404e-15	-0.510952	0.548	0.583	6.56636e-11
RACK1	1.8128e-15	0.140234	0.992	0.956	6.63505e-11
BST2	1.83825e-15	0.222374	0.791	0.667	6.72818e-11
RALY	1.87719e-15	0.247398	0.746	0.633	6.87071e-11
ARIH1	2.05361e-15	0.154686	0.896	0.803	7.51641e-11
CYTH1	2.06555e-15	0.211701	0.897	0.798	7.56012e-11
ZBTB21	2.07772e-15	0.522798	0.219	0.133	7.60465e-11
AC010894.3	2.12484e-15	-0.781661	0.221	0.291	7.77714e-11
SGPP1	2.21039e-15	0.80552	0.151	0.081	8.09027e-11
TMEM144	2.38007e-15	-0.610111	0.287	0.365	8.71128e-11
RNASE2	2.48958e-15	0.37611	0.453	0.345	9.1121e-11
NCF4	2.57706e-15	-0.511119	0.541	0.584	9.43228e-11
CSTB	2.77144e-15	0.182619	0.889	0.807	1.01437e-10
RPS6KA5	2.83695e-15	0.308099	0.459	0.344	1.03835e-10
HIVEP1	2.85779e-15	0.277893	0.418	0.304	1.04598e-10
MYO9A	2.87031e-15	0.387781	0.386	0.28	1.05056e-10
C1orf162	3.15328e-15	-0.268776	0.878	0.844	1.15413e-10
ZBTB10	3.17921e-15	0.71056	0.179	0.104	1.16362e-10
PDK4	3.43846e-15	0.250162	0.186	0.108	1.25851e-10
RUSC2	3.45288e-15	0.515749	0.314	0.217	1.26379e-10
FBXO11	3.50515e-15	0.228391	0.813	0.701	1.28292e-10
ZNF83	3.6587e-15	0.597755	0.192	0.113	1.33912e-10
TPP2	3.76696e-15	0.28634	0.525	0.401	1.37875e-10
CLIP1	3.77881e-15	0.239589	0.739	0.621	1.38308e-10
TLR1	4.0154e-15	-0.615917	0.394	0.454	1.46968e-10
DLG1	4.02785e-15	0.264151	0.58	0.465	1.47423e-10
PFDN1	4.09224e-15	0.393225	0.37	0.263	1.4978e-10
TTC27	4.18565e-15	0.727541	0.154	0.083	1.53199e-10
WDR43	4.21568e-15	0.422795	0.344	0.239	1.54298e-10
GTF2H2	4.28151e-15	0.726033	0.138	0.071	1.56708e-10
ITCH	4.36367e-15	0.236575	0.768	0.654	1.59715e-10
NBPF9	4.5447e-15	0.841957	0.132	0.066	1.66341e-10
PPT1	4.56238e-15	-0.329268	0.749	0.741	1.66988e-10
MAPRE2	4.56964e-15	0.374811	0.41	0.302	1.67253e-10
SLC2A9	4.62791e-15	0.423148	0.418	0.313	1.69386e-10
GNA15	4.72593e-15	0.412931	0.402	0.296	1.72974e-10
TYMP	4.79525e-15	0.177593	0.979	0.946	1.75511e-10
UQCC2	4.81402e-15	0.482776	0.249	0.159	1.76198e-10
HSPA9	4.86669e-15	0.28453	0.553	0.434	1.78126e-10
ATP1A1	4.89343e-15	0.221786	0.613	0.482	1.79104e-10
HECTD4	4.91336e-15	0.330786	0.517	0.401	1.79834e-10
NME1	5.24018e-15	0.846682	0.164	0.092	1.91796e-10
ANKH	5.8403e-15	1.17788	0.103	0.046	2.13761e-10
DDX5	5.87617e-15	-0.197236	0.965	0.935	2.15074e-10
TALDO1	5.88899e-15	-0.210451	0.975	0.954	2.15543e-10
RPL7A	5.89395e-15	0.12588	0.995	0.974	2.15725e-10
AC009093.2	6.00355e-15	0.400488	0.428	0.32	2.19736e-10
PIEZO1	6.1373e-15	0.42363	0.332	0.232	2.24631e-10
PDIA3	6.31548e-15	0.2608	0.757	0.643	2.31153e-10
OAZ1	6.47067e-15	-0.111244	0.999	0.995	2.36833e-10
ZRANB2	6.58923e-15	0.275261	0.508	0.39	2.41172e-10
SLC25A25	6.61164e-15	0.406972	0.386	0.28	2.41993e-10
ATXN7L1	6.91238e-15	0.338213	0.515	0.402	2.53e-10
DNM2	7.33403e-15	0.215797	0.698	0.572	2.68433e-10
ALMS1	7.41385e-15	0.645028	0.186	0.109	2.71354e-10
MACO1	7.67184e-15	0.37581	0.349	0.247	2.80797e-10
FOXO1	7.73509e-15	0.276703	0.612	0.5	2.83112e-10
SSBP3	8.05764e-15	0.299651	0.466	0.351	2.94918e-10
LONRF1	8.07033e-15	0.438092	0.287	0.191	2.95382e-10
USP24	8.71347e-15	0.240199	0.575	0.458	3.18922e-10
BRF1	8.73362e-15	0.55301	0.22	0.137	3.19659e-10
HSPB1	8.74768e-15	0.683937	0.143	0.075	3.20174e-10
CD163	8.82732e-15	-1.37683	0.626	0.607	3.23089e-10
MBP	8.97822e-15	0.205931	0.874	0.795	3.28612e-10
JAZF1	9.18089e-15	0.250175	0.834	0.755	3.3603e-10
PROSER2	9.20808e-15	1.16792	0.101	0.045	3.37025e-10
CBFA2T2	9.43365e-15	0.38071	0.406	0.303	3.45281e-10
TMEM135	9.43828e-15	0.522349	0.26	0.172	3.4545e-10
AZI2	9.50086e-15	-0.589679	0.449	0.502	3.47741e-10
WDR48	9.58305e-15	0.358486	0.288	0.193	3.50749e-10
SYNCRIP	9.74583e-15	0.245883	0.662	0.54	3.56707e-10
EIF2AK3	1.11652e-14	0.13787	0.376	0.264	4.08657e-10
LPP	1.1802e-14	0.186305	0.878	0.807	4.31966e-10
NIPSNAP3A	1.2034e-14	0.411539	0.286	0.193	4.40456e-10
FBRSL1	1.24293e-14	0.381863	0.322	0.226	4.54925e-10
KLHL20	1.27914e-14	0.56621	0.23	0.145	4.68178e-10
MBOAT1	1.3152e-14	0.330142	0.447	0.338	4.81378e-10
KDM2B	1.32054e-14	0.424046	0.369	0.268	4.83331e-10
ENG	1.33207e-14	0.542804	0.198	0.119	4.87552e-10
POLR2J3	1.43027e-14	0.312979	0.42	0.315	5.23491e-10
RPS4X	1.46297e-14	0.12822	0.994	0.967	5.35463e-10
PTK2	1.47606e-14	0.528243	0.338	0.245	5.40252e-10
AP2A2	1.50957e-14	0.366173	0.42	0.313	5.52517e-10
TTYH3	1.67191e-14	0.305386	0.499	0.381	6.11936e-10
ADGRE1	1.67942e-14	-0.943886	0.136	0.2	6.14684e-10
ARPC2	1.68973e-14	-0.146558	0.986	0.965	6.18459e-10
DNM1L	1.69319e-14	0.324633	0.454	0.342	6.19726e-10
TLR8	1.82322e-14	-0.561293	0.431	0.485	6.67317e-10
RPL29	1.84809e-14	0.117876	0.998	0.975	6.76418e-10
TRAPPC9	1.90597e-14	0.236008	0.719	0.607	6.97604e-10
DIAPH2	1.91498e-14	0.177393	0.955	0.905	7.00901e-10
MFSD14B	1.9184e-14	0.282265	0.619	0.494	7.02153e-10
MARVELD1	1.92933e-14	0.678315	0.198	0.121	7.06155e-10
SLC41A3	1.98461e-14	1.00339	0.102	0.045	7.26386e-10
CYBB	2.0014e-14	-0.188727	0.967	0.945	7.32531e-10
LINC02723	2.01098e-14	0.989372	0.126	0.064	7.36037e-10
HK1	2.13301e-14	0.243764	0.722	0.613	7.80702e-10
SMURF1	2.13493e-14	0.220944	0.619	0.496	7.81405e-10
UBR4	2.1682e-14	0.269273	0.533	0.417	7.93583e-10
G3BP2	2.18428e-14	0.262074	0.529	0.408	7.99469e-10
CSF3R	2.18506e-14	-0.228918	0.942	0.94	7.99754e-10
KLHDC10	2.26038e-14	0.380018	0.378	0.275	8.27322e-10
ANKIB1	2.2819e-14	0.260675	0.467	0.348	8.35199e-10
PTCH2	2.32683e-14	-0.686211	0.255	0.329	8.51643e-10
DDB1	2.35871e-14	0.397142	0.325	0.226	8.63311e-10
RPS6KA3	2.40746e-14	0.230965	0.737	0.628	8.81153e-10
MSL3	2.42269e-14	-0.608854	0.421	0.473	8.8673e-10
GALNT10	2.46983e-14	0.399135	0.346	0.246	9.03982e-10
LRP8	2.55362e-14	1.03226	0.108	0.051	9.34651e-10
MT-CYB	2.73972e-14	-0.101203	1	0.999	1.00277e-09
UBA6	2.76322e-14	0.311432	0.477	0.363	1.01137e-09
CCDC88C	2.80022e-14	0.290824	0.562	0.454	1.02491e-09
IFFO2	2.81965e-14	0.682199	0.261	0.177	1.03202e-09
WARS	2.89438e-14	0.256562	0.605	0.492	1.05937e-09
NDUFS4	2.90202e-14	0.309643	0.521	0.407	1.06217e-09
TFRC	2.92888e-14	0.514	0.307	0.211	1.072e-09
SECISBP2L	2.99911e-14	0.259905	0.375	0.266	1.09771e-09
PRDX2	3.15506e-14	0.470707	0.319	0.226	1.15478e-09
SRGAP2C	3.18004e-14	0.334337	0.374	0.268	1.16393e-09
WDR44	3.25015e-14	0.38774	0.344	0.244	1.18959e-09
AAGAB	3.34064e-14	0.456485	0.283	0.191	1.22271e-09
ICAM3	3.40476e-14	-0.347742	0.728	0.751	1.24618e-09
CERS6	3.53743e-14	0.21208	0.796	0.698	1.29473e-09
EIF3I	3.77872e-14	0.265049	0.568	0.441	1.38305e-09
TIAM1	4.35253e-14	0.275789	0.657	0.548	1.59307e-09
ECD	4.51875e-14	0.412212	0.308	0.213	1.65391e-09
TPST1	4.52225e-14	-0.125902	0.324	0.211	1.65519e-09
RELB	4.63342e-14	0.292386	0.547	0.43	1.69588e-09
SUPT3H	4.86972e-14	0.632745	0.179	0.106	1.78237e-09
HAL	4.9773e-14	-0.891514	0.167	0.234	1.82174e-09
PRKACB	4.99222e-14	0.775726	0.153	0.086	1.8272e-09
KAT7	5.03973e-14	0.291534	0.307	0.208	1.84459e-09
CASP9	5.21766e-14	0.513862	0.232	0.15	1.90971e-09
MIR646HG	5.65574e-14	-0.775147	0.206	0.278	2.07006e-09
FAM168A	5.7036e-14	0.276834	0.555	0.442	2.08757e-09
TP53BP2	5.70741e-14	0.195276	0.517	0.391	2.08897e-09
OLA1	5.75503e-14	0.295001	0.556	0.448	2.1064e-09
VEZT	5.87225e-14	0.369925	0.363	0.258	2.1493e-09
PAX8-AS1	5.91038e-14	1.1719	0.101	0.046	2.16326e-09
ECPAS	6.127e-14	0.298451	0.541	0.431	2.24254e-09
MARC1	6.33031e-14	-0.683246	0.324	0.386	2.31696e-09
MTHFR	6.3745e-14	0.378564	0.317	0.223	2.33313e-09
PARP1	6.42158e-14	0.428931	0.281	0.191	2.35036e-09
FCER1G	7.18022e-14	0.160725	0.99	0.969	2.62803e-09
DNAJC2	7.18448e-14	0.381873	0.328	0.229	2.62959e-09
RAB13	7.35855e-14	0.541651	0.213	0.134	2.6933e-09
MS4A4E	7.58693e-14	0.411781	0.334	0.239	2.77689e-09
CDK2AP1	7.71877e-14	0.482908	0.243	0.159	2.82515e-09
CLIC4	7.84366e-14	0.32785	0.579	0.472	2.87086e-09
KIAA0556	8.09401e-14	0.420454	0.278	0.188	2.96249e-09
ADIPOR2	8.82551e-14	0.331188	0.428	0.328	3.23023e-09
AGFG1	8.92294e-14	0.0421402	0.843	0.723	3.26589e-09
EIF2AK4	8.93362e-14	0.362082	0.356	0.258	3.26979e-09
RSU1	8.96305e-14	0.320328	0.489	0.38	3.28057e-09
SH3BP1	9.26383e-14	0.284275	0.447	0.339	3.39065e-09
ANKRD44	9.57559e-14	0.136921	0.947	0.902	3.50476e-09
CAT	9.87108e-14	-0.390566	0.58	0.607	3.61291e-09
SLC22A18	9.8769e-14	0.614598	0.194	0.12	3.61504e-09
MGMT	1.01139e-13	0.380784	0.396	0.291	3.70178e-09
MED27	1.02065e-13	0.350789	0.356	0.256	3.73567e-09
SNAP29	1.02342e-13	0.404862	0.367	0.27	3.74581e-09
TBC1D2	1.06854e-13	0.343538	0.461	0.354	3.91096e-09
ZFP36	1.12905e-13	-0.363267	0.845	0.837	4.13243e-09
AMBRA1	1.13379e-13	0.321078	0.466	0.36	4.14978e-09
SERINC5	1.14808e-13	0.330643	0.578	0.469	4.20209e-09
TMBIM4	1.14916e-13	-0.314106	0.82	0.792	4.20604e-09
METTL9	1.16231e-13	-0.257386	0.856	0.844	4.25415e-09
FAM133B	1.16475e-13	0.258901	0.513	0.399	4.26308e-09
TAOK3	1.26954e-13	0.167976	0.958	0.9	4.64664e-09
EPS15	1.2972e-13	0.198663	0.797	0.689	4.74787e-09
SNX4	1.34677e-13	0.338979	0.359	0.26	4.9293e-09
RAB12	1.39157e-13	0.362708	0.378	0.278	5.09329e-09
NDUFAF2	1.43169e-13	0.477282	0.308	0.218	5.24012e-09
MAP3K5	1.46529e-13	0.203037	0.869	0.787	5.36311e-09
CHD4	1.48962e-13	0.245244	0.608	0.489	5.45216e-09
FUT8	1.61205e-13	0.816628	0.167	0.098	5.90028e-09
SAT2	1.62119e-13	-0.410682	0.612	0.624	5.93372e-09
LSM4	1.70098e-13	0.242241	0.516	0.394	6.22575e-09
COX19	1.71745e-13	0.301104	0.388	0.285	6.28605e-09
GATAD2A	1.74664e-13	0.212774	0.59	0.464	6.39288e-09
H1FX	1.74919e-13	0.283258	0.738	0.633	6.40222e-09
LARP4B	1.78804e-13	0.192697	0.767	0.65	6.54439e-09
NCOA1	1.82376e-13	0.192249	0.895	0.832	6.67514e-09
HEATR5B	1.87103e-13	0.325762	0.419	0.314	6.84814e-09
GTPBP6	1.97054e-13	0.460641	0.28	0.194	7.21236e-09
PLAA	2.04727e-13	0.374211	0.359	0.261	7.49322e-09
SMARCA4	2.1055e-13	0.300302	0.415	0.308	7.70635e-09
PIBF1	2.19217e-13	0.30068	0.459	0.361	8.02355e-09
CELF2	2.21321e-13	-0.0524356	0.982	0.947	8.10055e-09
ILRUN	2.22688e-13	0.266814	0.451	0.341	8.1506e-09
CDA	2.22858e-13	-0.371053	0.678	0.704	8.15683e-09
RAPGEF6	2.23442e-13	0.268942	0.513	0.402	8.1782e-09
H1F0	2.2685e-13	0.626436	0.167	0.097	8.30294e-09
MRPS27	2.28563e-13	0.522543	0.202	0.125	8.36562e-09
ATR	2.28743e-13	0.357566	0.405	0.304	8.37223e-09
LAIR1	2.3459e-13	0.273144	0.423	0.315	8.58622e-09
EIF4E	2.44772e-13	0.346049	0.357	0.258	8.95891e-09
CREB1	2.46561e-13	0.238157	0.691	0.592	9.0244e-09
CHKA	2.4756e-13	0.23455	0.438	0.325	9.06095e-09
GABPB1-AS1	2.49781e-13	0.246482	0.284	0.193	9.14223e-09
PIGX	2.51249e-13	0.355408	0.478	0.377	9.19595e-09
INO80D	2.55848e-13	0.237123	0.375	0.269	9.36428e-09
SOX4	2.57069e-13	0.329154	0.474	0.368	9.40899e-09
RCN1	2.61002e-13	0.875085	0.141	0.078	9.55292e-09
HP	2.66118e-13	-0.93692	0.096	0.153	9.7402e-09
BST1	2.68933e-13	-0.438616	0.629	0.649	9.8432e-09
NBAS	2.74115e-13	0.233685	0.509	0.393	1.00329e-08
PIGM	2.75091e-13	0.611444	0.128	0.067	1.00686e-08
BTRC	2.78151e-13	0.336767	0.326	0.232	1.01806e-08
FPR1	2.82171e-13	-0.310591	0.83	0.816	1.03277e-08
ZZEF1	2.85291e-13	0.253928	0.558	0.441	1.04419e-08
CLEC16A	2.86235e-13	0.349413	0.426	0.324	1.04765e-08
TRAM2	3.13953e-13	0.78072	0.14	0.077	1.1491e-08
VPS13B	3.15791e-13	0.159031	0.896	0.814	1.15583e-08
GBF1	3.15875e-13	0.322357	0.555	0.447	1.15613e-08
AGPAT3	3.16395e-13	0.251957	0.658	0.548	1.15804e-08
PLCXD1	3.20158e-13	0.778105	0.15	0.085	1.17181e-08
ITSN2	3.25453e-13	0.19523	0.812	0.72	1.19119e-08
NCKAP5L	3.29161e-13	0.313155	0.341	0.243	1.20476e-08
KATNBL1	3.40546e-13	0.450829	0.329	0.24	1.24643e-08
KDM1A	3.46991e-13	0.381942	0.319	0.226	1.27002e-08
SH3RF1	3.53087e-13	0.609876	0.212	0.136	1.29233e-08
TSPAN4	3.54917e-13	0.67977	0.182	0.112	1.29903e-08
ZNFX1	3.55485e-13	0.276267	0.427	0.323	1.30111e-08
CDC42BPB	3.59407e-13	0.492413	0.246	0.164	1.31547e-08
FAM135A	3.67949e-13	0.384308	0.307	0.217	1.34673e-08
AAK1	3.7466e-13	0.211958	0.69	0.57	1.37129e-08
YWHAZ	3.88139e-13	0.173248	0.943	0.893	1.42063e-08
ZNF43	3.91729e-13	0.937763	0.113	0.057	1.43377e-08
SESTD1	4.22308e-13	0.219537	0.69	0.577	1.54569e-08
XPO1	4.25737e-13	0.264184	0.559	0.442	1.55824e-08
NUP58	4.29893e-13	-0.56843	0.421	0.473	1.57345e-08
ARNTL	4.33619e-13	0.298661	0.323	0.23	1.58709e-08
SETD2	4.3406e-13	0.180132	0.771	0.659	1.5887e-08
HDAC8	4.39608e-13	0.390385	0.45	0.35	1.60901e-08
KCNJ15	4.40541e-13	-1.32344	0.072	0.123	1.61242e-08
EIPR1	4.69094e-13	0.531096	0.21	0.134	1.71693e-08
SVIL	4.72934e-13	0.25722	0.648	0.539	1.73098e-08
SH3KBP1	4.8188e-13	0.155162	0.953	0.9	1.76373e-08
SLC25A1	5.09138e-13	0.468771	0.201	0.125	1.8635e-08
RAB34	5.13928e-13	0.323137	0.297	0.205	1.88103e-08
NAA25	5.16414e-13	0.317515	0.337	0.244	1.89013e-08
NSD2	5.20506e-13	0.508791	0.211	0.134	1.9051e-08
GPR160	5.29664e-13	-0.941386	0.11	0.168	1.93862e-08
IFT88	5.31639e-13	0.596487	0.167	0.098	1.94585e-08
LINC02328	5.40776e-13	0.700374	0.164	0.096	1.97929e-08
CALU	5.45833e-13	0.367592	0.292	0.203	1.9978e-08
ZNF644	5.86298e-13	0.185826	0.7	0.58	2.14591e-08
GNA12	5.87326e-13	0.339168	0.358	0.261	2.14967e-08
NFKBID	5.92482e-13	0.388799	0.398	0.304	2.16854e-08
CAPG	5.96853e-13	0.174375	0.874	0.785	2.18454e-08
PRRC2B	6.0053e-13	0.255237	0.565	0.447	2.198e-08
GABARAPL1	6.20768e-13	0.256018	0.401	0.298	2.27207e-08
KAT6B	6.85351e-13	0.319351	0.477	0.378	2.50845e-08
REEP5	7.07353e-13	-0.310641	0.787	0.772	2.58898e-08
PRKCB	7.19022e-13	0.14565	0.986	0.96	2.63169e-08
TRAF6	7.30714e-13	0.425562	0.158	0.09	2.67449e-08
GRHPR	7.53696e-13	0.357341	0.355	0.26	2.7586e-08
TMEM189	7.60598e-13	0.473445	0.228	0.148	2.78386e-08
MT-ND3	7.94305e-13	-0.0750198	1	0.999	2.90723e-08
NOL10	7.96252e-13	0.38718	0.332	0.241	2.91436e-08
IQCN	8.0686e-13	0.374485	0.282	0.195	2.95319e-08
PREP	8.1117e-13	0.333063	0.351	0.257	2.96896e-08
GNE	8.16017e-13	0.610978	0.164	0.097	2.9867e-08
TUBA1A	8.51533e-13	0.22673	0.856	0.784	3.1167e-08
CYTOR	8.68325e-13	0.309494	0.373	0.277	3.17816e-08
FOXJ3	8.71947e-13	0.294219	0.496	0.396	3.19141e-08
VPS53	8.78522e-13	0.238535	0.535	0.425	3.21548e-08
CAPN2	8.7974e-13	0.220862	0.706	0.589	3.21994e-08
RICTOR	8.80659e-13	0.190541	0.655	0.539	3.2233e-08
ACBD6	9.13317e-13	0.331222	0.393	0.294	3.34283e-08
CS	9.15244e-13	0.365258	0.335	0.241	3.34988e-08
RIOK3	9.17248e-13	0.191598	0.719	0.606	3.35722e-08
SH3GL1	9.5954e-13	0.352234	0.362	0.266	3.51201e-08
WASL	9.73814e-13	0.333191	0.371	0.276	3.56426e-08
MAP2K3	9.82729e-13	0.173072	0.601	0.485	3.59689e-08
IQSEC1	1.00136e-12	0.162211	0.769	0.65	3.66509e-08
CD83	1.01092e-12	0.269539	0.777	0.707	3.70007e-08
XPO4	1.01306e-12	0.318418	0.348	0.253	3.7079e-08
FOXO3	1.025e-12	-0.692333	0.843	0.822	3.75159e-08
TPM1	1.0354e-12	0.769203	0.118	0.061	3.78968e-08
GON4L	1.04522e-12	0.277692	0.466	0.362	3.8256e-08
DHRSX	1.04624e-12	0.2561	0.573	0.463	3.82934e-08
PHTF2	1.0634e-12	0.341298	0.469	0.368	3.89215e-08
SSR4	1.1459e-12	0.193774	0.858	0.741	4.19412e-08
REL	1.14884e-12	0.217201	0.746	0.638	4.20487e-08
CORO1C	1.16914e-12	0.230787	0.662	0.554	4.27916e-08
NACC2	1.17678e-12	0.223238	0.612	0.493	4.30713e-08
TPPP3	1.21893e-12	0.947163	0.136	0.076	4.46139e-08
MCUB	1.22686e-12	0.225354	0.661	0.549	4.49044e-08
RLIM	1.23751e-12	0.241235	0.401	0.298	4.52941e-08
RNF146	1.29085e-12	-0.686878	0.283	0.345	4.72465e-08
PEPD	1.29752e-12	0.333274	0.468	0.365	4.74904e-08
HNRNPM	1.30893e-12	0.204629	0.729	0.623	4.79083e-08
AC253572.2	1.3797e-12	0.322792	0.437	0.339	5.04985e-08
ZBTB43	1.40465e-12	0.377792	0.305	0.218	5.14117e-08
GRAMD4	1.44011e-12	0.339897	0.303	0.214	5.27094e-08
FOXK1	1.45852e-12	0.357748	0.387	0.29	5.33833e-08
PPP1R14B	1.4601e-12	0.28781	0.388	0.29	5.34412e-08
ACADVL	1.53349e-12	0.283822	0.474	0.367	5.61272e-08
CALR	1.53582e-12	0.244571	0.591	0.475	5.62127e-08
AZIN1	1.53664e-12	0.274632	0.535	0.429	5.62425e-08
FAM198B-AS1	1.62995e-12	-0.609709	0.254	0.322	5.96578e-08
VPS37B	1.63662e-12	0.21172	0.489	0.374	5.99019e-08
SSBP4	1.65671e-12	0.277101	0.439	0.337	6.06374e-08
MFHAS1	1.71349e-12	0.686459	0.16	0.095	6.27154e-08
SZRD1	1.73204e-12	0.295642	0.432	0.328	6.33942e-08
RASGEF1B	1.74217e-12	0.142429	0.432	0.317	6.37651e-08
PLCL1	1.78294e-12	0.0366654	0.205	0.127	6.52575e-08
HNRNPDL	1.79426e-12	-0.35439	0.686	0.687	6.56717e-08
PSMD14	1.8165e-12	0.498587	0.255	0.175	6.64858e-08
PCGF5	1.8453e-12	0.420017	0.337	0.245	6.75398e-08
NAPA	1.85204e-12	0.213388	0.564	0.453	6.77864e-08
SPTLC2	1.85591e-12	0.0397267	0.877	0.766	6.79281e-08
FBXL5	1.8612e-12	-0.221802	0.907	0.899	6.81218e-08
A1BG	1.86958e-12	0.278024	0.354	0.255	6.84283e-08
USP36	1.89223e-12	0.314887	0.353	0.255	6.92574e-08
CDK2AP2	1.89773e-12	0.303373	0.326	0.233	6.94587e-08
SPAG1	1.91176e-12	0.612996	0.107	0.053	6.99722e-08
WIPI2	2.14698e-12	0.207449	0.521	0.411	7.85816e-08
ZMYM2	2.23757e-12	0.190218	0.747	0.653	8.18974e-08
AHCTF1	2.24419e-12	0.221494	0.57	0.458	8.21397e-08
SCARB1	2.26645e-12	0.603407	0.135	0.074	8.29544e-08
HSF1	2.26874e-12	0.347222	0.345	0.252	8.3038e-08
DAPK1	2.30888e-12	0.253838	0.663	0.555	8.45074e-08
DGKG	2.31774e-12	0.25211	0.476	0.371	8.48316e-08
AC104695.2	2.36394e-12	0.569617	0.19	0.121	8.65224e-08
MTOR	2.43571e-12	0.411506	0.245	0.165	8.91493e-08
TFEB	2.55946e-12	0.235211	0.468	0.363	9.36789e-08
ZC3HAV1	2.58043e-12	0.243434	0.512	0.402	9.44463e-08
TXNIP	2.62788e-12	-0.203296	0.985	0.974	9.6183e-08
TET3	2.64513e-12	0.233145	0.775	0.694	9.68144e-08
EFHD2	2.82687e-12	-0.187438	0.947	0.914	1.03466e-07
DENND1A	2.84683e-12	0.135259	0.967	0.922	1.04197e-07
ABHD12	2.98381e-12	0.408933	0.301	0.215	1.0921e-07
RFX2	3.01219e-12	0.369441	0.404	0.315	1.10249e-07
MAN2A1	3.0666e-12	0.19086	0.62	0.498	1.12241e-07
XPO7	3.14601e-12	0.268549	0.391	0.292	1.15147e-07
IFNAR2	3.17813e-12	0.254827	0.63	0.527	1.16323e-07
PLEKHM1	3.20778e-12	0.337942	0.369	0.275	1.17408e-07
ZDHHC2	3.33912e-12	0.43616	0.298	0.213	1.22215e-07
SHTN1	3.39592e-12	-0.407775	0.591	0.62	1.24294e-07
PLCG2	3.43144e-12	0.191889	0.8	0.73	1.25594e-07
CD48	3.55204e-12	-0.224681	0.884	0.85	1.30008e-07
DDX54	3.57411e-12	0.473964	0.233	0.155	1.30816e-07
ADAM19	3.58222e-12	-0.702162	0.259	0.321	1.31113e-07
ELF4	3.69463e-12	0.29526	0.346	0.252	1.35227e-07
FXYD5	3.7516e-12	0.155957	0.876	0.784	1.37312e-07
HDAC5	3.75645e-12	0.301439	0.334	0.241	1.3749e-07
FOSL1	3.91484e-12	0.382017	0.261	0.18	1.43287e-07
CCDC12	4.01131e-12	0.174756	0.576	0.458	1.46818e-07
CUL3	4.02216e-12	0.168013	0.778	0.676	1.47215e-07
CTBP2	4.05257e-12	0.204234	0.781	0.681	1.48328e-07
RBM39	4.05919e-12	0.117631	0.94	0.876	1.4857e-07
XIST	4.10826e-12	-0.236096	0.618	0.713	1.50367e-07
FAM53B	4.17675e-12	0.281984	0.464	0.351	1.52873e-07
ZDHHC1	4.22629e-12	1.03414	0.115	0.061	1.54686e-07
PFKP	4.28828e-12	0.84527	0.136	0.078	1.56955e-07
HMGN2	4.37664e-12	-0.274908	0.74	0.74	1.60189e-07
P2RX7	4.40583e-12	0.234406	0.468	0.36	1.61258e-07
XRCC6	4.56663e-12	0.207984	0.687	0.577	1.67143e-07
CLEC7A	4.6299e-12	-0.196909	0.898	0.894	1.69459e-07
MT-ND2	4.76596e-12	-0.121208	1	0.998	1.74439e-07
CHMP2A	4.77889e-12	-0.343789	0.739	0.733	1.74912e-07
SEC63	4.81514e-12	0.214819	0.577	0.464	1.76239e-07
MPDU1	4.85374e-12	0.351729	0.264	0.179	1.77652e-07
FNBP1	5.04551e-12	0.177442	0.886	0.79	1.84671e-07
PHLDA2	5.17136e-12	0.713352	0.124	0.067	1.89277e-07
GPR132	5.17571e-12	0.35329	0.33	0.24	1.89436e-07
GOLPH3L	5.27428e-12	-1.06289	0.104	0.156	1.93044e-07
SLC17A5	5.38488e-12	0.407474	0.307	0.22	1.97092e-07
CRYBG3	5.4925e-12	0.244115	0.329	0.233	2.01031e-07
AC131568.1	5.74906e-12	0.412385	0.173	0.104	2.10421e-07
ACER3	5.7653e-12	0.227157	0.746	0.642	2.11016e-07
YBX1	5.80706e-12	0.170846	0.957	0.89	2.12544e-07
PRKAR2A	5.84536e-12	0.241751	0.5	0.392	2.13946e-07
ABHD5	6.15565e-12	-0.689252	0.471	0.515	2.25303e-07
RNF168	6.2109e-12	0.326697	0.351	0.258	2.27325e-07
QRICH1	6.46548e-12	0.248219	0.449	0.341	2.36643e-07
LRPPRC	6.52355e-12	0.35234	0.37	0.277	2.38769e-07
EIF1B	6.59588e-12	-0.44336	0.497	0.537	2.41416e-07
KIF13B	6.63793e-12	0.153767	0.62	0.498	2.42955e-07
BUD23	6.69391e-12	0.390057	0.273	0.19	2.45004e-07
AGO2	6.80622e-12	0.217268	0.489	0.378	2.49115e-07
IGSF6	6.80876e-12	-0.274991	0.85	0.818	2.49207e-07
RPL7	7.17752e-12	0.121052	0.988	0.959	2.62704e-07
POLR1A	7.3105e-12	0.956171	0.109	0.057	2.67572e-07
TMEM41B	7.55143e-12	0.432279	0.252	0.173	2.7639e-07
PTS	7.58667e-12	0.181398	0.347	0.251	2.7768e-07
LSM7	7.74651e-12	0.210551	0.631	0.515	2.8353e-07
ZNF254	8.00689e-12	0.71908	0.145	0.084	2.9306e-07
TTC39C	8.24994e-12	0.279068	0.499	0.397	3.01956e-07
ASH1L	8.30666e-12	0.173072	0.859	0.774	3.04032e-07
ANKRD13D	8.36091e-12	0.197306	0.657	0.545	3.06018e-07
R3HCC1L	8.43103e-12	0.146176	0.49	0.376	3.08584e-07
ZNF185	8.80348e-12	-0.819565	0.109	0.164	3.22216e-07
ITFG1	9.45074e-12	0.199515	0.782	0.684	3.45906e-07
EIF2B3	9.49137e-12	0.653449	0.236	0.164	3.47394e-07
DOCK5	9.51225e-12	0.134435	0.89	0.814	3.48158e-07
LARS2	9.73955e-12	0.607145	0.189	0.122	3.56477e-07
AC005050.3	9.91675e-12	-1.30674	0.078	0.126	3.62963e-07
CHIC2	9.93266e-12	-0.512774	0.451	0.494	3.63545e-07
UBE2K	9.98522e-12	0.178769	0.784	0.686	3.65469e-07
TMEM104	1.00401e-11	0.611324	0.186	0.119	3.67479e-07
ARID4A	1.00591e-11	0.216681	0.6	0.489	3.68172e-07
CARMIL1	1.01446e-11	0.85845	0.137	0.079	3.71302e-07
NBPF11	1.0326e-11	0.719362	0.137	0.079	3.77943e-07
FRYL	1.03652e-11	0.171812	0.739	0.631	3.79377e-07
BRAF	1.03994e-11	0.202689	0.681	0.572	3.80627e-07
PHACTR4	1.07344e-11	0.318266	0.484	0.389	3.9289e-07
TRPM7	1.07754e-11	0.210052	0.535	0.419	3.9439e-07
GNG5	1.08253e-11	-0.194019	0.937	0.917	3.96218e-07
CX3CR1	1.11203e-11	-0.54884	0.456	0.497	4.07013e-07
SRGAP1	1.11469e-11	-1.82477	0.129	0.177	4.07988e-07
SLC25A37	1.15003e-11	-0.512495	0.548	0.574	4.20922e-07
MSMO1	1.15362e-11	0.813507	0.116	0.063	4.22238e-07
SIN3A	1.15554e-11	0.36647	0.405	0.316	4.22939e-07
MYO9B	1.16609e-11	0.172193	0.885	0.792	4.26799e-07
TASP1	1.17753e-11	0.540586	0.183	0.117	4.30988e-07
AKAP8	1.21378e-11	0.299194	0.305	0.219	4.44256e-07
SPG7	1.21447e-11	0.279519	0.398	0.298	4.44508e-07
DOK2	1.2376e-11	0.230585	0.687	0.587	4.52974e-07
NLK	1.23831e-11	0.272321	0.418	0.322	4.53233e-07
TIGAR	1.25154e-11	0.391695	0.312	0.227	4.58075e-07
INPP5F	1.29434e-11	0.529521	0.178	0.112	4.73742e-07
CD52	1.34525e-11	-0.209683	0.928	0.92	4.92374e-07
PLEKHA2	1.35233e-11	0.221162	0.531	0.425	4.94966e-07
PRCP	1.35286e-11	0.204042	0.539	0.425	4.95161e-07
SYMPK	1.36078e-11	0.261094	0.372	0.276	4.98061e-07
TNRC18	1.4076e-11	0.172643	0.746	0.632	5.15196e-07
TYW1	1.41968e-11	0.334503	0.37	0.281	5.19617e-07
ZNF431	1.42076e-11	0.626289	0.183	0.119	5.20012e-07
GPD2	1.42116e-11	0.240156	0.489	0.382	5.2016e-07
NR2C1	1.42863e-11	0.604201	0.18	0.114	5.22893e-07
SIK3	1.45025e-11	0.116227	0.971	0.937	5.30805e-07
SINHCAF	1.4529e-11	0.439509	0.291	0.211	5.31774e-07
DOCK2	1.46438e-11	0.12192	0.975	0.94	5.35977e-07
RPS17	1.46616e-11	0.139818	0.965	0.901	5.36631e-07
USP9X	1.4716e-11	0.147522	0.662	0.552	5.38621e-07
SYAP1	1.50679e-11	0.23544	0.521	0.416	5.51501e-07
ZFP36L2	1.51007e-11	-0.207671	0.901	0.882	5.52702e-07
TARBP1	1.51503e-11	0.814095	0.126	0.071	5.54517e-07
SIL1	1.51593e-11	0.289878	0.482	0.381	5.54844e-07
SRGAP2	1.54268e-11	0.182739	0.671	0.548	5.64635e-07
MEPCE	1.54542e-11	0.281598	0.302	0.214	5.6564e-07
NLRP1	1.55363e-11	0.177242	0.738	0.632	5.68645e-07
UQCRH	1.56697e-11	0.158888	0.906	0.809	5.73527e-07
PSMD5	1.62448e-11	0.507462	0.21	0.139	5.94575e-07
OAF	1.63946e-11	0.370678	0.272	0.189	6.00059e-07
TNFRSF10C	1.73588e-11	-0.949995	0.091	0.142	6.35348e-07
LPIN1	1.78047e-11	0.518902	0.168	0.104	6.5167e-07
MCRIP2	1.81514e-11	0.302368	0.263	0.183	6.6436e-07
FAM117B	1.83343e-11	0.315738	0.466	0.369	6.71055e-07
PFDN5	1.8594e-11	-0.0980724	0.997	0.989	6.8056e-07
DUSP22	1.91901e-11	0.22979	0.491	0.391	7.02375e-07
ANKRD12	1.96929e-11	0.156457	0.847	0.763	7.2078e-07
SLC12A7	1.97821e-11	0.381922	0.221	0.146	7.24044e-07
TUBA1B	2.00419e-11	0.238202	0.695	0.594	7.33553e-07
SLMAP	2.03261e-11	0.179115	0.725	0.617	7.43956e-07
TOM1L2	2.0955e-11	0.362991	0.286	0.205	7.66973e-07
GPI	2.11999e-11	0.329201	0.342	0.252	7.75939e-07
NDUFS2	2.14199e-11	0.192723	0.491	0.374	7.83991e-07
FAM160B1	2.14675e-11	0.230099	0.239	0.159	7.85731e-07
NAA15	2.16077e-11	0.26907	0.398	0.302	7.90864e-07
PID1	2.24346e-11	0.377658	0.517	0.439	8.21131e-07
TLE3	2.31931e-11	0.170581	0.427	0.328	8.4889e-07
MSRB2	2.32309e-11	-0.581716	0.394	0.442	8.50276e-07
ATP11A	2.36903e-11	0.16022	0.822	0.714	8.67088e-07
BRD9	2.37349e-11	0.233423	0.278	0.194	8.6872e-07
KDM2A	2.38839e-11	0.14775	0.933	0.873	8.74173e-07
PITPNC1	2.40151e-11	0.242631	0.707	0.614	8.78978e-07
USP6NL	2.44643e-11	0.348419	0.325	0.239	8.95417e-07
SETD7	2.52528e-11	0.232147	0.399	0.3	9.24279e-07
KHDC4	2.53523e-11	0.3967	0.254	0.177	9.27918e-07
THRAP3	2.62845e-11	0.167192	0.683	0.562	9.6204e-07
NPIPB4	2.81466e-11	0.643185	0.118	0.064	1.03019e-06
RFX3	2.82236e-11	0.195557	0.565	0.464	1.03301e-06
APEX1	2.82891e-11	0.276478	0.407	0.308	1.03541e-06
THOC2	2.86035e-11	0.206557	0.566	0.453	1.04692e-06
VGLL4	2.94049e-11	0.371467	0.253	0.175	1.07625e-06
REV3L	2.98095e-11	0.221956	0.517	0.416	1.09106e-06
TRA2A	2.99085e-11	0.127267	0.718	0.603	1.09468e-06
CD63	2.991e-11	-0.191281	0.929	0.898	1.09473e-06
ZC3H12C	2.99138e-11	0.858691	0.132	0.076	1.09487e-06
BCR	3.03039e-11	0.377483	0.245	0.17	1.10915e-06
SLC7A1	3.07498e-11	0.491412	0.155	0.094	1.12547e-06
NSMCE2	3.095e-11	0.221729	0.674	0.578	1.1328e-06
TXNRD2	3.10672e-11	0.310507	0.323	0.233	1.13709e-06
SEH1L	3.1802e-11	0.56018	0.209	0.141	1.16399e-06
AGPAT4	3.19067e-11	0.131583	0.46	0.353	1.16782e-06
SEC24D	3.21111e-11	0.265937	0.436	0.339	1.1753e-06
SYNE3	3.22002e-11	0.316684	0.353	0.261	1.17856e-06
MAPK8IP3	3.25187e-11	0.276711	0.381	0.285	1.19022e-06
ILKAP	3.27137e-11	0.232861	0.367	0.273	1.19736e-06
PIK3R5	3.36675e-11	0.152912	0.835	0.744	1.23227e-06
MICOS13	3.45423e-11	0.273994	0.467	0.368	1.26428e-06
ARPC1A	3.4724e-11	0.228001	0.438	0.335	1.27093e-06
MRPL1	3.51934e-11	0.512651	0.171	0.106	1.28811e-06
AC011511.2	3.53717e-11	0.632606	0.133	0.077	1.29464e-06
KPNA6	3.56159e-11	0.234547	0.432	0.336	1.30358e-06
AHR	3.59572e-11	0.119314	0.631	0.516	1.31607e-06
EP300	3.66292e-11	0.155884	0.76	0.651	1.34066e-06
ABCC3	3.7035e-11	0.533345	0.227	0.156	1.35552e-06
NUP210	3.74891e-11	0.30488	0.388	0.296	1.37214e-06
ABL1	3.83572e-11	0.375844	0.366	0.282	1.40391e-06
ABHD17A	3.85306e-11	0.200055	0.52	0.41	1.41026e-06
FLNB	3.89553e-11	0.819363	0.112	0.06	1.4258e-06
NFKB1	3.96629e-11	0.105223	0.751	0.644	1.4517e-06
SMYD3	3.99807e-11	0.415395	0.367	0.285	1.46333e-06
NOD2	4.12513e-11	0.29757	0.336	0.248	1.50984e-06
CEP128	4.13687e-11	0.898381	0.113	0.062	1.51414e-06
NOTCH2	4.18578e-11	0.142995	0.866	0.785	1.53204e-06
SRP72	4.25277e-11	0.255625	0.493	0.392	1.55655e-06
AC004951.1	4.29464e-11	0.602543	0.144	0.086	1.57188e-06
SLC44A2	4.31963e-11	-0.673852	0.202	0.265	1.58103e-06
BTG1	4.42998e-11	-0.180177	0.949	0.924	1.62142e-06
MRTFB	4.54061e-11	0.790137	0.102	0.053	1.66191e-06
CCNI	4.68006e-11	-0.19231	0.913	0.881	1.71295e-06
CD46	4.70355e-11	-0.376542	0.627	0.652	1.72155e-06
RXRA	4.82022e-11	0.170109	0.765	0.669	1.76425e-06
SNX20	5.11531e-11	0.320414	0.3	0.217	1.87225e-06
XRN2	5.1271e-11	-0.242774	0.819	0.799	1.87657e-06
ATG3	5.26234e-11	-0.324787	0.685	0.683	1.92607e-06
DCAF1	5.29361e-11	0.328972	0.295	0.212	1.93751e-06
CELF1	5.48683e-11	0.153089	0.849	0.754	2.00823e-06
TAF1B	5.49252e-11	0.460987	0.192	0.126	2.01032e-06
CDC42BPA	5.49906e-11	0.779728	0.102	0.053	2.01271e-06
CLEC11A	5.54909e-11	0.536989	0.196	0.13	2.03102e-06
SCAMP4	5.66063e-11	0.370824	0.194	0.125	2.07185e-06
RNPS1	5.90919e-11	0.182676	0.467	0.364	2.16282e-06
AGO1	6.04351e-11	0.299935	0.364	0.274	2.21199e-06
GPR34	6.1398e-11	-1.03215	0.068	0.112	2.24723e-06
HMGB1	6.40726e-11	-0.181887	0.948	0.924	2.34512e-06
RPL22L1	6.49641e-11	0.224072	0.528	0.419	2.37775e-06
TNKS	6.54447e-11	0.181142	0.538	0.437	2.39534e-06
BCLAF1	6.55223e-11	0.110344	0.667	0.54	2.39818e-06
TTC3	6.58436e-11	0.228216	0.507	0.406	2.40994e-06
NHSL1	6.75465e-11	0.552751	0.215	0.148	2.47227e-06
RCOR1	6.79987e-11	0.144145	0.837	0.751	2.48882e-06
ATP8A1	6.98295e-11	0.282823	0.294	0.213	2.55583e-06
URM1	7.0615e-11	0.414119	0.262	0.184	2.58458e-06
TRIM14	7.13694e-11	0.279775	0.319	0.232	2.61219e-06
VPS54	7.18629e-11	0.229284	0.487	0.389	2.63025e-06
LONP1	7.38548e-11	0.460722	0.172	0.108	2.70316e-06
NFATC1	7.39277e-11	0.670529	0.194	0.13	2.70583e-06
RETN	7.66897e-11	-0.532598	0.282	0.352	2.80692e-06
SGK1	7.7242e-11	-0.580964	0.309	0.366	2.82713e-06
RBMS2	7.84458e-11	0.483059	0.188	0.122	2.8712e-06
DAGLB	8.09944e-11	0.318378	0.338	0.251	2.96448e-06
CDYL2	8.12085e-11	0.38993	0.268	0.192	2.97231e-06
LINC01473	8.45852e-11	0.847524	0.113	0.062	3.0959e-06
UCK2	8.48327e-11	0.830932	0.123	0.07	3.10496e-06
PLXND1	8.68836e-11	0.332449	0.376	0.287	3.18003e-06
SIDT2	8.80861e-11	0.291554	0.355	0.268	3.22404e-06
AC104695.4	8.86935e-11	0.565727	0.164	0.102	3.24627e-06
PSMD12	9.65997e-11	0.277045	0.445	0.35	3.53564e-06
ATP5F1A	9.86522e-11	0.219359	0.659	0.55	3.61077e-06
SECTM1	1.00204e-10	0.250402	0.411	0.315	3.66758e-06
SUFU	1.03551e-10	0.254464	0.456	0.36	3.79007e-06
EPSTI1	1.05106e-10	0.348782	0.328	0.246	3.84697e-06
MAN1A1	1.06669e-10	0.184822	0.545	0.439	3.90418e-06
EEFSEC	1.07012e-10	0.305611	0.288	0.208	3.91674e-06
CCDC134	1.10294e-10	0.443438	0.174	0.111	4.03688e-06
BLOC1S1	1.10537e-10	-0.255415	0.869	0.846	4.04575e-06
C5AR1	1.11114e-10	-0.294683	0.723	0.754	4.06688e-06
SMPD4	1.11879e-10	0.573251	0.16	0.099	4.09488e-06
VAV3	1.11982e-10	0.168262	0.767	0.675	4.09866e-06
CNOT2	1.13787e-10	0.174991	0.693	0.587	4.16472e-06
ATP2B1-AS1	1.15683e-10	0.231484	0.686	0.598	4.23413e-06
HELZ	1.16424e-10	0.144864	0.833	0.742	4.26124e-06
LAMTOR5	1.20536e-10	-0.355943	0.662	0.67	4.41174e-06
AP2B1	1.23272e-10	0.201803	0.482	0.374	4.51186e-06
FAM222B	1.27015e-10	0.431071	0.279	0.205	4.64888e-06
MAPKAP1	1.27037e-10	0.195343	0.645	0.537	4.64969e-06
MTMR3	1.34139e-10	-0.342475	0.739	0.741	4.90964e-06
SOAT1	1.34835e-10	0.180451	0.612	0.499	4.93509e-06
MPHOSPH9	1.34976e-10	0.641804	0.169	0.109	4.94024e-06
PRKX	1.37343e-10	0.288095	0.455	0.362	5.0269e-06
DCUN1D1	1.39194e-10	0.279273	0.327	0.241	5.09463e-06
ZNF654	1.40962e-10	0.245288	0.364	0.274	5.15935e-06
HIPK1	1.41149e-10	0.170687	0.606	0.496	5.16618e-06
KBTBD2	1.42775e-10	0.248669	0.407	0.312	5.22573e-06
R3HDM1	1.43029e-10	0.325737	0.475	0.382	5.23501e-06
SRPK2	1.48073e-10	0.167787	0.896	0.815	5.41962e-06
C9orf72	1.52308e-10	0.143882	0.85	0.769	5.57464e-06
CCZ1	1.56605e-10	0.406516	0.254	0.179	5.73189e-06
RAB1A	1.57034e-10	0.144776	0.866	0.794	5.74761e-06
MAP2K4	1.61311e-10	0.186277	0.499	0.394	5.90414e-06
COX10	1.63334e-10	0.666316	0.16	0.102	5.9782e-06
SMPDL3A	1.63712e-10	-0.811672	0.106	0.156	5.99202e-06
ATXN2	1.643e-10	0.211693	0.638	0.542	6.01354e-06
GLMN	1.70516e-10	0.511157	0.135	0.08	6.24105e-06
LINC01278	1.70695e-10	0.696525	0.108	0.059	6.24759e-06
DYNLL1	1.7387e-10	-0.293313	0.864	0.821	6.36383e-06
OPA1	1.79155e-10	0.210821	0.528	0.422	6.55726e-06
KLHL5	1.83859e-10	0.207	0.396	0.303	6.72943e-06
ICAM1	1.87113e-10	0.341055	0.361	0.275	6.84854e-06
ATG16L1	1.87961e-10	0.341533	0.211	0.143	6.87955e-06
HIST2H2BE	1.88736e-10	-1.02789	0.084	0.13	6.90792e-06
EXOSC7	1.90816e-10	0.276949	0.203	0.135	6.98405e-06
SEC24B	1.91273e-10	0.172242	0.618	0.502	7.00079e-06
PGD	1.93655e-10	-0.297643	0.785	0.763	7.08798e-06
ATAD2	1.9562e-10	0.396224	0.189	0.123	7.15989e-06
ZFAND6	1.9941e-10	0.122935	0.738	0.63	7.29861e-06
MTPN	2.02234e-10	-0.217333	0.86	0.828	7.40197e-06
BTAF1	2.02753e-10	0.0914048	0.621	0.503	7.42097e-06
AFF3	2.04416e-10	0.866274	0.121	0.07	7.48182e-06
NAPG	2.04554e-10	0.258745	0.373	0.282	7.48687e-06
HPS1	2.05185e-10	0.254666	0.375	0.286	7.50998e-06
SLC35D1	2.07068e-10	0.476796	0.126	0.072	7.57889e-06
ARMH3	2.08364e-10	0.178941	0.684	0.584	7.62634e-06
CDC42EP4	2.11488e-10	0.361624	0.162	0.102	7.74067e-06
GLO1	2.17516e-10	0.401616	0.244	0.173	7.9613e-06
KCNMB1	2.20229e-10	0.937689	0.101	0.054	8.06059e-06
ADCY9	2.25786e-10	0.355426	0.36	0.28	8.26401e-06
MRPL4	2.30328e-10	0.392804	0.265	0.189	8.43022e-06
CAMK1	2.31097e-10	0.379886	0.326	0.248	8.45839e-06
TXLNG	2.31889e-10	0.394562	0.2	0.133	8.48736e-06
ZFR	2.32053e-10	0.178453	0.676	0.575	8.49335e-06
UBP1	2.33992e-10	0.211855	0.445	0.344	8.56434e-06
MPP5	2.36264e-10	0.540934	0.162	0.102	8.64748e-06
PCBD1	2.3735e-10	0.468214	0.178	0.115	8.68724e-06
IBTK	2.37631e-10	0.265771	0.415	0.32	8.69753e-06
VOPP1	2.44362e-10	0.220161	0.405	0.312	8.94388e-06
BTBD1	2.47145e-10	0.374702	0.335	0.257	9.04575e-06
DSC2	2.49133e-10	-0.776916	0.118	0.169	9.11853e-06
ZEB2	2.50827e-10	0.129555	0.994	0.981	9.18054e-06
PKM	2.51017e-10	0.150751	0.922	0.85	9.18749e-06
ZFAND3	2.5238e-10	0.113723	0.98	0.961	9.23734e-06
MDN1	2.53566e-10	0.441807	0.182	0.119	9.28078e-06
BCL11A	2.58115e-10	0.435552	0.226	0.156	9.44727e-06
SLC38A10	2.58592e-10	0.222007	0.49	0.387	9.46473e-06
VPS13D	2.62404e-10	0.158485	0.605	0.498	9.60426e-06
UBE2G1	2.62447e-10	0.195381	0.602	0.498	9.60582e-06
MKLN1	2.66592e-10	0.110747	0.776	0.667	9.75753e-06
SMURF2	2.691e-10	0.246704	0.498	0.398	9.84933e-06
GPN3	2.69745e-10	-0.738838	0.16	0.214	9.87292e-06
AKAP7	2.7407e-10	0.507949	0.175	0.113	1.00312e-05
FBXO7	2.76549e-10	0.263669	0.368	0.279	1.0122e-05
RCC1	2.77654e-10	0.742049	0.111	0.062	1.01624e-05
ABI3	2.82562e-10	0.429688	0.269	0.195	1.03421e-05
NRF1	2.84064e-10	0.125453	0.473	0.373	1.0397e-05
RASA2	2.88607e-10	0.195394	0.623	0.513	1.05633e-05
ANAPC1	2.94002e-10	0.524307	0.145	0.089	1.07608e-05
PTPN11	2.96224e-10	0.284938	0.374	0.282	1.08421e-05
GNLY	3.01662e-10	-1.13652	0.097	0.144	1.10411e-05
UTP18	3.0407e-10	0.271861	0.331	0.247	1.11293e-05
SNAP23	3.06527e-10	-0.445508	0.462	0.498	1.12192e-05
HNMT	3.08023e-10	-0.360027	0.6	0.618	1.12739e-05
IFI16	3.15039e-10	-0.312794	0.75	0.732	1.15307e-05
TSPO	3.16363e-10	-0.123882	0.997	0.989	1.15792e-05
IDH3A	3.17892e-10	0.384694	0.21	0.142	1.16352e-05
MSRB1	3.2249e-10	-0.378048	0.658	0.664	1.18034e-05
FMNL1	3.30561e-10	0.090344	0.823	0.731	1.20989e-05
ATF6B	3.34306e-10	0.267698	0.319	0.235	1.22359e-05
NACA	3.3483e-10	-0.0931899	0.997	0.98	1.22551e-05
CXXC5	3.3918e-10	0.504926	0.21	0.144	1.24143e-05
PHF21A	3.45939e-10	-0.244358	0.892	0.881	1.26617e-05
MICAL2	3.48536e-10	0.183592	0.714	0.622	1.27568e-05
PTPN9	3.50126e-10	0.295945	0.374	0.289	1.2815e-05
ACCS	3.51074e-10	-0.995328	0.061	0.101	1.28496e-05
TMEM184B	3.53555e-10	0.494293	0.178	0.116	1.29405e-05
FAM49B	3.54189e-10	0.109629	0.971	0.946	1.29637e-05
PTPRA	3.59082e-10	0.160264	0.646	0.534	1.31428e-05
SFT2D2	3.64636e-10	0.253708	0.407	0.314	1.3346e-05
MARCO	3.73016e-10	-0.599455	0.259	0.315	1.36528e-05
GUSB	3.73321e-10	0.245448	0.44	0.345	1.36639e-05
RMC1	3.74635e-10	0.398527	0.226	0.157	1.3712e-05
AP000282.1	3.77843e-10	-0.759536	0.095	0.143	1.38294e-05
RPN2	3.78091e-10	0.217785	0.609	0.503	1.38385e-05
MBD2	3.80951e-10	-0.307215	0.779	0.753	1.39432e-05
NUP205	3.93024e-10	0.541409	0.165	0.106	1.43851e-05
CCT7	3.93184e-10	0.319555	0.351	0.265	1.43909e-05
MAPK1IP1L	4.08098e-10	0.216114	0.501	0.399	1.49368e-05
CDK13	4.08925e-10	0.196587	0.667	0.566	1.49671e-05
RTF1	4.24092e-10	0.166903	0.598	0.489	1.55222e-05
KCNAB2	4.35337e-10	0.106938	0.636	0.509	1.59338e-05
TEDC1	4.40237e-10	0.717412	0.119	0.069	1.61131e-05
ZNF44	4.44434e-10	0.34882	0.271	0.197	1.62667e-05
ZNF451	4.49988e-10	0.221625	0.388	0.296	1.647e-05
UGCG	4.52811e-10	0.452148	0.172	0.112	1.65733e-05
SLC9A3R1	4.61673e-10	0.318784	0.29	0.211	1.68977e-05
DHX57	4.62913e-10	0.325553	0.368	0.285	1.69431e-05
ERI3	4.64202e-10	0.464795	0.213	0.146	1.69903e-05
FBXL17	4.67763e-10	0.118463	0.656	0.553	1.71206e-05
RFTN1	4.71069e-10	0.305432	0.292	0.215	1.72416e-05
TRPC4AP	4.83634e-10	0.213195	0.536	0.433	1.77015e-05
TSTD1	4.88112e-10	0.459354	0.118	0.067	1.78654e-05
DAPP1	4.88757e-10	-0.425707	0.545	0.567	1.7889e-05
GFPT1	4.92558e-10	0.289063	0.28	0.203	1.80281e-05
ARAP1	4.97191e-10	0.155874	0.688	0.568	1.81977e-05
CCDC92	4.99958e-10	0.749345	0.113	0.064	1.8299e-05
PIGU	5.10682e-10	0.71499	0.103	0.056	1.86915e-05
ZNF736	5.12872e-10	0.684301	0.13	0.077	1.87716e-05
SULF2	5.27537e-10	0.168333	0.796	0.688	1.93084e-05
GIMAP2	5.33993e-10	-0.52549	0.337	0.384	1.95447e-05
AC008440.1	5.43232e-10	0.553447	0.138	0.084	1.98828e-05
ZFP36L1	5.61296e-10	-0.271176	0.75	0.761	2.0544e-05
RABL6	5.64086e-10	0.192826	0.436	0.338	2.06461e-05
B3GNTL1	5.80163e-10	0.31757	0.269	0.193	2.12345e-05
FTO	5.81749e-10	0.207492	0.446	0.349	2.12926e-05
RBM42	5.84028e-10	0.303771	0.27	0.195	2.1376e-05
NBPF26	6.02034e-10	0.391128	0.162	0.102	2.2035e-05
LYN	6.05095e-10	0.138127	0.991	0.974	2.21471e-05
GPATCH8	6.18636e-10	0.198389	0.684	0.589	2.26427e-05
ST3GAL3	6.21932e-10	0.661339	0.137	0.083	2.27633e-05
VPS50	6.26571e-10	0.270931	0.357	0.274	2.29331e-05
SMARCB1	6.35424e-10	0.308389	0.299	0.22	2.32572e-05
KCNE3	6.45586e-10	-0.417937	0.51	0.542	2.36291e-05
CROCC	6.54629e-10	-0.345122	0.58	0.618	2.39601e-05
SMG6	6.56729e-10	0.212844	0.432	0.339	2.40369e-05
CCSER2	6.58237e-10	0.245858	0.378	0.292	2.40921e-05
MYO1F	6.59539e-10	0.0966898	0.98	0.961	2.41398e-05
QPCT	6.87952e-10	-0.469106	0.451	0.488	2.51797e-05
GIMAP6	6.93777e-10	-0.656137	0.211	0.264	2.53929e-05
CEP192	7.12925e-10	0.206856	0.411	0.319	2.60938e-05
UBL5	7.14146e-10	-0.227909	0.915	0.897	2.61385e-05
WWP2	7.19715e-10	0.156378	0.721	0.616	2.63423e-05
EFL1	7.21252e-10	0.37682	0.182	0.119	2.63985e-05
MNAT1	7.26831e-10	0.386399	0.181	0.12	2.66027e-05
ZDHHC20	7.37582e-10	0.121024	0.873	0.777	2.69963e-05
RC3H2	7.37967e-10	0.253794	0.372	0.285	2.70103e-05
IFT57	7.45166e-10	0.42811	0.137	0.082	2.72738e-05
IP6K1	7.46513e-10	0.201562	0.434	0.343	2.73231e-05
ZBTB16	7.50168e-10	-2.61031	0.24	0.264	2.74569e-05
RNF4	7.53274e-10	0.309377	0.34	0.256	2.75706e-05
ARPC1B	7.60598e-10	-0.100236	0.994	0.98	2.78386e-05
QARS	7.62493e-10	0.288969	0.335	0.252	2.7908e-05
MTLN	7.73503e-10	0.325685	0.274	0.199	2.8311e-05
PDZD8	7.97085e-10	0.0495412	0.481	0.373	2.91741e-05
WDPCP	8.30499e-10	0.224911	0.343	0.262	3.03971e-05
EIF4G1	8.35026e-10	0.155774	0.517	0.41	3.05628e-05
APBB1IP	8.47059e-10	-0.194359	0.902	0.892	3.10032e-05
ZNF430	8.50362e-10	0.344606	0.207	0.14	3.11241e-05
LANCL2	8.72217e-10	0.418434	0.152	0.095	3.1924e-05
STAB1	8.78464e-10	0.185328	0.492	0.387	3.21526e-05
MTCH2	8.8177e-10	0.234278	0.402	0.309	3.22737e-05
THUMPD3-AS1	9.13857e-10	0.216311	0.434	0.341	3.34481e-05
MVD	9.13869e-10	0.449863	0.174	0.116	3.34485e-05
GMEB2	9.19999e-10	0.363212	0.172	0.113	3.36729e-05
HMOX2	9.29743e-10	0.342984	0.217	0.15	3.40295e-05
RPS5	9.33855e-10	0.136906	0.945	0.866	3.418e-05
CTNNA1	9.34751e-10	0.183007	0.742	0.65	3.42128e-05
TRERF1	9.56256e-10	0.231411	0.546	0.454	3.49999e-05
MS4A6A	9.70631e-10	-0.174691	0.943	0.909	3.55261e-05
HMGA1	9.87328e-10	0.367571	0.277	0.203	3.61372e-05
PRKAR1A	9.99947e-10	-0.39885	0.583	0.596	3.65991e-05
TMEM59	1.00531e-09	-0.285881	0.759	0.739	3.67954e-05
FBXO42	1.00772e-09	0.216304	0.564	0.464	3.68836e-05
NIBAN2	1.02572e-09	0.242534	0.398	0.307	3.75425e-05
SLC43A2	1.02931e-09	0.184588	0.78	0.68	3.76737e-05
ETV6	1.09785e-09	0.142608	0.935	0.882	4.01826e-05
NCEH1	1.11069e-09	0.424091	0.292	0.218	4.06523e-05
CAMKMT	1.11791e-09	0.206945	0.526	0.431	4.09167e-05
CDR2	1.15516e-09	0.287141	0.399	0.314	4.22802e-05
STIM2	1.2003e-09	0.284289	0.364	0.277	4.39322e-05
FBN2	1.20374e-09	0.252978	0.349	0.265	4.40582e-05
TCF3	1.20799e-09	0.390992	0.141	0.086	4.42137e-05
ULK2	1.23371e-09	0.344051	0.283	0.207	4.51552e-05
SAMD8	1.23899e-09	0.165847	0.526	0.426	4.53483e-05
INPP1	1.25815e-09	0.594674	0.129	0.078	4.60494e-05
PPP2R5E	1.25969e-09	0.208141	0.647	0.553	4.6106e-05
PLBD2	1.2661e-09	0.408846	0.181	0.119	4.63404e-05
LRRK1	1.28222e-09	0.259805	0.424	0.338	4.69305e-05
ATXN3	1.30751e-09	0.214356	0.486	0.388	4.78561e-05
RAI1	1.31606e-09	0.470296	0.214	0.15	4.81692e-05
ZBED4	1.34888e-09	0.307841	0.256	0.185	4.93705e-05
PLEC	1.35818e-09	0.148445	0.63	0.518	4.97106e-05
SNAI3	1.36212e-09	0.528387	0.134	0.081	4.98548e-05
HGSNAT	1.37542e-09	0.203906	0.423	0.329	5.03418e-05
NEMF	1.40102e-09	0.187696	0.625	0.523	5.12787e-05
SPATS2	1.40756e-09	0.626931	0.155	0.1	5.1518e-05
CD86	1.41276e-09	0.194914	0.635	0.537	5.17083e-05
PRICKLE1	1.416e-09	-0.482746	0.121	0.174	5.1827e-05
AC079781.5	1.41855e-09	0.331205	0.225	0.158	5.19203e-05
TMBIM6	1.42612e-09	-0.183062	0.925	0.888	5.21976e-05
RNPEPL1	1.43479e-09	0.147511	0.606	0.493	5.25146e-05
NF1	1.44273e-09	0.176306	0.586	0.496	5.28055e-05
CCT2	1.45607e-09	0.278396	0.338	0.256	5.32937e-05
CUL4A	1.47113e-09	0.193292	0.439	0.343	5.38447e-05
EI24	1.51253e-09	0.511764	0.185	0.124	5.53602e-05
PBX3	1.52987e-09	0.217928	0.588	0.497	5.59947e-05
CCT4	1.53522e-09	0.249097	0.426	0.336	5.61904e-05
NIPAL2	1.55761e-09	0.644469	0.128	0.078	5.70099e-05
CD81	1.56124e-09	0.335294	0.3	0.226	5.7143e-05
ISCU	1.59945e-09	-0.478171	0.45	0.482	5.85415e-05
RBM27	1.62099e-09	0.205874	0.479	0.385	5.93297e-05
CHCHD3	1.62694e-09	0.192631	0.574	0.47	5.95478e-05
RNF11	1.63598e-09	0.204663	0.405	0.319	5.98783e-05
CCDC6	1.6432e-09	0.182712	0.411	0.316	6.01426e-05
EEF2	1.65358e-09	0.138642	0.936	0.87	6.05227e-05
ESYT1	1.69778e-09	0.424012	0.174	0.115	6.21405e-05
SNX13	1.70527e-09	0.0988228	0.556	0.458	6.24145e-05
PRKRA	1.71907e-09	0.415482	0.187	0.126	6.29197e-05
DNPEP	1.71995e-09	0.344812	0.216	0.151	6.29518e-05
FCGR3A	1.72108e-09	-0.488858	0.17	0.226	6.29933e-05
SNRPA1	1.7392e-09	0.283535	0.383	0.299	6.36566e-05
SCAPER	1.74759e-09	0.244834	0.432	0.348	6.39636e-05
PCSK5	1.75094e-09	0.181719	0.55	0.458	6.40863e-05
LMNB1	1.77959e-09	-0.639322	0.289	0.338	6.5135e-05
P4HA1	1.80744e-09	0.236162	0.388	0.304	6.61541e-05
TCERG1	1.81496e-09	0.232304	0.434	0.345	6.64295e-05
EFR3A	1.8913e-09	0.126071	0.64	0.534	6.92236e-05
ARNT	1.90584e-09	0.211597	0.46	0.366	6.97556e-05
FAM76A	1.91687e-09	0.45554	0.158	0.101	7.01593e-05
CACUL1	1.98666e-09	0.150204	0.541	0.432	7.27138e-05
C16orf74	2.00811e-09	0.283492	0.231	0.162	7.3499e-05
TMTC4	2.0082e-09	0.628565	0.136	0.084	7.35021e-05
TRAPPC6A	2.04499e-09	0.372576	0.241	0.172	7.48487e-05
USP4	2.07221e-09	0.149675	0.662	0.552	7.58451e-05
ATP6V0D1	2.11715e-09	-0.252282	0.8	0.781	7.74899e-05
SAP30	2.1332e-09	-0.802541	0.372	0.401	7.80774e-05
MILR1	2.15383e-09	0.299363	0.271	0.197	7.88322e-05
PIK3C3	2.15948e-09	0.208577	0.457	0.366	7.90393e-05
NENF	2.16406e-09	0.337358	0.279	0.204	7.92069e-05
PHF20	2.19247e-09	0.128161	0.769	0.665	8.02467e-05
TENT2	2.20274e-09	0.153385	0.756	0.657	8.06224e-05
CAPN7	2.2222e-09	0.22562	0.413	0.325	8.13349e-05
GAS2L1	2.22625e-09	0.643837	0.112	0.065	8.1483e-05
TMEM63A	2.24058e-09	0.456151	0.199	0.138	8.20075e-05
TBL1X	2.27008e-09	0.138432	0.843	0.761	8.3087e-05
ACO2	2.28421e-09	0.272605	0.404	0.318	8.36045e-05
YWHAB	2.29427e-09	-0.166049	0.948	0.911	8.39726e-05
KANSL2	2.38129e-09	0.390831	0.199	0.136	8.71576e-05
POLE4	2.39973e-09	-0.339078	0.704	0.695	8.78326e-05
RPL36AL	2.40923e-09	-0.142923	0.96	0.936	8.81801e-05
TXN	2.45143e-09	-0.275733	0.797	0.777	8.97247e-05
ECHDC1	2.45423e-09	-0.36725	0.584	0.603	8.98273e-05
UBAP2L	2.45959e-09	0.276482	0.355	0.272	9.00234e-05
HUWE1	2.51658e-09	0.124875	0.484	0.383	9.21094e-05
DUSP6	2.52116e-09	-0.300291	0.689	0.697	9.22768e-05
ARHGEF7	2.54834e-09	0.237084	0.376	0.291	9.3272e-05
IREB2	2.55816e-09	0.247514	0.387	0.303	9.36311e-05
SPOPL	2.65519e-09	-0.399879	0.633	0.636	9.71827e-05
MADD	2.66732e-09	0.280988	0.316	0.237	9.76265e-05
PLD1	2.67554e-09	0.230276	0.39	0.306	9.79273e-05
ZBTB2	2.76843e-09	0.477328	0.197	0.135	0.000101327
HIST1H2BC	2.8005e-09	-0.954999	0.11	0.156	0.000102501
ZNF131	2.85082e-09	0.185968	0.439	0.342	0.000104343
USP25	2.87807e-09	0.146877	0.801	0.707	0.00010534
ARHGAP5	2.89828e-09	0.465288	0.192	0.132	0.00010608
PDLIM5	2.91394e-09	0.183704	0.63	0.535	0.000106653
WDR47	2.93325e-09	0.318913	0.253	0.185	0.00010736
ANKFY1	2.94585e-09	0.260437	0.439	0.351	0.000107821
MICU2	2.96762e-09	0.186628	0.579	0.482	0.000108618
RPS7	2.98868e-09	0.0878269	0.997	0.979	0.000109389
ADA2	3.00732e-09	0.169012	0.789	0.686	0.000110071
PRDM2	3.04282e-09	0.145991	0.681	0.566	0.00011137
PLA2G4A	3.05554e-09	0.238269	0.382	0.297	0.000111836
SETD5	3.06044e-09	0.236682	0.545	0.451	0.000112015
INVS	3.15622e-09	0.328949	0.307	0.236	0.000115521
CITED2	3.16748e-09	-0.48518	0.405	0.443	0.000115933
PPP1CB	3.25268e-09	0.108556	0.84	0.75	0.000119051
HIPK2	3.31929e-09	0.00773838	0.64	0.516	0.000121489
REPS1	3.3664e-09	0.108704	0.482	0.38	0.000123214
SNRPD1	3.40503e-09	0.190022	0.469	0.37	0.000124628
EIF3J	3.41245e-09	0.205865	0.473	0.378	0.000124899
GAPVD1	3.44128e-09	0.0935786	0.571	0.466	0.000125954
MARCKSL1	3.48033e-09	0.410101	0.21	0.148	0.000127383
AXIN1	3.51456e-09	0.346012	0.19	0.128	0.000128636
LONRF3	3.55967e-09	0.387279	0.189	0.129	0.000130288
CARD16	3.56886e-09	-0.234381	0.859	0.836	0.000130624
DHRS7	3.63629e-09	-0.411913	0.537	0.557	0.000133092
SMAD1	3.66047e-09	0.418616	0.159	0.103	0.000133977
COQ10B	3.70256e-09	0.208759	0.338	0.255	0.000135518
XRN1	3.7847e-09	0.113515	0.618	0.513	0.000138524
MTDH	3.80442e-09	0.124289	0.899	0.812	0.000139246
CRCP	3.80619e-09	0.282819	0.326	0.248	0.00013931
RAB27A	3.81931e-09	-0.264406	0.769	0.782	0.00013979
GTF2E2	3.82085e-09	0.230898	0.34	0.259	0.000139847
RFLNB	3.87941e-09	-0.501828	0.349	0.402	0.00014199
TYW1B	3.88235e-09	0.286788	0.299	0.225	0.000142098
ASMTL	3.97543e-09	0.391068	0.248	0.181	0.000145505
CCAR1	3.99172e-09	0.17685	0.547	0.449	0.000146101
MAGT1	4.00278e-09	0.204639	0.42	0.331	0.000146506
PLXNB2	4.01485e-09	0.122761	0.56	0.456	0.000146948
MRPL11	4.01537e-09	0.272148	0.357	0.273	0.000146967
ARL15	4.03393e-09	0.135823	0.896	0.835	0.000147646
SKIL	4.03665e-09	0.256408	0.362	0.277	0.000147745
SH2D3C	4.05756e-09	0.186413	0.503	0.416	0.000148511
TOP1MT	4.06641e-09	0.690147	0.106	0.061	0.000148835
TEX2	4.09284e-09	0.280681	0.251	0.182	0.000149802
RYK	4.15703e-09	0.256473	0.303	0.228	0.000152151
ARL4C	4.24431e-09	0.69722	0.126	0.077	0.000155346
GANAB	4.27498e-09	0.240085	0.32	0.242	0.000156468
RANBP10	4.30337e-09	0.407355	0.191	0.13	0.000157508
SNRPA	4.33861e-09	0.233455	0.271	0.198	0.000158797
RDH11	4.36562e-09	0.166939	0.298	0.222	0.000159786
COMMD1	4.44478e-09	0.170832	0.586	0.485	0.000162684
AP1G1	4.48983e-09	0.167483	0.534	0.435	0.000164332
PPP6R2	4.58701e-09	0.147007	0.609	0.504	0.000167889
RPL14	4.60652e-09	0.0957935	0.991	0.965	0.000168603
XRRA1	4.68041e-09	0.634002	0.12	0.073	0.000171308
VARS	4.6823e-09	0.621081	0.119	0.071	0.000171377
EFCAB2	4.73991e-09	0.232624	0.412	0.329	0.000173485
CRISPLD2	4.80021e-09	0.220817	0.456	0.361	0.000175692
PACS2	4.88693e-09	0.34066	0.214	0.151	0.000178867
TMEM106A	4.89778e-09	0.366996	0.204	0.143	0.000179264
METTL15	4.91719e-09	0.301252	0.285	0.213	0.000179974
POLG2	4.97484e-09	0.314215	0.264	0.194	0.000182084
FAU	5.0767e-09	0.0791759	0.999	0.989	0.000185812
STRN3	5.12648e-09	0.188755	0.608	0.513	0.000187634
MAP3K14	5.14355e-09	0.325678	0.308	0.234	0.000188259
UBAP2	5.15476e-09	0.315685	0.276	0.205	0.000188669
DGKE	5.16713e-09	0.556169	0.103	0.058	0.000189122
USP47	5.20887e-09	0.120955	0.608	0.505	0.00019065
CFP	5.23869e-09	0.135384	0.909	0.833	0.000191741
SLX4IP	5.25113e-09	0.243783	0.307	0.231	0.000192197
GPR27	5.35573e-09	-0.96576	0.064	0.102	0.000196025
CCND2	5.48159e-09	0.780566	0.102	0.059	0.000200632
CREM	5.50401e-09	0.27304	0.306	0.23	0.000201452
CRYZL1	5.66523e-09	0.308608	0.253	0.183	0.000207353
WAS	5.71536e-09	-0.290857	0.749	0.73	0.000209188
ANO10	5.72441e-09	0.222654	0.403	0.318	0.000209519
MFSD1	5.7774e-09	-0.437667	0.582	0.582	0.000211459
RSF1	5.79036e-09	0.178473	0.623	0.527	0.000211933
MRPS16	5.83183e-09	0.28358	0.319	0.239	0.000213451
GM2A	5.86345e-09	0.27011	0.356	0.276	0.000214608
SRGAP2B	5.90697e-09	0.156338	0.425	0.336	0.000216201
NUP50-DT	6.12329e-09	-0.557392	0.265	0.319	0.000224119
TMOD3	6.20192e-09	0.12523	0.747	0.65	0.000226997
SIGLEC14	6.34843e-09	-0.579347	0.184	0.238	0.000232359
MRPS25	6.35659e-09	0.36119	0.224	0.159	0.000232657
NUP93	6.3966e-09	0.263231	0.328	0.247	0.000234122
HBP1	6.42346e-09	0.14849	0.575	0.473	0.000235105
PITPNB	6.45959e-09	0.222026	0.454	0.366	0.000236427
SUMF2	6.47239e-09	0.252905	0.313	0.236	0.000236896
WWC2	6.51218e-09	0.326705	0.189	0.13	0.000238352
ELOA	6.58388e-09	0.29855	0.242	0.173	0.000240977
HPRT1	6.66201e-09	0.313583	0.234	0.166	0.000243836
FNBP4	6.67339e-09	0.152997	0.607	0.506	0.000244253
SLC39A10	6.67839e-09	0.256431	0.32	0.244	0.000244436
ATE1	6.69414e-09	0.205437	0.362	0.279	0.000245012
AC009226.1	6.81824e-09	0.498777	0.204	0.144	0.000249554
WDR18	6.90433e-09	0.336689	0.162	0.107	0.000252705
ANKRD17	7.02679e-09	0.147596	0.803	0.72	0.000257188
SLC4A8	7.14926e-09	0.572357	0.153	0.101	0.00026167
KDM7A	7.16332e-09	0.169168	0.767	0.693	0.000262185
AHCY	7.20794e-09	0.548619	0.148	0.096	0.000263818
TTF2	7.30079e-09	0.478245	0.144	0.092	0.000267216
ZNF292	7.39387e-09	0.183633	0.635	0.533	0.000270623
COX7A2L	7.39409e-09	-0.352403	0.633	0.636	0.000270631
ESCO1	7.44287e-09	0.308931	0.325	0.249	0.000272416
COMMD7	7.52836e-09	0.226413	0.356	0.275	0.000275545
ATP5PO	7.55448e-09	0.159509	0.743	0.642	0.000276501
RBM14	7.59441e-09	0.357724	0.277	0.207	0.000277963
RUNX1	7.6009e-09	0.162888	0.869	0.792	0.000278201
MAP3K20	7.65868e-09	0.180177	0.563	0.463	0.000280315
PHTF1	7.92999e-09	0.253685	0.213	0.15	0.000290246
ATP10D	8.05361e-09	0.237578	0.319	0.243	0.00029477
UBE2Z	8.06465e-09	0.25288	0.338	0.257	0.000295174
CTSZ	8.20929e-09	-0.207733	0.88	0.839	0.000300468
GATAD2B	8.34914e-09	0.144801	0.678	0.578	0.000305587
PUM3	8.34953e-09	0.354586	0.225	0.161	0.000305601
CASK	8.39533e-09	0.274285	0.39	0.311	0.000307277
TCF7L2	8.62302e-09	0.35042	0.528	0.446	0.000315611
FBXO28	8.6747e-09	0.303526	0.295	0.221	0.000317503
ECHS1	8.73303e-09	0.209375	0.386	0.299	0.000319638
URGCP	8.73767e-09	0.524539	0.124	0.075	0.000319807
AFG3L2	8.85983e-09	0.333362	0.248	0.181	0.000324279
HSPH1	8.86697e-09	0.37741	0.202	0.141	0.00032454
CLCN6	8.94137e-09	0.276976	0.233	0.167	0.000327263
RASSF1	8.95345e-09	0.225113	0.38	0.297	0.000327705
ATXN1	9.01627e-09	0.133275	0.86	0.786	0.000330005
SLC9A6	9.09902e-09	0.321205	0.211	0.147	0.000333033
AC008014.1	9.23794e-09	-0.955423	0.066	0.103	0.000338118
TARSL2	9.28567e-09	0.656569	0.116	0.07	0.000339865
USPL1	9.50149e-09	0.292879	0.25	0.183	0.000347764
ADAP2	9.73957e-09	0.158509	0.524	0.429	0.000356478
SAP130	9.97557e-09	0.294704	0.336	0.261	0.000365116
CTCF	1.02104e-08	0.227429	0.407	0.324	0.000373711
ARHGAP18	1.02238e-08	0.225865	0.339	0.259	0.000374202
DAZAP2	1.02588e-08	-0.208116	0.897	0.866	0.000375484
MAN2B1	1.07165e-08	0.133717	0.722	0.626	0.000392235
CBWD2	1.07473e-08	0.191039	0.224	0.16	0.000393363
LARS	1.08624e-08	0.28224	0.343	0.267	0.000397575
TBK1	1.09905e-08	0.103125	0.447	0.352	0.000402264
KCTD12	1.10017e-08	-0.21739	0.833	0.792	0.000402674
ZNF331	1.10609e-08	0.211016	0.207	0.145	0.00040484
CTSC	1.13624e-08	-0.312405	0.628	0.639	0.000415877
LRCH1	1.14826e-08	0.197916	0.434	0.352	0.000420276
BAZ2B	1.15294e-08	0.138733	0.893	0.825	0.000421986
EBP	1.1681e-08	0.462935	0.169	0.114	0.000427537
MAP7D3	1.17191e-08	0.432867	0.131	0.082	0.000428932
ARHGAP21	1.17373e-08	0.287712	0.345	0.269	0.000429597
BBS9	1.18519e-08	0.260148	0.248	0.179	0.00043379
GTF2B	1.1914e-08	0.0884985	0.502	0.409	0.000436065
ZCCHC8	1.21589e-08	0.186583	0.324	0.246	0.000445029
CAAP1	1.2199e-08	0.341757	0.207	0.146	0.000446497
USP14	1.2361e-08	0.262682	0.307	0.231	0.000452424
EIF4G3	1.24168e-08	0.14928	0.838	0.753	0.000454468
MGME1	1.24474e-08	-0.730938	0.158	0.206	0.000455588
AC027097.2	1.25386e-08	0.383692	0.265	0.198	0.000458926
ELOVL5	1.26651e-08	0.168202	0.612	0.513	0.000463554
FBXW11	1.27177e-08	0.156893	0.568	0.463	0.000465482
SCO1	1.28727e-08	0.286377	0.183	0.125	0.000471155
WHAMM	1.30302e-08	0.286365	0.293	0.222	0.000476917
CCDC32	1.31624e-08	0.240393	0.231	0.165	0.000481756
PLA2G7	1.35867e-08	-0.681177	0.13	0.178	0.000497285
MPZL1	1.36709e-08	0.229871	0.261	0.19	0.000500369
FAF2	1.39903e-08	0.22933	0.337	0.259	0.000512059
CUL1	1.40057e-08	0.208074	0.473	0.386	0.000512622
KLF6	1.40291e-08	0.0723041	0.948	0.889	0.000513479
STX5	1.43992e-08	0.175112	0.571	0.476	0.000527024
PRDX1	1.44376e-08	0.128138	0.777	0.679	0.000528432
PRKCI	1.4507e-08	0.379234	0.228	0.166	0.000530972
SS18	1.46219e-08	0.163562	0.414	0.329	0.000535177
KIFAP3	1.4667e-08	0.549801	0.127	0.08	0.000536828
STAG1	1.5076e-08	0.145776	0.78	0.708	0.000551798
ATP13A2	1.52591e-08	0.50876	0.139	0.089	0.000558498
COMMD9	1.52636e-08	0.160906	0.474	0.375	0.000558663
ARHGAP26-AS1	1.53219e-08	0.544475	0.117	0.071	0.000560795
SIRT1	1.53802e-08	0.288281	0.343	0.264	0.000562931
GRK5	1.5606e-08	0.289405	0.308	0.236	0.000571196
UHMK1	1.58748e-08	0.224816	0.34	0.263	0.000581034
ARHGAP32	1.60698e-08	0.279027	0.224	0.161	0.00058817
UXS1	1.6202e-08	0.294126	0.247	0.179	0.000593008
CEP68	1.62046e-08	0.629935	0.125	0.079	0.000593104
LCP1	1.63377e-08	-0.124569	0.991	0.977	0.000597977
LYRM4	1.649e-08	0.386508	0.213	0.152	0.000603549
MORF4L2	1.68741e-08	0.119913	0.45	0.359	0.00061761
FAM102B	1.6974e-08	0.238785	0.312	0.236	0.000621265
ANKMY1	1.72447e-08	0.397871	0.194	0.136	0.000631173
SNX10	1.73509e-08	-0.21607	0.794	0.779	0.000635062
SLC10A7	1.77212e-08	0.28857	0.277	0.209	0.000648614
NDUFA10	1.77539e-08	0.116984	0.534	0.43	0.00064981
CSF2RB	1.7952e-08	-0.677573	0.275	0.316	0.000657061
CTDSPL2	1.85413e-08	0.158518	0.394	0.305	0.00067863
CDC42SE2	1.86006e-08	0.113607	0.841	0.762	0.000680801
CDC16	1.8676e-08	0.335783	0.243	0.178	0.000683562
ADAMTS2	1.89165e-08	-0.642799	0.269	0.175	0.000692362
EAF1	1.92148e-08	0.29848	0.262	0.194	0.000703282
ARID5A	1.92375e-08	0.268855	0.351	0.273	0.000704113
FASTKD2	1.92425e-08	0.383462	0.15	0.098	0.000704294
BPTF	1.9274e-08	0.133635	0.792	0.706	0.000705448
CUEDC1	1.99066e-08	0.352601	0.264	0.195	0.000728602
PILRB	1.99935e-08	0.414236	0.135	0.086	0.000731783
ZNF586	2.00684e-08	0.301767	0.188	0.129	0.000734525
ZNF302	2.03203e-08	0.425672	0.155	0.102	0.000743742
NQO2	2.03897e-08	-0.479324	0.441	0.471	0.000746282
LINC02384	2.07575e-08	0.494267	0.114	0.07	0.000759745
KMT2E	2.10661e-08	0.13134	0.844	0.765	0.000771039
CITED4	2.13334e-08	0.279113	0.275	0.206	0.000780822
SLC30A5	2.14713e-08	0.218932	0.268	0.197	0.00078587
CDC14A	2.15794e-08	0.18712	0.497	0.411	0.000789828
DCTN4	2.20486e-08	0.12928	0.493	0.394	0.000807
EIF4A1	2.23806e-08	0.108077	0.982	0.941	0.000819153
FBXO9	2.23816e-08	-0.508181	0.395	0.427	0.000819187
BCAS3	2.33592e-08	0.153639	0.696	0.603	0.000854971
HSP90AB1	2.34135e-08	0.161399	0.72	0.618	0.000856957
BANF1	2.35726e-08	0.179382	0.476	0.381	0.000862783
IRF2	2.36176e-08	-0.402015	0.52	0.541	0.000864429
IGF2R	2.39907e-08	-0.339641	0.702	0.696	0.000878082
MPP7	2.4178e-08	0.184882	0.704	0.621	0.000884937
BDP1	2.43228e-08	0.131141	0.426	0.337	0.000890239
FAH	2.47765e-08	0.70016	0.104	0.062	0.000906846
DOK3	2.52854e-08	-0.463953	0.411	0.448	0.00092547
REX1BD	2.55221e-08	-0.348227	0.523	0.544	0.000934134
FHL3	2.61053e-08	0.231215	0.234	0.169	0.00095548
FAM234A	2.65749e-08	0.332495	0.184	0.127	0.000972668
JDP2	2.67921e-08	-0.148032	0.654	0.522	0.000980617
YEATS2	2.75925e-08	0.219931	0.382	0.302	0.00100991
TMBIM1	2.7634e-08	0.215679	0.333	0.254	0.00101143
MLLT10	2.77187e-08	0.17594	0.654	0.57	0.00101453
BANP	2.77705e-08	0.153187	0.385	0.304	0.00101643
PRIM2	2.80003e-08	0.375187	0.243	0.182	0.00102484
TMEM181	2.81841e-08	0.286599	0.347	0.271	0.00103157
SPIRE1	2.81905e-08	0.494117	0.2	0.144	0.0010318
TCN2	2.86638e-08	0.34996	0.21	0.15	0.00104912
HIST1H4C	2.89856e-08	-0.619801	0.477	0.49	0.0010609
NAA35	2.91044e-08	0.29131	0.233	0.168	0.00106525
TMEM164	2.91197e-08	0.172829	0.543	0.463	0.00106581
SIAH1	2.96269e-08	0.295095	0.278	0.211	0.00108437
PSMD3	2.99799e-08	0.275165	0.268	0.198	0.00109729
NBEAL1	3.06747e-08	0.260784	0.352	0.275	0.00112272
RALBP1	3.07828e-08	0.157027	0.484	0.39	0.00112668
MAP3K4	3.10057e-08	0.27031	0.35	0.271	0.00113484
NAPB	3.14311e-08	0.426351	0.161	0.108	0.00115041
CYFIP1	3.15981e-08	0.137803	0.556	0.459	0.00115652
TENT4A	3.16432e-08	0.278056	0.326	0.251	0.00115817
RERE	3.17687e-08	0.135577	0.693	0.6	0.00116277
ABCA1	3.2082e-08	-0.615039	0.183	0.235	0.00117423
PITPNA	3.21975e-08	0.15151	0.592	0.493	0.00117846
AC007384.1	3.24835e-08	0.512599	0.206	0.15	0.00118893
RESF1	3.25347e-08	-0.431479	0.561	0.576	0.0011908
AIMP2	3.26906e-08	0.37125	0.206	0.145	0.00119651
TTC21B	3.2951e-08	0.359717	0.202	0.144	0.00120604
COX5A	3.31592e-08	0.129667	0.727	0.624	0.00121366
WDR37	3.3328e-08	0.161402	0.574	0.473	0.00121984
ZFAT	3.34454e-08	0.440853	0.175	0.121	0.00122414
KIDINS220	3.42707e-08	0.115499	0.63	0.525	0.00125434
RAB7A	3.44743e-08	0.0875004	0.885	0.81	0.00126179
GNA13	3.45488e-08	0.117489	0.636	0.539	0.00126452
CD68	3.48598e-08	-0.15243	0.914	0.883	0.0012759
FPGS	3.54023e-08	0.350311	0.197	0.139	0.00129576
OPA3	3.58093e-08	0.401969	0.183	0.128	0.00131066
CKAP5	3.66099e-08	0.457996	0.205	0.148	0.00133996
TMED3	3.7025e-08	0.29638	0.251	0.185	0.00135515
NPC1	3.72866e-08	0.166822	0.292	0.223	0.00136473
MAP7D1	3.73419e-08	0.113894	0.487	0.396	0.00136675
GIMAP5	3.79586e-08	-0.645303	0.175	0.223	0.00138932
MED15	3.82418e-08	0.153714	0.492	0.399	0.00139969
OAS2	3.83701e-08	0.376474	0.192	0.134	0.00140438
DCAF5	3.85697e-08	0.203168	0.46	0.37	0.00141169
ERCC8	3.86e-08	0.478819	0.159	0.108	0.0014128
RPL30	4.01273e-08	0.067062	0.999	0.994	0.0014687
NUBPL	4.03116e-08	0.478925	0.141	0.092	0.00147545
MSH3	4.04807e-08	0.175681	0.4	0.315	0.00148164
CLIP4	4.06155e-08	0.209909	0.445	0.363	0.00148657
GZF1	4.07317e-08	0.206077	0.239	0.172	0.00149082
BTBD2	4.17317e-08	0.320156	0.231	0.167	0.00152742
NOP58	4.17493e-08	0.245751	0.365	0.29	0.00152806
GABARAPL2	4.21461e-08	-0.366514	0.583	0.591	0.00154259
EXOC6B	4.292e-08	0.230297	0.388	0.312	0.00157091
LINC01578	4.31236e-08	0.119268	0.792	0.691	0.00157837
GIT1	4.32806e-08	0.342369	0.154	0.102	0.00158411
UBE3C	4.33172e-08	0.161237	0.597	0.494	0.00158545
IPMK	4.3625e-08	0.103972	0.606	0.512	0.00159672
MAML2	4.37745e-08	0.111434	0.854	0.779	0.00160219
PDCD4	4.38161e-08	0.105611	0.611	0.509	0.00160371
ALDH2	4.45063e-08	-0.243033	0.768	0.754	0.00162897
TNFRSF1B	4.49443e-08	0.132478	0.94	0.883	0.00164501
ZBTB5	4.53074e-08	0.563332	0.104	0.062	0.0016583
DGKH	4.57462e-08	0.555709	0.154	0.104	0.00167436
UBAC1	4.60113e-08	0.171152	0.372	0.29	0.00168406
CHID1	4.64035e-08	0.326727	0.189	0.132	0.00169842
DHX15	4.723e-08	0.117822	0.489	0.39	0.00172867
CD300A	4.74644e-08	0.193099	0.427	0.342	0.00173724
CCNT1	4.74994e-08	0.258146	0.215	0.155	0.00173852
NUP160	4.76542e-08	0.334711	0.246	0.182	0.00174419
TTLL5	4.8e-08	0.326026	0.272	0.208	0.00175685
UIMC1	4.84143e-08	0.141354	0.575	0.477	0.00177201
MAFF	4.86622e-08	0.166395	0.255	0.187	0.00178109
AC044849.1	4.87532e-08	0.52339	0.132	0.085	0.00178442
GGA1	4.92463e-08	0.263801	0.314	0.241	0.00180246
ITPA	4.92861e-08	0.236521	0.354	0.277	0.00180392
MGAT1	4.95012e-08	0.131879	0.76	0.657	0.0018118
KIF9-AS1	4.98347e-08	0.405041	0.18	0.126	0.001824
OASL	5.04252e-08	0.284301	0.115	0.071	0.00184561
FOLR3	5.06383e-08	0.179235	0.332	0.255	0.00185341
CUL5	5.08518e-08	0.163499	0.511	0.421	0.00186123
CBR4	5.0993e-08	0.200052	0.268	0.2	0.0018664
SNX17	5.1405e-08	0.131579	0.574	0.474	0.00188147
PRKCSH	5.1472e-08	0.162152	0.418	0.33	0.00188393
ASB3	5.25857e-08	0.219778	0.337	0.263	0.00192469
IL2RG	5.26605e-08	-1.01233	0.104	0.144	0.00192743
CTC1	5.28641e-08	0.185723	0.129	0.083	0.00193488
LCOR	5.29076e-08	0.076166	0.7	0.586	0.00193647
TRAM1	5.35943e-08	0.14257	0.567	0.47	0.0019616
AGPS	5.42864e-08	0.132841	0.502	0.411	0.00198694
BMPR2	5.46193e-08	0.17134	0.505	0.418	0.00199912
OTULIN	5.56235e-08	0.247648	0.254	0.188	0.00203588
XPNPEP1	5.56438e-08	0.360666	0.246	0.183	0.00203662
PDIA4	5.59492e-08	0.299576	0.239	0.176	0.0020478
MBNL3	5.66097e-08	0.369834	0.197	0.14	0.00207197
MTMR6	5.75337e-08	0.109605	0.534	0.435	0.00210579
NUMA1	5.76685e-08	0.166358	0.413	0.329	0.00211072
PRKRIP1	5.84045e-08	0.248315	0.364	0.286	0.00213766
NDUFS6	5.92625e-08	0.125732	0.751	0.65	0.00216907
SPATA5	6.00338e-08	0.443852	0.163	0.113	0.0021973
UBE2J1	6.02976e-08	0.125246	0.784	0.689	0.00220695
CISD1	6.05316e-08	0.365208	0.175	0.12	0.00221552
PPARGC1B	6.12208e-08	0.403867	0.206	0.15	0.00224074
IL1RN	6.13976e-08	-0.822956	0.2	0.246	0.00224721
NUP107	6.15174e-08	0.399589	0.188	0.134	0.0022516
NAGLU	6.19346e-08	0.39894	0.15	0.1	0.00226687
MED13	6.22462e-08	0.144328	0.668	0.563	0.00227827
RBM10	6.26578e-08	0.255595	0.252	0.187	0.00229334
ADNP2	6.4087e-08	0.363785	0.175	0.122	0.00234565
[truncated: 6,054 more rows]

## Sheet: BAF312 CD16+ Monocytes Day 1
Gene	p_val	avg_log2FC	pct.1	pct.2	p_val_adj
TMEM176B	1.28957e-96	-1.98809	0.325	0.832	4.71995e-92
RPS27	3.88298e-91	0.566814	1	1	1.42121e-86
RPL37A	3.78055e-90	0.632782	1	1	1.38372e-85
HLA-B	4.03349e-88	0.528875	1	1	1.4763e-83
RPL36	8.54914e-87	0.641499	1	1	3.12907e-82
PPDPF	5.52848e-84	1.31563	0.96	0.796	2.02348e-79
MTRNR2L12	1.42918e-83	1.08224	0.994	0.992	5.23095e-79
RPL38	3.52674e-79	0.680631	0.998	0.995	1.29082e-74
RPS29	3.16112e-76	0.546614	1	0.997	1.157e-71
RPL27A	1.72552e-72	0.6186	0.998	1	6.31558e-68
RPL37	3.73812e-72	0.528696	1	1	1.36819e-67
RPS21	8.43456e-72	0.536549	1	1	3.08713e-67
SLC35F1	2.75307e-71	5.15601	0.466	0.039	1.00765e-66
RPL36A	3.05827e-67	0.544655	1	0.998	1.11936e-62
LGALS1	2.44512e-66	0.860624	0.999	0.995	8.94939e-62
RPL34	5.88643e-65	0.454178	1	1	2.15449e-60
RPS28	2.27937e-64	0.515275	0.999	1	8.34273e-60
RPL39	2.3872e-61	0.434773	1	1	8.73738e-57
RPLP2	1.10665e-60	0.460734	1	1	4.05045e-56
AC105402.3	2.06209e-58	-7.01966	0.028	0.337	7.54747e-54
RPL28	8.64034e-58	0.373958	1	1	3.16245e-53
RPL32	3.20148e-57	0.404711	0.999	1	1.17177e-52
RPS4Y1	6.74363e-57	9.54169	0.346	0	2.46824e-52
ARL17B	2.95918e-56	-2.02678	0.188	0.582	1.08309e-51
ATP5F1E	5.4682e-56	0.437852	1	1	2.00141e-51
RPL41	5.28639e-55	0.370122	1	1	1.93487e-50
XIST	5.00162e-54	-1.02111	0.583	0.907	1.83064e-49
FAU	5.30622e-54	0.405675	0.999	1	1.94213e-49
SERF2	7.11909e-54	0.458709	0.999	0.998	2.60566e-49
AOAH	1.68536e-52	-0.864084	0.942	0.993	6.16859e-48
TMSB10	5.04383e-52	0.368141	1	1	1.84609e-47
RPS9	2.05193e-51	0.386493	1	1	7.51027e-47
RPL21	6.00516e-51	0.379462	0.999	1	2.19795e-46
RPL35	1.39631e-50	0.469212	0.999	1	5.11065e-46
RPS15	1.62715e-50	0.390191	0.999	1	5.95552e-46
RPS23	2.55562e-50	0.371401	1	1	9.35381e-46
TMEM176A	1.28936e-48	-1.7402	0.161	0.542	4.71917e-44
RPL13	2.17267e-48	0.396398	1	1	7.9522e-44
PTPRC	2.66314e-48	-0.464834	0.999	1	9.74738e-44
TMA7	7.20432e-48	0.58281	0.985	0.98	2.63685e-43
RPS25	2.75277e-46	0.392133	0.999	0.998	1.00754e-41
FTH1	9.75236e-46	0.397593	1	1	3.56946e-41
UTY	1.46278e-45	8.42812	0.285	0	5.35391e-41
CD52	2.06362e-45	0.610854	0.994	0.988	7.55307e-41
RPS19	8.85643e-45	0.42686	1	1	3.24154e-40
RPS24	2.30948e-44	0.345684	0.999	1	8.45291e-40
SLC8A1	2.56577e-44	-0.853737	0.944	0.992	9.39098e-40
HLA-DQA2	3.75242e-43	1.04431	0.708	0.266	1.37342e-38
LINC00278	9.6857e-43	8.33583	0.269	0	3.54506e-38
IFITM3	1.01254e-42	0.975449	0.932	0.806	3.70598e-38
DOCK8	1.31768e-42	-0.615277	0.971	0.997	4.82284e-38
RPL31	1.59748e-42	0.564254	0.988	0.976	5.84695e-38
RPL11	1.88355e-42	0.335967	0.999	1	6.89398e-38
CYBB	4.99116e-42	-0.655882	0.934	0.985	1.82682e-37
S100A4	2.09444e-41	0.46766	1	1	7.66585e-37
SNHG5	1.31014e-40	-0.963873	0.623	0.892	4.79524e-36
OAZ1	2.64936e-40	0.341549	1	1	9.69691e-36
S100A6	3.68822e-40	0.45788	1	1	1.34993e-35
DDX3Y	9.28844e-40	8.22502	0.252	0	3.39966e-35
COX7C	1.79955e-39	0.465187	0.989	0.995	6.58652e-35
AIF1	1.93588e-39	0.353715	1	1	7.08552e-35
RPL26	2.03235e-39	0.322597	1	1	7.43862e-35
RPL30	3.39561e-39	0.305479	0.999	1	1.24283e-34
CSTB	5.73975e-39	0.682655	0.99	0.966	2.10081e-34
RPS8	2.19634e-38	0.367359	0.999	1	8.03881e-34
RPL24	4.667e-38	0.384078	0.999	1	1.70817e-33
UBA52	6.35284e-38	0.326688	0.999	1	2.3252e-33
AC007952.4	1.59917e-36	1.32244	0.797	0.663	5.85312e-32
RPL18A	1.8337e-36	0.335415	1	1	6.71153e-32
PSAP	5.13209e-36	-0.351068	0.999	1	1.8784e-31
LST1	7.46057e-36	0.429065	0.999	1	2.73064e-31
TMTC1	1.1568e-35	-1.16643	0.4	0.736	4.23401e-31
RPL19	1.43164e-35	0.306069	1	1	5.23994e-31
LSP1	1.56929e-35	-0.617172	0.824	0.961	5.74376e-31
RPS18	2.06767e-35	0.361671	1	1	7.56786e-31
AC009093.2	1.25037e-34	-1.29569	0.473	0.753	4.5765e-30
AC020656.1	1.84669e-34	1.49034	0.691	0.443	6.75906e-30
MYL6	3.17056e-34	0.360108	1	0.998	1.16046e-29
RPS13	2.8205e-33	0.329253	0.999	1	1.03233e-28
TBC1D22A	3.07556e-33	-0.670369	0.881	0.956	1.12569e-28
UTRN	5.97842e-33	-0.529479	1	0.998	2.18816e-28
FAM49A	1.27179e-32	-0.609186	0.962	0.98	4.65488e-28
SCLT1	1.63537e-32	-0.676845	0.892	0.97	5.9856e-28
RPL22	4.727e-32	0.358187	0.998	0.998	1.73013e-27
RPL27	5.78436e-32	0.379429	0.996	0.998	2.11713e-27
RPL35A	6.50595e-32	0.313236	0.999	0.998	2.38124e-27
TYROBP	8.35032e-32	0.296429	1	1	3.0563e-27
RPL12	1.02655e-31	0.307966	0.998	1	3.75726e-27
RPL29	1.15048e-31	0.322092	1	1	4.21087e-27
BCAT1	2.3353e-31	-1.37921	0.181	0.481	8.54744e-27
UBL5	3.10339e-31	0.535254	0.97	0.956	1.13587e-26
RPLP1	4.85366e-31	0.359231	1	1	1.77649e-26
S100Z	9.57249e-31	-0.948164	0.598	0.825	3.50363e-26
RPS20	1.67975e-30	0.401165	0.993	0.988	6.14807e-26
S100A11	1.80011e-30	0.347611	1	0.998	6.58858e-26
RPS15A	1.95398e-30	0.284282	1	1	7.15176e-26
CELF2	5.51076e-30	-0.519483	0.992	0.993	2.01699e-25
ARAP2	1.4554e-29	-0.852512	0.641	0.847	5.3269e-25
CTSS	1.79427e-29	-0.276214	1	1	6.56721e-25
CD55	2.01663e-29	-0.726482	0.934	0.976	7.38107e-25
COX6B1	2.09771e-29	0.425756	0.982	0.98	7.67784e-25
DPYD	2.839e-29	-0.531159	0.983	0.987	1.0391e-24
ELOB	2.89124e-29	0.465371	0.984	0.971	1.05822e-24
POLR2L	6.03912e-29	0.729365	0.862	0.769	2.21038e-24
ITGA4	1.13349e-28	-0.504763	0.937	0.973	4.1487e-24
EML4	1.47064e-28	-0.829039	0.689	0.874	5.3827e-24
SMAP2	1.96363e-28	-0.444659	0.994	0.99	7.18707e-24
SMIM25	2.43015e-28	0.624378	0.979	0.976	8.8946e-24
GPX4	2.48077e-28	0.604646	0.945	0.919	9.07987e-24
FTL	3.56549e-28	0.371008	1	1	1.30501e-23
TBXAS1	3.74376e-28	-0.427349	0.988	0.993	1.37025e-23
NDUFA1	4.4899e-28	0.530882	0.947	0.918	1.64335e-23
NDUFS5	1.1219e-27	0.629584	0.896	0.842	4.10625e-23
CLEC12A	1.16731e-27	-0.595569	0.919	0.981	4.27249e-23
S100A10	1.28661e-27	0.506382	0.995	0.993	4.70913e-23
EMP3	2.04887e-27	0.536958	0.992	0.993	7.49907e-23
RPS6	2.13308e-27	0.292591	0.999	1	7.80728e-23
CYBA	2.55439e-27	0.339692	0.998	0.998	9.34931e-23
RPS7	4.98004e-27	0.290678	0.999	1	1.82275e-22
TNNT1	9.82669e-27	3.91816	0.235	0.034	3.59667e-22
NOP10	1.40581e-26	0.638464	0.902	0.857	5.14539e-22
RPL23A	1.63109e-26	0.301098	0.999	1	5.96996e-22
ELMO1	1.64945e-26	-0.787409	0.708	0.879	6.03714e-22
PYCARD	5.31806e-26	0.41025	0.985	0.98	1.94646e-21
PABPC1	1.41868e-25	-0.393558	0.998	0.998	5.19253e-21
RPS12	4.81959e-25	0.262306	1	1	1.76402e-20
MT-ATP8	4.92389e-25	-0.469991	0.91	0.985	1.80219e-20
ATP5MD	7.76435e-25	0.587356	0.933	0.88	2.84183e-20
FGL2	9.03034e-25	-0.44057	0.953	0.99	3.3052e-20
MAP3K1	1.28776e-24	-0.508875	0.92	0.983	4.71333e-20
SMC1A	1.40015e-24	-0.942711	0.398	0.673	5.1247e-20
LYST	1.93558e-24	-0.421712	0.988	0.993	7.08442e-20
CRIP1	2.04781e-24	0.867379	0.954	0.97	7.4952e-20
NAAA	2.20287e-24	-0.496958	0.874	0.966	8.06273e-20
REPS1	3.35454e-24	-0.863208	0.697	0.818	1.22779e-19
TIMP1	5.67233e-24	0.77362	0.95	0.946	2.07613e-19
NDUFA3	9.45184e-24	0.761013	0.766	0.65	3.45947e-19
TMSB4X	1.27241e-23	0.245929	1	1	4.65716e-19
VPS13C	1.30162e-23	-0.569412	0.834	0.923	4.76404e-19
ATP5ME	2.73843e-23	0.565444	0.916	0.855	1.00229e-18
SLC9A9	2.77581e-23	-0.744302	0.809	0.899	1.01597e-18
DOCK2	2.78895e-23	-0.402242	0.988	0.99	1.02078e-18
RPL13A	3.93099e-23	0.29918	1	1	1.43878e-18
MZT2B	4.18159e-23	0.752687	0.79	0.677	1.5305e-18
TBC1D9	5.21574e-23	-0.953919	0.379	0.64	1.90901e-18
ANKRD44	5.24312e-23	-0.48108	0.972	0.976	1.91903e-18
PRRC2C	5.76099e-23	-0.569225	0.852	0.909	2.10858e-18
TOMM7	5.85793e-23	0.383893	0.987	0.99	2.14406e-18
MACF1	6.00631e-23	-0.612308	0.863	0.918	2.19837e-18
TENM4	8.51904e-23	-2.37875	0.053	0.229	3.11805e-18
SYK	1.30218e-22	-0.597093	0.756	0.918	4.76611e-18
PECAM1	1.40579e-22	-0.446172	0.972	0.99	5.14533e-18
SNX10	2.01203e-22	-0.608665	0.785	0.918	7.36423e-18
HDAC9	2.27602e-22	-0.840907	0.576	0.786	8.33044e-18
PFN1	2.28724e-22	0.358394	1	0.998	8.37153e-18
LINC02432	2.80001e-22	-0.669421	0.614	0.838	1.02483e-17
UMODL1-AS1	7.23341e-22	-1.88206	0.05	0.224	2.6475e-17
RPL14	8.30718e-22	0.23456	1	0.998	3.04051e-17
RPL18	1.01134e-21	0.237285	1	1	3.70162e-17
ZBTB20	1.07381e-21	-0.640006	0.853	0.926	3.93026e-17
CAST	1.11744e-21	-0.483832	0.92	0.973	4.08996e-17
IQGAP2	1.13498e-21	-0.624713	0.752	0.891	4.15412e-17
COPS9	1.40342e-21	0.585027	0.852	0.781	5.13667e-17
ANKRD11	1.67384e-21	-0.523543	0.898	0.943	6.12642e-17
TSPO	1.6938e-21	0.383615	0.994	0.995	6.1995e-17
FCGR3A	1.88017e-21	-0.416206	0.97	0.987	6.8816e-17
BOD1L1	1.88456e-21	-0.707436	0.607	0.805	6.89767e-17
PLEK	2.09537e-21	-0.596428	0.877	0.948	7.66925e-17
ARHGAP25	2.17509e-21	-0.729077	0.63	0.818	7.96105e-17
EIF1AY	2.45955e-21	6.6554	0.14	0	9.0022e-17
PRKCE	3.00861e-21	-0.696886	0.778	0.865	1.10118e-16
RPS2	4.53748e-21	0.242856	0.999	1	1.66076e-16
SNRPD2	5.11933e-21	0.669843	0.788	0.658	1.87373e-16
C20orf27	8.5709e-21	-0.753833	0.683	0.872	3.13703e-16
NDUFB2	9.41735e-21	0.461135	0.927	0.923	3.44684e-16
MEF2A	1.14597e-20	-0.519107	0.877	0.948	4.19435e-16
RPL10	1.18144e-20	0.202362	0.999	1	4.32419e-16
AC020911.2	1.62332e-20	1.51549	0.448	0.246	5.9415e-16
OST4	1.63986e-20	0.416656	0.959	0.955	6.00204e-16
EPB41L3	1.66641e-20	-0.774517	0.733	0.85	6.09923e-16
GIMAP8	1.78483e-20	-0.79909	0.419	0.678	6.53267e-16
PDGFC	2.58727e-20	-1.05363	0.328	0.566	9.46965e-16
UQCR11	2.78897e-20	0.418263	0.958	0.946	1.02079e-15
IRAK3	2.91744e-20	-0.487796	0.97	0.985	1.06781e-15
GBP3	3.42519e-20	-1.67445	0.073	0.253	1.25365e-15
PTMA	3.51006e-20	0.260474	1	1	1.28472e-15
RPS11	3.98113e-20	0.2735	1	0.997	1.45713e-15
MCTP1	6.57128e-20	-0.508686	0.928	0.973	2.40515e-15
CROCC	7.3713e-20	0.984483	0.682	0.589	2.69797e-15
TAX1BP1	8.24237e-20	-0.471974	0.836	0.938	3.01679e-15
NFKB1	9.05017e-20	-1.06518	0.765	0.84	3.31245e-15
UQCRB	9.27308e-20	0.3435	0.988	0.99	3.39404e-15
DMXL2	1.91232e-19	-0.540407	0.893	0.948	6.99929e-15
CSF1R	1.92375e-19	-0.484582	0.88	0.943	7.04113e-15
CAMK1D	2.07579e-19	-0.53953	0.891	0.944	7.5976e-15
H3F3A	2.08669e-19	0.221364	1	1	7.63749e-15
CHST11	2.25803e-19	-0.620146	0.767	0.904	8.26462e-15
RACK1	2.2597e-19	0.251338	0.999	0.998	8.27073e-15
NBPF14	2.32762e-19	-1.04321	0.273	0.524	8.51934e-15
SEMA4D	2.33464e-19	-0.720985	0.494	0.727	8.54502e-15
RPS27A	2.52264e-19	0.210736	1	1	9.23313e-15
PID1	3.50996e-19	-0.754595	0.507	0.739	1.28468e-14
KIAA1109	3.9417e-19	-0.667297	0.652	0.822	1.4427e-14
DBI	4.13099e-19	0.521153	0.89	0.843	1.51198e-14
LCP1	4.25444e-19	-0.320322	0.994	0.995	1.55717e-14
EDF1	4.75388e-19	0.445837	0.944	0.916	1.73997e-14
MIR646HG	4.88175e-19	-1.63332	0.104	0.29	1.78677e-14
MT-ND4L	5.28221e-19	-0.549907	0.951	0.99	1.93334e-14
LYZ	5.43224e-19	-0.630294	0.988	0.997	1.98825e-14
PRKY	6.01087e-19	4.86228	0.138	0.007	2.20004e-14
PET100	8.09639e-19	0.610733	0.841	0.778	2.96336e-14
SORT1	8.97161e-19	-0.796593	0.467	0.689	3.2837e-14
ITSN2	9.09961e-19	-0.462088	0.869	0.918	3.33055e-14
RPL7A	9.11229e-19	0.22165	1	1	3.33519e-14
AC011476.3	1.08072e-18	2.29937	0.248	0.072	3.95553e-14
CR1	1.43845e-18	-1.09757	0.288	0.515	5.26488e-14
CLEC4F	1.71963e-18	-1.69579	0.097	0.274	6.29401e-14
PAG1	1.78561e-18	-0.567431	0.897	0.96	6.5355e-14
CPVL	1.91426e-18	-0.489388	0.767	0.931	7.00637e-14
LY75	2.31969e-18	-1.41456	0.114	0.306	8.49031e-14
SH3RF1	2.32064e-18	-1.08971	0.295	0.522	8.49376e-14
LCP2	2.40877e-18	-0.752676	0.788	0.88	8.81635e-14
RPL15	4.04529e-18	0.222399	1	1	1.48062e-13
MYO9B	4.26802e-18	-0.417672	0.897	0.949	1.56214e-13
USP15	4.65648e-18	-0.389554	0.922	0.968	1.70432e-13
MYCBP2	4.8575e-18	-0.461746	0.87	0.934	1.77789e-13
HIST1H1E	5.05167e-18	-0.683584	0.559	0.776	1.84896e-13
CLMN	5.81197e-18	-1.13025	0.198	0.412	2.12724e-13
HES4	6.72178e-18	0.782547	0.72	0.547	2.46024e-13
PPP1R17	6.93819e-18	-1.47311	0.124	0.318	2.53945e-13
MIS18BP1	7.14333e-18	-0.539911	0.831	0.931	2.61453e-13
QKI	7.46073e-18	-0.585181	0.968	0.98	2.7307e-13
SRP14	8.41844e-18	0.358631	0.971	0.961	3.08123e-13
MT-CO1	8.82974e-18	-0.196932	1	1	3.23177e-13
MT-CYB	1.01681e-17	-0.291191	1	1	3.72162e-13
COP1	1.05181e-17	-0.359453	0.949	0.971	3.84974e-13
ZFAND3	1.15587e-17	-0.394655	0.966	0.983	4.23061e-13
ANPEP	1.19166e-17	-1.15281	0.171	0.384	4.3616e-13
CARD16	1.22603e-17	0.381848	0.978	0.975	4.48738e-13
ATG7	1.33496e-17	-0.534804	0.817	0.899	4.8861e-13
RNF149	1.42207e-17	-0.389053	0.962	0.976	5.20492e-13
IL10RA	1.54545e-17	-0.527673	0.712	0.874	5.65652e-13
SAMSN1	1.9547e-17	-0.830073	0.907	0.907	7.15438e-13
GBP4	1.99074e-17	-1.04178	0.256	0.48	7.28631e-13
PDE4B	2.18063e-17	-1.11202	0.473	0.65	7.98134e-13
MIF	2.24026e-17	0.473675	0.902	0.869	8.19958e-13
SMC5	2.58174e-17	-0.683192	0.546	0.734	9.44941e-13
SP100	2.72336e-17	-0.509918	0.758	0.896	9.96776e-13
SIGLEC5	2.872e-17	-0.934324	0.218	0.446	1.05118e-12
GRK3	3.28105e-17	-0.377099	0.967	0.99	1.2009e-12
ATM	4.72213e-17	-0.577823	0.697	0.855	1.72835e-12
LRRC37A2	4.73193e-17	-1.3293	0.09	0.266	1.73193e-12
GNG5	4.91805e-17	0.35028	0.977	0.98	1.80006e-12
JUN	5.44998e-17	0.654102	0.877	0.882	1.99475e-12
PPT1	6.05511e-17	-0.588535	0.647	0.842	2.21623e-12
RGS1	7.55773e-17	-2.7528	0.033	0.158	2.7662e-12
PLCG2	7.62296e-17	0.628913	0.864	0.837	2.79008e-12
PFKFB3	8.30053e-17	-0.856832	0.438	0.658	3.03808e-12
STS	8.53631e-17	-1.21594	0.177	0.377	3.12437e-12
CD4	8.69146e-17	-0.544318	0.653	0.852	3.18116e-12
MAP4K4	9.5177e-17	-0.633605	0.754	0.877	3.48357e-12
ITPR2	9.84377e-17	-0.628646	0.663	0.816	3.60292e-12
SUMF1	1.04777e-16	-0.740513	0.562	0.749	3.83493e-12
TLN1	1.08528e-16	-0.422607	0.862	0.933	3.97224e-12
GNAS	1.35771e-16	0.319314	0.987	0.987	4.96934e-12
GAPDH	1.40965e-16	0.290418	0.996	0.992	5.15946e-12
JAML	1.435e-16	-0.554687	0.7	0.879	5.25225e-12
B2M	1.4911e-16	0.173771	1	1	5.45758e-12
PLAAT3	1.82689e-16	-1.99667	0.051	0.19	6.68658e-12
SSR4	2.13076e-16	0.447686	0.9	0.854	7.7988e-12
LITAF	3.31889e-16	-0.89999	0.376	0.581	1.21475e-11
KSR1	3.65586e-16	-0.640919	0.561	0.766	1.33808e-11
SLC25A6	3.98605e-16	0.299746	0.99	0.99	1.45893e-11
NCF2	4.24074e-16	-0.375657	0.909	0.971	1.55215e-11
SYNE2	4.79661e-16	-3.0632	0.024	0.136	1.75561e-11
RAB7A	5.87554e-16	-0.438181	0.891	0.944	2.15051e-11
NAMPT	6.22842e-16	-0.760014	0.99	0.988	2.27966e-11
TBC1D5	6.93192e-16	-0.476534	0.913	0.961	2.53715e-11
ATP5MG	6.97075e-16	0.280186	0.987	0.992	2.55136e-11
SETX	7.44833e-16	-0.526166	0.748	0.855	2.72616e-11
RRAS	7.95174e-16	0.510117	0.885	0.82	2.91042e-11
RPL10A	8.17382e-16	0.251682	0.998	0.997	2.9917e-11
EIF3A	9.23462e-16	-0.477444	0.792	0.899	3.37996e-11
SCRN1	9.36807e-16	-0.842507	0.263	0.498	3.42881e-11
LYN	1.02219e-15	-0.310793	1	1	3.74133e-11
GARS-DT	1.10957e-15	-0.716483	0.45	0.67	4.06115e-11
PRKDC	1.12154e-15	-0.681139	0.489	0.712	4.10497e-11
CPQ	1.19373e-15	-0.542214	0.779	0.875	4.36915e-11
AGPAT3	1.20359e-15	-0.505274	0.725	0.869	4.40527e-11
RPS6KA3	1.20374e-15	-0.529601	0.636	0.818	4.4058e-11
ACSL1	1.20661e-15	-0.875337	0.78	0.848	4.41631e-11
JAK2	1.20671e-15	-0.513036	0.777	0.88	4.41667e-11
ATP6V1B2	1.24064e-15	-0.635813	0.566	0.759	4.54086e-11
FCER1G	1.31191e-15	0.328548	1	1	4.80171e-11
C8orf31	1.32113e-15	-2.51224	0.016	0.118	4.83546e-11
PLCB1	1.34518e-15	-0.906245	0.38	0.584	4.9235e-11
MYO1F	1.41991e-15	-0.330691	0.961	0.983	5.19701e-11
COMMD10	1.49418e-15	-0.661357	0.601	0.766	5.46885e-11
ABCA1	1.56954e-15	-0.998204	0.427	0.609	5.74467e-11
GSAP	1.59705e-15	-0.768174	0.451	0.65	5.84537e-11
HIST3H2A	1.63417e-15	1.54585	0.285	0.12	5.98124e-11
NIPBL	1.64301e-15	-0.446892	0.845	0.928	6.01358e-11
ZFAS1	1.66211e-15	0.326623	0.977	0.981	6.08349e-11
KYNU	2.02642e-15	-0.48775	0.851	0.934	7.41689e-11
FYB1	2.07057e-15	-0.353718	0.97	0.997	7.57848e-11
NDUFA13	2.20476e-15	0.338142	0.968	0.958	8.06963e-11
SERP1	2.27653e-15	0.289274	0.982	0.987	8.33231e-11
ETV6	2.41611e-15	-0.478306	0.868	0.923	8.8432e-11
CHML	2.54438e-15	-1.1316	0.181	0.379	9.31269e-11
MAPKAP1	2.61085e-15	-0.574956	0.627	0.796	9.55597e-11
KANSL1-AS1	2.70024e-15	-0.764378	0.285	0.513	9.88315e-11
DDX60L	2.70627e-15	-0.741868	0.487	0.69	9.90523e-11
AC253572.2	2.84098e-15	1.23928	0.524	0.374	1.03983e-10
MNDA	3.27851e-15	-0.522053	0.835	0.946	1.19997e-10
CLIC1	3.42955e-15	0.305309	0.992	0.987	1.25525e-10
AGTPBP1	3.63304e-15	-0.467381	0.828	0.912	1.32973e-10
XRN1	3.76315e-15	-0.587325	0.583	0.788	1.37735e-10
RIPOR2	3.77261e-15	-0.370604	0.962	0.981	1.38081e-10
CLEC7A	3.777e-15	-0.44438	0.917	0.96	1.38242e-10
CTNNA1	3.81714e-15	-0.583694	0.638	0.795	1.39711e-10
ATP5MF	4.07672e-15	0.411417	0.911	0.886	1.49212e-10
SENP6	4.27845e-15	-0.463289	0.765	0.906	1.56596e-10
STAT1	4.33497e-15	-0.891896	0.323	0.525	1.58664e-10
RASSF4	4.80573e-15	-0.753613	0.322	0.554	1.75895e-10
NUDT3	5.22557e-15	-0.76155	0.294	0.524	1.91261e-10
NACA	5.23984e-15	0.223688	1	1	1.91783e-10
CD83	5.42385e-15	-0.598506	0.932	0.934	1.98518e-10
BIRC6	6.16731e-15	-0.425609	0.871	0.929	2.2573e-10
CST3	6.23024e-15	0.318195	1	0.998	2.28033e-10
ASAP1	7.36141e-15	-0.444665	0.938	0.941	2.69435e-10
HLA-F	7.656e-15	0.4808	0.858	0.778	2.80217e-10
PRDX1	9.06027e-15	0.506899	0.885	0.862	3.31615e-10
MANBA	1.07196e-14	-0.499565	0.829	0.891	3.92349e-10
FAM120B	1.10242e-14	-0.719085	0.425	0.63	4.03495e-10
LPAR6	1.16873e-14	-0.716596	0.441	0.643	4.27766e-10
LPCAT2	1.19535e-14	-0.591726	0.598	0.785	4.3751e-10
GNA13	1.27599e-14	-0.597607	0.683	0.837	4.67026e-10
TTC3	1.33922e-14	-0.64063	0.489	0.684	4.90168e-10
RIN3	1.74894e-14	-0.327007	0.953	0.971	6.40128e-10
LINC01619	1.80227e-14	-0.486793	0.644	0.808	6.5965e-10
SELENOH	2.05852e-14	0.402569	0.917	0.891	7.53437e-10
FGD4	2.08702e-14	-0.428992	0.879	0.943	7.6387e-10
ACCS	2.09521e-14	-1.61572	0.045	0.17	7.66869e-10
INPP4A	2.10242e-14	-0.502715	0.765	0.896	7.69505e-10
AC090559.1	2.28609e-14	-0.52484	0.667	0.81	8.36731e-10
RPL6	2.35542e-14	0.190865	0.999	1	8.62108e-10
ATP9B	2.4055e-14	-0.592485	0.613	0.758	8.80437e-10
NCL	2.45455e-14	-0.475929	0.755	0.882	8.9839e-10
NAA38	2.45586e-14	0.583836	0.773	0.692	8.98868e-10
FNDC3A	2.70591e-14	-0.714197	0.589	0.744	9.90388e-10
LRRK2	3.20964e-14	-0.572599	0.733	0.854	1.17476e-09
RGS2	3.55648e-14	-0.51543	0.835	0.921	1.30171e-09
DYNLL1	4.11709e-14	0.419015	0.949	0.944	1.5069e-09
NEAT1	4.26201e-14	-0.283226	1	1	1.55994e-09
ARHGAP26	4.47935e-14	-0.436843	0.903	0.939	1.63949e-09
LTA4H	4.74524e-14	-0.424971	0.843	0.938	1.73681e-09
MYO5A	4.77225e-14	-0.588595	0.687	0.815	1.74669e-09
CALM1	4.86564e-14	0.317444	0.988	0.975	1.78087e-09
NCKAP1L	4.9208e-14	-0.41316	0.812	0.924	1.80106e-09
EVI5	5.05706e-14	-0.400624	0.881	0.934	1.85094e-09
HIST2H2AA4	5.71277e-14	2.54303	0.153	0.032	2.09093e-09
RNASEH2C	6.26751e-14	0.670735	0.635	0.507	2.29397e-09
COX5B	7.09333e-14	0.296021	0.979	0.978	2.59623e-09
COX4I1	7.21693e-14	0.245726	0.993	0.993	2.64147e-09
SUSD1	7.68719e-14	-0.584637	0.581	0.758	2.81359e-09
ABHD2	8.18383e-14	-0.591408	0.442	0.663	2.99536e-09
PTPRE	8.5961e-14	-0.572456	0.733	0.835	3.14626e-09
GPR155	8.72896e-14	-0.895849	0.342	0.535	3.19489e-09
PPFIBP2	8.89583e-14	-0.883662	0.245	0.441	3.25596e-09
AC020916.1	9.4142e-14	0.568746	0.763	0.635	3.44569e-09
SNX5	9.64012e-14	-0.538296	0.485	0.692	3.52838e-09
LRRC8D	9.98589e-14	-0.655502	0.513	0.692	3.65494e-09
FAM172A	1.2453e-13	-0.545908	0.755	0.833	4.55792e-09
LPGAT1	1.35259e-13	-0.674853	0.426	0.636	4.95063e-09
CRYBG1	1.60994e-13	-0.650053	0.471	0.677	5.89253e-09
RPL23	1.68498e-13	0.24768	0.995	0.99	6.16718e-09
SRGN	1.889e-13	-0.315899	0.999	0.998	6.91391e-09
DOCK10	1.89001e-13	-0.618868	0.712	0.82	6.91764e-09
STXBP2	2.04852e-13	0.496551	0.955	0.955	7.49779e-09
WARS	2.05899e-13	-0.488829	0.933	0.936	7.53611e-09
RPS10	2.24935e-13	0.30946	0.964	0.976	8.23284e-09
TPT1	2.31501e-13	0.171668	1	1	8.47318e-09
HIF1A	2.40722e-13	-0.528788	0.683	0.843	8.81065e-09
IFITM2	2.72602e-13	0.355087	0.982	0.987	9.97749e-09
CTNNB1	2.96194e-13	-0.749586	0.862	0.909	1.0841e-08
BACH1	3.02799e-13	-0.390523	0.915	0.96	1.10828e-08
NEDD9	3.03576e-13	-0.44743	0.875	0.933	1.11112e-08
TTYH3	3.06384e-13	-0.552674	0.626	0.781	1.1214e-08
MEFV	3.55809e-13	-0.68976	0.277	0.498	1.30229e-08
RNH1	3.5661e-13	0.322101	0.951	0.926	1.30523e-08
ATP5MPL	3.78057e-13	0.355578	0.928	0.918	1.38373e-08
ATP2B1-AS1	4.01234e-13	0.593276	0.842	0.793	1.46856e-08
DENND1A	4.30279e-13	-0.355128	0.917	0.944	1.57486e-08
SRRM2	4.4393e-13	-0.352835	0.875	0.948	1.62483e-08
SCFD2	4.53278e-13	-0.805261	0.354	0.537	1.65904e-08
NME4	4.54394e-13	2.02679	0.165	0.042	1.66313e-08
GBP5	4.6168e-13	-1.17057	0.103	0.256	1.68979e-08
TPPP3	4.70643e-13	1.10127	0.475	0.322	1.7226e-08
RNF213	4.89862e-13	-0.410791	0.84	0.911	1.79294e-08
NBPF10	5.0897e-13	-0.814707	0.154	0.338	1.86288e-08
SORL1	5.25835e-13	-0.683769	0.43	0.623	1.92461e-08
MARCH1	5.26515e-13	-0.434869	0.91	0.941	1.9271e-08
RPS3	5.41984e-13	0.177097	0.999	1	1.98372e-08
N4BP1	5.72538e-13	-0.624228	0.521	0.709	2.09555e-08
SLC49A4	5.72969e-13	-0.630114	0.627	0.768	2.09713e-08
C19orf53	6.14554e-13	0.444762	0.83	0.771	2.24933e-08
ZNF106	6.36843e-13	-0.377888	0.806	0.899	2.33091e-08
ADPGK	6.4566e-13	-0.558929	0.496	0.697	2.36318e-08
CHCHD2	7.25521e-13	0.293263	0.977	0.983	2.65548e-08
LAMTOR2	7.48556e-13	0.497218	0.795	0.753	2.73979e-08
SIPA1L1	7.80155e-13	-0.406718	0.968	0.976	2.85545e-08
PAK2	8.58257e-13	-0.362943	0.875	0.941	3.14131e-08
NDUFB4	8.68514e-13	0.461568	0.857	0.815	3.17885e-08
IFNGR1	8.69571e-13	-0.409313	0.807	0.918	3.18272e-08
IFI30	8.87573e-13	0.337323	0.996	1	3.24861e-08
FBXO11	9.05727e-13	-0.435606	0.789	0.874	3.31505e-08
USP3	9.18059e-13	-0.294641	0.931	0.973	3.36019e-08
ANKS1A	9.41104e-13	-0.513497	0.698	0.822	3.44453e-08
CD79B	1.00871e-12	0.756052	0.669	0.581	3.69198e-08
FAM53B	1.22233e-12	-0.56343	0.558	0.736	4.47384e-08
TIAM1	1.23352e-12	-0.532189	0.635	0.793	4.5148e-08
KDM5A	1.32809e-12	-0.536365	0.6	0.781	4.86095e-08
SP110	1.34246e-12	-0.445164	0.732	0.859	4.91354e-08
GAB3	1.3634e-12	-0.755604	0.278	0.488	4.99017e-08
LCORL	1.37304e-12	-0.556235	0.578	0.737	5.02547e-08
PRKCB	1.39513e-12	-0.296654	0.995	0.992	5.10632e-08
C5AR2	1.50246e-12	-0.979226	0.358	0.552	5.49916e-08
TSPAN14	1.88986e-12	-0.404004	0.882	0.951	6.91707e-08
MBNL1	1.89305e-12	-0.275511	0.995	0.992	6.92877e-08
ROCK1	1.91163e-12	-0.362832	0.89	0.923	6.99676e-08
LPP	1.93038e-12	-0.397912	0.928	0.944	7.06537e-08
EEF1G	2.0385e-12	0.24589	0.995	0.99	7.4611e-08
ATP5PF	2.38767e-12	0.390898	0.892	0.864	8.73913e-08
GPR137B	2.56259e-12	-0.604873	0.465	0.663	9.37933e-08
OSBPL8	2.59001e-12	-0.38033	0.945	0.988	9.4797e-08
CSF2RB	2.59586e-12	-0.867216	0.198	0.38	9.5011e-08
PNRC1	2.75785e-12	-0.325611	0.943	0.973	1.0094e-07
APBB1IP	2.88574e-12	-0.329056	0.93	0.953	1.05621e-07
ISG15	2.96838e-12	0.716751	0.699	0.633	1.08646e-07
HIST1H4C	2.97852e-12	0.866249	0.597	0.485	1.09017e-07
RPS26	2.98298e-12	0.257353	0.992	0.998	1.0918e-07
CENPC	3.03813e-12	-0.631577	0.387	0.589	1.11198e-07
JAK1	3.12498e-12	-0.373566	0.91	0.948	1.14377e-07
PSTPIP2	3.20271e-12	-0.505856	0.597	0.766	1.17222e-07
PPIA	3.42642e-12	0.278644	0.987	0.976	1.2541e-07
RNPEP	3.73983e-12	0.691814	0.648	0.567	1.36882e-07
APBA1	4.39181e-12	-1.99599	0.044	0.15	1.60745e-07
PHF3	4.59039e-12	-0.501714	0.63	0.806	1.68013e-07
PARP4	4.61822e-12	-0.489397	0.617	0.779	1.69031e-07
ACAP2	4.8585e-12	-0.314686	0.949	0.978	1.77826e-07
SFMBT2	5.27934e-12	-0.538027	0.591	0.759	1.93229e-07
SGPP1	5.29646e-12	-0.766998	0.348	0.535	1.93856e-07
SH3BGRL3	5.41683e-12	0.195183	0.999	1	1.98261e-07
PARP14	5.56247e-12	-0.687857	0.541	0.714	2.03592e-07
MGME1	5.64866e-12	-0.974841	0.147	0.306	2.06747e-07
CROCC2	5.86855e-12	-1.06757	0.093	0.234	2.14795e-07
LRRK1	6.16933e-12	-0.633798	0.437	0.62	2.25804e-07
BRI3	6.47888e-12	0.22053	0.992	0.997	2.37133e-07
SEZ6L	6.63117e-12	-1.2805	0.155	0.308	2.42708e-07
USP32	6.65329e-12	-0.389104	0.796	0.899	2.43517e-07
EVL	6.8399e-12	-0.468656	0.659	0.818	2.50347e-07
LILRA5	7.2636e-12	0.395486	0.837	0.769	2.65855e-07
COX7A2	7.30954e-12	0.387113	0.925	0.911	2.67537e-07
PRKAG2	8.20286e-12	-0.539783	0.65	0.805	3.00233e-07
UQCR10	8.26853e-12	0.327597	0.939	0.929	3.02637e-07
FBP1	8.41373e-12	-0.453165	0.53	0.726	3.07951e-07
TMEM258	8.57636e-12	0.374503	0.879	0.857	3.13903e-07
CEP350	8.71263e-12	-0.452908	0.671	0.788	3.18891e-07
SERPINB1	8.76948e-12	-0.420254	0.775	0.896	3.20972e-07
TOMM6	9.17795e-12	0.339584	0.947	0.939	3.35922e-07
SMARCC1	9.18168e-12	-0.449655	0.641	0.795	3.36059e-07
ELP2	9.45603e-12	-0.70945	0.322	0.524	3.461e-07
PRR5L	9.9263e-12	-0.826695	0.285	0.475	3.63312e-07
CYLD	9.95233e-12	-0.608687	0.505	0.672	3.64265e-07
HLA-DQB1	1.0518e-11	-0.486669	0.612	0.763	3.8497e-07
CAT	1.07827e-11	-0.490528	0.61	0.786	3.94658e-07
RASA3	1.10099e-11	-0.606917	0.557	0.714	4.02973e-07
KLF2	1.13541e-11	0.294421	0.987	0.985	4.1557e-07
CCDC26	1.18665e-11	-0.953964	0.3	0.46	4.34326e-07
REL	1.20102e-11	-0.462465	0.891	0.953	4.39584e-07
COX17	1.20927e-11	0.537283	0.778	0.699	4.42605e-07
SNHG32	1.33948e-11	0.670153	0.623	0.532	4.90262e-07
EEF1B2	1.42119e-11	0.237963	0.989	0.99	5.20171e-07
COMMD6	1.45876e-11	0.3076	0.953	0.96	5.33919e-07
AKAP9	1.52478e-11	-0.447231	0.647	0.81	5.58084e-07
SMCHD1	1.57161e-11	-0.379602	0.92	0.949	5.75226e-07
COX7B	1.61546e-11	0.351162	0.927	0.929	5.91273e-07
ITFG1	1.64674e-11	-0.484463	0.763	0.833	6.02723e-07
MED13L	1.68249e-11	-0.263531	0.99	0.981	6.15807e-07
TRIM44	1.69092e-11	-0.540186	0.552	0.742	6.18892e-07
CD81	1.75153e-11	1.059	0.53	0.416	6.41079e-07
PLAUR	1.84527e-11	-0.745197	0.836	0.891	6.75388e-07
AC104809.2	1.88222e-11	-0.772204	0.245	0.428	6.8891e-07
SPIDR	1.88773e-11	-0.407177	0.865	0.924	6.90927e-07
NBN	1.93972e-11	-0.562068	0.479	0.675	7.09956e-07
SYNE1	1.9516e-11	-0.781148	0.277	0.455	7.14305e-07
HSBP1	2.04401e-11	0.39774	0.909	0.909	7.4813e-07
EDEM1	2.04677e-11	-0.891956	0.187	0.36	7.49139e-07
AHNAK	2.2874e-11	-0.364301	0.898	0.953	8.37212e-07
TPM3	2.30911e-11	-0.241261	0.993	0.993	8.45159e-07
WASF2	2.31443e-11	-0.293188	0.941	0.973	8.47103e-07
LSM10	2.33275e-11	0.525102	0.684	0.628	8.53808e-07
EIF4E3	2.33557e-11	-1.01343	0.206	0.372	8.54841e-07
SPATA6	2.33977e-11	-0.587147	0.538	0.705	8.5638e-07
KIF5B	2.63078e-11	-0.44307	0.637	0.801	9.62893e-07
NLRP3	2.67955e-11	-0.731064	0.359	0.542	9.80741e-07
ALPK1	2.82275e-11	-0.77843	0.377	0.542	1.03316e-06
H2AFJ	3.01108e-11	0.6567	0.612	0.524	1.10209e-06
HSPA1B	3.10794e-11	2.34882	0.227	0.104	1.13754e-06
SLC28A3	3.1661e-11	-2.02218	0.021	0.103	1.15882e-06
ST6GAL1	3.17882e-11	-0.510588	0.666	0.805	1.16348e-06
HSPB1	3.18466e-11	1.02296	0.422	0.281	1.16562e-06
SCAF11	3.18597e-11	-0.318751	0.848	0.938	1.1661e-06
VPS53	3.26583e-11	-0.502914	0.664	0.771	1.19533e-06
LARP4B	3.37349e-11	-0.377055	0.748	0.847	1.23473e-06
CD93	3.45131e-11	-0.796086	0.301	0.492	1.26321e-06
HIST1H3D	3.53638e-11	1.12714	0.358	0.215	1.29435e-06
ACSL4	3.57365e-11	-0.605102	0.535	0.69	1.30799e-06
WNK1	3.66081e-11	-0.382822	0.813	0.899	1.33989e-06
KDM1B	3.79138e-11	-0.438254	0.669	0.816	1.38768e-06
SNAP23	3.809e-11	-0.534338	0.568	0.742	1.39413e-06
CSF3R	4.02434e-11	-0.669282	0.405	0.604	1.47295e-06
DRAP1	4.08249e-11	0.345244	0.947	0.912	1.49423e-06
ZFR	4.21592e-11	-0.401536	0.718	0.843	1.54307e-06
MYOF	4.37144e-11	-0.479063	0.728	0.823	1.59999e-06
ATP6V0E1	4.58089e-11	0.265684	0.966	0.96	1.67665e-06
ATF6	4.68698e-11	-0.505889	0.596	0.754	1.71548e-06
UBB	4.78977e-11	0.286124	0.955	0.963	1.7531e-06
KIF16B	4.79459e-11	-0.928875	0.126	0.273	1.75487e-06
PLCL2	4.8592e-11	-0.44307	0.763	0.855	1.77851e-06
SAP18	4.87235e-11	0.378645	0.896	0.88	1.78333e-06
MARCH7	4.8806e-11	-0.415293	0.626	0.781	1.78635e-06
UFL1	4.97894e-11	-0.636561	0.294	0.492	1.82234e-06
GSTP1	5.0505e-11	0.250458	0.979	0.975	1.84853e-06
RBM3	5.29604e-11	-0.343489	0.809	0.933	1.9384e-06
TNKS2	5.33603e-11	-0.538141	0.513	0.702	1.95304e-06
SF3B5	5.358e-11	0.34022	0.86	0.823	1.96108e-06
ICAM1	5.39758e-11	-0.995269	0.294	0.449	1.97557e-06
LONP2	5.7269e-11	-0.574345	0.461	0.655	2.0961e-06
MAPK8	6.11021e-11	-0.65365	0.489	0.638	2.2364e-06
UVRAG	6.14529e-11	-0.394592	0.762	0.875	2.24924e-06
NSUN4	6.15368e-11	-1.10729	0.112	0.249	2.25231e-06
PPP2R5C	6.24989e-11	-0.404688	0.726	0.84	2.28752e-06
LILRA1	6.44722e-11	0.496746	0.814	0.781	2.35975e-06
DOCK5	6.81138e-11	-0.309673	0.939	0.956	2.49303e-06
DAPK1	6.86683e-11	-0.420984	0.839	0.896	2.51333e-06
DIAPH2	6.96804e-11	-0.306386	0.933	0.97	2.55037e-06
ICE1	7.00478e-11	-0.587636	0.328	0.522	2.56382e-06
TRAPPC5	7.01835e-11	0.276502	0.954	0.958	2.56879e-06
GBP2	7.43161e-11	-0.612803	0.552	0.719	2.72004e-06
CCDC125	7.54395e-11	-1.01655	0.078	0.2	2.76116e-06
H2AFZ	7.63512e-11	0.361307	0.91	0.902	2.79453e-06
CCL4	7.64722e-11	-3.10076	0.032	0.12	2.79896e-06
BMP2K	7.65908e-11	-0.653394	0.501	0.675	2.8033e-06
CNDP2	8.02017e-11	-0.591896	0.433	0.631	2.93546e-06
IFIH1	8.2713e-11	-0.693796	0.242	0.418	3.02738e-06
KDM6A	8.29839e-11	-0.371094	0.862	0.912	3.03729e-06
TIAM2	8.90467e-11	-0.549128	0.284	0.468	3.2592e-06
MARCO	9.1739e-11	-0.736984	0.272	0.444	3.35774e-06
MOSPD2	9.23565e-11	-0.767473	0.317	0.493	3.38034e-06
ETF1	9.29954e-11	-0.482492	0.62	0.774	3.40373e-06
SPDYE2	9.60549e-11	-1.14373	0.062	0.177	3.51571e-06
ADAR	9.7139e-11	-0.500098	0.506	0.694	3.55538e-06
ANKHD1	9.848e-11	-0.386122	0.779	0.867	3.60447e-06
PFDN5	9.95297e-11	0.183063	1	1	3.64289e-06
HERC1	1.01694e-10	-0.43433	0.843	0.899	3.72209e-06
PHF11	1.02933e-10	-0.629911	0.347	0.535	3.76746e-06
SAMHD1	1.05272e-10	-0.273454	0.959	0.976	3.85307e-06
LRMDA	1.05633e-10	-0.476881	0.805	0.855	3.86627e-06
RPS14	1.05634e-10	0.139684	1	1	3.86632e-06
IL6R	1.06684e-10	-0.662196	0.333	0.519	3.90474e-06
ZKSCAN1	1.08372e-10	-0.749837	0.291	0.471	3.96654e-06
CD99	1.08465e-10	1.18204	0.328	0.187	3.96994e-06
PHKA2	1.2237e-10	-0.789341	0.169	0.327	4.47887e-06
FOXN3	1.35398e-10	-0.408581	0.914	0.929	4.95568e-06
NR4A3	1.36157e-10	-1.69258	0.191	0.33	4.9835e-06
TSTD1	1.38297e-10	0.904042	0.447	0.325	5.0618e-06
ZNF148	1.40924e-10	-0.422806	0.688	0.82	5.15797e-06
BMS1	1.41723e-10	-0.776194	0.169	0.333	5.18722e-06
HINT1	1.4553e-10	0.357061	0.87	0.835	5.32653e-06
CCDC50	1.46933e-10	-0.913192	0.12	0.261	5.3779e-06
ZNF770	1.51723e-10	-0.992993	0.1	0.232	5.55321e-06
CSTA	1.56126e-10	0.45613	0.837	0.818	5.71436e-06
MAP4K5	1.60985e-10	-0.634962	0.402	0.572	5.89222e-06
SF3B1	1.61478e-10	-0.412986	0.786	0.875	5.91026e-06
FCHSD2	1.63504e-10	-0.47865	0.64	0.764	5.98439e-06
C4orf48	1.64901e-10	0.441727	0.782	0.756	6.03555e-06
ADGRE3	1.70546e-10	-0.794829	0.221	0.384	6.24217e-06
FAR2	1.77289e-10	-0.92496	0.235	0.396	6.48896e-06
RIPK2	1.78661e-10	-0.707489	0.701	0.803	6.53919e-06
KLF13	1.79232e-10	-0.408737	0.687	0.842	6.56006e-06
RALGAPA2	1.81149e-10	-0.50683	0.563	0.726	6.63025e-06
PRKX	1.8211e-10	-0.553912	0.449	0.638	6.6654e-06
PNN	1.84876e-10	-0.466764	0.575	0.754	6.76665e-06
UBE3A	1.85657e-10	-0.474206	0.59	0.751	6.79524e-06
NOTCH2	1.86764e-10	-0.314613	0.877	0.948	6.83576e-06
PSMD8	1.88205e-10	0.391962	0.816	0.769	6.88851e-06
MS4A14	1.9123e-10	-0.916141	0.161	0.313	6.9992e-06
LTN1	1.93491e-10	-0.75144	0.244	0.418	7.08198e-06
MKLN1	2.13424e-10	-0.420862	0.718	0.816	7.81152e-06
AC027097.2	2.26147e-10	-0.941795	0.218	0.372	8.2772e-06
TNS3	2.27709e-10	-0.638995	0.374	0.545	8.3344e-06
ITGB2	2.29813e-10	0.268498	0.992	0.99	8.4114e-06
PDE8A	2.34898e-10	-0.503026	0.735	0.808	8.59751e-06
KDM1A	2.45131e-10	-0.57669	0.277	0.471	8.97205e-06
GRAMD1A	2.51549e-10	-0.687959	0.306	0.49	9.20696e-06
SELENOW	2.64226e-10	0.563692	0.712	0.663	9.67092e-06
ACOT9	2.72148e-10	-0.534125	0.507	0.677	9.96089e-06
GPCPD1	2.76645e-10	-0.500098	0.892	0.934	1.01255e-05
PTP4A2	2.8598e-10	-0.250681	0.964	0.981	1.04671e-05
BPTF	2.88146e-10	-0.387711	0.767	0.872	1.05464e-05
NUTM2B-AS1	2.91597e-10	-0.556033	0.467	0.64	1.06727e-05
HIPK2	2.95039e-10	-0.52453	0.625	0.768	1.07987e-05
AL627171.2	2.97685e-10	0.98329	0.425	0.301	1.08956e-05
ABCC3	2.99491e-10	-0.657036	0.434	0.608	1.09617e-05
ARHGEF6	3.07069e-10	-0.513772	0.43	0.628	1.1239e-05
EMILIN2	3.1291e-10	-0.408893	0.909	0.929	1.14528e-05
PLEKHA2	3.17888e-10	-0.596136	0.578	0.709	1.1635e-05
STK32C	3.22585e-10	-0.641264	0.302	0.483	1.18069e-05
SIRPD	3.46006e-10	-0.926535	0.146	0.288	1.26642e-05
VAV2	3.49414e-10	-0.566286	0.444	0.613	1.27889e-05
SEC14L1	3.78662e-10	-0.389037	0.805	0.892	1.38594e-05
CRYBG3	3.83491e-10	-0.711653	0.218	0.384	1.40362e-05
BLOC1S6	4.10548e-10	-0.57394	0.356	0.539	1.50265e-05
DAPP1	4.1091e-10	-0.519554	0.482	0.658	1.50397e-05
MGST3	4.27735e-10	0.527427	0.721	0.648	1.56555e-05
FAM102B	4.33238e-10	-0.698901	0.29	0.461	1.58569e-05
ST3GAL1	4.38862e-10	-0.454397	0.621	0.771	1.60628e-05
SLC9A8	4.43235e-10	-0.593053	0.512	0.668	1.62229e-05
RPL9	4.53088e-10	0.161531	0.999	1	1.65835e-05
CTSB	4.62871e-10	-0.323872	0.824	0.907	1.69415e-05
ZEB2	4.664e-10	-0.264919	0.998	1	1.70707e-05
NIN	4.7214e-10	-0.408799	0.718	0.827	1.72808e-05
RPRD1B	4.76842e-10	-0.665612	0.209	0.379	1.74529e-05
KCNN4	4.80325e-10	-0.744317	0.158	0.311	1.75804e-05
GMFG	4.89012e-10	0.219573	0.985	0.992	1.78983e-05
DOCK11	4.91497e-10	-0.407718	0.771	0.862	1.79893e-05
TMEM131	5.05008e-10	-0.415798	0.697	0.8	1.84838e-05
SUCLG2	5.12823e-10	-0.484542	0.55	0.699	1.87698e-05
NDEL1	5.43963e-10	-0.543545	0.476	0.66	1.99096e-05
FMNL2	5.6701e-10	-0.718028	0.717	0.793	2.07531e-05
RFTN1	5.75707e-10	-0.496331	0.569	0.714	2.10715e-05
LRRC8C	5.76816e-10	-0.752949	0.257	0.416	2.1112e-05
BRD3	5.79232e-10	-0.649157	0.205	0.375	2.12005e-05
WDR11	6.02753e-10	-0.467962	0.529	0.697	2.20614e-05
GPRIN3	6.13427e-10	-0.902125	0.225	0.374	2.24521e-05
FARP2	6.19421e-10	-0.705235	0.405	0.554	2.26714e-05
MAP3K20	6.49733e-10	-0.583358	0.444	0.621	2.37809e-05
PSMA7	6.56355e-10	0.247627	0.972	0.968	2.40233e-05
POLR2A	6.58978e-10	-0.521144	0.664	0.776	2.41192e-05
MFSD1	6.66961e-10	-0.428977	0.558	0.746	2.44114e-05
VPS26A	6.7429e-10	-0.492419	0.459	0.64	2.46797e-05
TRAF3	6.89556e-10	-0.509832	0.71	0.795	2.52384e-05
SBNO1	7.08752e-10	-0.526724	0.386	0.579	2.5941e-05
PPARGC1B	7.08906e-10	-0.582476	0.377	0.559	2.59467e-05
TRAPPC9	7.50696e-10	-0.479633	0.706	0.816	2.74762e-05
HIST3H2BB	7.54835e-10	2.64904	0.103	0.02	2.76277e-05
DOP1A	7.561e-10	-0.679461	0.347	0.52	2.7674e-05
RRBP1	8.17393e-10	-0.487762	0.563	0.726	2.99174e-05
PAFAH1B1	8.25186e-10	-0.383337	0.775	0.869	3.02026e-05
ARRDC5	8.26346e-10	-1.2494	0.039	0.13	3.02451e-05
HLA-A	8.46097e-10	0.214459	0.999	0.997	3.0968e-05
SP4	8.55028e-10	-0.866816	0.146	0.286	3.12949e-05
AC020651.2	8.65616e-10	-0.810023	0.421	0.554	3.16824e-05
NRIP1	8.7354e-10	-0.54281	0.684	0.801	3.19724e-05
DIP2A	8.9571e-10	-0.59136	0.364	0.539	3.27839e-05
WIPF1	9.09898e-10	-0.378713	0.8	0.872	3.33032e-05
HIST1H2AC	9.20084e-10	1.00869	0.391	0.264	3.3676e-05
WASHC4	9.31292e-10	-0.318534	0.814	0.889	3.40862e-05
PIK3AP1	9.47905e-10	-0.317261	0.899	0.941	3.46943e-05
DNAJC15	9.53373e-10	0.526341	0.678	0.589	3.48944e-05
SULT1A1	9.93947e-10	0.804596	0.643	0.606	3.63794e-05
CNOT2	1.0158e-09	-0.426696	0.697	0.823	3.71795e-05
DNASE2	1.04346e-09	0.748764	0.442	0.31	3.81919e-05
NEDD8	1.07411e-09	0.33844	0.896	0.879	3.93136e-05
BST2	1.09488e-09	0.347693	0.904	0.896	4.00737e-05
ATAD2B	1.10018e-09	-0.397528	0.648	0.803	4.02677e-05
RPH3AL	1.1226e-09	-1.54656	0.04	0.13	4.10883e-05
INPP5D	1.13584e-09	-0.336834	0.854	0.911	4.15729e-05
SMCO4	1.14379e-09	-0.418707	0.613	0.791	4.18638e-05
ARRB1	1.19365e-09	-0.321523	0.875	0.916	4.36889e-05
ATP6V0B	1.28179e-09	0.329929	0.933	0.939	4.69148e-05
KANSL1	1.28935e-09	-0.340553	0.856	0.902	4.71914e-05
MT-ND3	1.30465e-09	0.127029	1	1	4.77514e-05
JPX	1.33717e-09	-0.630567	0.471	0.621	4.89416e-05
KLF11	1.34314e-09	-0.534887	0.363	0.559	4.91604e-05
TRIP12	1.34787e-09	-0.390085	0.79	0.865	4.93333e-05
PTEN	1.41321e-09	-0.326646	0.871	0.944	5.17249e-05
IER2	1.41469e-09	0.407055	0.966	0.953	5.17789e-05
SETDB2	1.43509e-09	-0.665352	0.178	0.335	5.25256e-05
NDUFA4	1.44636e-09	0.280803	0.943	0.943	5.29382e-05
RB1CC1	1.46501e-09	-0.4086	0.603	0.761	5.36208e-05
DDX58	1.47224e-09	-0.872729	0.216	0.372	5.38855e-05
FRY	1.49335e-09	-0.368199	0.907	0.934	5.4658e-05
ZNF185	1.50472e-09	-1.06878	0.104	0.227	5.50741e-05
C12orf57	1.51341e-09	0.600728	0.722	0.646	5.53922e-05
TBC1D1	1.52448e-09	-0.367435	0.743	0.847	5.57975e-05
ERCC6L2	1.53621e-09	-0.681509	0.266	0.426	5.62269e-05
CNTRL	1.5699e-09	-0.424329	0.59	0.753	5.746e-05
RIC1	1.59625e-09	-0.463801	0.688	0.811	5.84244e-05
TUBGCP3	1.60241e-09	-0.555474	0.35	0.532	5.86498e-05
CACUL1	1.61355e-09	-0.483825	0.675	0.785	5.90576e-05
SCIMP	1.6224e-09	-0.38425	0.708	0.843	5.93815e-05
UBE3C	1.64722e-09	-0.446184	0.49	0.68	6.02901e-05
EIF4B	1.73708e-09	-0.332202	0.816	0.889	6.3579e-05
COX6C	1.74716e-09	0.272404	0.93	0.939	6.39477e-05
CBL	1.77875e-09	-0.355487	0.822	0.882	6.5104e-05
NDST1	1.77892e-09	-0.770892	0.113	0.242	6.51103e-05
FCHO2	1.84297e-09	-0.652612	0.398	0.562	6.74545e-05
MTFR1	1.8594e-09	-0.839231	0.163	0.3	6.80558e-05
TALDO1	1.88156e-09	0.301128	0.928	0.919	6.88669e-05
DDX17	1.89714e-09	-0.307741	0.826	0.916	6.94372e-05
QSER1	1.94911e-09	-0.655901	0.269	0.439	7.13393e-05
ZNF394	1.95855e-09	-0.536696	0.42	0.594	7.16849e-05
MYL12B	1.99482e-09	0.231412	0.982	0.981	7.30126e-05
ZNF26	1.99521e-09	-1.11163	0.068	0.173	7.30267e-05
SULF2	2.0113e-09	-0.464724	0.635	0.793	7.36155e-05
LUC7L2	2.05028e-09	-0.436467	0.684	0.822	7.50422e-05
ATP5IF1	2.08048e-09	0.389824	0.786	0.741	7.61475e-05
KMT2C	2.08473e-09	-0.268948	0.971	0.968	7.63033e-05
NCOR1	2.1585e-09	-0.346503	0.773	0.886	7.90032e-05
NUP50	2.17262e-09	-0.547311	0.343	0.537	7.952e-05
HIBADH	2.22967e-09	-0.789856	0.266	0.419	8.16081e-05
GRK5	2.38251e-09	-0.590815	0.285	0.456	8.72022e-05
C5orf56	2.39383e-09	-0.566985	0.396	0.569	8.76165e-05
BTF3	2.42024e-09	0.196968	0.978	0.983	8.85831e-05
ZFP36L1	2.43394e-09	-0.451603	0.693	0.847	8.90847e-05
SOD1	2.43566e-09	0.458179	0.847	0.81	8.91476e-05
EIF2AK3	2.43763e-09	-0.937677	0.353	0.502	8.92198e-05
TNFAIP3	2.46859e-09	-0.905729	0.422	0.566	9.03529e-05
ADK	2.48003e-09	-0.396881	0.868	0.931	9.07717e-05
TMCO4	2.5419e-09	-0.965134	0.104	0.226	9.30359e-05
PPP4R3B	2.60175e-09	-0.480892	0.505	0.675	9.52267e-05
FTX	2.65513e-09	-0.471269	0.722	0.822	9.71803e-05
TNRC6B	2.73432e-09	-0.331263	0.825	0.899	0.000100079
PPP1R12A	2.73949e-09	-0.319304	0.86	0.933	0.000100268
SUSD6	2.76231e-09	-0.453498	0.749	0.825	0.000101103
HNRNPA3	2.77221e-09	-0.319591	0.835	0.899	0.000101466
USP4	2.85695e-09	-0.463124	0.57	0.722	0.000104567
USP33	2.86293e-09	-0.443155	0.461	0.658	0.000104786
PPIP5K2	2.91259e-09	-0.428673	0.473	0.66	0.000106604
GALNT2	2.92541e-09	-0.50024	0.464	0.633	0.000107073
TRIM24	2.98061e-09	-0.585009	0.29	0.465	0.000109093
AKNA	2.99104e-09	-0.426099	0.516	0.69	0.000109475
CCNY	3.08024e-09	-0.36545	0.824	0.88	0.00011274
OGA	3.18864e-09	-0.405489	0.583	0.742	0.000116707
ADGRE2	3.31607e-09	-0.294117	0.847	0.924	0.000121371
GAPT	3.37016e-09	-0.535034	0.342	0.537	0.000123351
LINC01948	3.43073e-09	-1.13415	0.056	0.153	0.000125568
TLR2	3.45498e-09	-0.430489	0.691	0.786	0.000126456
DIS3	3.5408e-09	-0.608805	0.212	0.375	0.000129597
JTB	3.66121e-09	0.408598	0.824	0.769	0.000134004
PGS1	3.67758e-09	-0.608378	0.286	0.463	0.000134603
ERBIN	3.6912e-09	-0.353121	0.82	0.882	0.000135102
USP25	3.7352e-09	-0.400895	0.699	0.798	0.000136712
PIK3CA	3.76955e-09	-0.564882	0.385	0.564	0.000137969
ZBTB1	3.80324e-09	-0.534652	0.54	0.695	0.000139202
SFT2D2	3.84076e-09	-0.528413	0.499	0.657	0.000140576
TBK1	3.87597e-09	-0.480089	0.448	0.621	0.000141864
RPS16	3.88898e-09	0.166488	0.999	1	0.000142341
CLHC1	3.94424e-09	-1.25258	0.034	0.116	0.000144363
AC008440.1	3.95708e-09	1.62921	0.214	0.106	0.000144833
NEMF	3.99116e-09	-0.404268	0.58	0.739	0.00014608
LMBRD1	4.01881e-09	-0.440898	0.655	0.778	0.000147092
HLA-C	4.0306e-09	0.120987	1	1	0.000147524
HCLS1	4.11629e-09	-0.25744	0.917	0.956	0.00015066
ZNF281	4.23798e-09	-0.779638	0.153	0.293	0.000155114
CYTH1	4.50534e-09	-0.377705	0.93	0.934	0.0001649
SENP5	4.53391e-09	-0.444398	0.513	0.7	0.000165946
FARS2	4.63972e-09	-0.544188	0.455	0.616	0.000169818
BNIP2	4.65095e-09	-0.429535	0.649	0.769	0.000170229
CAMKK2	4.65892e-09	-0.388331	0.559	0.727	0.000170521
MPHOSPH6	4.68012e-09	-0.65238	0.191	0.345	0.000171297
NCOA2	4.68798e-09	-0.305341	0.956	0.965	0.000171585
STXBP3	4.69528e-09	-0.449783	0.517	0.662	0.000171852
AGO4	4.7461e-09	-0.499812	0.55	0.694	0.000173712
NDUFB3	4.91859e-09	0.369226	0.791	0.741	0.000180025
NORAD	4.9245e-09	-0.494474	0.422	0.609	0.000180242
ELL2	5.00963e-09	-0.724098	0.532	0.635	0.000183358
PPARD	5.35254e-09	-0.662525	0.181	0.332	0.000195908
GCA	5.51804e-09	-0.468552	0.609	0.756	0.000201966
PSMB1	5.54795e-09	0.332564	0.898	0.877	0.00020306
DYNC1H1	5.68108e-09	-0.37378	0.629	0.764	0.000207933
PTPN6	5.75189e-09	0.309679	0.967	0.968	0.000210525
TOP3A	5.82635e-09	-0.811296	0.198	0.345	0.00021325
FBXW2	6.13425e-09	-0.760715	0.188	0.335	0.00022452
EHMT1	6.30287e-09	-0.410959	0.626	0.764	0.000230691
KLF4	6.36055e-09	0.41205	0.88	0.87	0.000232802
MRPL52	6.37446e-09	0.524661	0.659	0.594	0.000233311
SDCCAG8	6.38732e-09	-0.498458	0.508	0.667	0.000233782
RNF13	6.40432e-09	-0.260351	0.914	0.953	0.000234405
SNX9	6.50877e-09	-0.617215	0.845	0.847	0.000238227
WDR83OS	6.5567e-09	0.314395	0.879	0.857	0.000239982
TRIM33	6.66333e-09	-0.473188	0.587	0.707	0.000243884
HLA-E	6.68402e-09	-0.186491	0.996	0.995	0.000244642
FAM110B	6.86196e-09	-1.25579	0.057	0.152	0.000251155
RCOR3	6.90666e-09	-0.479867	0.36	0.547	0.000252791
RPL17	6.92384e-09	0.150048	0.999	1	0.000253419
NBPF19	6.96842e-09	-0.707374	0.209	0.365	0.000255051
MTRNR2L8	7.14911e-09	-2.81845	0.557	0.643	0.000261664
UHRF1BP1L	7.19373e-09	-0.475474	0.487	0.665	0.000263298
ZNF638	7.20927e-09	-0.382466	0.688	0.82	0.000263866
PRKAR2A	7.56596e-09	-0.460596	0.424	0.598	0.000276922
ZDHHC1	7.77246e-09	1.06121	0.365	0.251	0.00028448
UBC	7.93541e-09	0.179305	0.999	1	0.000290444
NUP50-DT	7.94269e-09	-0.570569	0.339	0.507	0.00029071
SCML1	8.16605e-09	-0.756913	0.17	0.305	0.000298885
RIF1	8.32299e-09	-0.585519	0.288	0.466	0.00030463
FOXP1	8.38685e-09	-0.26307	0.99	0.995	0.000306967
SOS2	8.69243e-09	-0.337174	0.749	0.852	0.000318152
MTF1	8.74359e-09	-0.560089	0.306	0.48	0.000320024
TIMM8B	9.45099e-09	0.5236	0.669	0.603	0.000345916
PRR14L	9.53676e-09	-0.521265	0.396	0.567	0.000349055
POLR2J3	9.60528e-09	-0.535704	0.396	0.564	0.000351563
ASH1L	9.62865e-09	-0.348375	0.784	0.859	0.000352418
DNMBP	9.77307e-09	-0.528544	0.404	0.571	0.000357704
CFLAR	9.77564e-09	-0.297395	0.835	0.907	0.000357798
APOL3	9.90065e-09	-0.658612	0.25	0.409	0.000362374
JMY	1.04397e-08	-0.999646	0.364	0.498	0.000382105
LINC01184	1.05513e-08	-0.97812	0.137	0.263	0.000386187
EPS15	1.07892e-08	-0.301479	0.752	0.855	0.000394897
CDA	1.11703e-08	-0.383349	0.527	0.714	0.000408845
MAP3K3	1.13385e-08	-0.339881	0.758	0.869	0.000415
GPBP1	1.1526e-08	-0.344648	0.66	0.795	0.000421864
B4GALT5	1.16064e-08	-0.500091	0.601	0.729	0.000424804
UQCRH	1.16775e-08	0.283138	0.927	0.941	0.000427409
SLC43A2	1.18236e-08	-0.337901	0.697	0.832	0.000432757
GNAQ	1.21288e-08	-0.304722	0.926	0.953	0.000443926
TET3	1.232e-08	-0.437818	0.609	0.753	0.000450925
AKAP11	1.24278e-08	-0.580751	0.25	0.418	0.000454869
LMAN2	1.24334e-08	0.425565	0.734	0.721	0.000455073
RPS4X	1.25071e-08	0.132841	1	1	0.000457771
MARK2	1.2568e-08	-0.360493	0.538	0.722	0.00046
USP14	1.25727e-08	-0.484075	0.309	0.493	0.000460174
FCN1	1.25959e-08	-0.257351	0.932	0.99	0.000461022
TPR	1.2661e-08	-0.409124	0.631	0.768	0.000463405
TLR8	1.28554e-08	-0.578612	0.392	0.574	0.000470521
PPP2CA	1.32026e-08	-0.357185	0.655	0.796	0.000483229
ANKRD12	1.3234e-08	-0.291442	0.891	0.923	0.000484379
RBX1	1.3891e-08	0.270042	0.931	0.921	0.000508426
COX6A1	1.44646e-08	0.268969	0.924	0.923	0.000529418
MIR22HG	1.44669e-08	-0.554993	0.438	0.584	0.000529505
TAOK1	1.46138e-08	-0.376432	0.687	0.808	0.000534879
YTHDC2	1.46586e-08	-0.50879	0.382	0.549	0.000536518
ABAT	1.50724e-08	-0.684457	0.217	0.364	0.000551664
HSD17B4	1.53591e-08	-0.750459	0.238	0.384	0.000562157
DICER1	1.53862e-08	-0.368063	0.748	0.852	0.00056315
GABPB1-AS1	1.60417e-08	-0.668864	0.24	0.389	0.000587142
RBM26	1.61263e-08	-0.454313	0.566	0.719	0.000590237
ATOX1	1.63023e-08	0.467668	0.706	0.662	0.000596679
GIMAP6	1.64852e-08	-0.757032	0.164	0.3	0.000603375
GAK	1.66409e-08	-0.461354	0.498	0.662	0.000609073
SRSF4	1.69449e-08	-0.398816	0.643	0.763	0.0006202
PACS1	1.70029e-08	-0.498115	0.641	0.744	0.000622323
RAB21	1.70603e-08	-0.459133	0.496	0.65	0.000624424
NFATC2IP	1.71386e-08	-0.596583	0.274	0.436	0.000627289
FMR1	1.78117e-08	-0.538247	0.305	0.476	0.000651925
PAPSS1	1.81676e-08	-0.498093	0.38	0.556	0.000664953
HLA-DRB5	1.85038e-08	-0.232703	0.828	0.951	0.000677256
MAPKAPK2	1.85209e-08	-0.462003	0.517	0.685	0.000677884
SACS	1.88643e-08	-1.27203	0.055	0.145	0.000690451
SERPINA1	1.90038e-08	0.207709	0.993	0.992	0.00069556
PRKN	2.01004e-08	-1.24004	0.192	0.31	0.000735694
MICOS10	2.01805e-08	0.298543	0.91	0.928	0.000738627
CD300LF	2.02937e-08	-0.341459	0.647	0.781	0.000742768
ZFX	2.03819e-08	-0.497379	0.467	0.628	0.000745998
DDX5	2.11849e-08	-0.208055	0.994	0.997	0.000775388
EIF1AX	2.12477e-08	-0.368972	0.648	0.805	0.000777688
NGLY1	2.14293e-08	-0.597287	0.364	0.524	0.000784335
RPL3	2.15577e-08	0.176315	1	0.998	0.000789032
ARGLU1	2.18602e-08	-0.283764	0.709	0.842	0.000800103
IQSEC1	2.20046e-08	-0.291613	0.814	0.87	0.000805391
ATRX	2.22201e-08	-0.375229	0.731	0.833	0.000813278
MAP4K3	2.27439e-08	-0.505796	0.516	0.645	0.00083245
P2RX1	2.33537e-08	-0.475336	0.655	0.764	0.00085477
NOL4L	2.34523e-08	-0.515756	0.459	0.598	0.000858377
SIRPB1	2.35128e-08	-0.49588	0.407	0.601	0.000860593
GNAI3	2.35792e-08	-0.352976	0.785	0.862	0.000863021
ZNF75D	2.41627e-08	-0.976833	0.121	0.237	0.00088438
UQCRQ	2.41996e-08	0.362971	0.819	0.796	0.00088573
NT5C2	2.44355e-08	-0.302242	0.792	0.891	0.000894363
FAM135A	2.47245e-08	-0.833444	0.232	0.37	0.000904943
LTB	2.50192e-08	0.55972	0.687	0.657	0.000915727
MAD1L1	2.52249e-08	-0.394476	0.59	0.737	0.000923258
PTAFR	2.53566e-08	-0.723544	0.199	0.338	0.000928078
DNAJC13	2.54501e-08	-0.497531	0.426	0.598	0.000931499
DDX6	2.60553e-08	-0.339105	0.633	0.768	0.000953651
ATP5MC3	2.64269e-08	0.292508	0.893	0.892	0.00096725
WASHC5	2.65723e-08	-0.641483	0.238	0.396	0.000972573
SLK	2.67033e-08	-0.642315	0.284	0.444	0.000977367
STAG2	2.69514e-08	-0.298121	0.802	0.906	0.000986449
TRIM38	2.69955e-08	-0.402126	0.661	0.783	0.000988061
IL2RG	2.71632e-08	-0.857029	0.14	0.261	0.000994198
TP53I11	2.71911e-08	-1.12501	0.044	0.126	0.000995221
ITSN1	2.74451e-08	-0.453441	0.471	0.636	0.00100452
USP34	2.75912e-08	-0.329559	0.773	0.865	0.00100987
ARNTL	2.77693e-08	-0.674584	0.317	0.471	0.00101639
CD68	2.79046e-08	0.24753	0.972	0.98	0.00102134
VTI1A	2.80285e-08	-0.349372	0.843	0.909	0.00102587
EFR3A	2.82568e-08	-0.417401	0.661	0.769	0.00103423
HNRNPC	2.83281e-08	-0.297792	0.924	0.971	0.00103684
AP3B1	2.85342e-08	-0.298787	0.818	0.891	0.00104438
ITM2B	2.86988e-08	-0.140232	0.994	0.998	0.0010504
HIST1H2BC	2.92829e-08	1.247	0.226	0.118	0.00107178
STX18	2.97373e-08	-0.52086	0.351	0.527	0.00108842
SLC31A1	2.99082e-08	-0.658469	0.28	0.428	0.00109467
FBXL5	3.01005e-08	-0.379495	0.723	0.842	0.00110171
ARHGDIB	3.09018e-08	0.209387	0.994	0.99	0.00113104
AKAP8	3.15391e-08	-0.526936	0.248	0.409	0.00115436
SBF2	3.19692e-08	-0.29007	0.945	0.963	0.0011701
PUM1	3.27006e-08	-0.351192	0.734	0.835	0.00119688
HECTD1	3.30499e-08	-0.473815	0.528	0.68	0.00120966
NLRC5	3.30828e-08	-0.672727	0.309	0.456	0.00121086
HSPA9	3.3586e-08	-0.482603	0.504	0.66	0.00122928
NDUFB11	3.38734e-08	0.391502	0.785	0.771	0.0012398
RHOQ	3.44889e-08	-0.391064	0.746	0.816	0.00126233
A1BG	3.46185e-08	1.16156	0.235	0.126	0.00126707
MAPK14	3.61445e-08	-0.375009	0.67	0.783	0.00132293
LAMTOR4	3.73332e-08	0.207317	0.976	0.98	0.00136643
DYNLRB1	3.74496e-08	0.529622	0.691	0.65	0.00137069
ZMAT3	3.7486e-08	-0.787066	0.148	0.274	0.00137202
FRMD3	3.76186e-08	-1.03262	0.144	0.264	0.00137688
CALCOCO2	3.89985e-08	-0.40431	0.566	0.697	0.00142739
ACVR2A	3.99413e-08	-0.781415	0.2	0.333	0.00146189
SLIRP	4.05045e-08	0.417581	0.733	0.707	0.00148251
NUP54	4.05716e-08	-0.623755	0.235	0.391	0.00148496
DNAJA1	4.06224e-08	0.424231	0.932	0.938	0.00148682
RAP1A	4.08982e-08	-0.265994	0.888	0.949	0.00149692
LIMD2	4.12636e-08	0.269517	0.942	0.929	0.00151029
TNKS	4.14151e-08	-0.414543	0.524	0.667	0.00151583
POMP	4.18021e-08	0.300804	0.905	0.891	0.00153
LY96	4.21974e-08	0.547675	0.638	0.588	0.00154447
APC	4.27287e-08	-0.424458	0.614	0.737	0.00156391
CLTC	4.28597e-08	-0.349229	0.638	0.768	0.00156871
CASP8AP2	4.33565e-08	-0.570048	0.194	0.34	0.00158689
SESN3	4.5849e-08	-0.512583	0.432	0.588	0.00167812
IMPAD1	4.70577e-08	-0.634451	0.195	0.337	0.00172236
DENND5A	4.71024e-08	-0.355882	0.89	0.918	0.001724
RTN3	4.79854e-08	-0.309925	0.801	0.882	0.00175632
WDPCP	4.80446e-08	-0.656758	0.34	0.478	0.00175848
PIK3R6	4.85112e-08	-0.795422	0.125	0.244	0.00177556
SKAP2	4.89484e-08	-0.259276	0.915	0.951	0.00179156
VPS13B	4.97885e-08	-0.284404	0.905	0.919	0.00182231
TBCA	5.09874e-08	0.309719	0.887	0.869	0.00186619
ZFC3H1	5.10568e-08	-0.414469	0.682	0.779	0.00186873
JUND	5.13397e-08	0.248606	0.989	0.987	0.00187909
DYM	5.23288e-08	-0.33395	0.677	0.793	0.00191529
BAX	5.23661e-08	0.401708	0.784	0.754	0.00191665
USP1	5.2879e-08	-0.64316	0.238	0.392	0.00193542
CNOT6	5.41908e-08	-0.46199	0.237	0.394	0.00198344
AL138720.1	5.49549e-08	-0.928549	0.203	0.328	0.0020114
PIKFYVE	5.6201e-08	-0.514033	0.425	0.577	0.00205701
PIAS1	5.65501e-08	-0.283676	0.853	0.919	0.00206979
BBX	5.84783e-08	-0.382683	0.718	0.806	0.00214036
GNL3L	6.02286e-08	-0.5698	0.289	0.451	0.00220443
SNAPC3	6.11742e-08	-0.421592	0.555	0.7	0.00223904
ST3GAL3	6.12827e-08	-0.712086	0.171	0.3	0.00224301
PAN3	6.20631e-08	-0.293312	0.89	0.921	0.00227157
TCF7L2	6.26539e-08	-0.29788	0.983	0.987	0.0022932
WDFY2	6.32322e-08	-0.315628	0.824	0.896	0.00231436
CORO2A	6.33201e-08	-0.807291	0.144	0.268	0.00231758
LRRC40	6.36013e-08	-0.688379	0.172	0.306	0.00232787
TNFRSF21	6.38793e-08	-1.38943	0.051	0.133	0.00233805
GPAT3	6.4751e-08	-0.757986	0.143	0.266	0.00236995
SLC2A6	6.61836e-08	-0.407141	0.527	0.682	0.00242238
ARFGEF1	6.80013e-08	-0.385686	0.687	0.805	0.00248891
GUK1	6.97881e-08	0.288162	0.897	0.899	0.00255432
SASH1	7.07457e-08	-0.483189	0.425	0.582	0.00258936
TBL1XR1	7.09843e-08	-0.380647	0.689	0.818	0.0025981
PHTF2	7.11361e-08	-0.363415	0.805	0.862	0.00260365
CCAR1	7.24529e-08	-0.459684	0.433	0.611	0.00265185
STK10	7.25008e-08	-0.207992	0.972	0.981	0.0026536
PCM1	7.25505e-08	-0.414902	0.563	0.71	0.00265542
ACTR3	7.2732e-08	-0.213969	0.966	0.981	0.00266206
RHBDD1	7.35561e-08	-0.56042	0.326	0.476	0.00269223
CHCHD10	7.86046e-08	0.300712	0.852	0.83	0.00287701
CSDE1	7.87222e-08	-0.293594	0.835	0.899	0.00288131
AC016747.1	7.88389e-08	-1.17341	0.051	0.135	0.00288558
GAS7	7.90868e-08	0.411841	0.8	0.69	0.00289466
KLHL5	7.94177e-08	-0.602216	0.357	0.513	0.00290677
PKN2	8.16646e-08	-0.314538	0.738	0.857	0.00298901
MAPK9	8.18084e-08	-0.774759	0.167	0.295	0.00299427
SPECC1	8.40042e-08	-0.505324	0.347	0.503	0.00307464
PAQR3	8.42753e-08	-0.825179	0.093	0.199	0.00308456
ASCC3	8.57513e-08	-0.417143	0.652	0.761	0.00313858
MRPL33	8.65379e-08	0.479037	0.659	0.599	0.00316737
DLEU7	8.69668e-08	-1.11806	0.045	0.125	0.00318307
PTK2B	8.70123e-08	-0.392723	0.823	0.906	0.00318474
ZXDC	8.81806e-08	-0.392844	0.449	0.611	0.0032275
MRPL51	8.85614e-08	0.389245	0.704	0.673	0.00324144
RPE	8.99319e-08	-0.535268	0.166	0.306	0.0032916
OSBPL2	9.15926e-08	-0.528814	0.192	0.338	0.00335238
TNFRSF10B	9.25608e-08	-0.688357	0.426	0.566	0.00338782
MCM9	9.59093e-08	-0.519991	0.38	0.542	0.00351038
OXR1	9.68408e-08	-0.392935	0.663	0.803	0.00354447
TBC1D8	9.7277e-08	-0.35752	0.867	0.904	0.00356044
NRDC	9.86051e-08	-0.339727	0.492	0.667	0.00360904
PSMB9	9.95595e-08	0.273073	0.921	0.914	0.00364398
TRIO	9.98114e-08	-0.434746	0.7	0.793	0.0036532
USP37	1.03377e-07	-0.756905	0.231	0.364	0.0037837
DYRK1A	1.0454e-07	-0.407292	0.791	0.864	0.00382626
AC104695.4	1.05536e-07	-0.783289	0.152	0.278	0.00386273
ARL15	1.06241e-07	-0.381171	0.756	0.822	0.00388852
SYAP1	1.09807e-07	-0.578106	0.584	0.699	0.00401903
SMYD3	1.13819e-07	-0.581138	0.433	0.572	0.00416588
CCNH	1.16596e-07	-0.508162	0.688	0.795	0.00426752
PTBP2	1.16754e-07	-0.489916	0.534	0.677	0.00427333
INO80	1.18691e-07	-0.495823	0.434	0.596	0.00434423
C22orf34	1.19081e-07	1.16885	0.334	0.241	0.00435847
POLD4	1.22384e-07	0.389182	0.86	0.818	0.00447937
TASOR	1.23414e-07	-0.457024	0.375	0.542	0.00451708
EPOR	1.24147e-07	-0.818184	0.092	0.197	0.00454391
SIN3B	1.24342e-07	-0.580189	0.265	0.419	0.00455106
OSBP	1.25322e-07	-0.544796	0.271	0.424	0.00458692
KMT2A	1.26672e-07	-0.481176	0.465	0.628	0.00463633
CARS2	1.27808e-07	-0.432567	0.489	0.652	0.0046779
BDP1	1.28537e-07	-0.454406	0.411	0.576	0.0047046
TXNIP	1.30771e-07	-0.192639	0.99	0.998	0.00478634
EFCAB14	1.31442e-07	-0.574303	0.383	0.54	0.00481089
DPH3	1.31645e-07	0.688758	0.487	0.392	0.00481834
ZNF644	1.31672e-07	-0.314027	0.722	0.82	0.00481934
USP24	1.32958e-07	-0.390384	0.557	0.699	0.00486641
PTGER4	1.37191e-07	-0.577463	0.499	0.631	0.00502135
SLC39A11	1.38431e-07	-0.408784	0.704	0.788	0.00506672
ZNF710	1.40214e-07	-0.44484	0.704	0.816	0.00513195
TMEM168	1.40358e-07	-0.628879	0.169	0.298	0.00513724
SLC4A7	1.40619e-07	-0.505329	0.318	0.478	0.00514678
TUFM	1.4155e-07	0.431419	0.678	0.613	0.00518086
NDUFB7	1.42527e-07	0.300467	0.839	0.84	0.00521663
RAB32	1.42831e-07	0.446247	0.705	0.665	0.00522777
RAB22A	1.43499e-07	-0.544793	0.331	0.497	0.00525221
DDX39B	1.44074e-07	-0.397913	0.6	0.744	0.00527326
MS4A4E	1.47823e-07	-0.59856	0.194	0.33	0.00541049
MDM1	1.51832e-07	-0.676973	0.246	0.392	0.00555722
HNRNPK	1.52143e-07	-0.250621	0.913	0.958	0.00556858
PIWIL4	1.52195e-07	-0.734116	0.117	0.226	0.0055705
SEC61G	1.5926e-07	0.349101	0.817	0.82	0.00582908
NAA15	1.68282e-07	-0.55978	0.356	0.52	0.00615929
MALT1	1.68636e-07	-0.439657	0.576	0.687	0.00617225
PICALM	1.7014e-07	-0.193701	0.956	0.975	0.00622728
DNAJC10	1.76833e-07	-0.704869	0.225	0.359	0.00647227
TBC1D2B	1.77277e-07	-0.677789	0.18	0.306	0.0064885
PIK3C3	1.79884e-07	-0.446368	0.385	0.534	0.00658394
ATXN7	1.7993e-07	-0.485477	0.417	0.584	0.00658562
PARK7	1.80132e-07	0.278141	0.898	0.892	0.00659299
NDUFAF3	1.80495e-07	0.482487	0.604	0.537	0.00660629
CIAO2A	1.82246e-07	-0.447979	0.346	0.524	0.0066704
LPIN2	1.83626e-07	-0.679202	0.333	0.481	0.00672089
FAM89B	1.84997e-07	0.414796	0.75	0.709	0.00677106
PHACTR1	1.87406e-07	-0.613855	0.209	0.335	0.00685926
MFSD14B	1.90556e-07	-0.388275	0.623	0.749	0.00697454
PLXNC1	1.90568e-07	-0.354568	0.826	0.904	0.00697499
RNF169	1.92075e-07	-0.522334	0.393	0.552	0.00703014
ATP5PD	1.94547e-07	0.325029	0.853	0.852	0.00712063
RABGEF1	1.94941e-07	-0.458158	0.898	0.914	0.00713503
PIP4K2A	1.95059e-07	-0.313147	0.851	0.919	0.00713935
ATG2A	1.98121e-07	-0.673249	0.272	0.404	0.00725142
PSPC1	2.05298e-07	-0.358748	0.557	0.684	0.0075141
GNPTAB	2.05938e-07	-0.499252	0.374	0.539	0.00753754
MED13	2.09709e-07	-0.423458	0.567	0.707	0.00767557
NUP93	2.11257e-07	-0.480146	0.358	0.525	0.0077322
SEC61B	2.13356e-07	0.277206	0.879	0.877	0.00780903
KRTCAP2	2.14278e-07	0.320622	0.774	0.756	0.00784279
SERPINB9	2.15772e-07	-0.337922	0.471	0.636	0.00789747
TBCD	2.19976e-07	-0.595654	0.337	0.483	0.00805136
AC025171.3	2.25178e-07	1.53746	0.155	0.067	0.00824174
AC084871.1	2.26093e-07	-0.761888	0.187	0.32	0.00827523
SFPQ	2.28571e-07	-0.316015	0.775	0.859	0.00836592
ZNF407	2.28946e-07	-0.438043	0.623	0.719	0.00837967
DLG1	2.31583e-07	-0.433212	0.541	0.667	0.00847616
APPL2	2.36578e-07	-0.546517	0.194	0.328	0.00865898
RNF20	2.37254e-07	-0.600702	0.223	0.362	0.00868373
VWA8	2.39356e-07	-0.461445	0.386	0.54	0.00876066
GOLM1	2.41389e-07	-0.759313	0.136	0.249	0.00883509
RUNX1	2.42741e-07	-0.364774	0.654	0.779	0.00888456
PLXDC2	2.43305e-07	-0.2527	0.975	0.978	0.0089052
BRD4	2.45372e-07	-0.321231	0.691	0.786	0.00898087
TMEM135	2.46048e-07	-0.810161	0.191	0.311	0.00900559
ATIC	2.4807e-07	-0.813061	0.102	0.209	0.00907962
ARHGAP15	2.4898e-07	-0.400758	0.91	0.934	0.00911293
KLHL2	2.49264e-07	-0.393294	0.654	0.759	0.0091233
UBE2O	2.52008e-07	-0.784004	0.184	0.305	0.00922376
TUT7	2.52657e-07	-0.29694	0.796	0.901	0.00924751
EXOC4	2.56388e-07	-0.330494	0.828	0.892	0.00938404
RFX2	2.67503e-07	0.94742	0.368	0.266	0.00979087
VASH1	2.70598e-07	-0.663725	0.174	0.306	0.00990415
ECD	2.73027e-07	-0.353253	0.296	0.463	0.00999307
STAG1	2.74011e-07	-0.300421	0.828	0.901	0.0100291
PARP12	2.77149e-07	-0.490776	0.28	0.434	0.0101439
NOL8	2.82127e-07	-0.502532	0.195	0.337	0.0103261
ZC3H7A	2.83984e-07	-0.385724	0.458	0.631	0.0103941
SSH1	2.86457e-07	-0.424662	0.35	0.515	0.0104846
GK	2.86628e-07	-0.74151	0.203	0.335	0.0104909
ERCC4	2.90341e-07	-0.947073	0.087	0.184	0.0106268
PNPLA6	2.91019e-07	-0.40063	0.467	0.638	0.0106516
RSF1	2.9146e-07	-0.347467	0.623	0.734	0.0106677
PIK3CD	2.93066e-07	-0.314575	0.612	0.759	0.0107265
GABARAP	2.94608e-07	0.179159	0.995	0.99	0.0107829
ZNF652	2.96176e-07	-0.384086	0.444	0.596	0.0108404
RSRC2	2.96614e-07	-0.346471	0.663	0.771	0.0108564
KCNK6	2.98402e-07	-0.61702	0.205	0.338	0.0109218
TRIM62	3.06614e-07	-0.669451	0.112	0.219	0.0112224
RAB11FIP4	3.09972e-07	-0.575017	0.178	0.311	0.0113453
FTCDNL1	3.122e-07	-0.716719	0.191	0.311	0.0114268
TANGO2	3.16178e-07	-0.423478	0.351	0.51	0.0115724
ARL5B	3.18921e-07	-0.876076	0.186	0.305	0.0116728
LRBA	3.20675e-07	-0.578276	0.504	0.609	0.011737
RASSF3	3.26683e-07	-0.379622	0.808	0.889	0.0119569
DAD1	3.27978e-07	0.398738	0.744	0.731	0.0120043
CPSF6	3.28778e-07	-0.39952	0.459	0.623	0.0120336
HOOK3	3.30294e-07	-0.310845	0.744	0.855	0.0120891
FMO5	3.36133e-07	-1.11292	0.044	0.118	0.0123028
TFCP2	3.36749e-07	-0.387164	0.569	0.712	0.0123254
TP53INP1	3.39241e-07	-0.615317	0.137	0.259	0.0124166
RSL1D1	3.4125e-07	-0.341323	0.598	0.759	0.0124901
TTC9	3.41808e-07	-0.790887	0.102	0.204	0.0125105
GTF2I	3.44662e-07	-0.340053	0.441	0.611	0.012615
MSRA	3.46048e-07	-0.49605	0.544	0.655	0.0126657
AKAP17A	3.46061e-07	-0.499331	0.279	0.438	0.0126662
GTPBP1	3.48479e-07	-0.446788	0.34	0.505	0.0127547
ACIN1	3.4946e-07	-0.400024	0.391	0.564	0.0127906
BATF3	3.49765e-07	0.619959	0.489	0.416	0.0128017
PHF20L1	3.51192e-07	-0.457039	0.553	0.675	0.012854
KBTBD11	3.52682e-07	-1.08692	0.055	0.135	0.0129085
DARS	3.54186e-07	-0.446967	0.3	0.453	0.0129636
CAPZA1	3.57574e-07	-0.237734	0.925	0.963	0.0130876
CCDC85B	3.58834e-07	0.447835	0.655	0.586	0.0131337
PDE4D	3.70434e-07	-0.892529	0.331	0.444	0.0135582
FAM168B	3.8006e-07	-0.515101	0.352	0.5	0.0139106
PIGX	3.80672e-07	-0.491566	0.51	0.652	0.013933
USP40	3.84352e-07	-0.684322	0.147	0.263	0.0140677
ZNF117	3.87461e-07	-1.12998	0.049	0.125	0.0141814
GSPT1	3.90354e-07	-0.52181	0.547	0.682	0.0142873
NDUFA2	3.9382e-07	0.383454	0.76	0.734	0.0144142
ULK2	3.94919e-07	-0.372762	0.544	0.695	0.0144544
ARHGAP30	3.95035e-07	-0.278075	0.723	0.854	0.0144587
TPK1	4.22035e-07	-0.48484	0.583	0.7	0.0154469
RSPH3	4.25643e-07	-0.845394	0.106	0.209	0.015579
SPEN	4.27552e-07	-0.422397	0.623	0.742	0.0156488
PI4KA	4.32497e-07	-0.364546	0.539	0.687	0.0158298
RBKS	4.33648e-07	-1.05423	0.158	0.271	0.015872
SOCS4	4.39018e-07	-0.704812	0.133	0.249	0.0160685
NAIP	4.40741e-07	-0.798799	0.16	0.274	0.0161316
ZNF12	4.41858e-07	-0.658551	0.087	0.185	0.0161724
PDCD5	4.47808e-07	0.465728	0.682	0.618	0.0163902
CEP192	4.48763e-07	-0.527681	0.416	0.564	0.0164252
LIN7A	4.49028e-07	-1.15367	0.073	0.158	0.0164349
UPK3A	4.52595e-07	-0.90667	0.087	0.18	0.0165654
HNRNPA2B1	4.58895e-07	-0.159045	0.977	0.997	0.016796
NFKBIA	4.589e-07	-0.453905	0.873	0.914	0.0167962
R3HDM1	4.59087e-07	-0.440814	0.424	0.566	0.016803
PPFIA1	4.6134e-07	-0.413373	0.458	0.626	0.0168855
RNPC3	4.61692e-07	-0.486361	0.265	0.414	0.0168984
TRIR	4.63844e-07	0.283384	0.921	0.924	0.0169771
ODR4	4.64588e-07	-0.361395	0.269	0.429	0.0170044
FEZ2	4.6645e-07	-0.441703	0.388	0.554	0.0170725
WDFY4	4.72235e-07	-0.52682	0.274	0.411	0.0172843
IL17RA	4.75709e-07	-0.318201	0.644	0.808	0.0174114
MAN2A1	4.79787e-07	-0.359232	0.703	0.79	0.0175607
FAM13A	4.81436e-07	-0.698417	0.223	0.35	0.017621
PCNX1	4.83349e-07	-0.389396	0.55	0.687	0.017691
VPS41	4.84465e-07	-0.355605	0.516	0.687	0.0177319
PYGL	4.86064e-07	-0.492642	0.376	0.52	0.0177904
COX15	4.8923e-07	-0.649425	0.167	0.291	0.0179063
USP48	4.97126e-07	-0.424599	0.383	0.552	0.0181953
KMT2E	5.02644e-07	-0.317856	0.863	0.897	0.0183973
NBAS	5.10981e-07	-0.40581	0.476	0.636	0.0187024
COX8A	5.15112e-07	0.239643	0.938	0.933	0.0188536
GNB4	5.15887e-07	-0.425135	0.408	0.571	0.018882
TTN-AS1	5.25527e-07	-0.799675	0.121	0.227	0.0192348
HERC3	5.26795e-07	-0.352041	0.557	0.707	0.0192812
LYL1	5.2757e-07	0.322092	0.803	0.768	0.0193096
TMEM260	5.27687e-07	-0.534988	0.214	0.348	0.0193139
SRBD1	5.30291e-07	-0.558889	0.563	0.653	0.0194092
RASSF5	5.37615e-07	-0.301773	0.649	0.785	0.0196773
STK4	5.47558e-07	-0.305684	0.812	0.882	0.0200412
SH2B3	5.48065e-07	-0.257426	0.735	0.85	0.0200597
ACSS1	5.516e-07	-0.533447	0.164	0.29	0.0201891
SDAD1	5.65092e-07	-0.514378	0.221	0.364	0.0206829
CTSO	5.6707e-07	-0.710363	0.169	0.291	0.0207553
DIP2B	5.88518e-07	-0.360314	0.676	0.773	0.0215404
SIAH2-AS1	5.93899e-07	1.18727	0.216	0.121	0.0217373
AP000282.1	5.97387e-07	-1.32476	0.057	0.135	0.021865
N4BP2L2	5.97731e-07	-0.283933	0.854	0.909	0.0218776
PDPR	5.99163e-07	-0.526797	0.183	0.311	0.02193
ASH2L	6.00525e-07	-0.454069	0.245	0.394	0.0219798
TNFSF10	6.00697e-07	-0.362339	0.768	0.854	0.0219861
PCBP1-AS1	6.00835e-07	-0.625341	0.275	0.414	0.0219912
ANP32A	6.01683e-07	-0.227939	0.816	0.916	0.0220222
SMAD2	6.01978e-07	-0.361889	0.624	0.747	0.022033
METTL26	6.049e-07	0.560998	0.544	0.475	0.02214
EIF1	6.08649e-07	0.126586	1	1	0.0222772
TBL1X	6.13572e-07	-0.393351	0.619	0.736	0.0224574
PABPC4	6.14121e-07	-0.335062	0.742	0.808	0.0224775
SP3	6.36433e-07	-0.343811	0.739	0.823	0.0232941
VPS8	6.51149e-07	-0.387736	0.566	0.697	0.0238327
DGLUCY	6.57063e-07	-0.459736	0.585	0.714	0.0240492
MAP3K5	6.6785e-07	-0.340847	0.683	0.79	0.024444
BRWD3	6.69484e-07	-0.470243	0.385	0.524	0.0245038
LRMP	6.69887e-07	-0.282395	0.642	0.783	0.0245185
OXSR1	6.70902e-07	-0.388825	0.629	0.751	0.0245557
RHOT1	6.79349e-07	-0.417155	0.426	0.596	0.0248649
PPP1R21	7.03607e-07	-0.453376	0.484	0.625	0.0257527
EXOSC10	7.04969e-07	-0.559589	0.184	0.311	0.0258026
SNX14	7.05131e-07	-0.383614	0.576	0.702	0.0258085
CHKA	7.15644e-07	-0.433868	0.546	0.682	0.0261933
ABR	7.17206e-07	-0.342723	0.704	0.818	0.0262504
VCL	7.23277e-07	-0.359967	0.694	0.791	0.0264727
PPIB	7.31685e-07	0.345007	0.831	0.83	0.0267804
PDSS2	7.35699e-07	-0.501846	0.538	0.652	0.0269273
COG5	7.36375e-07	-0.333296	0.754	0.838	0.0269521
GOLGA1	7.52391e-07	-0.534952	0.187	0.316	0.0275383
PDE4DIP	7.58753e-07	-0.851761	0.092	0.187	0.0277711
KDM3B	7.87201e-07	-0.4173	0.467	0.621	0.0288124
GDI2	7.91873e-07	-0.201581	0.914	0.963	0.0289834
SH3YL1	7.95265e-07	-1.06065	0.062	0.141	0.0291075
CEPT1	7.97999e-07	-0.396717	0.536	0.662	0.0292075
EDRF1	8.00486e-07	-0.652985	0.147	0.263	0.0292986
VPS51	8.05328e-07	-0.487251	0.336	0.476	0.0294758
KLHL8	8.06725e-07	-0.568264	0.324	0.463	0.0295269
RPSA	8.24404e-07	0.159469	0.99	1	0.030174
IFI16	8.26009e-07	-0.344437	0.671	0.801	0.0302328
TRMO	8.27791e-07	-0.492329	0.212	0.352	0.030298
HIST1H2AL	8.27904e-07	1.93457	0.113	0.042	0.0303021
CCSAP	8.30841e-07	-0.485306	0.254	0.401	0.0304096
SIK3	8.33798e-07	-0.340326	0.953	0.949	0.0305178
RAB20	8.44122e-07	-0.710122	0.258	0.386	0.0308957
CAMKMT	8.49789e-07	-0.593408	0.465	0.577	0.0311031
TRIM25	8.53663e-07	-0.558724	0.279	0.419	0.0312449
TARBP1	8.56593e-07	-0.853338	0.095	0.189	0.0313521
AC107214.1	8.59419e-07	1.76263	0.138	0.061	0.0314556
NT5C3B	8.59641e-07	1.70824	0.114	0.042	0.0314637
AIP	8.69481e-07	0.430548	0.643	0.589	0.0318239
GALNT1	8.74656e-07	-0.30342	0.518	0.684	0.0320133
CDK5RAP2	8.83024e-07	-0.385449	0.277	0.429	0.0323196
NDUFAF5	8.85126e-07	-0.662135	0.126	0.236	0.0323965
NDUFB1	8.90186e-07	0.349522	0.802	0.768	0.0325817
CPT1A	9.07443e-07	-0.386281	0.519	0.675	0.0332133
VPS35	9.08342e-07	-0.284669	0.652	0.796	0.0332462
CLEC11A	9.12499e-07	1.49197	0.165	0.082	0.0333984
AREL1	9.1271e-07	-0.482456	0.269	0.407	0.0334061
OGT	9.17663e-07	-0.396917	0.499	0.653	0.0335874
CHST15	9.42409e-07	-0.290946	0.813	0.899	0.0344931
MYO7B	9.47123e-07	-0.99726	0.052	0.128	0.0346657
BCLAF1	9.69384e-07	-0.362033	0.712	0.8	0.0354804
AFF1	9.89754e-07	-0.403983	0.57	0.682	0.036226
P2RX7	9.97614e-07	-0.568317	0.341	0.485	0.0365137
WDR20	9.9786e-07	-0.503665	0.337	0.475	0.0365227
SOX4	1.00174e-06	0.549811	0.589	0.515	0.0366645
NUDCD3	1.00415e-06	-0.577031	0.263	0.392	0.036753
ATP11B	1.00647e-06	-0.358156	0.703	0.803	0.036838
SEC24B	1.01128e-06	-0.334456	0.591	0.739	0.037014
IWS1	1.01157e-06	-0.453253	0.405	0.566	0.0370243
SFSWAP	1.01164e-06	-0.394108	0.411	0.569	0.0370271
KRCC1	1.01299e-06	-0.555636	0.261	0.401	0.0370765
FAM120A	1.04106e-06	-0.346249	0.68	0.816	0.0381039
KCMF1	1.04786e-06	-0.333295	0.603	0.744	0.0383527
KDM7A	1.05776e-06	-0.518045	0.447	0.603	0.0387151
STAT5A	1.07252e-06	-0.377238	0.32	0.493	0.0392552
ZNF621	1.08091e-06	-0.882846	0.07	0.155	0.0395624
SNRNP25	1.08509e-06	0.887984	0.316	0.224	0.0397152
USP16	1.09593e-06	-0.441733	0.455	0.616	0.0401121
H3F3B	1.12443e-06	0.174271	1	0.998	0.0411554
PYGB	1.13996e-06	-0.608073	0.174	0.298	0.0417237
ZNF703	1.14635e-06	-0.428149	0.498	0.631	0.0419575
MIDN	1.14984e-06	0.378413	0.848	0.854	0.0420855
STX16	1.16737e-06	-0.400041	0.468	0.628	0.0427268
CD63	1.16751e-06	0.457538	0.834	0.806	0.0427321
FRYL	1.17505e-06	-0.277998	0.755	0.833	0.0430079
NFYC	1.18894e-06	-0.387893	0.477	0.635	0.0435163
PADI4	1.19965e-06	-1.48252	0.042	0.109	0.0439085
COG6	1.20121e-06	-0.728284	0.124	0.227	0.0439656
HEXA	1.2116e-06	-0.617422	0.22	0.35	0.0443459
LPCAT1	1.21715e-06	-0.446044	0.475	0.614	0.0445487
APOL6	1.21837e-06	-0.532601	0.32	0.461	0.0445935
GOLGA5	1.22725e-06	-0.604506	0.163	0.283	0.0449186
FAF1	1.24607e-06	-0.287845	0.803	0.86	0.0456076
G2E3	1.25292e-06	-0.454911	0.26	0.406	0.0458583
ATP6V1F	1.26689e-06	0.333508	0.794	0.786	0.0463694
CBWD1	1.26878e-06	-0.567113	0.195	0.318	0.0464387
SERINC1	1.27232e-06	-0.339884	0.664	0.773	0.0465683
HNRNPR	1.28284e-06	-0.293455	0.686	0.825	0.0469533
ERCC6	1.28395e-06	-0.540707	0.182	0.306	0.0469939
AC011444.3	1.29551e-06	1.78678	0.157	0.077	0.0474171
REXO1	1.29721e-06	-0.528965	0.15	0.268	0.0474793
SFTPD	1.29756e-06	-0.718386	0.079	0.167	0.0474919
UBR3	1.30169e-06	-0.360689	0.559	0.699	0.0476431
RPL7	1.30883e-06	0.133031	0.999	0.995	0.0479045
PDK4	1.31079e-06	-0.522206	0.351	0.507	0.047976
LSM14A	1.33126e-06	-0.293742	0.678	0.795	0.0487253
KCNAB2	1.33138e-06	-0.339336	0.8	0.845	0.0487298
CUL4B	1.33441e-06	-0.559469	0.119	0.224	0.0488407
TMCC1	1.35654e-06	-0.403316	0.587	0.687	0.0496506
LCOR	1.36158e-06	-0.349181	0.698	0.79	0.0498352
HTATSF1	1.36762e-06	-0.508466	0.235	0.379	0.0500562
ARID1B	1.37496e-06	-0.25221	0.893	0.936	0.0503247
ATP2B1	1.38026e-06	-0.312537	0.932	0.956	0.050519
MOB3B	1.40482e-06	-0.593867	0.214	0.333	0.051418
H2AFY	1.4051e-06	-0.203377	0.921	0.955	0.0514281
LINC00910	1.40589e-06	0.468318	0.643	0.594	0.0514572
ZC3H13	1.41761e-06	-0.419165	0.559	0.69	0.0518858
TTC21B	1.41812e-06	-0.599386	0.216	0.342	0.0519046
NSF	1.44971e-06	-0.427222	0.326	0.476	0.053061
EIF4H	1.45027e-06	-0.333525	0.572	0.726	0.0530812
ENTPD4	1.46871e-06	-0.471715	0.301	0.448	0.0537564
CORO1A	1.48017e-06	0.179819	0.992	0.997	0.0541757
TANK	1.48817e-06	-0.387021	0.874	0.906	0.0544686
DCP2	1.48889e-06	-0.398092	0.573	0.715	0.0544948
SNX30	1.49148e-06	-0.405543	0.441	0.581	0.0545896
ARCN1	1.49245e-06	-0.409042	0.326	0.48	0.0546251
OPA1	1.49868e-06	-0.383319	0.517	0.662	0.054853
PTPN11	1.49997e-06	-0.405385	0.325	0.478	0.0549005
CKB	1.509e-06	0.894396	0.492	0.434	0.0552308
CYFIP2	1.5141e-06	-0.352951	0.598	0.731	0.0554174
RASGEF1B	1.52399e-06	-0.507887	0.772	0.815	0.0557795
ANKRD17	1.52887e-06	-0.368011	0.78	0.855	0.0559582
ALDH2	1.57394e-06	-0.38457	0.4	0.559	0.0576079
BLOC1S1	1.5823e-06	0.253864	0.922	0.948	0.0579136
KCNJ2	1.58251e-06	-0.715311	0.11	0.21	0.0579214
ATR	1.58381e-06	-0.460755	0.507	0.631	0.057969
APRT	1.58692e-06	0.268999	0.845	0.838	0.0580828
N4BP2	1.60052e-06	-0.620992	0.195	0.322	0.0585807
IBTK	1.61274e-06	-0.476947	0.343	0.49	0.0590277
PHKB	1.61492e-06	-0.338808	0.66	0.768	0.0591077
ZBED1	1.61652e-06	-0.737753	0.118	0.217	0.0591662
ILF3	1.65706e-06	-0.436259	0.481	0.621	0.0606499
TLR1	1.66437e-06	-0.395921	0.456	0.616	0.0609175
AQR	1.66488e-06	-0.452485	0.329	0.476	0.0609363
ATP5PB	1.69754e-06	-0.296144	0.729	0.859	0.0621318
DNAJB12	1.73105e-06	-0.374797	0.37	0.53	0.0633581
CCDC88C	1.7499e-06	-0.357751	0.703	0.81	0.0640481
LAP3	1.75049e-06	-0.380611	0.529	0.648	0.0640697
CHD2	1.75521e-06	-0.344686	0.757	0.822	0.0642425
SDE2	1.75694e-06	-0.568265	0.233	0.364	0.0643058
WDR5	1.75777e-06	-0.880666	0.085	0.173	0.0643362
TRPM7	1.75811e-06	-0.414113	0.485	0.643	0.0643486
TEX14	1.7784e-06	0.694037	0.808	0.838	0.0650914
CEBPB	1.79483e-06	0.15215	0.99	0.992	0.0656926
SPECC1L	1.80283e-06	-0.561914	0.381	0.502	0.0659854
AC009120.2	1.81002e-06	-0.593144	0.154	0.268	0.0662485
CRK	1.84017e-06	-0.360389	0.422	0.577	0.0673522
ADD3	1.84069e-06	-0.275765	0.641	0.781	0.0673709
UBE2E1	1.85728e-06	-0.323054	0.684	0.786	0.0679785
SREBF1	1.87087e-06	-0.604688	0.153	0.266	0.0684758
GOLGA4	1.87637e-06	-0.371573	0.59	0.721	0.0686772
REST	1.88044e-06	-0.375001	0.46	0.621	0.068826
RBBP4	1.91236e-06	-0.373826	0.408	0.545	0.0699943
ARRDC2	1.91439e-06	-0.426042	0.336	0.5	0.0700686
PTPN9	1.92391e-06	-0.434238	0.379	0.522	0.0704171
MAP2K1	1.92499e-06	-0.443032	0.745	0.81	0.0704567
PCNX4	1.93439e-06	-0.526286	0.266	0.397	0.0708007
RNF130	1.96795e-06	-0.231678	0.959	0.973	0.0720288
SNX29	1.97494e-06	-0.353734	0.621	0.737	0.0722847
SNRK	1.9768e-06	-0.380277	0.566	0.697	0.072353
DCAF7	1.99522e-06	-0.374085	0.453	0.599	0.073027
SLC44A1	1.99661e-06	-0.568564	0.218	0.347	0.0730778
PPM1B	2.00104e-06	-0.317925	0.67	0.785	0.0732401
WDR74	2.01096e-06	0.567768	0.536	0.473	0.0736031
KMO	2.01305e-06	-0.635426	0.238	0.369	0.0736795
SAP30BP	2.04706e-06	-0.399544	0.451	0.604	0.0749243
NFATC3	2.06936e-06	-0.324332	0.631	0.744	0.0757405
SMCR8	2.07783e-06	-0.618453	0.127	0.234	0.0760506
G3BP2	2.10979e-06	-0.334923	0.576	0.717	0.0772204
TDRD3	2.11328e-06	-0.571411	0.292	0.423	0.0773481
SRSF7	2.12066e-06	0.355854	0.839	0.81	0.0776182
RUBCN	2.12092e-06	-0.454701	0.277	0.424	0.0776279
ARMH3	2.12097e-06	-0.332349	0.627	0.736	0.0776297
PTCH2	2.13319e-06	0.811891	0.312	0.227	0.0780769
BIN2	2.13782e-06	-0.259664	0.908	0.936	0.0782465
BAZ1B	2.18073e-06	-0.475969	0.348	0.498	0.0798171
USP7	2.18133e-06	-0.346577	0.485	0.628	0.079839
TAF2	2.2644e-06	-0.499172	0.326	0.468	0.0828792
AC005670.3	2.2739e-06	-0.564475	0.155	0.266	0.0832271
DAP	2.30074e-06	-0.402056	0.39	0.542	0.0842093
ZNF429	2.30773e-06	1.52405	0.147	0.071	0.0844653
LYPLA1	2.3098e-06	-0.360241	0.536	0.677	0.0845409
TMEM131L	2.31546e-06	-0.288299	0.831	0.887	0.0847481
NSD2	2.37136e-06	-0.657705	0.148	0.258	0.0867943
ZSCAN16-AS1	2.4454e-06	0.587839	0.464	0.384	0.0895043
TMEM140	2.449e-06	-0.612421	0.154	0.266	0.0896358
CDC42SE2	2.45408e-06	-0.254082	0.823	0.896	0.0898219
BASP1	2.45743e-06	-0.760672	0.346	0.471	0.0899443
CNBP	2.45798e-06	-0.272009	0.802	0.914	0.0899644
LARS	2.45963e-06	-0.465505	0.373	0.52	0.0900248
FAM118B	2.46217e-06	-0.490233	0.222	0.357	0.0901177
MTAP	2.47751e-06	-0.560133	0.2	0.32	0.0906794
NDUFC2	2.48364e-06	0.288202	0.782	0.785	0.0909038
RPL8	2.48693e-06	0.101285	1	1	0.0910241
MAP3K7CL	2.48701e-06	-0.942281	0.127	0.222	0.0910271
CUX1	2.50684e-06	-0.222303	0.907	0.946	0.0917527
CWF19L2	2.5095e-06	-0.528481	0.308	0.446	0.0918503
FAM13A-AS1	2.51376e-06	-0.457788	0.186	0.313	0.0920062
ALKBH1	2.56331e-06	-0.789274	0.089	0.177	0.0938196
IREB2	2.57188e-06	-0.444277	0.364	0.512	0.0941334
RREB1	2.58681e-06	-0.391574	0.58	0.699	0.0946797
ECHDC1	2.62236e-06	-0.380208	0.555	0.685	0.095981
MR1	2.64061e-06	-0.477721	0.267	0.404	0.0966489
NOTCH2NLA	2.64461e-06	-0.624712	0.104	0.204	0.0967955
RAB12	2.64562e-06	-0.395039	0.403	0.542	0.0968324
EXOC3	2.65685e-06	-0.432259	0.288	0.431	0.0972432
SLC25A51	2.66625e-06	-0.689418	0.146	0.251	0.0975874
PDS5B	2.70279e-06	-0.331292	0.613	0.753	0.0989249
MYOSLID	2.76705e-06	1.12298	0.249	0.167	0.101277
LDLRAD4	2.77448e-06	-0.436687	0.676	0.766	0.101549
DDX54	2.77968e-06	-0.479808	0.199	0.325	0.101739
CLNS1A	2.78194e-06	-0.365056	0.536	0.69	0.101822
PPP6R3	2.7994e-06	-0.281954	0.78	0.854	0.102461
AC087239.1	2.86596e-06	1.06366	0.237	0.15	0.104897
CARD6	2.87885e-06	-0.662255	0.137	0.244	0.105369
RPS17	2.8942e-06	0.185515	0.979	0.988	0.105931
EMSY	2.92119e-06	-0.711633	0.21	0.322	0.106919
GDAP2	2.94967e-06	-0.29153	0.339	0.498	0.107961
FAR1	2.95445e-06	-0.322572	0.729	0.816	0.108136
CCDC7	2.96231e-06	-0.850803	0.085	0.17	0.108423
AC010210.1	2.97151e-06	-0.526763	0.097	0.19	0.10876
STX6	3.0025e-06	-0.56318	0.261	0.389	0.109895
HVCN1	3.00289e-06	-0.363132	0.45	0.586	0.109909
HDAC8	3.00664e-06	-0.681672	0.379	0.497	0.110046
WBP11	3.01012e-06	-0.384948	0.385	0.542	0.110174
CNEP1R1	3.03504e-06	-0.564638	0.201	0.323	0.111086
LSM14B	3.06778e-06	-0.620707	0.125	0.229	0.112284
TJP2	3.06889e-06	-0.46122	0.295	0.436	0.112324
MB21D2	3.07314e-06	-1.00435	0.059	0.133	0.11248
AC137894.3	3.10112e-06	-1.14435	0.041	0.106	0.113504
RELCH	3.12343e-06	-0.379511	0.553	0.704	0.114321
CDK2AP2	3.12934e-06	0.571235	0.496	0.436	0.114537
FLI1	3.14002e-06	-0.281004	0.85	0.889	0.114928
CEP135	3.17432e-06	-0.492298	0.26	0.394	0.116183
ZNHIT1	3.22524e-06	0.379994	0.711	0.694	0.118047
LINC01578	3.24421e-06	-0.263717	0.896	0.909	0.118741
ROMO1	3.25492e-06	0.399964	0.621	0.591	0.119133
STK3	3.25581e-06	-0.421004	0.568	0.694	0.119166
CCR1	3.27591e-06	-0.671448	0.16	0.266	0.119901
RNASEK	3.29851e-06	0.176022	0.989	0.993	0.120729
YPEL2	3.31129e-06	-0.325539	0.614	0.746	0.121196
NUS1	3.33791e-06	-0.499179	0.302	0.439	0.122171
SMIM8	3.34308e-06	-0.972879	0.084	0.167	0.12236
C1RL	3.35449e-06	-0.67653	0.174	0.286	0.122778
HNRNPUL2	3.37982e-06	-0.458947	0.329	0.475	0.123705
VRK3	3.42554e-06	-0.515413	0.201	0.328	0.125378
USP36	3.42632e-06	-0.536884	0.438	0.567	0.125407
KANSL2	3.43761e-06	-0.477155	0.216	0.345	0.12582
KPNB1	3.44205e-06	-0.262515	0.608	0.747	0.125982
LINC00467	3.4446e-06	-0.733193	0.087	0.173	0.126076
PTPN12	3.46199e-06	-0.320714	0.695	0.791	0.126712
WBP1L	3.46253e-06	-0.369326	0.485	0.618	0.126732
SP140L	3.46724e-06	-0.404017	0.316	0.46	0.126904
HSD17B12	3.52906e-06	-0.596678	0.133	0.237	0.129167
MIA3	3.56628e-06	-0.446557	0.34	0.483	0.130529
CDC73	3.57381e-06	-0.410655	0.527	0.65	0.130805
TXNDC11	3.58927e-06	-0.37225	0.644	0.751	0.131371
UBR5	3.59745e-06	-0.321194	0.658	0.769	0.13167
TAGLN2	3.59847e-06	0.42303	0.777	0.779	0.131708
DSTN	3.62819e-06	-0.324184	0.615	0.753	0.132795
TLK1	3.63695e-06	-0.321608	0.576	0.715	0.133116
TCERG1	3.67957e-06	-0.391047	0.396	0.54	0.134676
USF3	3.68608e-06	-0.517438	0.252	0.377	0.134914
HSP90AB1	3.69001e-06	-0.221679	0.9	0.936	0.135058
CDKAL1	3.71007e-06	-0.287711	0.691	0.778	0.135792
RGS18	3.71068e-06	-0.267852	0.675	0.811	0.135815
C6orf62	3.72603e-06	-0.357403	0.545	0.702	0.136377
ZNF333	3.77949e-06	-0.483189	0.18	0.301	0.138333
EEF1A1	3.79003e-06	-0.0989614	1	1	0.138719
VPS37C	3.82367e-06	-0.724961	0.26	0.38	0.13995
PBRM1	3.84044e-06	-0.355668	0.602	0.714	0.140564
MYL12A	3.84427e-06	0.185194	0.985	0.981	0.140704
GIT2	3.85912e-06	-0.276231	0.607	0.744	0.141248
SNRPG	3.86582e-06	0.333652	0.778	0.764	0.141493
TAMM41	3.90096e-06	-0.654771	0.141	0.244	0.142779
RPS5	3.93184e-06	0.139186	0.99	0.998	0.143909
ARF5	3.9713e-06	0.3954	0.695	0.648	0.145353
ITCH	4.00515e-06	-0.263782	0.769	0.848	0.146592
PHACTR4	4.02282e-06	-0.36163	0.455	0.604	0.147239
RASSF2	4.0367e-06	-0.232528	0.603	0.759	0.147747
RGS19	4.05585e-06	0.268798	0.92	0.924	0.148448
EPRS	4.05898e-06	-0.451016	0.396	0.542	0.148563
RNF144B	4.06708e-06	0.386015	0.932	0.914	0.148859
STIMATE	4.16581e-06	-0.392688	0.342	0.493	0.152473
CD82	4.21844e-06	-0.919702	0.049	0.116	0.154399
ZNF326	4.229e-06	-0.438141	0.365	0.5	0.154786
CDH23	4.25853e-06	-0.29888	0.703	0.801	0.155866
DISC1	4.26171e-06	-0.363044	0.557	0.685	0.155983
CEP120	4.27312e-06	-0.513483	0.165	0.278	0.1564
TRANK1	4.27361e-06	-0.447033	0.329	0.475	0.156418
CMIP	4.27579e-06	-0.402272	0.692	0.8	0.156498
SUMO2	4.32971e-06	0.18803	0.95	0.966	0.158472
SPAG9	4.40148e-06	-0.326305	0.71	0.793	0.161098
WWC3	4.443e-06	-0.655988	0.178	0.291	0.162618
RFK	4.46124e-06	-0.410533	0.257	0.402	0.163286
TBC1D14	4.48459e-06	-0.540941	0.232	0.359	0.164141
XRN2	4.56251e-06	-0.236016	0.744	0.854	0.166992
ZNF438	4.56559e-06	-0.481515	0.523	0.631	0.167105
DVL3	4.57896e-06	-0.516913	0.106	0.202	0.167594
PLEKHM1	4.68095e-06	-0.384907	0.453	0.608	0.171328
NOTCH1	4.69212e-06	-0.486588	0.144	0.254	0.171736
KMT2E-AS1	4.77626e-06	0.822575	0.348	0.268	0.174816
GLYR1	4.79736e-06	-0.363619	0.447	0.594	0.175588
CHCHD1	4.83618e-06	0.548966	0.517	0.471	0.177009
AIM2	4.89561e-06	-0.992789	0.069	0.145	0.179184
UBE2G2	5.00736e-06	-0.382474	0.309	0.458	0.183275
NPTN	5.01307e-06	-0.373105	0.596	0.719	0.183483
ATP11A	5.01338e-06	-0.280059	0.824	0.869	0.183495
RNF216	5.03439e-06	-0.308745	0.539	0.668	0.184264
B4GALT1	5.04959e-06	-0.444046	0.703	0.779	0.18482
MECP2	5.08174e-06	-0.388741	0.519	0.652	0.185997
KLHL22	5.17553e-06	-0.525532	0.131	0.236	0.18943
TACC3	5.1864e-06	-0.531642	0.205	0.325	0.189827
TAB2	5.23148e-06	-0.31768	0.568	0.685	0.191477
AL391807.1	5.28897e-06	-0.848638	0.061	0.135	0.193582
NCOA3	5.30438e-06	-0.263157	0.87	0.912	0.194145
CASP10	5.30551e-06	-0.384691	0.282	0.426	0.194187
TGFBR1	5.32155e-06	-0.58819	0.195	0.306	0.194774
PTPN1	5.33456e-06	-0.341796	0.59	0.724	0.19525
RBL2	5.40776e-06	-0.477278	0.404	0.525	0.197929
QPCTL	5.44518e-06	-1.38096	0.042	0.104	0.199299
RAC1	5.49216e-06	0.155213	0.962	0.97	0.201019
PPP4R3A	5.50087e-06	-0.469481	0.617	0.724	0.201337
GGNBP2	5.52562e-06	-0.338635	0.619	0.744	0.202243
IRF2	5.56716e-06	-0.291413	0.637	0.773	0.203764
UBE2E2	5.59245e-06	-0.298097	0.874	0.918	0.204689
ID2	5.61234e-06	-0.283211	0.915	0.941	0.205417
ARL5A	5.64706e-06	-0.357022	0.434	0.589	0.206688
TNRC6C	5.67934e-06	-0.955409	0.076	0.155	0.207869
STK24	5.67983e-06	-0.317827	0.746	0.811	0.207888
TOP2B	5.73981e-06	-0.391264	0.51	0.657	0.210083
TICAM2	5.74951e-06	-0.624341	0.192	0.305	0.210438
SMG1	5.79336e-06	-0.300052	0.65	0.786	0.212043
IMPDH2	5.8533e-06	-0.475752	0.209	0.335	0.214236
PIGS	5.91223e-06	-0.566731	0.133	0.236	0.216394
LARP4	5.95362e-06	-0.41676	0.255	0.392	0.217908
IL1B	5.96862e-06	0.907757	0.42	0.337	0.218457
EXOC6	5.9776e-06	-0.446836	0.383	0.517	0.218786
SHTN1	5.99145e-06	-0.462247	0.312	0.438	0.219293
ITGB2-AS1	6.0297e-06	0.759444	0.371	0.298	0.220693
IGSF6	6.03098e-06	-0.260669	0.784	0.902	0.22074
AC245014.3	6.04261e-06	1.05758	0.29	0.199	0.221165
SEPTIN6	6.05224e-06	-0.341876	0.569	0.699	0.221518
C2CD5	6.07645e-06	-0.357804	0.58	0.705	0.222404
VPS45	6.11066e-06	-0.485372	0.225	0.347	0.223656
DCP1A	6.14015e-06	-0.540521	0.43	0.561	0.224736
FOSB	6.15816e-06	0.304026	0.858	0.82	0.225395
KCNE1	6.18479e-06	-0.689415	0.254	0.372	0.226369
BTBD1	6.18602e-06	-0.282572	0.385	0.551	0.226415
SHB	6.20881e-06	-0.994635	0.07	0.146	0.227249
MCCC1	6.27774e-06	-0.552252	0.158	0.264	0.229772
TAF15	6.31503e-06	-0.331551	0.664	0.795	0.231136
EIF2S3	6.34413e-06	-0.31343	0.754	0.816	0.232201
RAB8B	6.3531e-06	-0.289065	0.746	0.845	0.23253
COPE	6.38556e-06	0.265165	0.867	0.877	0.233718
R3HCC1L	6.47105e-06	-0.364637	0.504	0.641	0.236847
ZFAND5	6.50589e-06	-0.273969	0.964	0.965	0.238122
EIF4G1	6.52004e-06	-0.368001	0.386	0.532	0.23864
ERMAP	6.5251e-06	-0.575957	0.12	0.221	0.238825
NUCKS1	6.6495e-06	-0.362875	0.498	0.653	0.243378
OTULINL	6.6712e-06	-0.288135	0.365	0.525	0.244173
CHD6	6.6932e-06	-0.405591	0.494	0.628	0.244978
PIM3	6.70524e-06	-0.34864	0.272	0.418	0.245418
ZSWIM6	6.72888e-06	-0.250653	0.913	0.941	0.246284
CDK11B	6.74724e-06	-0.380605	0.292	0.436	0.246956
AZIN1	6.86781e-06	-0.346303	0.533	0.677	0.251369
IRF2BP2	6.88301e-06	-0.416036	0.322	0.468	0.251925
PDE3B	6.89021e-06	-0.48936	0.439	0.561	0.252188
SUFU	6.89243e-06	-0.490144	0.368	0.497	0.25227
RYK	6.89609e-06	-0.280917	0.407	0.567	0.252404
ARHGAP21	6.9151e-06	-0.448364	0.388	0.522	0.2531
SGK1	6.93936e-06	-0.674052	0.256	0.377	0.253988
TPRA1	6.98195e-06	-0.842495	0.158	0.258	0.255547
CABP4	7.00056e-06	-0.734594	0.08	0.162	0.256227
BTBD9	7.03551e-06	-0.340957	0.833	0.86	0.257507
RAD50	7.06923e-06	-0.380233	0.282	0.421	0.258741
DGKD	7.10055e-06	-0.519074	0.35	0.476	0.259887
CPSF2	7.16032e-06	-0.447729	0.243	0.372	0.262075
NBPF12	7.20426e-06	-0.511947	0.171	0.285	0.263683
S100PBP	7.29774e-06	-0.578999	0.15	0.259	0.267104
CXorf38	7.30676e-06	-0.361237	0.331	0.487	0.267435
BLCAP	7.33206e-06	-0.480274	0.257	0.386	0.268361
MYADM	7.39458e-06	0.439554	0.733	0.685	0.270649
KPNA5	7.49866e-06	-0.448626	0.146	0.254	0.274458
STK38	7.5701e-06	-0.205518	0.795	0.872	0.277073
STX8	7.62129e-06	-0.376934	0.682	0.776	0.278947
NECAP1	7.62288e-06	-0.723378	0.166	0.273	0.279005
NDUFS6	7.63892e-06	0.285877	0.846	0.855	0.279592
AL157871.4	7.67532e-06	-0.4652	0.217	0.343	0.280924
MYSM1	7.69056e-06	-0.383675	0.269	0.419	0.281482
ITPK1	7.71042e-06	-0.261951	0.678	0.773	0.282209
AC079209.1	7.71745e-06	-0.693943	0.084	0.167	0.282466
WAPL	7.8886e-06	-0.313437	0.57	0.695	0.288731
IL6ST	7.98168e-06	-0.49274	0.272	0.401	0.292137
MAP2K5	7.98233e-06	-0.46874	0.438	0.561	0.292161
PUM2	7.9944e-06	-0.257486	0.778	0.84	0.292603
DGKG	7.99517e-06	-0.52017	0.424	0.54	0.292631
NDUFA12	8.06747e-06	0.25888	0.785	0.79	0.295278
CD36	8.10036e-06	-0.267141	0.398	0.549	0.296481
BAZ1A	8.21773e-06	-0.243946	0.845	0.896	0.300777
TET2	8.23168e-06	-0.264498	0.856	0.901	0.301288
ZNF445	8.32986e-06	-0.6135	0.117	0.21	0.304881
KHDRBS1	8.33891e-06	-0.27273	0.691	0.816	0.305212
CCDC144A	8.36859e-06	-0.612862	0.15	0.256	0.306299
NDUFA7	8.52185e-06	0.425544	0.635	0.579	0.311908
ZZEF1	8.53759e-06	-0.313042	0.572	0.71	0.312484
TRAPPC1	8.58406e-06	0.261762	0.847	0.84	0.314185
TOMM5	8.58712e-06	0.434054	0.592	0.545	0.314297
RGPD8	8.69898e-06	-0.694584	0.066	0.14	0.318391
FNBP1	8.77974e-06	-0.235275	0.858	0.928	0.321347
TRIM26	8.78187e-06	-0.434168	0.329	0.468	0.321425
NEK6	8.79698e-06	-0.591055	0.198	0.311	0.321978
SLFN11	8.79992e-06	-0.387036	0.289	0.421	0.322086
NR1D2	8.87176e-06	-0.401779	0.524	0.631	0.324715
NLRP1	8.88843e-06	-0.32604	0.678	0.788	0.325326
SLC9A1	8.94385e-06	-0.575995	0.251	0.369	0.327354
MBD5	8.9582e-06	-0.39792	0.596	0.695	0.327879
GIGYF2	9.00143e-06	-0.359641	0.517	0.65	0.329461
ZBTB44	9.02377e-06	-0.373416	0.272	0.404	0.330279
ZNF267	9.06275e-06	-0.400368	0.358	0.495	0.331706
CLPB	9.08702e-06	-0.5402	0.138	0.239	0.332594
NUP58	9.1588e-06	-0.385406	0.382	0.522	0.335221
SF3B6	9.20074e-06	0.32204	0.734	0.714	0.336756
PRR12	9.22466e-06	-0.598123	0.126	0.221	0.337632
CIITA	9.26556e-06	-0.406584	0.262	0.396	0.339129
TMBIM4	9.30813e-06	0.204491	0.932	0.924	0.340687
POFUT1	9.49379e-06	-0.390488	0.188	0.308	0.347482
LTB4R	9.52257e-06	-0.748808	0.103	0.192	0.348536
FBXO38	9.60231e-06	-0.416546	0.319	0.461	0.351454
ENY2	9.71661e-06	0.271252	0.877	0.877	0.355638
DNAJC3	9.72534e-06	-0.358652	0.592	0.7	0.355957
HERC4	9.74952e-06	-0.420836	0.619	0.709	0.356842
CREBBP	9.79555e-06	-0.280103	0.795	0.857	0.358527
EPC2	9.85423e-06	-0.411907	0.501	0.64	0.360675
ITPRIPL2	9.96746e-06	-0.517531	0.208	0.322	0.364819
PRDX5	1.00504e-05	0.271203	0.799	0.766	0.367853
TXNDC15	1.00643e-05	-0.387701	0.252	0.387	0.368365
SAMD9	1.01841e-05	-0.456638	0.339	0.48	0.372748
TRIP11	1.0194e-05	-0.405672	0.331	0.466	0.37311
SP1	1.03031e-05	-0.426497	0.343	0.488	0.377103
EEPD1	1.03583e-05	-0.556506	0.194	0.306	0.379123
MXD1	1.03705e-05	-0.471832	0.569	0.689	0.37957
PLSCR1	1.04153e-05	-0.5034	0.362	0.488	0.38121
SNX27	1.04603e-05	-0.316867	0.57	0.702	0.382856
PITRM1	1.04785e-05	-0.539108	0.11	0.205	0.383522
STK11	1.05592e-05	-0.444795	0.237	0.367	0.386479
TLR4	1.05761e-05	-0.37872	0.468	0.606	0.387094
USP8	1.06168e-05	-0.250465	0.592	0.737	0.388587
SF3A1	1.06333e-05	-0.396944	0.244	0.374	0.389191
VMP1	1.0657e-05	-0.238268	0.988	0.995	0.390058
HIST1H4E	1.06608e-05	1.43389	0.117	0.051	0.390195
DDX55	1.06935e-05	-0.708512	0.12	0.214	0.391394
COPS2	1.08092e-05	-0.385703	0.387	0.537	0.395629
IMMT	1.08941e-05	-0.389192	0.421	0.564	0.398735
ARID4B	1.0906e-05	-0.245245	0.888	0.911	0.399171
POLK	1.109e-05	-0.351914	0.51	0.652	0.405904
ACKR3	1.11074e-05	-1.09676	0.052	0.118	0.406542
IVNS1ABP	1.11354e-05	-0.443169	0.323	0.463	0.407567
CCDC174	1.11748e-05	-0.514617	0.184	0.298	0.409009
ATP6V1A	1.12174e-05	-0.33941	0.415	0.557	0.410567
ARID3A	1.13868e-05	-0.333581	0.397	0.537	0.41677
GPR34	1.14085e-05	-0.813388	0.078	0.155	0.417563
FYTTD1	1.14217e-05	-0.391817	0.343	0.49	0.418046
CRYL1	1.1426e-05	-0.432746	0.24	0.365	0.418204
TTC17	1.16325e-05	-0.378478	0.678	0.779	0.425761
AQP9	1.17058e-05	-0.796558	0.226	0.333	0.428442
RABEP2	1.17917e-05	-0.544859	0.148	0.254	0.431589
THOC2	1.18018e-05	-0.272169	0.557	0.694	0.431959
AC040970.1	1.20003e-05	-0.522038	0.169	0.276	0.439222
CUL3	1.21489e-05	-0.270188	0.79	0.859	0.444662
TAP2	1.23038e-05	-0.422518	0.262	0.394	0.450333
PRAM1	1.23047e-05	-0.222893	0.749	0.86	0.450366
CRBN	1.24416e-05	-0.35692	0.441	0.593	0.455374
EIF2S2	1.24815e-05	0.324222	0.742	0.731	0.456835
AC022217.3	1.25927e-05	0.284944	0.84	0.82	0.460905
SETBP1	1.27824e-05	-0.501737	0.544	0.653	0.46785
MYO18A	1.28927e-05	-0.5705	0.176	0.288	0.471886
ARPP19	1.29733e-05	-0.415028	0.279	0.419	0.474835
OLIG1	1.30419e-05	-0.723407	0.175	0.276	0.477348
RNF135	1.31334e-05	-0.399187	0.368	0.517	0.480697
CNTLN	1.31514e-05	-0.352332	0.387	0.524	0.481356
RANBP2	1.33751e-05	-0.50523	0.557	0.672	0.48954
PALLD	1.33754e-05	-0.916733	0.069	0.141	0.489551
SUPV3L1	1.33887e-05	-0.685041	0.107	0.195	0.49004
HUWE1	1.34568e-05	-0.35185	0.465	0.614	0.492531
SNHG9	1.35975e-05	0.854895	0.286	0.202	0.497683
NUP133	1.36605e-05	-0.487842	0.174	0.285	0.499987
MSR1	1.3713e-05	-0.493938	0.339	0.456	0.501908
FUBP1	1.37879e-05	-0.31823	0.598	0.715	0.50465
RABEP1	1.38893e-05	-0.354857	0.585	0.715	0.508362
ELP1	1.40333e-05	-0.613277	0.154	0.258	0.513633
NOMO1	1.4102e-05	-0.814455	0.062	0.133	0.516148
NUP214	1.43044e-05	0.253792	0.826	0.842	0.523555
MGAT1	1.43347e-05	-0.2195	0.769	0.869	0.524666
UBXN1	1.43404e-05	0.252767	0.876	0.887	0.524872
TMEM147	1.4368e-05	0.460767	0.538	0.485	0.525884
ATP11C	1.44086e-05	-0.399637	0.33	0.466	0.52737
UTP20	1.4424e-05	-0.811857	0.068	0.14	0.527931
LMNA	1.44811e-05	1.10368	0.212	0.13	0.530021
CSNK1G3	1.44987e-05	-0.455307	0.322	0.453	0.530668
POLR2B	1.47187e-05	-0.298555	0.352	0.505	0.538719
NDUFA11	1.47258e-05	0.213701	0.862	0.845	0.538979
AKAP13	1.47484e-05	-0.166852	0.992	0.995	0.539805
GK5	1.47603e-05	-0.531882	0.16	0.263	0.540243
RAB10	1.47652e-05	-0.195223	0.955	0.983	0.54042
COA1	1.4821e-05	-0.405193	0.495	0.62	0.542462
ARMC8	1.48358e-05	-0.402169	0.405	0.547	0.543004
RBM48	1.49562e-05	-0.830493	0.083	0.162	0.547412
AC008937.2	1.49998e-05	-0.499552	0.149	0.254	0.549009
COG1	1.50725e-05	-0.579764	0.062	0.135	0.551668
TAF4	1.52181e-05	-0.485608	0.163	0.269	0.556998
AC092546.1	1.52814e-05	0.765874	0.286	0.19	0.559315
MAF1	1.53059e-05	0.584188	0.482	0.421	0.560211
ZMPSTE24	1.55193e-05	-0.564015	0.189	0.3	0.568022
CCM2	1.57956e-05	-0.245983	0.751	0.838	0.578137
LINC00299	1.58125e-05	-0.72684	0.087	0.168	0.578752
NVL	1.59634e-05	-0.61635	0.192	0.298	0.584275
GPATCH2	1.60035e-05	-0.517965	0.285	0.396	0.585744
DCLRE1C	1.60066e-05	-0.382208	0.265	0.397	0.585858
SNX19	1.65178e-05	-0.560192	0.181	0.293	0.604569
RBP7	1.67747e-05	-0.302293	0.42	0.561	0.61397
PPP1CB	1.67908e-05	-0.358145	0.883	0.906	0.614562
SMAD4	1.69176e-05	-0.348931	0.369	0.517	0.619202
TSPAN32	1.70868e-05	0.632207	0.46	0.416	0.625394
PDPK1	1.72559e-05	-0.353816	0.425	0.572	0.631585
RCBTB1	1.72592e-05	-0.507364	0.138	0.236	0.631705
TULP2	1.74284e-05	1.1246	0.211	0.135	0.637897
HIST1H2BF	1.76188e-05	1.63327	0.102	0.042	0.644866
INTS8	1.77037e-05	-0.577704	0.193	0.301	0.647973
VAMP4	1.77508e-05	-0.434491	0.16	0.269	0.649695
CUL2	1.78228e-05	-0.442826	0.309	0.441	0.652332
HMBOX1	1.78856e-05	-0.349892	0.471	0.603	0.65463
VPS39	1.79838e-05	-0.43469	0.295	0.428	0.658225
SEMA3C	1.80988e-05	-0.58761	0.171	0.274	0.662434
SEC24A	1.8278e-05	-0.420147	0.181	0.293	0.668994
AC004951.1	1.83303e-05	-0.561276	0.101	0.189	0.670906
CEP152	1.83648e-05	-0.452544	0.149	0.249	0.672171
GASK1B	1.84765e-05	-0.492965	0.223	0.342	0.676258
CD84	1.85652e-05	-0.629959	0.136	0.231	0.679503
MAN1A2	1.85669e-05	-0.456427	0.398	0.515	0.679567
PLEKHM3	1.86289e-05	-0.503114	0.294	0.426	0.681835
PHACTR2	1.8684e-05	-0.354238	0.462	0.598	0.683853
AGO1	1.87317e-05	-0.357906	0.342	0.487	0.685598
GLG1	1.87421e-05	-0.30888	0.66	0.783	0.685979
SRSF5	1.88399e-05	-0.201459	0.975	0.983	0.689559
FP236383.3	1.8887e-05	-1.00147	0.08	0.155	0.691284
TMEM87B	1.89133e-05	-0.464562	0.294	0.424	0.692246
ZRANB1	1.90519e-05	-0.443444	0.188	0.298	0.69732
FOCAD	1.9117e-05	-0.593065	0.171	0.274	0.699702
YTHDC1	1.92979e-05	-0.349312	0.574	0.695	0.706321
ADAM10	1.93639e-05	-0.221609	0.871	0.938	0.708738
WDFY3	1.94126e-05	-0.289211	0.737	0.82	0.710521
TMEM170B	1.95462e-05	-0.439455	0.441	0.581	0.715409
IKZF5	1.96136e-05	-0.466002	0.192	0.31	0.717877
S100B	1.96298e-05	-1.36748	0.042	0.101	0.718471
TBC1D7	1.96334e-05	-0.659128	0.16	0.264	0.7186
PREP	1.96394e-05	-0.396071	0.345	0.481	0.718822
CPEB2	1.97111e-05	-0.360406	0.529	0.658	0.721446
PDXDC1	1.98042e-05	-0.418772	0.302	0.434	0.724854
BCL2L1	2.00118e-05	-0.455387	0.158	0.263	0.732453
CHMP4B	2.00736e-05	-0.316182	0.593	0.722	0.734713
SLC35A3	2.03649e-05	-0.48247	0.272	0.389	0.745375
AC103591.3	2.03888e-05	0.705941	0.515	0.465	0.74625
AC007566.1	2.05018e-05	-0.901875	0.049	0.111	0.750388
SETD2	2.05304e-05	-0.275998	0.706	0.769	0.751432
RIOK3	2.0788e-05	-0.199376	0.765	0.862	0.760862
FOXO3	2.08991e-05	-0.462578	0.894	0.899	0.764927
CD244	2.09835e-05	-0.422291	0.238	0.359	0.768017
FBXL17	2.1051e-05	-0.409756	0.619	0.709	0.770489
ZNF41	2.17227e-05	-0.838945	0.109	0.194	0.795074
USP9X	2.18425e-05	-0.333016	0.642	0.741	0.799459
MRS2	2.1847e-05	-0.551253	0.093	0.177	0.799622
RLF	2.18585e-05	-0.445144	0.563	0.695	0.800043
RCC2	2.20209e-05	-0.378904	0.325	0.46	0.805986
SIL1	2.21354e-05	-0.419672	0.476	0.604	0.810176
UBL3	2.219e-05	-0.377022	0.619	0.709	0.812176
SAMD4B	2.22464e-05	-0.417567	0.341	0.48	0.81424
SMC2	2.22824e-05	-0.605069	0.132	0.224	0.815559
PCTP	2.24039e-05	-0.584309	0.164	0.266	0.820007
POM121	2.24105e-05	-0.416275	0.351	0.5	0.820248
TEP1	2.24783e-05	-0.378163	0.299	0.428	0.822727
CYSLTR2	2.25029e-05	-0.582633	0.228	0.335	0.823629
ANAPC1	2.26271e-05	-0.454516	0.148	0.253	0.828173
NAP1L1	2.26392e-05	-0.176879	0.977	0.983	0.828616
SPN	2.26649e-05	-0.286133	0.745	0.842	0.829558
SLC30A7	2.26834e-05	-0.444341	0.35	0.48	0.830236
PLEKHB2	2.29369e-05	-0.32191	0.559	0.694	0.839512
CGAS	2.29879e-05	-0.421587	0.242	0.365	0.841379
PLEKHA1	2.29935e-05	-0.560739	0.113	0.204	0.841585
DMXL1	2.30263e-05	-0.340928	0.462	0.604	0.842786
FAM49B	2.30318e-05	-0.211264	0.972	0.98	0.842988
ZNF33B	2.32185e-05	-0.645205	0.114	0.199	0.849819
RBM25	2.32615e-05	-0.293015	0.752	0.838	0.851394
TASOR2	2.33812e-05	-0.361544	0.493	0.611	0.855774
TTC19	2.33931e-05	-0.392772	0.438	0.567	0.856212
ZBTB21	2.35576e-05	-0.44211	0.263	0.386	0.862231
SKI	2.37715e-05	-0.450949	0.237	0.354	0.870062
CCNT2	2.4092e-05	-0.340758	0.367	0.512	0.881793
NDUFB8	2.41027e-05	0.274625	0.792	0.771	0.882183
MAP3K14	2.41278e-05	-0.37391	0.284	0.416	0.8831
CCDC149	2.41278e-05	-0.811577	0.092	0.168	0.883102
COPA	2.41338e-05	-0.264422	0.592	0.729	0.883323
PLA2G4A	2.42157e-05	-0.481852	0.265	0.375	0.88632
CTNND1	2.42898e-05	-0.406182	0.402	0.534	0.889032
PRPF4B	2.47192e-05	-0.334356	0.568	0.682	0.904748
SLC25A16	2.47503e-05	-0.423518	0.199	0.31	0.905886
ZMYM5	2.49013e-05	-0.372943	0.337	0.48	0.911412
TTC32	2.49619e-05	-0.596334	0.093	0.175	0.913631
ARL4C	2.51744e-05	-0.550656	0.174	0.276	0.92141
CD300E	2.54367e-05	-0.276294	0.604	0.742	0.931008
ERF	2.56004e-05	0.862219	0.258	0.177	0.937
ANKRD10	2.56491e-05	-0.310557	0.523	0.663	0.938782
RPS19BP1	2.57474e-05	0.363718	0.61	0.567	0.942381
[truncated: 7,178 more rows]

## Sheet: BAF312 CD16+ Monocytes Day 3
Gene	p_val	avg_log2FC	pct.1	pct.2	p_val_adj
[truncated: 8,606 more rows]

[truncated: 13 more sheets: BAF312 CD16+ Monocytes Day 7, BAF312 NK cells Day 1, BAF312 NK cells Day 3, BAF312 NK cells Day 7, BAF312 CD4+ T cells Day 1, BAF312 CD4+ T cells Day 3, BAF312 CD4+ T cells Day 7, BAF312 CD8+ T cells Day 1, BAF312 CD8+ T cells Day 3, BAF312 CD8+ T cells Day 7, BAF312 B cells Day 1, BAF312 B cells Day 3, BAF312 B cells Day 7]
