# Supplementary material for: Intracerebral hemorrhage induces monocyte TNF signaling that is suppressed by Siponimod (BAF312): a single-cell transcriptomics study in patients
Source: medRxiv. 2026 Jan 27:2026.01.22.26344292. Preprint. [Version 1] doi: 10.64898/2026.01.22.26344292 (PMC12870585; doi:10.64898/2026.01.22.26344292)
Supplement: Supplement 8 [file media-8.xlsx]

## Sheet: Description
GSEA comparisons by treatment (BAF312 vs Placebo)
GSEA based on DEGs from single cell gene expression, populations downsampled
Population	Downsampled size
Monocytes	1,600
CD16+ Monocytes	400
NK cells	400
CD4+ T cells	800
CD8+ T cells	400
B cells	400

## Sheet: Monocytes Day 1
Pathway	p-value	padj	log2err	ES	NES	Size	Leading Edge	Enrichment
INFLAMMATORY RESPONSE	0.00227899	0.0357042	0.431708	-0.443986	-1.75099	106	OLR1, TNFAIP6, PROK2, CXCL8, AQP9, LPAR1, CD55, NAMPT, ABCA1, HBEGF, FFAR2, ATP2B1, TLR1, MEFV, TLR2, PDE4B, PLAUR, MARCO, IFNAR1, LCP2, HIF1A, CYBB, NFKB1, CSF3R, LYN, MXD1, PTGER4, BTG2, ADM	Down-regulated
TNFA SIGNALING VIA NFKB	0.0021975	0.0357042	0.431708	-0.433638	-1.7888	139	CCL4, OLR1, PTGS2, TNFAIP6, SERPINB2, SGK1, NAMPT, ABCA1, G0S2, SOCS3, BCL2A1, NR4A3, CXCL2, HBEGF, TNFAIP3, ATP2B1, TLR2, PDE4B, PLAUR, SOD2, LITAF, B4GALT5, IRS2, GADD45A, PTX3, PLEK, NFKB1, CFLAR, PANX1, MXD1, PTGER4, TNFAIP8, BTG2, DUSP1, DUSP2, KYNU, ETS2, BHLHE40	Down-regulated
KRAS SIGNALING UP	0.000941929	0.0357042	0.477271	-0.523081	-2.00542	81	TMEM176A, TMEM176B, PTGS2, IL2RG, RETN, G0S2, HBEGF, TNFAIP3, TLR8, ALDH1A2, PLAUR, NIN, CTSS, EPB41L3, CLEC4A, PECAM1, EVI5, ZNF277, MAP3K1, HDAC9, LCP1, ADAM8	Down-regulated

## Sheet: Monocytes Day 3
Pathway	p-value	padj	log2err	ES	NES	Size	Leading Edge	Enrichment
INTERFERON ALPHA RESPONSE	0.00379596	0.0223013	0.431708	-0.506	-1.76912	75	GBP4, RIPK2, IFIH1, TMEM140, IRF1, GBP2, LPAR6, LAP3, IFIT2, UBE2L6, PSME2, TXNIP, SLC25A28, IFI35, TAP1, HELZ2, B2M, PLSCR1, SP110, NUB1, PARP14, SAMD9L, PSME1, IRF9, IFITM2, NMI, PSMB9, PSMB8, HLA-C, TRIM21, SAMD9, ISG20, TRAFD1, DDX60, CD74, CASP1, ELF1, PARP9, TRIM5	Down-regulated
HYPOXIA	6.55374e-06	6.16051e-05	0.610527	-0.55993	-2.08742	109	ADM, DDIT3, ATF3, MAFF, JUN, VEGFA, PPP1R15A, TNFAIP3, IER3, DUSP1, HSPA5, ZFP36, FOS, CDKN1B, PLIN2, PNRC1, KLF6, FOXO3, BHLHE40, HK2, TIPARP, P4HA2, PLAUR, NAGK, NDST1, CXCR4, BTG1, AMPD3, JMJD6, NOCT, CITED2, BNIP3L, IDS, PDK1	Down-regulated
INTERFERON GAMMA RESPONSE	1.53297e-06	2.40166e-05	0.643552	-0.538747	-2.0945	145	NFKBIA, TNFAIP6, GBP4, TNFAIP3, CD40, PDE4B, GCH1, SOD2, NFKB1, RIPK2, AUTS2, IFIH1, CSF2RB, STAT1, NAMPT, IRF1, PTGS2, VAMP5, LAP3, IFIT2, UBE2L6, ARL4A, ICAM1, PNP, LCP2, TNFAIP2, LYSMD2, APOL6, PSME2, TXNIP, SLC25A28, BTG1, FGL2, IFI35, TNFSF10, TAP1, HELZ2, B2M, PLSCR1, SP110, ZNFX1, PARP14, SAMD9L, PSME1, IRF9, IFITM2, CDKN1A, FCGR1A, MT2A, NMI, PSMB9, PSMB8, XAF1, TRIM21, PSMB10, PIM1, ISG2…	Down-regulated
INFLAMMATORY RESPONSE	7.8877e-08	1.85361e-06	0.704976	-0.613407	-2.28678	109	CXCL8, RGS1, NFKBIA, ADM, ABCA1, EREG, TNFAIP6, OLR1, IL1B, CD40, PDE4B, GCH1, OSM, PROK2, NFKB1, KLF6, BTG2, RIPK2, LPAR1, NAMPT, IRF1, AQP9, FFAR2, PTGER4, AHR, MEFV, GPR132, MARCO, PLAUR, ICAM1, LCP2	Down-regulated
TNFA SIGNALING VIA NFKB	1.41187e-40	6.63577e-39	1.65957	-0.837901	-3.24044	141	G0S2, CXCL2, DUSP2, EGR1, PTX3, NFKBIA, IER2, SERPINB2, NR4A3, ABCA1, TNFAIP6, OLR1, ATF3, MAFF, IL1B, JUN, ZBTB10, TRAF1, VEGFA, RHOB, PPP1R15A, TNFAIP3, DUSP5, IER3, JUNB, IER5, NFAT5, TRIB1, SGK1, BCL2A1, PDE4B, DUSP1, CD83, CCNL1, GCH1, ZFP36, KLF4, FOS, SOD2, NFKB1, NFKBIE, BIRC3, GADD45A, FOSB, PNRC1, KLF6, BTG2, RIPK2, IFIH1, MARCKS, TNF, NFKB2, BTG3, BHLHE40, ZC3H12A, NAMPT, GADD45B, MCL1…	Down-regulated

## Sheet: Monocytes Day 7
Pathway	p-value	padj	log2err	ES	NES	Size	Leading Edge	Enrichment

## Sheet: CD16+ Monocytes Day 1
Pathway	p-value	padj	log2err	ES	NES	Size	Leading Edge	Enrichment
OXIDATIVE PHOSPHORYLATION	0.000119674	0.0018749	0.538434	0.400806	1.93251	191	NDUFA3, TIMM9, GPX4, ATP5ME, COX17, NDUFA1, MGST3, TIMM8B, COX7C, NDUFB4, NDUFB2, POLR2F, PHYH, ATP5F1E, COX11, COX6B1, NDUFA7, NDUFS8, UQCR11, ATP5MF, TIMM10, BAX, ATP5PF, COX7A2, NDUFA2, NDUFA6, CYB5A, SURF1, NDUFB3, UQCRQ, COX7B, NDUFB1, UQCRB, ATP6V1F, ATP6V0B, UQCR10, ATP5PD, MRPL11, IDH3G, NDUFB7, SLC25A6, COX5B, ETFB, ATP5MC3, NDUFC2, NDUFS6, NDUFB6, UQCRH, NDUFA4, ATP5MG, NDUFB8, COX6C, T…	Up-regulated
MITOTIC SPINDLE	0.00329551	0.0258148	0.431708	-0.37879	-1.5462	142	SMC1A, PALLD, ARHGEF12, OPHN1, TBCD, TUBGCP3, TIAM1, CEP192, NET1, TSC1, KIF20B, TUBGCP6, TUBGCP5, CENPE, ITSN1, NEDD9, CKAP5, KIF5B, TRIO, DLG1, FGD4, APC, CNTRL, EPB41L2, MYO9B, PCM1, NIN, LMNB1, DOCK2, ARFGEF1, CDK5RAP2, ABL1, PAFAH1B1, CLIP2, KATNA1, DYNC1H1, KIF3B, ROCK1, ARAP3, VCL, LRPPRC, ARHGAP29, GSN, ALS2, STK38L, ABR, FGD6, TAOK2, ALMS1, TLK1, RAB3GAP1, PXN, NOTCH2, HOOK3, LATS1, KLC1…	Down-regulated
INTERFERON GAMMA RESPONSE	0.00225609	0.0212072	0.431708	-0.376024	-1.54782	151	PDE4B, NFKB1, GBP4, EIF4E3, ICAM1, PTGS2, TNFAIP3, STAT1, CSF2RB, SLAMF7, NAMPT, LCP2, RIPK2, IFIH1, PARP14, NLRC5, IL15RA, IL18BP, TRIM25, APOL6, HIF1A, IL10RA, JAK2, SOCS3, PLSCR1, ADAR, PARP12, PLA2G4A, NUP93, SAMD9L, NFKBIA, SP110, FGL2, TRIM26, DDX60, HELZ2, TDRD7, RNF213, TRIM14, CIITA, HERC6, CMTR1, FCGR1A, LAP3, C1S, IRF8, CMKLR1, TNFSF10, PTPN1, PNPT1, SLC25A28, CASP8, EIF2AK2, LATS2	Down-regulated
KRAS SIGNALING UP	0.000275388	0.00323581	0.498493	-0.463851	-1.78999	91	TMEM176B, TMEM176A, RETN, PTGS2, TNFAIP3, IL2RG, HDAC9, PRDM1, ALDH1A2, EPB41L3, PLAUR, KCNN4, TRAF1, HBEGF, TLR8, BTBD3, ATG10, DNMBP, IL10RA, ST6GAL1, MAP3K1, SDCCAG8, PTBP2, ANKH, GALNT3, AMMECR1, PECAM1, CAB39L, ENG, CDADC1, NIN, ZNF639, DOCK2, EVI5	Down-regulated
TNFA SIGNALING VIA NFKB	4.93723e-05	0.00116025	0.557332	-0.441087	-1.79409	136	CCL4, NR4A3, PDE4B, ACKR3, NFKB1, ABCA1, ICAM1, PTGS2, TNFAIP3, LITAF, PFKFB3, NAMPT, PLAUR, TRAF1, RIPK2, BHLHE40, IFIH1, SGK1, IL15RA, CD83, PLEK, HBEGF, PTGER4, PTPRE, PANX1, RCAN1, DUSP2, SOCS3, B4GALT5, IL6ST, KYNU, MXD1, REL, NR4A2, NFKBIA, B4GALT1, SLC2A3, TLR2, FUT4	Down-regulated
INFLAMMATORY RESPONSE	5.20889e-06	0.000244818	0.610527	-0.492253	-1.93897	108	RGS1, CXCL8, PDE4B, NFKB1, ABCA1, ICAM1, CD82, AQP9, ACVR2A, NAMPT, LCP2, PLAUR, MARCO, NLRP3, CD55, PTAFR, SEMA4D, KCNJ2, RIPK2, MEFV, CSF3R, SLC31A1, CYBB, IL15RA, HBEGF, PTGER4, SLC7A1, PTPRE, P2RX7, GNA15, PVR, HIF1A, IL10RA, LPAR1	Down-regulated

## Sheet: CD16+ Monocytes Day 3
Pathway	p-value	padj	log2err	ES	NES	Size	Leading Edge	Enrichment
MITOTIC SPINDLE	0.00710558	0.0371069	0.407018	0.387841	1.5524	141	CDC42BPA, BIN1, ARHGAP10, ARHGAP29, NF1, TUBGCP6, FLNB, MYO1E, PKD2, CLIP2, VCL, CCDC88A, NCK2, MAP3K11, BCR, ABL1, RICTOR, ARAP3, LRPPRC, RASA1, NEDD9, ACTN4, KIF3B, RAPGEF6, SSH2, CLASP1, PDLIM5, SEPTIN9, TRIO, ALMS1, APC, ARHGDIA, CEP192, RASA2, PXN, DLG1, AKAP13, ARHGAP5, EZR, ATG4B, CKAP5, CDC42EP4, FLNA, CYTH2, ARHGAP4, WASF2, MYH9, SOS1, ARFGEF1, STAU1, ITSN1, PCM1, CDC42EP2, SUN2, RABGAP1…	Up-regulated
ESTROGEN RESPONSE LATE	0.00857348	0.0402953	0.38073	-0.426335	-1.56865	79	DUSP2, PLAAT3, SLC16A1, BTG3, PPIF, SGK1, ISG20, SLC7A5, IL6ST, DYNLT3, FOS, ST6GALNAC2, OPN3, MOCS2, NXT1, ZFP36, PRLR, MICB, NRIP1	Down-regulated
INFLAMMATORY RESPONSE	4.39683e-05	0.000413302	0.557332	-0.518919	-1.99215	107	CXCL8, ABCA1, CD40, NFKBIA, CD82, ICAM1, TNFSF10, LPAR1, MARCO, PDE4B, PTGER4, RTP4, PTAFR, NLRP3, RIPK2, NFKB1, NMI, SLC31A2, PLAUR, GNA15, IL18, AHR, LCP2, IRF1, CSF3R, GCH1, BTG2, SLC31A1, CD48, KLF6, GPR132, SELL, MXD1, HBEGF, MEFV, HIF1A, NAMPT, IFITM1, P2RY2, AQP9, MSR1, PTGER2, KCNJ2	Down-regulated
ALLOGRAFT REJECTION	2.13873e-05	0.0002513	0.57561	-0.531096	-2.0389	107	CD40, STAT1, CD1D, IL2RG, ICAM1, HLA-DQA1, GBP2, SOCS1, LY75, C2, HLA-DMB, NCF4, BCAT1, CAPG, NLRP3, TAP2, LY86, RIPK2, IRF8, BCL3, HLA-DMA, TAP1, IL18, CD74, LCP2, B2M, HLA-DRA, GPR65, CD4, HLA-E, CCR1, UBE2D1, HLA-A, IGSF6, IL12RB1, DEGS1, PSMB10, GCNT1	Down-regulated
INTERFERON ALPHA RESPONSE	3.553e-09	5.56637e-08	0.774939	-0.664614	-2.44667	80	GBP4, IFIT2, GBP2, LAP3, PLSCR1, EPSTI1, TMEM140, UBE2L6, ISG20, PSME2, RTP4, SAMD9L, PARP9, RIPK2, IFIT3, DHX58, PARP14, NMI, IRF9, LPAR6, TAP1, CD74, B2M, IRF1, IFIH1, IFI35, HLA-C, PSMB8, PSMB9, TXNIP, SLC25A28, IFITM2, PSME1, SELL, DDX60, IFITM1, ADAR, NUB1, CASP1, CMPK2, TRAFD1	Down-regulated
INTERFERON GAMMA RESPONSE	2.28618e-16	5.37253e-15	1.0377	-0.662504	-2.69559	152	GBP4, CD40, SOCS3, VAMP5, SLAMF7, STAT1, NFKBIA, ICAM1, IL18BP, HLA-DQA1, IFIT2, TNFAIP3, LAP3, SOCS1, TNFSF10, PLSCR1, EPSTI1, APOL6, FCGR1A, PDE4B, UBE2L6, IFIT1, ISG20, PSME2, CSF2RB, RTP4, MT2A, SAMD9L, RIPK2, NFKB1, IFIT3, PIM1, DHX58, PARP14, NMI, IRF9, IRF8, HLA-DMA, TAP1, NLRC5, CIITA, CD74, LCP2, B2M, IRF1, IFIH1, TNFAIP2, IFI35, LYSMD2, BTG1, XAF1, FGL2, SOD2, PSMB8, PSMB9, TXNIP, SLC25…	Down-regulated
TNFA SIGNALING VIA NFKB	8.33979e-18	3.9197e-16	1.08644	-0.698226	-2.7802	135	DUSP2, ABCA1, EGR1, NR4A3, G0S2, SOCS3, NFKBIA, ICAM1, IFIT2, TRAF1, TNFAIP3, ATF3, BTG3, ZBTB10, IER2, PDE4B, GADD45B, PTGER4, IER3, SGK1, NR4A2, BIRC3, IL6ST, JUN, NFKB2, FOS, RIPK2, NFKB1, NFAT5, CD83, ZFP36, DUSP1, PPP1R15A, MAFF, PLAUR, JUNB, CCNL1, BCL3, PFKFB3, TAP1, IL18, PLEK, BHLHE40, IRF1, IFIH1, TNFAIP2, RELB, NFKBIE, FUT4, BTG1, MCL1, SOD2, GCH1, FOSL2, MARCKS, SQSTM1, BTG2, PNRC1, Z…	Down-regulated

## Sheet: CD16+ Monocytes Day 7
Pathway	p-value	padj	log2err	ES	NES	Size	Leading Edge	Enrichment
MITOTIC SPINDLE	0.000743414	0.00698809	0.477271	0.458923	1.84806	139	FLNB, CDC42BPA, MYO1E, CDC42EP4, KIF3B, EZR, ARHGAP5, BCL2L11, PDLIM5, ARHGAP4, FLNA, RASA1, RAPGEF6, KIF1B, KATNB1, CKAP5, DYNLL2, SEPTIN9, NF1, APC, CLIP2, CLIP1, DOCK4, ACTN4, SUN2, RICTOR, SAC3D1, WASL, DLG1, MAP3K11, RANBP9, SOS1, ARL8A, STAU1, PLEKHG2, ARHGEF7, ARHGDIA, BCR, LATS1, HDAC6, MYO9B, RHOT2, TSC1, CAPZB, TUBGCP6, TUBA4A, NOTCH2, ABI1, MARK4, CDC42EP2, SPTAN1, SSH2, ALMS1, ATG4B, …	Up-regulated
XENOBIOTIC METABOLISM	0.00682335	0.0458139	0.407018	-0.463625	-1.65115	96	BCAT1, ITIH4, TMEM176B, IRF8, VNN1, GCLC, MT2A, ETS2, ALDH2, ADH5, TPST1, SPINT2, PDK4, CBR1, LPIN2, AHCY, ENTPD5, CAT, JUP, GABARAPL1, SLC46A3, UPP1, FBP1, CNDP2, GCNT2, ATP2A2, SSR3, CDA, ACP1, BLVRB, SERTAD1, SHMT2, ID2, CA2	Down-regulated
HYPOXIA	0.00189726	0.0148619	0.45506	-0.487061	-1.77272	108	SAP30, CXCR4, ISG20, TNFAIP3, IER3, DDIT4, FOS, SLC2A3, FOXO3, PIM1, MT2A, ACKR3, HK2, NAGK, NDST1, DDIT3, PLAC8, PGM1, ZFP36, GLRX, RBPJ, BTG1, PHKG1, DUSP1, PFKFB3, IRS2, ADM, PLIN2	Down-regulated
INFLAMMATORY RESPONSE	0.000358503	0.00561655	0.498493	-0.508371	-1.83594	105	NLRP3, MYC, MARCO, KCNJ2, CD40, LPAR1, SGMS2, RIPK2, AHR, PTGER4, ABCA1, TNFSF10, PTAFR, CXCL8, CMKLR1, PDE4B, RTP4, MSR1, IL18, MEFV, CSF3R, PTGER2, IFITM1, SLC31A2, NMI, ADM, PTGIR, SLC31A1, SLC7A1, PTPRE, HBEGF, CD14, TLR2, SELL, NFKBIA, BEST1, TLR1	Down-regulated
ALLOGRAFT REJECTION	0.000740239	0.00698809	0.477271	-0.505199	-1.83874	108	NLRP3, BCAT1, CD1D, CD40, SOCS1, HLA-DQA1, LY86, IRF8, RIPK2, CCR1, HLA-DMB, LY75, IL2RG, HLA-DMA, HLA-DRA, C2, MRPL3, STAT1, TAP2, CAPG, CD4, CD74, IL18, GBP2, IFNGR1, NCF4, NME1, GPR65, TLR2, IL27RA, IGSF6, B2M, HLA-A, TLR1, TLR6, HLA-E, SRGN, NPM1, BCL10, BCL3, STAB1, GCNT1, TAP1	Down-regulated
INTERFERON ALPHA RESPONSE	1.16793e-05	0.000274462	0.593325	-0.610743	-2.12123	82	PLSCR1, ISG20, RSAD2, LPAR6, RIPK2, GBP4, DHX58, IFIT2, SAMD9L, LAP3, RTP4, CD74, GBP2, EPSTI1, IRF9, IFITM1, TXNIP, HLA-C, PSME2, PARP14, NMI, IFITM2, PARP9, CMPK2, SELL, B2M, TRIM5, UBE2L6, IFIT3, ELF1, CASP8, TMEM140, TAP1, IFI35, IFI44, PSMB9, PSMB8, PSME1, TRAFD1, PNPT1	Down-regulated
INTERFERON GAMMA RESPONSE	1.93788e-08	9.10802e-07	0.733762	-0.577595	-2.19396	153	PLSCR1, ISG20, TNFAIP3, VAMP5, RSAD2, CD40, SOCS1, HLA-DQA1, SOCS3, IL18BP, IRF8, ARL4A, FCGR1A, IFIT1, RIPK2, CIITA, GBP4, DHX58, HLA-DMA, PIM1, TNFSF10, MT2A, CMKLR1, IFIT2, PELI1, SAMD9L, LAP3, STAT1, PDE4B, RTP4, APOL6, CD74, EPSTI1, VAMP8, IRF9, TXNIP, PSME2, PARP14, BTG1, NMI, IFITM2, FGL2, EIF4E3, CMPK2, LYSMD2, B2M, HLA-A, NFKBIA, UBE2L6, CASP7, IRF5, IFIT3, IL15RA, CASP8, TAP1, IFI35, IF…	Down-regulated

## Sheet: NK cells Day 1
Pathway	p-value	padj	log2err	ES	NES	Size	Leading Edge	Enrichment
TNFA SIGNALING VIA NFKB	2.63664e-05	0.000606428	0.57561	0.486805	2.14006	98	AREG, ZC3H12A, ATF3, KDM6B, IER2, LDLR, NFKBIA, JUN, NFKB2, CEBPD, JUNB, CD69, RELB, MAFF, BTG2, ZBTB10, PER1, SQSTM1, FOSB, IER5, BTG1, CEBPB, ZFP36, DUSP1, PPP1R15A, KLF6, FOS, SAT1, IRS2, FOSL2, EIF1, CCL4, MCL1	Up-regulated
OXIDATIVE PHOSPHORYLATION	4.76054e-06	0.000218985	0.610527	0.409062	1.93041	181	CYB5A, MGST3, NDUFA3, NDUFB1, SURF1, UQCRB, COX7C, ATP5ME, COX6B1, ATP5PD, TIMM13, UQCRQ, TIMM10, ATP5MF, MRPS30, TIMM9, NDUFB4, TIMM8B, PMPCA, COX5B, CYCS, UQCRH, COX7A2, ATP5PF, UQCR10, GPX4, NDUFA1, NDUFS7, BCKDHA, NDUFA6, CYC1, MRPL11, NDUFB2, POLR2F, ATP5MG, COX17, ATP5F1E, NDUFS8, UQCR11, COX6A1, PHB2, MRPL34, ATP6V1G1, ECI1, NDUFC2, NDUFA2, SLC25A5, ATP5PO, NDUFB6, MRPS12, COX7B, SUPV3L1, …	Up-regulated
MITOTIC SPINDLE	0.00101713	0.0155959	0.45506	-0.437505	-1.61122	113	TRIO, ALMS1, ARHGAP10, PKD2, TBCD, NIN, NOTCH2, CCDC88A, CKAP5, MARK4, PPP4R2, CNTRL, ROCK1, SOS1, PREX1, TUBGCP3, KIF20B, DOCK2, PCNT, CDC27, MYO9B, CLIP1, SMC1A, ARFGEF1, EPB41, DLG1, STAU1, PDLIM5, LATS1, VCL, STK38L, PAFAH1B1, CEP192, ARHGEF3, ARHGAP4, ABI1, NUMA1, RAPGEF6, ABR, KIFAP3, WASF2, TUBGCP2, NCK1, CEP250, RICTOR, NF1, KIF5B, KIF22, DYNC1H1, SMC4, PCGF5, RASA2, LRPPRC, CDK5RAP2, RFC…	Down-regulated

## Sheet: NK cells Day 3
Pathway	p-value	padj	log2err	ES	NES	Size	Leading Edge	Enrichment
OXIDATIVE PHOSPHORYLATION	6.14523e-18	2.88826e-16	1.09593	0.523183	2.92623	187	NDUFA3, NDUFB1, TIMM8B, UQCR11, COX7C, ATP5ME, ATP5MF, NDUFB2, TIMM10, ATP5MC1, ATP5F1E, MRPS12, UQCRQ, CYB5A, MGST3, NDUFB7, COX7A2, NDUFA6, NDUFA1, TIMM13, ATP5PF, ATP5MG, UQCRB, ATP6V1F, COX6B1, SURF1, COX7B, COX8A, NDUFS6, NDUFA2, COX17, MRPL15, COX6C, ATP6V0B, BDH2, NDUFB3, UQCR10, NDUFS8, GPX4, NDUFC1, ATP6AP1, UQCRH, ECI1, NDUFA7, NDUFB4, IDH3G, COX5B, NDUFA4, SLC25A4, NDUFA5, NDUFC2, MRPL…	Up-regulated
MYC TARGETS V1	1.07073e-05	0.000251621	0.593325	0.351515	2.02811	178	MRPL23, RPL34, NME1, NHP2, RPS10, HSPE1, SNRPG, SNRPB2, LSM7, POLE3, PRDX4, SNRPD2, RPL22, MRPS18B, LSM2, TUFM, COX5A, RANBP1, PSMC4, DDX18, PSMD8, CYC1, SLC25A3, MRPL9, PSMA7, PPIA, EIF2S2, SNRPD3, PRPF31, EEF1B2, PSMA6, NDUFAB1, GNL3, PSMA2, RPL18, PSMC6, CDK4, RPS6, PCBP1, PSMB3, SRM, RPL14, AIMP2, PPM1G, SNRPD1, APEX1, RPL6, SRSF2, RPS2, RACK1, VBP1, VDAC1, TXNL4A, COPS5, CCT3, PSMD7, EIF3D, …	Up-regulated
G2M CHECKPOINT	0.00107887	0.0101414	0.45506	-0.418981	-1.5535	117	PTTG1, TLE3, SLC7A5, STMN1, EZH2, ATRX, RPS6KA5, CUL4A, NSD2, SMC1A, PRIM2, RBL1, XPO1, MAPK14, EFNA5, ORC5, CDC27, STAG1, FOXN3, E2F3, SMARCC1, SLC38A1, PAFAH1B1, MCM3, HIRA, CTCF, RBM14, HNRNPU, PDS5B, HUS1, ODC1, CUL5, KPNB1, TENT4A, CDKN1B, NOTCH2, SS18, RAD21, SMAD3, NUMA1, DR1, NUP50, SMC4, NUP98, SMC2, ARID4A, SFPQ, SRSF1, WRN, ABL1, EWSR1, MNAT1, ODF2, LBR, HIF1A, YTHDC1, MTF2, DBF4, HNRN…	Down-regulated
MITOTIC SPINDLE	0.000132332	0.0015549	0.518848	-0.443664	-1.64879	119	TRIO, ARHGAP10, PKD2, NF1, TUBGCP3, ALMS1, SOS1, KIF3B, TBCD, PCNT, SPTBN1, ARHGEF3, EPB41, APC, ABI1, TUBD1, PREX1, ARHGEF12, SMC1A, NIN, RABGAP1, CDK5RAP2, CEP192, CLIP1, ARFGEF1, RICTOR, CDC27, TSC1, LATS1, PAFAH1B1, WASL, CNTRL, CD2AP, CEP57, DOCK2, CKAP5, PDLIM5, RAPGEF6, PALLD, NEDD9, ROCK1, EZR, ARHGEF2, NOTCH2, WASF2, MYO9B, NUMA1, RASA2, KIFAP3, SMC4, PPP4R2, MID1IP1, CLASP1, SUN2, KLC1,…	Down-regulated
TGF BETA SIGNALING	0.00281922	0.0220839	0.431708	-0.531305	-1.7005	35	SMURF1, SPTBN1, APC, TGFBR1, PPP1R15A, NCOR2, BMPR1A, BMPR2, ARID4B, SLC20A1, XIAP, TRIM33, PPM1A, MAP3K7, SMURF2, SMAD3, HIPK2	Down-regulated
UV RESPONSE DN	1.73595e-05	0.000271965	0.57561	-0.514061	-1.81697	75	PTPRM, ATXN1, GRK5, ABCC1, PRKCE, RUNX1, ATRX, NIPBL, DYRK1A, NFKB1, SYNE1, ATP2B4, DUSP1, BMPR1A, SCAF8, AKT3, TGFBR3, CELF2, MIOS, NEK7, CDK13, MAPK14, ATP2C1, PIK3CD, PDLIM5, IGF1R, ATRN, AGGF1, PTEN, TOGARAM1, SFMBT1, TENT4A, CDKN1B, ADD3, NOTCH2, PRKCA, NR3C1, MAP2K5, SMAD3, RASA2, PHF3, ERBB2, DBP, BCKDHB, PRDM2, ATP2B1, PEX14	Down-regulated

## Sheet: NK cells Day 7
Pathway	p-value	padj	log2err	ES	NES	Size	Leading Edge	Enrichment
OXIDATIVE PHOSPHORYLATION	3.55263e-23	1.63421e-21	1.24623	0.58523	3.07644	187	CYB5A, TIMM10, ATP5MC1, SLC25A4, MRPL15, ATP5MF, GPX4, UQCR11, NDUFB2, MRPS12, COX6B1, NDUFS7, TIMM8B, NDUFA7, ATP5PO, MGST3, CYC1, NDUFS8, TIMM13, NDUFB7, TIMM50, SLC25A5, ATP5F1E, COX8A, NDUFS6, ATP5PD, NDUFA4, SLC25A11, UQCRQ, ATP5F1D, COX6A1, COX7A2, NDUFA1, ATP5F1B, COX5A, UQCRH, COX7B, NDUFB3, NDUFA2, VDAC1, MRPL11, COX6C, NDUFC2, ATP5PF, SLC25A3, IDH3G, ATP6V0B, PHB2, TOMM22, ATP5MG, ATP5M…	Up-regulated
MYC TARGETS V1	8.92086e-18	2.0518e-16	1.08644	0.547141	2.82807	181	MRPL23, MAD2L1, NME1, PCNA, DUT, MCM7, PRDX4, IMPDH2, RANBP1, TFDP1, LSM7, CCT5, TUFM, PSMB3, NHP2, HDGF, SRM, MCM5, CYC1, POLD2, PSMA4, PSMA7, PSMD8, HPRT1, RUVBL2, PSMB2, PSMA2, SNRPD2, C1QBP, COX5A, CCT2, LSM2, PSMD14, CDK4, VDAC1, HSPE1, SNRPD1, PSMD7, SLC25A3, PHB2, SNRPG, HSP90AB1, VBP1, APEX1, LDHA, PPIA, RPLP0, AIMP2, PRPF31, EXOSC7, EIF4A1, CCT7, TXNL4A, CCT3, VDAC3, SNRPA, PSMC4, MRPS18…	Up-regulated
E2F TARGETS	5.39444e-05	0.00062036	0.557332	0.414289	1.99595	120	STMN1, MAD2L1, NME1, DCTPP1, PCNA, DUT, MCM7, CKS1B, PRDX4, HMGA1, NAA38, RANBP1, CDKN2C, MCM5, TUBB, POLD2, POP7, AK2, JPT1, RFC2, SNRPB, PAICS, CDK4, RPA3, RAD51C, HMGB2, SSRP1, DDX39A, CKS2, MTHFD2, UBE2S, KPNA2, LIG1, LMNB1, MCM6, NCAPD2, POLE4, EXOSC8, RAN, PA2G4, NUP205, PRPS1, SRSF2, MCM3, CBX5, TBRG4	Up-regulated
REACTIVE OXYGEN SPECIES PATHWAY	0.00675295	0.0345151	0.407018	0.466161	1.93702	41	PRDX4, ATOX1, PDLIM1, GPX4, TXN, PRDX2, PRDX6, FES, PTPA, EGLN2, GLRX, NDUFA6, G6PD, LAMTOR5, PRDX1, CDKN2D, PFKP, SOD1, NDUFS2, STK25, NDUFB4, LSP1, SELENOS	Up-regulated
DNA REPAIR	0.00143894	0.00945589	0.45506	0.37021	1.76144	112	NME4, NME1, PCNA, DUT, FEN1, CETN2, IMPDH2, GPX4, ADA, ITPA, MRPL40, POLR2G, HPRT1, RFC2, BCAP31, RPA3, NELFE, POLR2I, ALYREF, RBX1, TAF9, POLR2E, SSRP1, GUK1, GTF2H5, EDF1, DAD1, NT5C, POLR3GL, NELFCD, APRT, POLR1D, ADRM1, LIG1, SURF1, SUPT4H1, COX17, PNP, POLE4, POLR2H, SNAPC5, TAF10, RFC4, GTF2A2, POLD4, RAE1, ARL6IP1, PRIM1, SF3A3, TMED2, RPA2, MPG, POLR2K, NUDT21, POLR2C, GTF2H3, POLR2J	Up-regulated
FATTY ACID METABOLISM	0.0108234	0.0497878	0.38073	0.342191	1.5756	90	LGALS1, NTHL1, MIF, PCBD1, ACAT2, OSTC, GRHPR, UBE2L6, PRDX6, UROS, PSME1, IDH3G, SMS, ECH1, APEX1, LDHA, ECHS1, SUCLG1, MDH2, HSD17B7, ADSL, ACOT8, ACAA2, UROD, MDH1, S100A10, HSD17B10, CBR1, BLVRA, ACADVL, HSP90AA1, IDH3B, ACADS, ECI1, ERP29	Up-regulated
MITOTIC SPINDLE	0.00085982	0.00659195	0.477271	-0.411768	-1.66832	116	TRIO, WASL, BCL2L11, CLASP1, RASA2, TSC1, RASA1, PREX1, EPB41, TBCD, RICTOR, ALMS1, ABL1, NF1, ABI1, NIN, ARHGEF12, PCNT, TUBGCP3, PCGF5, KIF1B, RABGAP1, MYO9B, ARHGAP5, LATS1, ARFGEF1, ARHGEF7, DLG1, MARK4, SSH2, CDK5RAP2, KATNA1, TUBGCP6, ARHGEF3, PCM1, ROCK1, BCR, KLC1, RAPGEF6, PAFAH1B1, CYTH2, NCK2, KIF3B, HOOK3, TLK1, AKAP13, SMC1A, SOS1, ARHGAP10, PXN, ABR, APC, CEP192, CNTRL, CLIP1, TUBGC…	Down-regulated
KRAS SIGNALING DN	0.005879	0.0338042	0.407018	-0.525802	-1.73152	31	PRKN, ZBTB16, SIDT1, CPEB3, SLC16A7, YPEL1, KMT2D, TG, BTG2, DTNB, CDKAL1, PTPRJ, MFSD6, MAST3, VPS50	Down-regulated
UV RESPONSE DN	0.000110868	0.00101999	0.538434	-0.483933	-1.86536	76	PTPRM, TOGARAM1, DUSP1, AKT3, NFKB1, ATRN, CDK13, CELF2, RASA2, ABCC1, PRKCE, GRK5, DYRK1A, CACNA1A, CDKN1B, MAPK14, ACVR2A, ATXN1, PHF3, ATP2C1, PRDM2, YTHDC1, SYNE1, BCKDHB, RUNX1, NIPBL, NR1D2, NEK7, SCAF8, DLG1, FYN, ATRX, TENT4A, BMPR1A, MAP2K5, ATP2B1, IGF1R, TGFBR2, SFMBT1, BHLHE40	Down-regulated
TNFA SIGNALING VIA NFKB	1.78056e-05	0.000273019	0.57561	-0.480305	-1.90998	100	IL7R, KLF9, PDE4B, ZFP36, TNFAIP3, DUSP1, NFKB1, NFAT5, TSC22D1, BIRC3, NFKBIA, BCL2A1, NFIL3, TIPARP, FOS, PPP1R15A, PTGER4, TANK, PER1, KLF6, BTG2, CFLAR, RNF19B, DUSP2, RIPK2, CD69, AREG, BTG3, MAFF, PFKFB3, B4GALT1, GCH1, PNRC1, CD44, IFNGR2, B4GALT5, FOSB, MCL1, ATP2B1, IL6ST, NFE2L2, SLC2A3, FOSL2, BHLHE40, JUNB, SLC16A6, PTPRE, IRS2, NFKB2, NR4A2, CCNL1, CD83, TNIP1, KDM6B, REL, JUN, IRF1,…	Down-regulated

[truncated: 9 more sheets: CD4+ T cells Day 1, CD4+ T cells Day 3, CD4+ T cells Day 7, CD8+ T cells Day 1, CD8+ T cells Day 3, CD8+ T cells Day 7, B cells Day 1, B cells Day 3, B cells Day 7]
