# Supplementary material for: Intracerebral hemorrhage induces monocyte TNF signaling that is suppressed by Siponimod (BAF312): a single-cell transcriptomics study in patients
Source: medRxiv. 2026 Jan 27:2026.01.22.26344292. Preprint. [Version 1] doi: 10.64898/2026.01.22.26344292 (PMC12870585; doi:10.64898/2026.01.22.26344292)
Supplement: Supplement 9 [file media-9.xlsx]

## Sheet: Description
DEG comparisons by Metadata
DEGs from single cell gene expression, populations downsampled
Population	Downsampled size
Monocytes	1,600
CD16+ Monocytes	400
NK cells	400
CD4+ T cells	800
CD8+ T cells	400
B cells	400
Category	Comparison
mRS Day 90	Below 4 vs above or equal to 4
NIHSS Day 1	Above or equal to 10 vs below 10
ICH Volume Day 1	Above or equal to 30mL vs below 30mL
Perihematomal Edema Volume Day 1	Above or equal to 30mL vs below 30mL
Relative Perihematomal Edema Volume (PHE Vol / ICH Vol) Day 1	Above or equal to 1 vs below 1
ICH score	Above or equal to 2 vs below 2

## Sheet: mRS_D90 Mono D1
Gene	p_val	avg_log2FC	pct.1	pct.2	p_val_adj
AC105402.3	0	-6.68507	0.075	0.522	0
MAFF	0	2.09225	0.647	0.221	0
TNFAIP3	0	2.24716	0.849	0.451	0
HLA-DQB1	0	1.67267	0.818	0.421	0
MTRNR2L8	0	-3.4693	0.535	0.764	0
CD83	0	1.20429	0.958	0.73	0
QKI	0	0.884542	0.992	0.963	0
NAMPT	0	0.935279	0.997	0.983	0
S100A11	0	-0.831228	0.992	0.998	0
S100A4	0	-0.574311	0.996	0.999	0
H3F3A	0	-0.514869	0.997	0.999	0
FTL	0	-0.594502	0.998	1	0
HLA-A	0	-0.766951	0.995	0.996	0
B2M	0	-0.451146	0.999	1	0
SERPINA1	3.22585e-301	-0.805329	0.939	0.971	1.18069e-296
CD52	1.66153e-300	-1.00897	0.852	0.96	6.08137e-296
TYROBP	9.10124e-299	-0.519234	0.995	0.999	3.33115e-294
OAZ1	2.59423e-297	-0.483567	0.996	0.998	9.49515e-293
RPS26	1.76566e-292	-0.804673	0.964	0.969	6.46248e-288
NFKBIA	1.36916e-285	1.00896	0.981	0.893	5.01125e-281
S100A6	1.445e-277	-0.507258	0.997	1	5.28886e-273
HLA-C	3.00426e-275	-0.485395	0.997	0.997	1.09959e-270
WDR45B	1.25669e-272	2.15517	0.691	0.342	4.5996e-268
ELL2	5.78193e-270	1.83178	0.723	0.371	2.11625e-265
ARPC5	1.2034e-263	-0.787718	0.922	0.959	4.40458e-259
TMSB4X	1.31154e-262	-0.478407	0.999	1	4.80037e-258
RIPK2	1.51812e-254	1.5818	0.797	0.502	5.55646e-250
TSPO	3.75919e-252	-0.586026	0.992	0.995	1.3759e-247
NFKB1	5.26176e-249	1.34884	0.884	0.669	1.92586e-244
ARPC1B	3.94999e-248	-0.528556	0.989	0.992	1.44574e-243
MT-ND4L	2.44735e-245	0.815554	0.977	0.922	8.95753e-241
MT-ND5	5.63229e-242	0.56001	0.996	0.981	2.06148e-237
SLC35F1	6.87442e-242	-3.98568	0.046	0.308	2.51611e-237
SPAG9	2.2429e-238	1.0038	0.909	0.721	8.20924e-234
CYBA	8.50586e-235	-0.455738	0.995	0.999	3.11323e-230
RABGEF1	2.49905e-233	0.882729	0.954	0.854	9.14678e-229
PDE4B	1.32743e-231	1.92235	0.642	0.288	4.85852e-227
BRI3	3.58295e-229	-0.563535	0.982	0.988	1.3114e-224
RPS4Y1	5.63031e-228	6.96273	0.297	0.009	2.06075e-223
GCH1	3.66651e-227	1.56462	0.775	0.48	1.34198e-222
ATF3	7.1469e-226	1.29152	0.752	0.407	2.61584e-221
S100A9	3.04011e-220	-0.778763	0.996	1	1.11271e-215
CCNL1	7.10375e-219	0.75347	0.973	0.885	2.60004e-214
MYL6	1.43827e-218	-0.484713	0.994	0.995	5.26423e-214
UBA52	3.17083e-218	-0.399439	0.995	0.992	1.16056e-213
AC013652.1	2.2929e-214	2.50054	0.4	0.073	8.39224e-210
BTAF1	9.91713e-212	1.32714	0.793	0.532	3.62977e-207
SH3BGRL3	3.37323e-211	-0.449041	0.994	0.995	1.23464e-206
ATP6V0E1	4.2165e-207	-0.672368	0.942	0.961	1.54328e-202
NFKBID	1.14176e-206	1.51746	0.62	0.268	4.17895e-202
JARID2	6.02165e-206	0.828467	0.975	0.936	2.20398e-201
PPP4R3A	8.26309e-203	1.49985	0.762	0.48	3.02437e-198
LUZP1	1.42418e-202	1.75001	0.603	0.276	5.21264e-198
EIF2AK3	1.44876e-202	1.7559	0.617	0.297	5.30262e-198
RPS27	1.60225e-202	-0.410642	0.998	0.997	5.86439e-198
RHOB	2.34733e-201	1.01549	0.878	0.672	8.59144e-197
HIST1H1E	3.32804e-201	1.321	0.719	0.391	1.21809e-196
ARPC3	1.14754e-198	-0.460054	0.992	0.994	4.2001e-194
NACA	1.35481e-198	-0.409335	0.995	0.994	4.95874e-194
FAU	1.24882e-197	-0.374594	0.997	0.996	4.57081e-193
MT-CO1	2.97611e-196	0.419484	0.999	1	1.08929e-191
TIPARP	2.82337e-195	1.65821	0.716	0.432	1.03338e-190
RPS29	7.30575e-193	-0.46542	0.99	0.989	2.67398e-188
NR4A3	2.0974e-191	2.78727	0.401	0.098	7.6767e-187
UTY	3.90651e-191	7.37062	0.249	0.004	1.42982e-186
LGALS1	5.85696e-189	-0.714616	0.975	0.969	2.1437e-184
TACC1	1.73671e-188	1.12432	0.856	0.654	6.35655e-184
EPB41L3	5.03706e-187	1.59551	0.686	0.405	1.84362e-182
CLIC1	9.48241e-185	-0.530076	0.961	0.971	3.47066e-180
RPL19	1.56254e-184	-0.377767	0.997	0.997	5.71905e-180
CLEC12A	7.11585e-184	-0.712485	0.908	0.959	2.60447e-179
REL	9.50444e-181	0.868701	0.885	0.71	3.47872e-176
EREG	2.85361e-180	2.37167	0.447	0.141	1.04445e-175
AIF1	3.48878e-180	-0.458423	0.995	0.998	1.27693e-175
LINC00278	1.04496e-179	8.38785	0.233	0.002	3.82464e-175
USP12	2.55132e-179	1.25292	0.712	0.409	9.33808e-175
ZFAND5	7.32586e-179	0.808786	0.93	0.799	2.68134e-174
CCL3	4.29263e-178	1.79186	0.581	0.254	1.57115e-173
B4GALT1	5.91974e-177	0.893792	0.891	0.692	2.16668e-172
SNX9	1.52461e-176	1.6378	0.597	0.291	5.58022e-172
DDX3Y	2.05547e-176	8.03431	0.231	0.002	7.52321e-172
NR4A1	2.41375e-176	1.33684	0.635	0.317	8.83455e-172
UBE2D3	3.50424e-175	0.640278	0.977	0.935	1.28259e-170
AL138720.1	9.73474e-175	1.55543	0.543	0.219	3.56301e-170
SMAD3	1.68207e-173	1.08782	0.767	0.483	6.15655e-169
UBAP1	1.31637e-171	0.883708	0.876	0.697	4.81805e-167
RPL29	2.23848e-171	-0.375107	0.995	0.993	8.19308e-167
GAPDH	8.25846e-171	-0.455516	0.992	0.991	3.02268e-166
NFIL3	7.16877e-170	0.958667	0.809	0.546	2.62384e-165
ACTG1	1.36497e-169	-0.462209	0.988	0.986	4.99594e-165
GRASP	1.1283e-168	2.68935	0.325	0.059	4.1297e-164
NFE2L2	3.24798e-168	0.825158	0.888	0.711	1.18879e-163
SERF2	6.4699e-168	-0.397969	0.995	0.997	2.36805e-163
LYN	1.11073e-167	0.517474	0.996	0.986	4.06538e-163
CXCL8	1.55449e-167	1.83505	0.651	0.363	5.68957e-163
TOP1	3.71787e-167	0.781873	0.941	0.832	1.36078e-162
TP53BP2	3.23863e-166	1.11284	0.722	0.436	1.18537e-161
IFI30	3.29917e-166	-0.500982	0.984	0.984	1.20753e-161
KMT2C	6.51649e-166	0.596848	0.974	0.927	2.3851e-161
RPS4X	6.96635e-166	-0.432584	0.995	0.985	2.54975e-161
NR4A2	2.50549e-165	1.04528	0.789	0.536	9.17036e-161
PDE4A	4.62968e-164	1.47657	0.535	0.224	1.69451e-159
PYCARD	9.31397e-163	-0.594683	0.931	0.948	3.40901e-158
EMILIN2	3.62373e-162	0.734357	0.928	0.811	1.32632e-157
RACK1	1.81912e-161	-0.419863	0.988	0.98	6.65817e-157
RPS9	4.82859e-161	-0.323228	0.998	0.996	1.76731e-156
FOXO3	2.46118e-160	0.747126	0.949	0.846	9.00815e-156
HLA-DRB1	1.21241e-159	0.833665	0.934	0.794	4.43753e-155
S100A12	1.89984e-159	-0.927512	0.926	0.961	6.95359e-155
JDP2	9.68161e-159	1.0605	0.809	0.584	3.54356e-154
PER1	1.1357e-158	0.800773	0.85	0.632	4.15679e-154
ETF1	3.79331e-158	0.821248	0.84	0.609	1.38839e-153
HNRNPU	1.97214e-156	0.719082	0.963	0.866	7.21824e-152
NEAT1	1.97298e-156	0.415064	0.998	0.999	7.22131e-152
ABCA1	4.03751e-156	1.69567	0.497	0.203	1.47777e-151
NFAT5	6.4939e-153	0.942398	0.857	0.666	2.37683e-148
PNPLA8	3.37444e-152	1.03225	0.789	0.564	1.23508e-147
ZNF331	1.54396e-151	2.33247	0.457	0.179	5.65106e-147
ATP6V0B	2.43472e-151	-0.652892	0.907	0.937	8.9113e-147
MED26	1.38304e-150	1.54491	0.503	0.211	5.06206e-146
CHD1	3.61004e-150	0.769238	0.888	0.718	1.32131e-145
ANKRD11	1.62113e-149	0.691673	0.93	0.836	5.93348e-145
RAB1A	1.28763e-147	0.654263	0.937	0.82	4.71284e-143
SLC45A4	2.09385e-147	1.69753	0.466	0.178	7.66371e-143
GPR183	4.83091e-147	2.05794	0.428	0.157	1.76816e-142
RPL11	6.20092e-147	-0.309913	0.998	0.997	2.2696e-142
SIPA1L1	8.75466e-147	0.700492	0.967	0.903	3.20429e-142
NLRP3	1.33837e-146	1.0356	0.782	0.557	4.89858e-142
MYL12A	1.8245e-146	-0.524926	0.945	0.957	6.67784e-142
MAPK6	2.66312e-146	1.18631	0.627	0.34	9.74727e-142
HK2	4.06846e-146	1.21075	0.665	0.386	1.4891e-141
CHKA	6.38906e-145	1.27833	0.596	0.31	2.33846e-140
RPL27A	2.59809e-144	-0.486277	0.97	0.96	9.50927e-140
EIF1	8.22272e-144	-0.326582	0.998	0.998	3.0096e-139
MCL1	5.69696e-143	0.590453	0.977	0.925	2.08514e-138
GPR132	6.43864e-143	1.39439	0.536	0.245	2.35661e-138
PLAUR	9.6341e-143	0.886991	0.915	0.787	3.52618e-138
RPL8	3.79896e-142	-0.35137	0.996	0.99	1.39046e-137
TRA2A	1.11396e-141	0.814823	0.845	0.656	4.0772e-137
RPL38	8.82626e-141	-0.428275	0.973	0.959	3.2305e-136
CCL3L1	5.43862e-140	2.04361	0.369	0.112	1.99059e-135
SMURF1	1.19442e-138	0.935795	0.761	0.509	4.37171e-134
FAM49A	1.45083e-138	0.756176	0.915	0.795	5.31017e-134
NBPF14	6.13115e-138	1.253	0.536	0.247	2.24406e-133
YTHDF3	1.76833e-135	0.889754	0.789	0.572	6.47228e-131
ELF1	3.00098e-135	0.597978	0.956	0.883	1.09839e-130
HIST1H1C	5.67745e-135	1.0559	0.703	0.431	2.078e-130
TMSB10	7.78531e-135	-0.287133	0.998	1	2.8495e-130
RPS24	3.18948e-134	-0.269665	0.997	0.996	1.16738e-129
RPL27	6.06089e-134	-0.381634	0.986	0.98	2.21835e-129
CYTH1	2.75868e-133	0.627491	0.935	0.852	1.0097e-128
FOSL1	5.60569e-133	1.45164	0.48	0.204	2.05174e-128
MAP2K1	5.92593e-133	0.840609	0.862	0.712	2.16895e-128
PRKAG2	1.93838e-132	0.673385	0.915	0.798	7.09468e-128
DDHD1	3.32985e-132	1.25699	0.598	0.331	1.21876e-127
ATP1B3	2.12096e-131	0.971806	0.863	0.71	7.76294e-127
MAPKAPK2	4.30462e-131	1.00051	0.689	0.42	1.57553e-126
HIST2H2AA4	1.31118e-129	2.48233	0.313	0.085	4.79905e-125
CELF2	8.70979e-129	0.494718	0.984	0.96	3.18787e-124
RBM39	5.03889e-128	0.523843	0.964	0.903	1.84428e-123
MTMR10	1.32943e-127	1.09642	0.661	0.404	4.86586e-123
JMJD1C	2.2631e-126	0.462501	0.989	0.957	8.28317e-122
RPS15	4.29967e-126	-0.30796	0.997	0.991	1.57372e-121
S100A8	7.76854e-126	-0.66497	0.995	0.999	2.84336e-121
NFKBIZ	9.14766e-126	0.740447	0.927	0.789	3.34814e-121
CCNH	1.11215e-125	1.05262	0.771	0.563	4.07057e-121
PDZD8	2.10105e-125	1.12531	0.656	0.397	7.69004e-121
OLR1	2.90779e-125	3.42595	0.223	0.029	1.06428e-120
KLF9	3.1795e-125	1.29347	0.494	0.222	1.16373e-120
EZH2	3.49339e-125	1.47036	0.523	0.26	1.27861e-120
PLEKHM2	1.63307e-124	1.00938	0.673	0.408	5.9772e-120
RPS18	4.74492e-124	-0.350057	0.996	0.99	1.73669e-119
FKBP5	8.28441e-124	0.455353	0.972	0.926	3.03218e-119
MALAT1	1.0448e-123	0.397882	1	1	3.82407e-119
ATP5F1E	2.65618e-123	-0.306434	0.997	0.999	9.72188e-119
AL163541.1	3.10491e-123	1.51268	0.375	0.128	1.13643e-118
ARID4B	8.105e-123	0.632788	0.93	0.83	2.96651e-118
HECA	2.81256e-122	0.764871	0.844	0.643	1.02943e-117
PTK2B	3.73823e-122	0.663194	0.916	0.817	1.36823e-117
KLF10	4.95449e-122	0.760027	0.828	0.602	1.81339e-117
RPL37	7.37168e-122	-0.273895	0.997	0.995	2.69811e-117
ARIH1	9.46903e-122	0.570128	0.948	0.869	3.46576e-117
RNF11	1.15381e-121	1.12142	0.591	0.327	4.22305e-117
VEGFA	1.37454e-121	1.3617	0.448	0.182	5.03094e-117
RPS3	3.39162e-121	-0.325071	0.994	0.989	1.24137e-116
ACTB	3.87677e-121	-0.268913	0.998	1	1.41894e-116
TSC22D2	6.92146e-121	0.913696	0.737	0.496	2.53332e-116
PDK1	3.48782e-120	1.81126	0.359	0.12	1.27658e-115
FP236383.3	6.33759e-120	2.68586	0.243	0.043	2.31962e-115
RPL18A	1.03196e-119	-0.348274	0.996	0.99	3.77706e-115
RPL28	1.0358e-119	-0.260913	0.998	0.998	3.79114e-115
GMFG	1.08501e-119	-0.430804	0.971	0.979	3.97123e-115
GNA13	1.52367e-119	0.83918	0.772	0.547	5.5768e-115
REPS1	2.47912e-119	1.09496	0.623	0.363	9.07382e-115
ELL	6.53263e-119	0.933537	0.663	0.401	2.39101e-114
SH3GL1	4.48467e-118	1.17051	0.537	0.275	1.64143e-113
FBXW7	4.60505e-118	0.577374	0.953	0.866	1.68549e-113
G0S2	1.49318e-117	1.48618	0.372	0.132	5.46517e-113
RPL18	1.84749e-117	-0.299704	0.996	0.99	6.762e-113
YWHAZ	2.41863e-117	0.535111	0.973	0.913	8.85244e-113
CFD	1.01535e-116	-0.59609	0.936	0.946	3.71628e-112
PDIA3	1.36118e-116	0.746689	0.877	0.723	4.98205e-112
RPL10	6.3734e-116	-0.305436	0.998	0.996	2.33273e-111
DCP1A	2.91883e-115	1.00178	0.608	0.351	1.06832e-110
PLEKHB2	3.12949e-115	0.874998	0.744	0.537	1.14543e-110
TMEM123	1.15888e-114	0.973846	0.803	0.622	4.24162e-110
EMP3	1.25863e-114	-0.489965	0.97	0.969	4.60671e-110
ELMO1	3.05871e-114	0.574723	0.941	0.861	1.11952e-109
SUSD6	3.79285e-114	0.800603	0.805	0.625	1.38822e-109
SPRED2	4.07453e-114	1.79488	0.344	0.115	1.49132e-109
GRN	4.60729e-114	-0.442301	0.956	0.965	1.68631e-109
RANBP2	5.87366e-114	1.02936	0.703	0.466	2.14982e-109
MX1	1.00406e-113	1.78689	0.336	0.106	3.67495e-109
IFRD1	1.03149e-113	0.916853	0.803	0.598	3.77535e-109
TALDO1	1.05692e-113	-0.449129	0.964	0.964	3.86844e-109
MYLIP	2.13842e-113	0.997112	0.671	0.418	7.82683e-109
GCA	1.23677e-112	-0.818584	0.787	0.853	4.52671e-108
ELOB	9.13291e-112	-0.465039	0.952	0.965	3.34274e-107
ACSL3	1.11696e-111	1.2342	0.652	0.424	4.0882e-107
OSBPL9	4.37599e-111	0.83164	0.768	0.567	1.60165e-106
SLC25A33	8.20601e-111	1.22506	0.513	0.261	3.00348e-106
CSRNP1	8.66252e-111	1.02929	0.512	0.243	3.17057e-106
PLEK	1.67392e-110	0.600567	0.943	0.853	6.12672e-106
DYNLL1	2.34144e-110	-0.612218	0.843	0.89	8.56989e-106
FCAR	2.61898e-110	0.987772	0.71	0.478	9.58574e-106
LAMTOR4	2.86656e-110	-0.502436	0.928	0.944	1.04919e-105
SIK3	2.90392e-110	0.464728	0.984	0.947	1.06286e-105
EML4	3.11187e-110	0.940059	0.681	0.448	1.13898e-105
ZFAND3	5.88285e-110	0.436046	0.984	0.96	2.15318e-105
TMA7	1.02732e-109	-0.406928	0.955	0.961	3.76009e-105
PMAIP1	2.20141e-109	1.20389	0.503	0.25	8.05737e-105
MBNL2	3.44924e-109	0.93848	0.686	0.46	1.26246e-104
SAMSN1	1.087e-108	0.92582	0.803	0.627	3.97852e-104
DDIT4	1.21024e-108	1.20286	0.451	0.199	4.42959e-104
FBXO33	3.04457e-108	1.07698	0.623	0.383	1.11434e-103
VPS37B	4.65262e-108	0.907067	0.632	0.373	1.70291e-103
RNF19A	8.6192e-108	0.93952	0.649	0.4	3.15471e-103
ZCCHC8	3.32239e-107	1.17514	0.522	0.275	1.21603e-102
CDKN1A	4.3907e-107	0.909131	0.654	0.409	1.60704e-102
PNN	4.52806e-107	0.85522	0.715	0.492	1.65732e-102
RPS13	4.30156e-106	-0.268924	0.997	0.994	1.57441e-101
C20orf27	4.94891e-106	-1.12588	0.479	0.627	1.81135e-101
LRRC8B	1.35485e-105	1.35346	0.396	0.162	4.9589e-101
CLIC4	1.45692e-105	1.08951	0.681	0.468	5.33247e-101
PSME4	5.31355e-105	0.916118	0.709	0.487	1.94481e-100
GABARAPL1	5.42982e-105	0.990096	0.608	0.36	1.98737e-100
PRELID1	6.23798e-105	-0.534921	0.895	0.921	2.28316e-100
MIR181A1HG	9.97374e-105	1.13342	0.729	0.555	3.65049e-100
SGMS1	1.25784e-104	0.774315	0.809	0.635	4.60381e-100
ESYT2	1.8527e-104	0.751319	0.799	0.597	6.78108e-100
LAMTOR1	2.41517e-104	-0.581179	0.843	0.878	8.83978e-100
AGTRAP	2.62509e-104	-0.633715	0.819	0.88	9.60808e-100
SYTL3	3.16105e-104	0.99186	0.621	0.38	1.15698e-99
PPP1R15A	4.08879e-104	0.640353	0.889	0.71	1.49654e-99
SUCO	1.53541e-103	0.980064	0.612	0.366	5.61974e-99
RPS8	1.79943e-103	-0.309892	0.997	0.989	6.5861e-99
GALNT3	4.33497e-103	1.57411	0.378	0.153	1.58664e-98
UBE2E1	4.47791e-103	0.80274	0.784	0.601	1.63896e-98
MYL12B	7.6446e-103	-0.482915	0.924	0.93	2.798e-98
RPL36AL	4.54548e-102	-0.426399	0.955	0.946	1.66369e-97
IGF2BP2	2.4855e-101	1.29881	0.443	0.208	9.0972e-97
XRRA1	3.21541e-101	1.93758	0.25	0.06	1.17687e-96
TPM4	8.79902e-101	0.647832	0.863	0.711	3.22053e-96
CPSF6	2.18657e-100	0.98113	0.595	0.343	8.00307e-96
IER2	2.72103e-100	0.491384	0.99	0.965	9.95925e-96
PHACTR1	3.07161e-100	1.34674	0.445	0.213	1.12424e-95
GNG5	7.44193e-100	-0.479174	0.928	0.94	2.72382e-95
ARHGDIB	7.89507e-100	-0.405262	0.958	0.948	2.88967e-95
LRP5L	1.71771e-99	1.70727	0.325	0.113	6.28698e-95
DENND3	1.871e-99	0.793071	0.701	0.457	6.84805e-95
ZBTB21	7.41944e-99	1.24376	0.399	0.167	2.71559e-94
RPL12	9.93313e-99	-0.296883	0.996	0.989	3.63562e-94
PFDN5	1.04951e-98	-0.285843	0.995	0.993	3.84132e-94
RPLP1	1.96253e-98	-0.266223	0.999	0.998	7.18306e-94
YWHAB	3.22152e-98	-0.470264	0.925	0.934	1.17911e-93
CHD2	1.03997e-97	0.651561	0.842	0.67	3.8064e-93
MAP3K8	1.22369e-97	0.716919	0.806	0.626	4.47882e-93
IFITM2	1.34785e-97	-0.768056	0.721	0.843	4.93326e-93
SRGN	2.08055e-97	0.337668	0.998	0.997	7.61501e-93
RPL30	2.80481e-97	-0.226749	0.998	0.998	1.02659e-92
CTSD	3.39158e-97	-0.488576	0.961	0.966	1.24135e-92
TKT	3.57121e-97	-0.380874	0.978	0.977	1.3071e-92
PRKCE	4.32713e-97	0.748788	0.774	0.576	1.58377e-92
C5orf17	4.72672e-97	4.33961	0.157	0.012	1.73003e-92
ARHGAP26	5.22538e-97	0.34123	0.998	0.992	1.91254e-92
STK24	6.14764e-97	0.787712	0.747	0.554	2.2501e-92
RPL32	6.64991e-97	-0.243149	0.998	0.996	2.43393e-92
RPL15	1.15844e-96	-0.304348	0.994	0.988	4.24002e-92
YPEL5	1.90082e-96	0.632621	0.9	0.774	6.95718e-92
ZMYM2	2.4153e-96	0.749238	0.814	0.647	8.84025e-92
SMARCA2	4.50269e-96	0.79264	0.779	0.592	1.64803e-91
CD63	1.46725e-95	-0.484384	0.917	0.917	5.37028e-91
RPL7A	3.19484e-95	-0.278543	0.995	0.991	1.16934e-90
UBQLN1	3.99314e-95	0.892349	0.678	0.466	1.46153e-90
HIST1H1D	4.01565e-95	1.30127	0.464	0.244	1.46977e-90
TTC19	5.94002e-95	1.11008	0.524	0.29	2.17411e-90
S100A10	8.2466e-95	-0.469567	0.986	0.968	3.01834e-90
FCN1	1.22016e-94	-0.304228	0.995	0.998	4.46592e-90
PFN1	1.28047e-94	-0.347679	0.978	0.977	4.68666e-90
SPATA13	1.77569e-94	0.854649	0.618	0.376	6.49922e-90
NRIP1	3.39395e-94	0.888408	0.729	0.536	1.24222e-89
CEBPB	3.45776e-94	-0.592194	0.902	0.939	1.26557e-89
GPCPD1	3.46957e-94	0.551439	0.964	0.915	1.2699e-89
TRAF3	5.8295e-94	0.707736	0.781	0.579	2.13366e-89
TRAPPC5	6.29439e-94	-0.47881	0.914	0.928	2.30381e-89
TENT4A	8.35915e-94	1.19556	0.479	0.246	3.05953e-89
TXNDC11	1.24873e-93	0.907904	0.686	0.468	4.57049e-89
PLA2G6	2.47599e-93	1.35535	0.361	0.143	9.06235e-89
YWHAQ	2.68796e-93	0.76272	0.769	0.571	9.83819e-89
RPS27A	2.73811e-93	-0.252356	0.998	0.995	1.00217e-88
DUSP2	6.28797e-93	1.40582	0.34	0.13	2.30146e-88
RPL41	1.26191e-92	-0.210044	0.998	0.999	4.61871e-88
GTPBP1	1.62884e-92	1.00398	0.499	0.261	5.96171e-88
RPL24	3.81388e-92	-0.28523	0.993	0.98	1.39592e-87
RPL23A	6.84522e-92	-0.321196	0.986	0.981	2.50542e-87
JAK1	7.26181e-92	0.510865	0.909	0.789	2.6579e-87
PLCB1	1.37595e-91	0.55252	0.947	0.851	5.0361e-87
AOAH	1.44435e-91	0.377726	0.989	0.977	5.28648e-87
ANKRD10	3.45079e-91	0.871869	0.618	0.383	1.26302e-86
JUNB	7.57532e-91	0.38766	0.993	0.983	2.77264e-86
MARCH6	9.75063e-91	0.794867	0.708	0.499	3.56883e-86
RPL21	1.28467e-90	-0.262441	0.995	0.996	4.70201e-86
SKI	1.69587e-90	1.20423	0.425	0.204	6.20705e-86
ETV6	4.90689e-90	0.455557	0.955	0.89	1.79597e-85
LUC7L3	7.04949e-90	0.626353	0.804	0.627	2.58019e-85
SERP1	9.6812e-90	-0.372413	0.964	0.958	3.54341e-85
CPEB2	2.01563e-89	0.887031	0.651	0.431	7.37741e-85
SNHG15	2.3649e-89	1.09849	0.446	0.217	8.65577e-85
QSOX1	2.51326e-89	0.732024	0.697	0.474	9.19878e-85
TRA2B	2.67925e-89	0.490024	0.936	0.828	9.80634e-85
ATP2A2	2.69436e-89	0.983749	0.622	0.404	9.86161e-85
IGKC	4.25213e-89	-2.30136	0.083	0.235	1.55632e-84
CD14	4.34838e-89	-0.429112	0.964	0.976	1.59155e-84
RPS7	4.35265e-89	-0.250964	0.997	0.994	1.59311e-84
USP36	7.40576e-89	1.04217	0.527	0.296	2.71058e-84
GZF1	7.93716e-89	1.12644	0.419	0.198	2.90508e-84
EHD4	1.31636e-88	0.960528	0.553	0.323	4.81801e-84
RPL14	1.491e-88	-0.29091	0.991	0.981	5.4572e-84
ZNF644	1.68622e-88	0.717813	0.778	0.598	6.17175e-84
RAB7A	3.42894e-88	0.49087	0.937	0.846	1.25503e-83
BLOC1S1	5.55371e-88	-0.586902	0.811	0.861	2.03271e-83
CTNNB1	8.20683e-88	0.789498	0.851	0.721	3.00378e-83
HLA-DRB5	1.28942e-87	0.683928	0.813	0.633	4.71941e-83
DDX5	1.36341e-87	0.320977	0.988	0.958	4.99023e-83
XYLT1	3.42048e-87	0.809924	0.762	0.574	1.25193e-82
BTG2	6.63571e-87	0.660815	0.719	0.492	2.42874e-82
B3GNT2	7.41869e-87	1.16817	0.424	0.204	2.71532e-82
PRDM2	1.30934e-86	0.721791	0.775	0.605	4.79231e-82
AFF4	5.89393e-86	0.631646	0.835	0.684	2.15724e-81
RYBP	1.63632e-85	0.784925	0.731	0.538	5.9891e-81
SENP5	2.26164e-85	0.741607	0.65	0.418	8.27783e-81
PTPRE	3.70829e-85	0.414193	0.967	0.913	1.35727e-80
COX4I1	5.77242e-85	-0.288106	0.987	0.981	2.11276e-80
ZMIZ1	1.38759e-84	0.642484	0.79	0.615	5.07872e-80
RPS19	1.65102e-84	-0.275932	0.996	0.99	6.04291e-80
SCAF4	3.06678e-84	0.85217	0.626	0.407	1.12247e-79
GNA12	3.82519e-84	1.02195	0.475	0.253	1.40006e-79
DOT1L	6.81667e-84	0.993498	0.453	0.227	2.49497e-79
GNG10	7.04992e-84	-0.927069	0.515	0.646	2.58034e-79
CSTB	1.59004e-83	-0.52108	0.845	0.86	5.81972e-79
PPP2CA	1.5953e-83	0.646226	0.787	0.598	5.83895e-79
RASSF5	2.887e-83	0.769722	0.628	0.404	1.05667e-78
IL1B	3.41568e-83	0.823817	0.561	0.326	1.25017e-78
NBPF19	5.97873e-83	0.924235	0.458	0.229	2.18827e-78
DDX24	1.86511e-82	0.756413	0.638	0.414	6.82648e-78
ILF3	5.81433e-82	0.687403	0.658	0.437	2.1281e-77
TET2	1.09388e-81	0.432539	0.937	0.875	4.00371e-77
ROCK1	2.42898e-81	0.430441	0.954	0.897	8.89032e-77
GLS	3.14863e-81	0.816282	0.772	0.6	1.15243e-76
PTX3	3.39607e-81	2.42307	0.231	0.067	1.243e-76
STXBP2	6.06557e-81	-0.593546	0.873	0.898	2.22006e-76
LDLRAD4	8.19608e-81	0.761093	0.739	0.568	2.99985e-76
ZFHX3	1.15382e-80	0.595569	0.802	0.622	4.22311e-76
BCLAF1	2.16343e-80	0.61686	0.771	0.587	7.91836e-76
USP9X	3.5701e-80	0.64765	0.775	0.59	1.30669e-75
SIAH1	6.27535e-80	0.994538	0.445	0.226	2.29684e-75
SLC7A5	7.04421e-80	1.57321	0.282	0.102	2.57825e-75
AMZ1	1.56006e-79	1.62469	0.249	0.078	5.70999e-75
ZBTB10	1.65306e-79	1.48094	0.324	0.134	6.05036e-75
RAB20	2.05715e-79	0.972005	0.553	0.339	7.52936e-75
CFL1	2.68377e-79	-0.308023	0.978	0.972	9.82286e-75
CLU	3.85006e-79	-2.61836	0.068	0.201	1.40916e-74
MEF2D	4.17302e-79	0.805516	0.618	0.407	1.52737e-74
AZIN1-AS1	4.72562e-79	1.40193	0.375	0.178	1.72962e-74
AL731577.2	4.9395e-79	1.11319	0.398	0.187	1.8079e-74
DYSF	5.07424e-79	-0.82923	0.386	0.58	1.85722e-74
AC011476.3	7.4793e-79	-1.95906	0.071	0.211	2.7375e-74
OXSR1	1.19028e-78	0.752818	0.698	0.506	4.35653e-74
CHMP2A	1.34661e-78	-0.673448	0.68	0.762	4.92873e-74
UBAC2	1.40441e-78	0.502116	0.89	0.768	5.14027e-74
USP47	1.93317e-78	0.709005	0.711	0.517	7.07561e-74
ELMSAN1	2.609e-78	0.912788	0.508	0.287	9.54921e-74
MED13L	6.40289e-78	0.36025	0.985	0.974	2.34352e-73
EIF3A	6.91707e-78	0.511232	0.875	0.75	2.53172e-73
KANSL1	1.36892e-77	0.490001	0.897	0.795	5.01037e-73
KLF13	1.46824e-77	0.565713	0.786	0.617	5.37392e-73
USP37	2.10783e-77	1.36627	0.342	0.152	7.71486e-73
MYO9B	2.30483e-77	0.477324	0.909	0.813	8.4359e-73
UBR5	3.19271e-77	0.562858	0.781	0.607	1.16856e-72
MAP3K2	4.02216e-77	0.548316	0.918	0.82	1.47215e-72
RNF138	4.28297e-77	0.751341	0.734	0.551	1.56761e-72
ARHGAP17	7.75009e-77	0.737686	0.661	0.455	2.83661e-72
FOS	1.04936e-76	0.409581	0.998	0.999	3.84076e-72
DNAJB6	1.77141e-76	0.717917	0.793	0.626	6.48355e-72
CXCR4	1.87066e-76	0.686966	0.684	0.47	6.84679e-72
GSTP1	2.79534e-76	-0.356399	0.962	0.952	1.02312e-71
PRKCB	3.06675e-76	0.341651	0.985	0.965	1.12246e-71
MNDA	5.4504e-76	-0.331972	0.991	0.994	1.9949e-71
TRAPPC10	5.85464e-76	0.731773	0.647	0.442	2.14286e-71
INPP5A	7.77499e-76	0.88485	0.534	0.318	2.84573e-71
CDK11B	8.31923e-76	0.897591	0.46	0.239	3.04492e-71
ARL5B	1.11268e-75	1.24991	0.368	0.174	4.07251e-71
PARP14	1.43269e-75	0.836082	0.629	0.426	5.24379e-71
ITPR1	1.43988e-75	0.832087	0.609	0.412	5.27012e-71
CALHM6	2.28568e-75	-1.0012	0.523	0.638	8.36581e-71
CORO1A	2.97628e-75	-0.372797	0.94	0.946	1.08935e-70
PRMT9	3.11514e-75	1.23717	0.351	0.159	1.14017e-70
RUNX1	6.57465e-75	0.490552	0.921	0.853	2.40639e-70
COX6B1	6.68665e-75	-0.377875	0.922	0.93	2.44738e-70
GABARAPL2	2.59445e-74	-0.786626	0.556	0.663	9.49594e-70
KLF2	3.44181e-74	-0.529005	0.837	0.883	1.25974e-69
PRKY	3.66743e-74	6.19621	0.106	0.002	1.34232e-69
FCGRT	3.83439e-74	-0.377624	0.946	0.943	1.40342e-69
ATP13A3	4.44563e-74	0.684249	0.679	0.473	1.62715e-69
EIF1AY	8.32271e-74	7.64407	0.102	0.001	3.04619e-69
USP42	1.7409e-73	0.922426	0.436	0.224	6.37188e-69
RPL35	4.2479e-73	-0.311497	0.977	0.964	1.55477e-68
EP300	5.117e-73	0.553844	0.814	0.665	1.87287e-68
RBP7	8.24249e-73	-0.77914	0.674	0.764	3.01683e-68
RPL13	1.20178e-72	-0.202131	0.998	0.997	4.39865e-68
FOXK2	1.44514e-72	0.857319	0.592	0.388	5.28934e-68
RPS5	1.53941e-72	-0.377824	0.942	0.922	5.6344e-68
G3BP2	6.79111e-72	0.692402	0.635	0.425	2.48562e-67
BTF3	1.05484e-71	-0.328813	0.96	0.946	3.86082e-67
GPX4	1.57742e-71	-0.419689	0.888	0.895	5.77353e-67
ATP6V0A1	2.23017e-71	0.65423	0.668	0.45	8.16265e-67
ATP11B	2.31312e-71	0.580433	0.813	0.649	8.46627e-67
RPL26	2.59586e-71	-0.200453	0.998	0.997	9.50109e-67
NUP58	2.97293e-71	0.744236	0.632	0.422	1.08812e-66
SAFB	4.65208e-71	0.643011	0.657	0.436	1.70271e-66
DNAJC25	8.79786e-71	1.29772	0.309	0.132	3.2201e-66
PPP4R2	1.19223e-70	0.654004	0.658	0.445	4.36366e-66
HSPA1A	1.34777e-70	-0.672089	0.559	0.676	4.93296e-66
SLC25A36	1.71779e-70	0.811137	0.577	0.368	6.2873e-66
MLXIP	2.47762e-70	0.632181	0.715	0.524	9.06832e-66
ABI1	2.65957e-70	0.556952	0.829	0.676	9.73428e-66
AHCTF1	2.89177e-70	0.705212	0.685	0.485	1.05842e-65
DBI	4.04345e-70	-0.528831	0.811	0.822	1.47994e-65
SETD2	4.80953e-70	0.510693	0.818	0.667	1.76034e-65
POM121	6.98528e-70	0.837549	0.5	0.286	2.55668e-65
AHR	1.04172e-69	0.635181	0.829	0.667	3.8128e-65
SAP30BP	1.16871e-69	0.693993	0.583	0.368	4.27758e-65
LCP2	1.66761e-69	0.623939	0.763	0.592	6.10362e-65
RASGEF1B	1.83793e-69	0.72298	0.633	0.428	6.727e-65
RAB31	2.4469e-69	0.458644	0.922	0.849	8.95592e-65
MT-ATP6	2.51732e-69	-0.190263	0.999	1	9.21365e-65
TSPYL2	2.52549e-69	1.21628	0.319	0.14	9.24356e-65
GAK	2.53599e-69	0.653965	0.665	0.459	9.28199e-65
RAB11FIP1	3.43509e-69	0.428084	0.953	0.858	1.25728e-64
NDUFB1	3.676e-69	-0.501288	0.817	0.841	1.34545e-64
CCDC144A	3.69891e-69	1.5409	0.218	0.068	1.35384e-64
SESN2	3.78077e-69	1.22293	0.35	0.166	1.3838e-64
KBTBD2	4.35481e-69	0.793079	0.548	0.334	1.5939e-64
MIR646HG	4.39861e-69	1.14313	0.38	0.193	1.60994e-64
CUL3	5.98252e-69	0.502493	0.837	0.693	2.18966e-64
TGIF2	1.40303e-68	0.965693	0.391	0.196	5.13524e-64
UBP1	1.6205e-68	0.765982	0.556	0.345	5.9312e-64
REV3L	2.06096e-68	0.708572	0.647	0.455	7.54332e-64
ATG7	2.35033e-68	0.370903	0.963	0.927	8.60244e-64
CARD16	3.19751e-68	-0.481235	0.865	0.88	1.17032e-63
DNAJC1	5.86496e-68	0.836928	0.675	0.501	2.14663e-63
HIVEP2	6.71968e-68	0.975653	0.376	0.182	2.45947e-63
ACSL1	7.29991e-68	0.281416	0.978	0.926	2.67184e-63
DBF4	7.58053e-68	1.45582	0.284	0.118	2.77455e-63
CCNK	9.65668e-68	0.624683	0.635	0.421	3.53444e-63
ABHD12	2.46746e-67	1.13477	0.411	0.224	9.03115e-63
NAGK	2.82324e-67	-0.609958	0.723	0.769	1.03333e-62
PIK3R5	2.88475e-67	0.477161	0.886	0.77	1.05585e-62
PID1	9.32373e-67	0.903946	0.604	0.433	3.41258e-62
DUSP5	9.98092e-67	1.81785	0.192	0.053	3.65312e-62
RIN3	1.04762e-66	0.419915	0.924	0.84	3.83438e-62
ATAD2	1.1286e-66	1.30806	0.306	0.134	4.13078e-62
MYH9	1.27878e-66	0.388615	0.924	0.855	4.68047e-62
ZNFX1	1.3224e-66	0.775343	0.55	0.349	4.84011e-62
CSNK1D	2.27087e-66	0.654267	0.665	0.479	8.31161e-62
ANKRD12	2.73452e-66	0.470593	0.88	0.78	1.00086e-61
SS18L1	8.13161e-66	1.12122	0.337	0.156	2.97625e-61
FBXO11	1.10504e-65	0.537352	0.856	0.743	4.04456e-61
TLE1	1.16963e-65	2.45006	0.165	0.039	4.28098e-61
PRDX5	1.72362e-65	-0.597278	0.722	0.773	6.30863e-61
NBPF10	2.2563e-65	1.02268	0.315	0.137	8.25827e-61
ZNF131	2.26552e-65	0.70757	0.579	0.375	8.29203e-61
BTG3	2.47881e-65	1.53856	0.238	0.086	9.07271e-61
FMN1	2.63087e-65	0.504581	0.723	0.528	9.62924e-61
NDUFA13	2.73991e-65	-0.380749	0.901	0.899	1.00283e-60
HNRNPH1	3.03801e-65	0.42966	0.851	0.7	1.11194e-60
HOOK2	4.4421e-65	0.661468	0.634	0.422	1.62585e-60
PLAAT3	4.89892e-65	-1.29604	0.185	0.336	1.79306e-60
VIM	7.6493e-65	-0.317872	0.996	0.996	2.79972e-60
PNRC1	7.76138e-65	0.392028	0.96	0.885	2.84074e-60
SF3B1	2.14234e-64	0.456775	0.826	0.66	7.84118e-60
CDK14	2.50862e-64	0.76762	0.534	0.33	9.1818e-60
SPIDR	2.79057e-64	0.456972	0.945	0.9	1.02138e-59
SYAP1	2.80841e-64	0.725348	0.642	0.446	1.02791e-59
PIK3R1	2.86773e-64	0.863985	0.583	0.398	1.04962e-59
LCOR	3.53487e-64	0.557504	0.773	0.614	1.2938e-59
ICAM1	8.08066e-64	0.80495	0.494	0.294	2.9576e-59
TMEM59	8.11441e-64	-0.538613	0.747	0.797	2.96996e-59
PACSIN2	9.19911e-64	0.623913	0.738	0.575	3.36697e-59
RPL37A	9.29827e-64	-0.259852	0.992	0.983	3.40326e-59
C18orf25	1.04816e-63	0.818594	0.519	0.32	3.83638e-59
YWHAG	1.23733e-63	0.6679	0.695	0.526	4.52873e-59
ZBTB43	1.23769e-63	0.878609	0.431	0.236	4.53007e-59
ZBTB1	1.3661e-63	0.715573	0.584	0.394	5.00006e-59
RPL13A	1.6306e-63	-0.29747	0.987	0.975	5.96816e-59
NEDD8	2.71416e-63	-0.483585	0.793	0.821	9.9341e-59
KLHL15	2.87632e-63	0.860172	0.506	0.307	1.05276e-58
CLINT1	3.07057e-63	0.552709	0.74	0.562	1.12386e-58
LPXN	3.43069e-63	0.765101	0.602	0.413	1.25567e-58
FEM1C	4.15918e-63	0.905179	0.41	0.216	1.5223e-58
NCKAP5L	4.75339e-63	0.876929	0.442	0.249	1.73979e-58
EEF1A1	6.82542e-63	-0.216343	0.998	0.996	2.49817e-58
SUMO2	6.86042e-63	-0.421799	0.867	0.878	2.51098e-58
TTC3	7.21745e-63	0.62527	0.613	0.412	2.64166e-58
CCDC88A	7.97008e-63	0.485037	0.866	0.743	2.91713e-58
RLF	1.31158e-62	0.631426	0.688	0.508	4.80053e-58
NOCT	1.84383e-62	0.804685	0.483	0.287	6.74862e-58
UQCRB	1.96481e-62	-0.315252	0.954	0.934	7.1914e-58
MSRB1	2.38722e-62	-0.751577	0.561	0.663	8.73746e-58
UBE2G1	2.38775e-62	0.626247	0.677	0.5	8.7394e-58
ATP11A	2.42424e-62	0.473477	0.86	0.747	8.87295e-58
SMC4	2.87665e-62	0.936424	0.42	0.228	1.05288e-57
RIOK3	3.36129e-62	0.534019	0.791	0.643	1.23027e-57
SLC66A2	3.3831e-62	0.637838	0.649	0.458	1.23825e-57
MSL2	3.60926e-62	0.789929	0.537	0.343	1.32102e-57
PPARD	3.89236e-62	0.824682	0.449	0.248	1.42464e-57
LST1	5.03843e-62	-0.28125	0.982	0.987	1.84412e-57
RELB	7.76421e-62	0.646855	0.66	0.467	2.84178e-57
CYLD	8.72094e-62	0.645075	0.614	0.409	3.19195e-57
CD55	9.87022e-62	0.380707	0.956	0.901	3.6126e-57
RAPGEF1	1.01166e-61	0.573972	0.785	0.64	3.70276e-57
BIRC3	1.13795e-61	1.09844	0.302	0.135	4.16501e-57
PET100	1.18515e-61	-0.60518	0.685	0.743	4.33778e-57
PPFIA1	2.14289e-61	0.557409	0.705	0.512	7.84319e-57
PPIF	2.66581e-61	0.907505	0.433	0.242	9.75714e-57
IL6ST	3.33155e-61	0.679222	0.633	0.449	1.21938e-56
SRSF9	3.90029e-61	-0.560506	0.712	0.763	1.42754e-56
FOSL2	5.3742e-61	0.539521	0.76	0.591	1.96701e-56
ZNF281	6.79366e-61	0.962741	0.349	0.17	2.48655e-56
PPP2R2D	7.27911e-61	0.716762	0.55	0.348	2.66423e-56
SFPQ	1.47325e-60	0.429406	0.846	0.708	5.39225e-56
NPIPB5	1.87394e-60	0.970106	0.332	0.155	6.8588e-56
CHD4	1.88444e-60	0.646422	0.684	0.5	6.89724e-56
BNIP3L	2.17868e-60	0.602486	0.856	0.734	7.9742e-56
RAB5IF	2.60085e-60	-0.467915	0.849	0.858	9.51937e-56
FARP2	2.77009e-60	1.03294	0.307	0.14	1.01388e-55
DENND4A	2.8761e-60	0.482853	0.84	0.701	1.05268e-55
HSPA5	3.03749e-60	0.558466	0.804	0.637	1.11175e-55
HINT1	3.29316e-60	-0.459654	0.81	0.827	1.20533e-55
NR1D2	3.302e-60	0.787044	0.515	0.326	1.20857e-55
ZNF410	3.83236e-60	0.763684	0.464	0.268	1.40268e-55
DYNC1H1	4.90343e-60	0.565258	0.721	0.543	1.79471e-55
DAP	6.66835e-60	0.639776	0.552	0.342	2.44068e-55
FAM107B	8.44772e-60	0.556226	0.789	0.625	3.09195e-55
DYRK1A	1.05466e-59	0.509943	0.852	0.745	3.86016e-55
RPL35A	1.0986e-59	-0.180517	0.997	0.994	4.02099e-55
GPSM3	1.19615e-59	-0.471552	0.849	0.869	4.37802e-55
UBL5	1.58634e-59	-0.372203	0.91	0.909	5.80616e-55
CYTH3	1.72856e-59	1.01892	0.332	0.161	6.32669e-55
FOXN3	1.81507e-59	0.400256	0.938	0.865	6.64332e-55
MT-ND1	2.56647e-59	0.193519	0.999	1	9.39355e-55
CHD6	3.67096e-59	0.66204	0.568	0.373	1.34361e-54
IRAK3	4.41221e-59	0.276349	0.978	0.955	1.61491e-54
RILPL2	4.58891e-59	0.491661	0.88	0.793	1.67959e-54
LINC01578	5.20525e-59	0.438768	0.857	0.736	1.90517e-54
ATP5ME	5.24245e-59	-0.451803	0.823	0.835	1.91879e-54
TRIO	7.47149e-59	0.56529	0.751	0.601	2.73464e-54
RPS25	7.62545e-59	-0.226805	0.99	0.978	2.79099e-54
CHMP4B	8.55082e-59	0.574897	0.705	0.521	3.12968e-54
EIF4E	9.25705e-59	0.874093	0.482	0.298	3.38817e-54
RPL31	9.41153e-59	-0.306523	0.941	0.923	3.44472e-54
LYZ	1.36893e-58	-0.250631	0.997	1	5.01044e-54
TMBIM4	1.55238e-58	-0.501212	0.809	0.833	5.68188e-54
SEC24D	1.55933e-58	0.798134	0.537	0.354	5.70731e-54
IFFO2	1.70064e-58	0.881777	0.422	0.237	6.22452e-54
C4orf3	1.9164e-58	-0.525958	0.752	0.786	7.01422e-54
MT2A	2.75629e-58	1.18453	0.657	0.502	1.00883e-53
RNASEK	2.86172e-58	-0.312349	0.971	0.968	1.04742e-53
KSR1	3.59499e-58	0.637884	0.676	0.513	1.3158e-53
WDR48	5.41962e-58	0.911529	0.393	0.213	1.98364e-53
GRB2	6.39353e-58	0.332432	0.969	0.94	2.34009e-53
PLEKHM1	7.9967e-58	0.685246	0.477	0.278	2.92687e-53
SPEN	9.14878e-58	0.493905	0.713	0.523	3.34855e-53
TBC1D9	1.08804e-57	0.542632	0.733	0.544	3.98235e-53
CSGALNACT2	1.09466e-57	0.405087	0.886	0.778	4.00657e-53
MAN2A1	1.3324e-57	0.625932	0.701	0.534	4.87672e-53
ICAM3	1.40629e-57	-0.656164	0.676	0.737	5.14714e-53
GABPB1-IT1	1.56368e-57	0.775858	0.462	0.267	5.72324e-53
AP1G1	1.60948e-57	0.600684	0.652	0.468	5.89087e-53
RPS14	1.75243e-57	-0.178215	0.997	0.998	6.41406e-53
ARHGAP15	2.07207e-57	0.446922	0.949	0.904	7.58399e-53
RNF144B	2.35859e-57	0.577751	0.799	0.664	8.63267e-53
TPT1	2.72857e-57	-0.154043	0.999	0.999	9.98685e-53
SERPINB1	2.7813e-57	-0.453276	0.905	0.913	1.01798e-52
CREBBP	3.18813e-57	0.395551	0.871	0.748	1.16689e-52
UQCR10	3.25483e-57	-0.43443	0.846	0.86	1.1913e-52
NECTIN2	3.91581e-57	1.07404	0.306	0.144	1.43323e-52
PSTPIP2	4.07114e-57	0.660133	0.576	0.379	1.49008e-52
DLST	5.22986e-57	0.847059	0.428	0.244	1.91418e-52
HSPA9	6.75125e-57	0.565005	0.65	0.462	2.47103e-52
AC009093.2	8.92637e-57	0.846068	0.58	0.409	3.26714e-52
CD48	8.98936e-57	-0.383998	0.897	0.885	3.29019e-52
PCBP1-AS1	1.02478e-56	0.76542	0.456	0.264	3.7508e-52
SEC11A	1.20822e-56	-0.397883	0.862	0.867	4.42221e-52
MANBA	1.21538e-56	0.399841	0.889	0.786	4.44842e-52
CCNT2	1.2428e-56	0.733017	0.473	0.28	4.54878e-52
PRKCZ	1.26605e-56	1.53165	0.168	0.047	4.63387e-52
UGCG	1.34213e-56	1.22807	0.272	0.119	4.91231e-52
TXLNG	1.54554e-56	1.03053	0.33	0.164	5.65682e-52
ATP9B	1.55151e-56	0.578159	0.711	0.558	5.67869e-52
YTHDC1	1.5724e-56	0.53728	0.7	0.52	5.75515e-52
ZEB2	1.59176e-56	0.335899	0.994	0.986	5.82601e-52
EPC1	2.04773e-56	0.609848	0.737	0.584	7.49491e-52
CCDC200	2.37671e-56	0.778747	0.656	0.476	8.69899e-52
RCC2	2.54085e-56	0.84083	0.46	0.275	9.29975e-52
TUBA1A	2.652e-56	-0.551821	0.768	0.811	9.70658e-52
BIRC6	3.01595e-56	0.393743	0.916	0.834	1.10387e-51
ECD	5.32937e-56	0.815097	0.42	0.239	1.9506e-51
UBE3A	6.35932e-56	0.561818	0.685	0.504	2.32757e-51
CTH	7.35201e-56	2.09501	0.144	0.034	2.69091e-51
NR3C1	7.53895e-56	0.443185	0.86	0.743	2.75933e-51
BLVRB	7.64267e-56	-0.367397	0.905	0.902	2.79729e-51
NUDT4	7.65068e-56	0.776537	0.465	0.277	2.80022e-51
PRDM1	8.45541e-56	2.05932	0.15	0.037	3.09476e-51
DOCK4	8.71881e-56	0.964001	0.468	0.294	3.19117e-51
CLEC2B	1.12038e-55	0.66186	0.713	0.557	4.1007e-51
ABCG1	1.18635e-55	1.90654	0.146	0.035	4.34216e-51
ITM2B	1.40258e-55	-0.333484	0.99	0.988	5.13358e-51
ELOVL5	1.8739e-55	0.592452	0.696	0.519	6.85866e-51
DUSP1	1.91803e-55	0.283247	0.997	0.996	7.02017e-51
CSNK1A1	2.10227e-55	0.38386	0.895	0.791	7.6945e-51
ARHGAP31	2.30772e-55	0.703023	0.504	0.314	8.44647e-51
PPP3R1	2.46864e-55	0.540155	0.85	0.752	9.03548e-51
ATG2A	2.52328e-55	1.04066	0.353	0.185	9.23545e-51
IER5	3.06374e-55	0.528914	0.744	0.559	1.12136e-50
CAPG	4.44136e-55	-0.457966	0.79	0.83	1.62558e-50
VAPA	4.80009e-55	0.409717	0.902	0.81	1.75688e-50
BRAF	5.3372e-55	0.538726	0.75	0.593	1.95347e-50
CMTM6	5.67807e-55	-0.587442	0.669	0.738	2.07823e-50
PSMA7	6.2427e-55	-0.334018	0.926	0.921	2.28489e-50
BRD1	6.85748e-55	0.775595	0.444	0.26	2.50991e-50
SRRM2	7.80843e-55	0.347223	0.9	0.78	2.85796e-50
PCM1	7.82998e-55	0.543513	0.676	0.485	2.86585e-50
PI4K2A	9.54066e-55	0.783554	0.47	0.286	3.49198e-50
LIMS1	1.21047e-54	0.4736	0.839	0.705	4.43045e-50
SMARCA5	1.26619e-54	0.590851	0.634	0.449	4.63438e-50
AC253572.2	1.31021e-54	0.89616	0.631	0.487	4.7955e-50
ANXA11	1.41486e-54	0.572356	0.801	0.658	5.17854e-50
RBBP6	1.45225e-54	0.710458	0.588	0.402	5.31539e-50
NLRP1	1.83449e-54	0.494958	0.798	0.676	6.71442e-50
PRRC2C	1.83878e-54	0.394483	0.865	0.751	6.73011e-50
TCF7L2	1.93524e-54	0.598714	0.631	0.447	7.08318e-50
CALM2	2.30586e-54	-0.298355	0.963	0.961	8.43966e-50
SYK	2.98158e-54	0.343322	0.934	0.886	1.09129e-49
CIITA	3.12785e-54	0.758497	0.473	0.29	1.14483e-49
COX5B	3.17468e-54	-0.339308	0.907	0.904	1.16196e-49
MXD1	3.58934e-54	0.512579	0.826	0.694	1.31374e-49
ATP1A1	4.18668e-54	0.564563	0.734	0.556	1.53237e-49
NRIP3	4.27461e-54	2.1577	0.134	0.03	1.56455e-49
UBA6	4.49189e-54	0.649363	0.569	0.385	1.64408e-49
AC020916.1	4.66594e-54	0.465539	0.913	0.801	1.70778e-49
SNHG25	5.05389e-54	-1.0681	0.274	0.407	1.84978e-49
SERTAD2	5.25652e-54	0.576255	0.616	0.426	1.92394e-49
RPL23	7.06877e-54	-0.241525	0.982	0.967	2.58724e-49
ETV3	7.72517e-54	0.917454	0.338	0.17	2.82749e-49
IL13RA1	1.15335e-53	0.477026	0.742	0.559	4.22136e-49
SESN1	1.15833e-53	0.615469	0.576	0.387	4.23961e-49
RCOR1	1.30374e-53	0.41852	0.866	0.76	4.77181e-49
TASOR2	1.60212e-53	0.703711	0.523	0.341	5.86391e-49
HTT	1.65919e-53	0.563429	0.652	0.479	6.0728e-49
PROSER2	2.50939e-53	1.66502	0.166	0.049	9.18463e-49
LCORL	2.94567e-53	0.554919	0.688	0.513	1.07815e-48
LINC-PINT	3.16982e-53	0.979323	0.301	0.143	1.16019e-48
MIR3945HG	3.48448e-53	1.24375	0.238	0.098	1.27535e-48
AC005050.3	3.6132e-53	1.33128	0.214	0.081	1.32247e-48
GABPB1-AS1	3.95637e-53	0.784173	0.394	0.217	1.44807e-48
NKTR	3.99331e-53	0.623802	0.612	0.438	1.46159e-48
HIVEP3	6.22342e-53	0.966923	0.339	0.175	2.27783e-48
RIN2	6.41167e-53	0.51889	0.765	0.6	2.34673e-48
SRP14	7.40651e-53	-0.326666	0.921	0.915	2.71086e-48
AC025580.2	9.76844e-53	2.66075	0.1	0.012	3.57535e-48
ZBTB20	1.36322e-52	0.51482	0.833	0.725	4.98952e-48
NIPBL	1.4977e-52	0.368588	0.915	0.844	5.48172e-48
ARID2	1.55391e-52	0.542077	0.719	0.554	5.68746e-48
STT3B	1.85421e-52	0.502058	0.769	0.613	6.7866e-48
DENND5A	1.92139e-52	0.405451	0.853	0.736	7.03247e-48
IFI44	2.25807e-52	1.17173	0.308	0.154	8.26475e-48
KDM2A	3.34102e-52	0.326449	0.939	0.877	1.22285e-47
CKS2	3.83629e-52	0.969727	0.349	0.184	1.40412e-47
STK10	4.00675e-52	0.338214	0.953	0.887	1.46651e-47
RBM25	4.23489e-52	0.451988	0.78	0.633	1.55001e-47
RPS2	4.51517e-52	-0.23521	0.996	0.989	1.6526e-47
PRDX3	6.43576e-52	-0.89412	0.364	0.482	2.35555e-47
C19orf38	6.54385e-52	-0.61568	0.636	0.702	2.39511e-47
WASL	9.27143e-52	0.714979	0.476	0.293	3.39344e-47
CLN8	1.13426e-51	0.825438	0.344	0.178	4.15152e-47
NUP214	1.14767e-51	-0.41583	0.901	0.898	4.20058e-47
AHNAK	1.17761e-51	0.344228	0.971	0.917	4.31017e-47
FOXP1	1.38115e-51	0.290237	0.985	0.963	5.05515e-47
CASP9	1.49508e-51	0.916326	0.344	0.18	5.47216e-47
AZIN1	1.54112e-51	0.570577	0.66	0.482	5.64065e-47
TAOK3	1.88245e-51	0.321078	0.965	0.923	6.88994e-47
RHOA	2.19181e-51	-0.276747	0.965	0.955	8.02226e-47
CSTA	2.32621e-51	-0.318389	0.945	0.929	8.51415e-47
SUMF1	2.66735e-51	0.558259	0.746	0.594	9.76277e-47
NQO2	2.6845e-51	-0.947397	0.375	0.486	9.82555e-47
SLTM	2.68927e-51	0.462424	0.805	0.657	9.843e-47
EIF3K	2.74562e-51	-0.309025	0.932	0.919	1.00492e-46
PSMD12	3.35021e-51	0.620735	0.555	0.37	1.22621e-46
RPS28	4.40869e-51	-0.149115	0.998	0.997	1.61363e-46
MACO1	4.48639e-51	0.768958	0.438	0.263	1.64206e-46
FOXO1	4.67372e-51	0.567574	0.723	0.575	1.71063e-46
HDAC9	5.08387e-51	0.512906	0.876	0.777	1.86075e-46
HNRNPC	5.13786e-51	0.357599	0.938	0.865	1.88051e-46
TBC1D23	5.27364e-51	0.637379	0.564	0.379	1.9302e-46
ATP5MG	5.29664e-51	-0.243248	0.976	0.962	1.93862e-46
AF117829.1	6.33098e-51	1.02465	0.268	0.122	2.3172e-46
TNK2	6.39106e-51	0.601929	0.566	0.376	2.33919e-46
TULP2	6.68538e-51	-1.44291	0.149	0.271	2.44691e-46
SDE2	7.968e-51	0.913393	0.334	0.173	2.91637e-46
SINHCAF	9.03282e-51	0.872041	0.392	0.226	3.3061e-46
JUN	9.07218e-51	0.374804	0.976	0.942	3.32051e-46
RRBP1	1.09943e-50	0.55758	0.634	0.452	4.02402e-46
PITPNB	1.35524e-50	0.602927	0.571	0.387	4.96032e-46
RASSF1	1.38589e-50	0.625381	0.509	0.326	5.0725e-46
TPP2	1.49757e-50	0.530246	0.604	0.425	5.48127e-46
AGO3	1.85718e-50	0.46586	0.739	0.583	6.79747e-46
LCP1	1.88128e-50	0.224275	0.991	0.981	6.88568e-46
ZNRF2	1.96064e-50	0.65346	0.591	0.421	7.17614e-46
SOX4	1.96122e-50	0.691992	0.6	0.42	7.17826e-46
PTPN1	2.00589e-50	0.482438	0.632	0.442	7.34177e-46
MBP	2.2706e-50	0.381187	0.919	0.836	8.31064e-46
MEX3C	2.49239e-50	0.849857	0.325	0.163	9.12241e-46
RPS23	2.92827e-50	-0.187446	0.997	0.994	1.07178e-45
UBN1	3.99678e-50	0.603308	0.569	0.386	1.46286e-45
TNS3	4.9254e-50	0.463879	0.754	0.598	1.80275e-45
AC006001.2	5.00487e-50	0.816116	0.4	0.234	1.83183e-45
TMEM39A	5.40452e-50	0.700613	0.458	0.279	1.97811e-45
MPRIP	7.22983e-50	0.795486	0.354	0.188	2.64619e-45
BRD4	7.48185e-50	0.415081	0.786	0.636	2.73843e-45
TNFRSF21	8.40737e-50	2.92976	0.107	0.018	3.07718e-45
FBXO31	8.71961e-50	1.09919	0.254	0.112	3.19147e-45
SNX29	1.11315e-49	0.425099	0.853	0.751	4.07423e-45
NEK1	1.363e-49	1.08207	0.338	0.183	4.9887e-45
EEF1B2	1.75276e-49	-0.326851	0.937	0.919	6.41527e-45
PPFIBP2	1.95873e-49	0.867401	0.335	0.175	7.16915e-45
RPL17	2.16765e-49	-0.19552	0.995	0.989	7.93383e-45
CMIP	2.39942e-49	0.343446	0.924	0.845	8.78211e-45
OTUD1	2.6764e-49	0.658964	0.557	0.377	9.79589e-45
ZFAND6	3.65754e-49	0.476678	0.806	0.683	1.3387e-44
SMG1	3.71423e-49	0.474023	0.727	0.567	1.35945e-44
PLBD1	4.31297e-49	-0.601508	0.845	0.865	1.57859e-44
VNN2	4.51462e-49	-0.966521	0.467	0.563	1.6524e-44
ZBTB5	4.86816e-49	1.32163	0.188	0.067	1.78179e-44
CHCHD2	5.80397e-49	-0.308494	0.922	0.908	2.12431e-44
PABPC1	7.43512e-49	0.236303	0.993	0.984	2.72133e-44
HIPK2	7.58969e-49	0.473631	0.721	0.552	2.7779e-44
CXCL2	8.43708e-49	2.21827	0.148	0.044	3.08806e-44
RHBDF2	8.63232e-49	0.518502	0.618	0.428	3.15952e-44
LGALS3	8.73695e-49	-0.415824	0.913	0.909	3.19781e-44
LATS2	8.94302e-49	0.562493	0.561	0.379	3.27323e-44
MED17	9.2525e-49	0.927412	0.319	0.166	3.38651e-44
ATP5MC2	9.4945e-49	-0.267731	0.961	0.938	3.47508e-44
TNFRSF10B	1.00045e-48	0.563935	0.595	0.419	3.66174e-44
ZFC3H1	1.12381e-48	0.462048	0.758	0.604	4.11326e-44
IKZF5	1.20996e-48	0.825538	0.272	0.124	4.42856e-44
PDE8A	1.29494e-48	0.619574	0.589	0.417	4.73961e-44
ATP5MPL	1.47249e-48	-0.324072	0.925	0.916	5.38947e-44
AP2S1	1.66617e-48	-0.370546	0.891	0.882	6.09833e-44
RPS10	1.77306e-48	-0.340732	0.777	0.868	6.48959e-44
SSR4	2.47124e-48	-0.383875	0.818	0.827	9.04498e-44
ARL17A	2.96033e-48	1.267	0.19	0.069	1.08351e-43
TENT5A	3.49798e-48	0.729005	0.537	0.369	1.2803e-43
HIVEP1	3.87362e-48	0.588193	0.533	0.347	1.41778e-43
GNAQ	3.99389e-48	0.298237	0.977	0.955	1.4618e-43
PLP2	4.21281e-48	-0.546129	0.726	0.76	1.54193e-43
SMC5	4.59018e-48	0.567537	0.593	0.426	1.68005e-43
SEMA6B	5.39895e-48	1.68621	0.149	0.044	1.97607e-43
USP38	5.93703e-48	0.900699	0.347	0.189	2.17301e-43
UBE2H	6.53804e-48	0.508239	0.728	0.567	2.39299e-43
SND1	8.00238e-48	0.422559	0.821	0.695	2.92895e-43
MTHFD1L	8.51456e-48	1.77103	0.156	0.048	3.11641e-43
MIR222HG	9.24113e-48	0.844606	0.398	0.237	3.38235e-43
OSBP	1.03784e-47	0.65194	0.44	0.266	3.79859e-43
HSD11B1-AS1	1.05324e-47	1.65306	0.132	0.033	3.85497e-43
ZNF267	1.08437e-47	0.591988	0.472	0.288	3.96889e-43
AC138123.1	1.12578e-47	1.18143	0.199	0.075	4.12046e-43
ARID4A	1.20174e-47	0.528261	0.673	0.508	4.39848e-43
SKIL	1.4997e-47	0.625324	0.488	0.308	5.48906e-43
RAB12	1.60304e-47	0.640002	0.464	0.288	5.86727e-43
RPL5	1.72171e-47	-0.239281	0.988	0.97	6.30164e-43
RNMT	1.88201e-47	0.629574	0.473	0.298	6.88833e-43
POLE4	1.89992e-47	-0.558999	0.663	0.725	6.95389e-43
LINC01409	2.04213e-47	1.45917	0.178	0.063	7.47438e-43
KCTD9	2.27466e-47	1.09993	0.261	0.123	8.32548e-43
ADAM17	2.90318e-47	0.398587	0.842	0.705	1.06259e-42
SYNCRIP	3.01747e-47	0.460795	0.743	0.584	1.10442e-42
CHST11	3.09561e-47	0.370792	0.946	0.889	1.13302e-42
TAPT1	3.31428e-47	0.662114	0.424	0.253	1.21306e-42
LRRC25	3.52971e-47	-0.594822	0.628	0.688	1.29191e-42
GPBP1	3.95722e-47	0.415799	0.742	0.585	1.44838e-42
BAX	4.1902e-47	-0.615757	0.623	0.677	1.53365e-42
SLC9A1	5.06502e-47	0.801898	0.412	0.246	1.85385e-42
P2RX4	5.72224e-47	0.564052	0.57	0.388	2.0944e-42
ARNTL	5.75961e-47	0.754039	0.388	0.224	2.10807e-42
IL1RAP	5.8943e-47	0.71744	0.485	0.315	2.15737e-42
CDADC1	6.63023e-47	0.8703	0.313	0.161	2.42673e-42
LUC7L2	6.94602e-47	0.449518	0.741	0.586	2.54231e-42
ZMYM5	7.23785e-47	0.746342	0.378	0.213	2.64913e-42
EXOC4	9.33716e-47	0.402539	0.87	0.778	3.4175e-42
SH3KBP1	1.12602e-46	0.281901	0.95	0.913	4.12136e-42
CUL1	1.23779e-46	0.606797	0.571	0.398	4.53045e-42
DAD1	1.3145e-46	-0.564614	0.61	0.669	4.81121e-42
TMEM63B	1.45114e-46	1.05395	0.244	0.11	5.3113e-42
HIST2H2AC	1.50037e-46	0.63136	0.453	0.277	5.49149e-42
IRGQ	1.67101e-46	0.963702	0.264	0.123	6.11606e-42
HIST1H1B	1.90618e-46	1.44075	0.187	0.071	6.97682e-42
PSMB8	2.52847e-46	-0.519825	0.672	0.714	9.25447e-42
JMY	2.98914e-46	1.04584	0.313	0.167	1.09406e-41
HNRNPDL	3.13969e-46	0.375178	0.822	0.662	1.14916e-41
TRAPPC1	3.90438e-46	-0.47124	0.716	0.748	1.42904e-41
AL512603.2	4.37935e-46	0.623991	0.568	0.384	1.60289e-41
CDKN1B	4.65789e-46	0.522625	0.534	0.352	1.70483e-41
CYCS	4.88436e-46	0.575542	0.653	0.485	1.78772e-41
MAPK8	4.9457e-46	0.604492	0.532	0.354	1.81017e-41
TNNT1	4.99597e-46	-1.75883	0.104	0.212	1.82858e-41
IRS2	5.53367e-46	0.516982	0.853	0.745	2.02538e-41
SEPTIN6	6.00579e-46	0.588001	0.533	0.359	2.19818e-41
BICD2	6.13821e-46	0.574326	0.486	0.305	2.24665e-41
POLR2J	7.4469e-46	-0.676536	0.474	0.572	2.72564e-41
RIC1	7.64784e-46	0.465836	0.732	0.589	2.79919e-41
GALNT7	9.17891e-46	0.560359	0.634	0.478	3.35957e-41
TFRC	9.7962e-46	0.843183	0.413	0.253	3.58551e-41
CDC42EP4	1.26192e-45	0.964912	0.262	0.125	4.61875e-41
AC084871.1	1.32349e-45	0.73413	0.433	0.263	4.84412e-41
ZBTB2	1.33667e-45	1.11743	0.291	0.151	4.89235e-41
WSB1	1.45426e-45	0.379124	0.907	0.806	5.32273e-41
LPAR6	1.46225e-45	0.626037	0.481	0.31	5.35199e-41
FKBP1A	1.5482e-45	-0.400992	0.815	0.837	5.66656e-41
SHOC2	1.64075e-45	0.417668	0.792	0.648	6.00531e-41
AUTS2	1.69178e-45	1.77834	0.2	0.084	6.19208e-41
CLK1	1.79171e-45	0.431751	0.747	0.586	6.55784e-41
MBNL1	1.82346e-45	0.251819	0.994	0.982	6.67406e-41
PDS5B	1.86879e-45	0.528766	0.688	0.533	6.83998e-41
USP8	1.89178e-45	0.479552	0.719	0.566	6.92409e-41
FAM20A	1.89436e-45	-1.79715	0.058	0.151	6.93353e-41
COX8A	2.46682e-45	-0.392307	0.837	0.84	9.02881e-41
NCL	2.96382e-45	0.43393	0.763	0.598	1.08479e-40
AC090559.1	3.6817e-45	0.479806	0.538	0.348	1.34754e-40
AC068587.4	3.99271e-45	1.10147	0.223	0.098	1.46137e-40
NAIP	4.21019e-45	0.410362	0.745	0.596	1.54097e-40
ST3GAL1	4.27245e-45	0.432409	0.684	0.506	1.56376e-40
AFF1	4.41475e-45	0.491038	0.766	0.629	1.61584e-40
DMXL2	4.50931e-45	0.34371	0.96	0.906	1.65045e-40
KIF13B	4.90296e-45	0.505042	0.687	0.519	1.79453e-40
MAML3	4.92341e-45	0.377945	0.92	0.857	1.80202e-40
GRK3	5.73779e-45	0.317591	0.93	0.856	2.10009e-40
LARP4B	6.03688e-45	0.403279	0.819	0.685	2.20956e-40
PARK7	6.77019e-45	-0.426163	0.785	0.792	2.47796e-40
UBB	7.49992e-45	-0.346746	0.87	0.865	2.74505e-40
DST	9.67614e-45	0.934889	0.293	0.152	3.54157e-40
FNIP2	1.02449e-44	0.622426	0.508	0.34	3.74972e-40
IFI44L	1.06158e-44	1.80074	0.145	0.045	3.88548e-40
USPL1	1.23608e-44	0.781447	0.337	0.183	4.52416e-40
METTL9	1.44914e-44	-0.460911	0.846	0.844	5.30399e-40
RPSA	1.57021e-44	-0.314149	0.925	0.909	5.74711e-40
PPP1R15B	1.60442e-44	0.56302	0.621	0.436	5.87232e-40
TFG	1.68541e-44	0.669799	0.485	0.317	6.16877e-40
COX7C	2.05791e-44	-0.247795	0.95	0.935	7.53215e-40
COX7A2L	2.31963e-44	-0.585492	0.628	0.679	8.49007e-40
FUS	2.34801e-44	0.396763	0.822	0.702	8.59394e-40
RPLP2	2.52438e-44	-0.159287	0.997	0.99	9.23948e-40
KCNAB2	2.53226e-44	0.457612	0.721	0.573	9.26832e-40
FOLR3	3.04342e-44	-1.11132	0.187	0.309	1.11392e-39
NCF4	3.0681e-44	-0.651	0.537	0.621	1.12295e-39
ERN1	3.68635e-44	0.56666	0.518	0.343	1.34924e-39
VAV2	4.84888e-44	0.69709	0.396	0.232	1.77474e-39
ECPAS	5.48927e-44	0.535903	0.601	0.433	2.00913e-39
GGNBP2	7.03294e-44	0.453236	0.72	0.565	2.57413e-39
NGLY1	7.09483e-44	0.60458	0.531	0.363	2.59678e-39
HIST1H2AH	7.49002e-44	2.29192	0.102	0.02	2.74142e-39
ADGRE5	7.5188e-44	-0.558088	0.872	0.861	2.75195e-39
C9orf72	8.72736e-44	0.327737	0.913	0.812	3.1943e-39
MIS18BP1	1.09033e-43	0.43992	0.8	0.668	3.99072e-39
AC016831.7	1.17312e-43	1.02336	0.27	0.133	4.29375e-39
XAF1	1.39116e-43	0.762322	0.434	0.272	5.0918e-39
ASH1L	1.42351e-43	0.334026	0.882	0.788	5.2102e-39
ARPC2	1.50295e-43	-0.221844	0.987	0.98	5.50094e-39
NCBP1	1.62429e-43	0.792618	0.311	0.164	5.94506e-39
KPNA3	1.8651e-43	0.59961	0.548	0.384	6.82646e-39
NDEL1	1.98995e-43	0.491543	0.607	0.436	7.28342e-39
CNOT9	2.02852e-43	0.817684	0.28	0.139	7.42458e-39
SDCBP	2.11636e-43	-0.302029	0.935	0.939	7.74607e-39
FNBP4	2.58565e-43	0.465867	0.679	0.514	9.46372e-39
ZNF503	3.30213e-43	1.33086	0.186	0.073	1.20861e-38
RALY	3.62401e-43	0.457126	0.795	0.662	1.32642e-38
MAP4K5	4.47973e-43	0.656523	0.408	0.249	1.63963e-38
NT5DC3	4.71348e-43	1.56056	0.146	0.047	1.72518e-38
SLC35E1	4.78706e-43	0.653711	0.39	0.228	1.75211e-38
S1PR3	5.36335e-43	0.894856	0.342	0.194	1.96304e-38
PPP2R2A	5.38007e-43	0.421902	0.717	0.564	1.96916e-38
TPRA1	6.28686e-43	0.928367	0.303	0.162	2.30105e-38
THBS1	8.41311e-43	1.35682	0.286	0.149	3.07928e-38
CD36	9.13344e-43	0.391105	0.949	0.895	3.34293e-38
DNAJC3	1.07952e-42	0.448162	0.705	0.545	3.95117e-38
ZFP91	1.23919e-42	0.638847	0.463	0.297	4.53556e-38
YME1L1	1.42502e-42	0.39968	0.799	0.639	5.21572e-38
SELENOH	1.52585e-42	-0.396674	0.784	0.806	5.58477e-38
SSBP2	1.53891e-42	0.457522	0.775	0.638	5.63258e-38
KDM1A	1.66133e-42	0.674007	0.385	0.227	6.08064e-38
JPT1	1.81093e-42	-0.670588	0.577	0.638	6.62818e-38
ANKHD1	1.82599e-42	0.3512	0.84	0.73	6.68331e-38
TCERG1	1.92723e-42	0.580779	0.497	0.325	7.05385e-38
SLC20A1	1.99983e-42	0.608313	0.524	0.355	7.31956e-38
VPS28	2.01556e-42	-0.503285	0.691	0.726	7.37714e-38
TIMP1	2.43067e-42	-0.435069	0.854	0.856	8.89651e-38
VPS13C	2.85652e-42	0.339588	0.871	0.775	1.04552e-37
RMND5A	3.10252e-42	0.608874	0.503	0.338	1.13555e-37
WAC	3.22798e-42	0.383908	0.87	0.759	1.18147e-37
PHF10	3.68873e-42	0.861319	0.305	0.162	1.35011e-37
ATP5MF	4.19661e-42	-0.399941	0.778	0.796	1.536e-37
ANKRD36	4.6127e-42	1.1124	0.19	0.076	1.6883e-37
KDM6A	4.7299e-42	0.424031	0.893	0.843	1.73119e-37
SSH1	4.81194e-42	0.5884	0.479	0.31	1.76122e-37
RNF19B	5.0847e-42	0.645058	0.466	0.3	1.86105e-37
ZCCHC2	5.88209e-42	0.730309	0.459	0.302	2.15291e-37
KHDC4	5.88762e-42	0.675307	0.341	0.187	2.15493e-37
CRY2	6.1633e-42	0.917839	0.295	0.154	2.25583e-37
SRSF4	6.57935e-42	0.384472	0.751	0.606	2.40811e-37
CD37	6.70908e-42	-0.334564	0.912	0.903	2.45559e-37
MALT1	7.81727e-42	0.553718	0.575	0.412	2.8612e-37
PTBP3	8.0102e-42	0.371584	0.834	0.723	2.93181e-37
RRN3	8.01994e-42	0.936139	0.264	0.131	2.93538e-37
CKLF	8.09032e-42	-0.451921	0.843	0.861	2.96114e-37
MFSD14A	9.67577e-42	0.569143	0.493	0.321	3.54143e-37
KBTBD8	1.03013e-41	1.61915	0.132	0.039	3.77036e-37
HIPK3	1.12769e-41	0.353611	0.918	0.852	4.12745e-37
CTNNAL1	1.14976e-41	1.43146	0.146	0.048	4.20825e-37
PRRC2B	1.18502e-41	0.451072	0.626	0.455	4.33728e-37
PDE7A	1.20398e-41	0.658713	0.513	0.359	4.40669e-37
SLC22A4	1.23541e-41	0.749148	0.351	0.199	4.52171e-37
PCCA	1.33682e-41	0.691314	0.48	0.327	4.89291e-37
RPL6	1.38053e-41	-0.164922	0.996	0.988	5.05289e-37
RIT1	1.49149e-41	0.473404	0.557	0.378	5.459e-37
ANKRD17	1.67654e-41	0.347375	0.839	0.729	6.13629e-37
ZNF451	1.85527e-41	0.592709	0.488	0.32	6.79046e-37
WHAMM	2.05076e-41	0.660959	0.394	0.234	7.50599e-37
ZNF326	2.09571e-41	0.601797	0.41	0.249	7.6705e-37
VAMP5	2.26911e-41	-0.672835	0.543	0.618	8.30518e-37
GLRX	2.33792e-41	-0.334221	0.911	0.894	8.55703e-37
ZNF586	2.48795e-41	0.796549	0.256	0.124	9.10614e-37
POLR2L	3.31409e-41	-0.369142	0.783	0.806	1.21299e-36
SZRD1	3.4478e-41	0.514567	0.534	0.36	1.26193e-36
AC008569.1	3.52889e-41	-1.53999	0.106	0.206	1.29161e-36
LAMTOR2	3.76195e-41	-0.507294	0.65	0.692	1.37691e-36
ATL2	3.98484e-41	0.593802	0.452	0.289	1.45849e-36
AL360012.1	4.27128e-41	0.624971	0.457	0.3	1.56333e-36
ZNF44	4.54288e-41	0.646284	0.379	0.221	1.66274e-36
DENND1A	4.6171e-41	0.288078	0.965	0.929	1.68991e-36
LPCAT1	4.90923e-41	0.506114	0.484	0.308	1.79683e-36
RPTOR	4.93136e-41	0.560968	0.479	0.313	1.80493e-36
NUTM2A-AS1	6.0401e-41	0.653776	0.415	0.256	2.21074e-36
NET1	6.65396e-41	1.79265	0.127	0.037	2.43542e-36
BCL6	6.99267e-41	0.433855	0.706	0.551	2.55939e-36
COPE	7.32598e-41	-0.389751	0.787	0.804	2.68138e-36
GPATCH2L	7.6849e-41	0.536028	0.587	0.418	2.81275e-36
HBEGF	8.01833e-41	0.655195	0.355	0.202	2.93479e-36
FOXK1	8.49185e-41	0.606838	0.455	0.293	3.1081e-36
TBK1	8.95558e-41	0.605063	0.523	0.364	3.27783e-36
DHX15	8.97845e-41	0.515094	0.577	0.412	3.2862e-36
NME2	9.71414e-41	-0.317051	0.905	0.872	3.55547e-36
PRKAR1A	9.97817e-41	-0.700595	0.546	0.609	3.65211e-36
SMG6	1.03476e-40	0.563523	0.518	0.352	3.78732e-36
GARS	1.20857e-40	0.710137	0.374	0.223	4.42348e-36
SMCHD1	1.30579e-40	0.296434	0.954	0.9	4.7793e-36
CEP170	1.3186e-40	0.408914	0.741	0.596	4.82622e-36
AP3B1	1.34295e-40	0.356795	0.865	0.772	4.91532e-36
FBXO34	1.64695e-40	0.443566	0.742	0.583	6.028e-36
NFKBIE	1.99315e-40	0.768309	0.312	0.169	7.29512e-36
TLE4	2.39362e-40	0.400001	0.904	0.826	8.76087e-36
TRIR	2.5415e-40	-0.35412	0.854	0.853	9.30215e-36
PGLS	2.75919e-40	-0.373826	0.832	0.836	1.00989e-35
ODR4	2.8347e-40	0.634567	0.415	0.259	1.03753e-35
HOOK3	3.41918e-40	0.364539	0.863	0.77	1.25145e-35
PPP2R5C	3.61886e-40	0.373285	0.77	0.64	1.32454e-35
NDUFB3	4.33458e-40	-0.576413	0.58	0.64	1.5865e-35
NBN	4.33894e-40	0.53229	0.493	0.324	1.5881e-35
SLC19A2	4.82799e-40	0.925506	0.216	0.097	1.76709e-35
AKAP13	5.49705e-40	0.212171	0.989	0.979	2.01197e-35
ADNP	5.56173e-40	0.521846	0.573	0.409	2.03565e-35
MAML1	5.75905e-40	0.665823	0.378	0.224	2.10787e-35
AC040970.1	5.79785e-40	0.824784	0.267	0.135	2.12207e-35
ANKRD36C	6.04103e-40	1.35629	0.149	0.052	2.21108e-35
CCSER1	6.13821e-40	2.00291	0.126	0.038	2.24665e-35
CELF1	6.15941e-40	0.333091	0.893	0.794	2.25441e-35
GOLGA4	6.72675e-40	0.396151	0.748	0.597	2.46206e-35
POLR2J3	6.90501e-40	0.527101	0.479	0.31	2.5273e-35
ZNF10	7.26905e-40	1.57587	0.148	0.052	2.66055e-35
RPL39	7.71948e-40	-0.128819	0.998	0.998	2.82541e-35
ASTL	8.17755e-40	1.27026	0.145	0.049	2.99306e-35
ITSN2	9.46734e-40	0.344336	0.84	0.726	3.46514e-35
GATAD2B	9.94122e-40	0.432499	0.734	0.592	3.63859e-35
MPP5	1.03679e-39	1.12579	0.22	0.102	3.79476e-35
IRAK2	1.11636e-39	1.4714	0.143	0.048	4.08598e-35
UVRAG	1.13927e-39	0.373201	0.835	0.723	4.16983e-35
WDR26	1.15789e-39	0.399847	0.778	0.635	4.238e-35
ABCC1	1.17428e-39	0.504104	0.574	0.408	4.298e-35
GATAD2A	1.20286e-39	0.464141	0.633	0.469	4.40259e-35
AC104695.4	1.41078e-39	0.80328	0.248	0.12	5.16358e-35
NDUFB2	1.54341e-39	-0.351547	0.805	0.813	5.64903e-35
VOPP1	1.59615e-39	0.664181	0.446	0.291	5.84206e-35
TM6SF1	1.72092e-39	0.793772	0.252	0.124	6.29875e-35
HSBP1	1.75711e-39	-0.43464	0.74	0.77	6.43122e-35
RANBP9	1.88292e-39	0.515958	0.583	0.422	6.89169e-35
H2AFZ	1.97703e-39	-0.483553	0.728	0.755	7.23614e-35
LRMP	2.01087e-39	0.588577	0.583	0.422	7.35998e-35
BTBD11	2.09857e-39	0.902705	0.315	0.18	7.68099e-35
RREB1	2.57479e-39	0.422865	0.733	0.582	9.42397e-35
NRF1	2.93749e-39	0.574911	0.537	0.377	1.07515e-34
ARHGEF7	3.14288e-39	0.56377	0.463	0.3	1.15033e-34
SLC17A5	3.89538e-39	0.664654	0.373	0.22	1.42575e-34
ENTPD1	4.35974e-39	0.41107	0.778	0.636	1.59571e-34
TIMM17A	4.38369e-39	0.645421	0.413	0.255	1.60447e-34
RSRC2	4.41162e-39	0.46332	0.685	0.538	1.6147e-34
AGO2	4.63679e-39	0.487595	0.586	0.421	1.69711e-34
ARFGEF2	5.34948e-39	0.467169	0.593	0.424	1.95796e-34
STX5	5.61305e-39	0.406361	0.681	0.518	2.05443e-34
DNAJC2	5.64453e-39	0.687919	0.392	0.239	2.06595e-34
MS4A6A	5.65569e-39	-0.311385	0.957	0.94	2.07004e-34
STK17B	5.87305e-39	0.27173	0.981	0.968	2.1496e-34
OOEP	6.07043e-39	0.779702	0.273	0.14	2.22184e-34
STX10	6.83273e-39	-0.591201	0.581	0.634	2.50085e-34
TOP2B	7.6752e-39	0.446875	0.615	0.444	2.8092e-34
AC245297.3	7.86324e-39	0.687903	0.383	0.231	2.87803e-34
KDM3A	9.97941e-39	0.687186	0.35	0.204	3.65256e-34
LRRC8A	1.11131e-38	0.892733	0.218	0.1	4.06749e-34
OPA1	1.19061e-38	0.494404	0.586	0.418	4.35775e-34
MAGT1	1.31797e-38	0.493163	0.514	0.339	4.82389e-34
ADPGK	1.39848e-38	0.375778	0.685	0.523	5.11858e-34
USP24	1.49002e-38	0.446852	0.628	0.459	5.45363e-34
SEC63	1.55853e-38	0.472971	0.622	0.459	5.70439e-34
ERP29	1.56472e-38	-0.369763	0.851	0.846	5.72704e-34
LRG1	1.75514e-38	1.15588	0.187	0.079	6.42398e-34
USP22	1.76532e-38	0.433983	0.552	0.377	6.46126e-34
CCDC134	1.7692e-38	0.978462	0.228	0.11	6.47545e-34
MTMR3	1.83193e-38	0.36159	0.833	0.709	6.70505e-34
ARMCX3	1.89426e-38	0.760253	0.286	0.15	6.93318e-34
BCOR	1.90726e-38	0.84753	0.254	0.127	6.98078e-34
KCTD7	1.93636e-38	0.757126	0.285	0.151	7.08728e-34
FUBP1	2.60002e-38	0.479166	0.613	0.461	9.51632e-34
ARSG	2.7896e-38	0.565767	0.486	0.326	1.02102e-33
CHML	2.90215e-38	0.985484	0.24	0.118	1.06221e-33
YPEL3	3.1245e-38	-0.665944	0.569	0.632	1.1436e-33
AKAP8	3.21088e-38	0.618049	0.379	0.224	1.17521e-33
ARPC4	3.36488e-38	-0.383035	0.804	0.819	1.23158e-33
FLT1	4.37062e-38	1.77591	0.114	0.032	1.59969e-33
TCF12	4.40027e-38	0.35415	0.889	0.804	1.61054e-33
ANPEP	4.86303e-38	-0.711786	0.438	0.537	1.77992e-33
VASH1	5.3539e-38	1.14036	0.166	0.064	1.95958e-33
UQCR11	5.54391e-38	-0.284167	0.924	0.912	2.02913e-33
AGAP3	5.81535e-38	0.795176	0.401	0.256	2.12848e-33
SCFD2	6.04856e-38	0.816687	0.374	0.238	2.21383e-33
CCDC6	6.09841e-38	0.634929	0.498	0.346	2.23208e-33
ELMO2	6.6795e-38	0.723497	0.304	0.166	2.44476e-33
SESTD1	7.72248e-38	0.409074	0.737	0.6	2.8265e-33
NIPSNAP3A	1.00459e-37	0.728401	0.345	0.203	3.67689e-33
CCL4	1.04117e-37	2.50901	0.106	0.028	3.81079e-33
RAB8B	1.04843e-37	0.374612	0.831	0.726	3.83735e-33
CTSA	1.06287e-37	-0.54125	0.625	0.675	3.89021e-33
ARL17B	1.07602e-37	0.606368	0.43	0.278	3.93834e-33
SETD5	1.08511e-37	0.425431	0.616	0.449	3.9716e-33
PLIN2	1.2645e-37	0.457023	0.657	0.494	4.62819e-33
GSE1	1.26912e-37	0.490415	0.521	0.356	4.64512e-33
EIF3G	1.27928e-37	-0.349242	0.829	0.83	4.68231e-33
THOC1	1.37665e-37	0.808948	0.315	0.182	5.03869e-33
TENT4B	1.44352e-37	0.566298	0.496	0.337	5.28344e-33
PVT1	1.45989e-37	0.601847	0.489	0.337	5.34333e-33
MICOS10	1.46772e-37	-0.403183	0.792	0.802	5.37198e-33
LAPTM5	1.50511e-37	0.183174	0.992	0.977	5.50885e-33
DUSP10	1.509e-37	0.697772	0.351	0.208	5.52309e-33
MDM2	1.63211e-37	0.431287	0.594	0.425	5.97368e-33
MDM4	1.73102e-37	0.425542	0.68	0.519	6.33572e-33
U2AF1	1.76537e-37	1.01367	0.164	0.063	6.46141e-33
LY6E	1.78754e-37	0.790789	0.402	0.257	6.54256e-33
TMEM167A	1.85972e-37	-0.482941	0.719	0.743	6.80676e-33
PDGFC	1.87747e-37	0.808008	0.303	0.171	6.87174e-33
NCOR2	2.09519e-37	0.383064	0.751	0.604	7.66859e-33
SPRED1	2.15661e-37	1.105	0.24	0.124	7.89342e-33
AFF3	2.45487e-37	1.63701	0.183	0.081	8.98508e-33
HDAC5	2.67083e-37	0.541271	0.426	0.267	9.77551e-33
RABAC1	2.81056e-37	-0.523293	0.662	0.697	1.02869e-32
HDAC4	3.63074e-37	0.37217	0.802	0.68	1.32889e-32
CLTA	4.11766e-37	-0.359187	0.825	0.827	1.5071e-32
ZC3HAV1	4.29502e-37	0.606492	0.579	0.429	1.57202e-32
ITPRIP	4.39689e-37	0.579078	0.47	0.311	1.6093e-32
SLC7A6	4.50437e-37	0.723186	0.302	0.167	1.64865e-32
AKAP9	4.55958e-37	0.382963	0.75	0.598	1.66885e-32
MTMR6	4.76361e-37	0.491132	0.622	0.464	1.74353e-32
APRT	5.17198e-37	-0.378	0.771	0.785	1.89299e-32
IL10RA	6.2644e-37	0.332297	0.777	0.628	2.29283e-32
ATRX	6.72166e-37	0.334226	0.786	0.642	2.4602e-32
FRAT2	6.78447e-37	-0.731719	0.478	0.553	2.48319e-32
SIN3A	6.90461e-37	0.479926	0.52	0.357	2.52716e-32
TRAF6	7.85563e-37	0.880612	0.214	0.1	2.87524e-32
ZRANB1	7.87652e-37	0.6472	0.325	0.184	2.88289e-32
NBPF12	8.21388e-37	0.833961	0.225	0.107	3.00636e-32
SNX30	8.66496e-37	0.456719	0.558	0.394	3.17146e-32
PCBP2	9.84364e-37	0.280917	0.914	0.836	3.60287e-32
HIP1	1.01689e-36	0.654379	0.477	0.333	3.72192e-32
ATG4B	1.18801e-36	0.475556	0.442	0.279	4.34823e-32
CALM3	1.41617e-36	-0.51035	0.683	0.707	5.18332e-32
CCDC122	1.47614e-36	1.1936	0.161	0.063	5.40281e-32
HEBP2	1.49486e-36	-0.491821	0.684	0.721	5.47135e-32
HSP90B1	1.60503e-36	0.390089	0.795	0.654	5.87456e-32
SCFD1	1.65158e-36	0.402534	0.727	0.584	6.04495e-32
IFI6	1.70175e-36	0.670675	0.333	0.195	6.22857e-32
INO80D	1.70797e-36	0.582166	0.434	0.276	6.25135e-32
NUP98	1.74965e-36	0.433981	0.641	0.48	6.40389e-32
CSNK1E	2.20592e-36	0.904548	0.215	0.1	8.0739e-32
EIF3B	2.25916e-36	0.527987	0.516	0.36	8.26874e-32
LINC02649	2.54323e-36	1.24677	0.141	0.05	9.30848e-32
ILKAP	2.56008e-36	0.53527	0.442	0.284	9.37015e-32
HEG1	2.62624e-36	1.16068	0.166	0.067	9.61232e-32
SLC39A11	2.7723e-36	0.446669	0.761	0.654	1.01469e-31
ITGB1	3.25249e-36	0.362082	0.794	0.666	1.19044e-31
UBL3	3.28155e-36	0.493918	0.652	0.505	1.20108e-31
TMEM41B	3.6054e-36	0.810085	0.303	0.171	1.31961e-31
CDYL	3.68045e-36	0.411599	0.65	0.494	1.34708e-31
AC104695.2	3.85943e-36	0.695795	0.301	0.167	1.41259e-31
LRRC40	3.96745e-36	0.711349	0.292	0.159	1.45213e-31
COPS2	4.0574e-36	0.464433	0.482	0.32	1.48505e-31
CNPY3	4.10726e-36	-0.377912	0.846	0.846	1.5033e-31
AKT3	4.70034e-36	0.82865	0.331	0.201	1.72037e-31
NOD2	5.46829e-36	0.532846	0.395	0.239	2.00145e-31
HNRNPM	6.37046e-36	0.35231	0.793	0.657	2.33165e-31
GABARAP	7.17052e-36	-0.211748	0.987	0.985	2.62448e-31
KRTCAP2	7.79449e-36	-0.481731	0.69	0.711	2.85286e-31
VEZT	8.07178e-36	0.59128	0.456	0.308	2.95435e-31
C3AR1	8.35063e-36	0.642807	0.39	0.247	3.05641e-31
USP3	9.64219e-36	0.248288	0.966	0.937	3.52914e-31
GIMAP4	1.00379e-35	-0.456615	0.717	0.746	3.67398e-31
MAP4K3	1.03782e-35	0.565781	0.514	0.368	3.79852e-31
DCTN4	1.08276e-35	0.431128	0.599	0.443	3.96301e-31
LRRFIP1	1.16619e-35	0.220209	0.99	0.978	4.26838e-31
ZC3H12C	1.31672e-35	1.04206	0.196	0.09	4.81933e-31
TP53BP1	1.3909e-35	1.01145	0.225	0.111	5.09085e-31
PTPN7	1.42421e-35	1.36771	0.138	0.049	5.21274e-31
MCTP1	1.4338e-35	0.369493	0.941	0.887	5.24785e-31
ESCO1	1.47893e-35	0.68357	0.413	0.266	5.41304e-31
DOCK2	1.56545e-35	0.213967	0.98	0.952	5.72972e-31
TBC1D8	1.66021e-35	0.465384	0.588	0.428	6.07655e-31
FAF1	1.79804e-35	0.371845	0.775	0.644	6.58099e-31
EPSTI1	1.80758e-35	0.934679	0.336	0.21	6.61594e-31
TRIM44	1.92905e-35	0.401642	0.645	0.482	7.0605e-31
NSA2	1.97262e-35	-0.458234	0.72	0.733	7.22e-31
RAD23B	2.29833e-35	0.40205	0.692	0.551	8.41211e-31
SLC2A9	2.35903e-35	0.54792	0.521	0.371	8.63429e-31
PRDX1	2.39704e-35	-0.433621	0.739	0.74	8.7734e-31
PIK3C2A	2.41381e-35	0.438219	0.599	0.437	8.83477e-31
SUGP2	2.58796e-35	0.517139	0.415	0.261	9.4722e-31
TBC1D1	2.8662e-35	0.381468	0.744	0.6	1.04906e-30
JUP	3.18298e-35	1.41416	0.136	0.048	1.165e-30
SEMA4D	3.45498e-35	0.381292	0.711	0.561	1.26456e-30
P4HB	3.56462e-35	0.3685	0.83	0.724	1.30469e-30
MIDN	3.79498e-35	0.343917	0.833	0.727	1.389e-30
GNB5	3.85254e-35	1.59674	0.109	0.032	1.41007e-30
IFIH1	3.86517e-35	0.727359	0.37	0.232	1.41469e-30
BBX	3.89642e-35	0.457244	0.691	0.556	1.42613e-30
TRIM14	4.09396e-35	0.608665	0.351	0.209	1.49843e-30
PITPNA	4.69964e-35	0.484382	0.684	0.544	1.72011e-30
PPM1B	4.7003e-35	0.391513	0.708	0.566	1.72036e-30
LRRC37A2	5.38831e-35	0.685867	0.245	0.123	1.97218e-30
OAT	6.08372e-35	0.584197	0.45	0.3	2.2267e-30
OTULIN	6.1577e-35	0.695892	0.336	0.199	2.25378e-30
MKRN2	6.89162e-35	0.762583	0.237	0.118	2.5224e-30
FTX	6.90168e-35	0.340894	0.87	0.779	2.52608e-30
RPS15A	7.41159e-35	-0.13641	0.997	0.993	2.71271e-30
ATXN7	8.20419e-35	0.432491	0.61	0.455	3.00282e-30
SLC37A2	8.51116e-35	0.85721	0.231	0.115	3.11517e-30
SMG5	9.66185e-35	0.657772	0.313	0.178	3.53633e-30
COA6	9.70714e-35	-0.773814	0.313	0.412	3.55291e-30
BCL3	9.87511e-35	0.474955	0.428	0.269	3.61439e-30
CIAO2B	1.01926e-34	-0.544707	0.58	0.629	3.73058e-30
WBP11	1.04872e-34	0.446424	0.494	0.327	3.83841e-30
TRIB1	1.08582e-34	0.512094	0.509	0.351	3.97421e-30
HNRNPD	1.08612e-34	0.299506	0.852	0.732	3.9753e-30
ZNF124	1.10245e-34	0.706231	0.308	0.177	4.03509e-30
ZXDC	1.27067e-34	0.381582	0.561	0.399	4.65079e-30
BORCS5	1.29031e-34	0.71162	0.329	0.194	4.72266e-30
UBAP2	1.30261e-34	0.706741	0.349	0.214	4.76769e-30
ZNF516	1.32472e-34	0.350155	0.795	0.671	4.84861e-30
NECAP1	1.54907e-34	0.662192	0.255	0.132	5.66974e-30
IL15	1.64951e-34	0.493473	0.595	0.453	6.03736e-30
CRIP1	1.66503e-34	-0.921942	0.83	0.806	6.09419e-30
TBC1D22A	1.66713e-34	0.344059	0.848	0.772	6.10187e-30
AL160272.1	1.71683e-34	1.2894	0.155	0.063	6.28376e-30
ZNF433-AS1	1.81019e-34	0.756942	0.342	0.21	6.62549e-30
EZR	1.86658e-34	0.453563	0.671	0.524	6.83187e-30
ZFAS1	2.00816e-34	-0.282886	0.935	0.91	7.35006e-30
HNRNPA3	2.05116e-34	0.28834	0.87	0.763	7.50745e-30
ZNF800	2.1695e-34	0.50484	0.509	0.35	7.94059e-30
HSF2	2.19246e-34	1.55864	0.124	0.042	8.02462e-30
SOS2	3.16557e-34	0.330472	0.822	0.701	1.15863e-29
CYTIP	3.21921e-34	0.402967	0.758	0.63	1.17826e-29
TSPAN33	3.31216e-34	1.36362	0.116	0.036	1.21228e-29
STAU1	3.35582e-34	0.426977	0.641	0.489	1.22826e-29
NDRG1	3.40338e-34	0.542292	0.561	0.416	1.24567e-29
KDM6B	3.42869e-34	0.344403	0.641	0.463	1.25493e-29
TM9SF3	3.74337e-34	0.390897	0.696	0.551	1.37011e-29
ADAR	4.06156e-34	0.406386	0.61	0.441	1.48657e-29
WDR37	4.30751e-34	0.447138	0.633	0.492	1.57659e-29
GIMAP7	4.36005e-34	-0.451101	0.742	0.768	1.59582e-29
HIST1H2AC	4.48609e-34	-0.854955	0.273	0.379	1.64195e-29
DOCK10	4.69584e-34	0.496723	0.661	0.533	1.71872e-29
EIF3J	4.90999e-34	0.441903	0.58	0.422	1.7971e-29
PHF3	4.95304e-34	0.3443	0.664	0.504	1.81286e-29
IER3	5.22004e-34	0.595552	0.636	0.505	1.91059e-29
MRPL33	5.65943e-34	-0.513598	0.657	0.683	2.07141e-29
C20orf194	5.83527e-34	0.43	0.694	0.562	2.13577e-29
PHIP	5.84293e-34	0.32054	0.833	0.719	2.13857e-29
MAN1A1	7.25936e-34	0.435697	0.705	0.563	2.657e-29
TBC1D7	8.19087e-34	0.792115	0.254	0.134	2.99794e-29
SPTY2D1	8.26016e-34	0.62205	0.405	0.262	3.0233e-29
DHX34	8.87285e-34	0.504608	0.452	0.297	3.24755e-29
ARID1A	9.13096e-34	0.322738	0.796	0.671	3.34202e-29
TMEM140	9.19576e-34	0.821502	0.211	0.101	3.36574e-29
LINC01220	9.28273e-34	0.609742	0.339	0.204	3.39757e-29
ERF	9.39375e-34	0.546573	0.344	0.201	3.4382e-29
PTDSS1	9.56162e-34	0.515473	0.471	0.315	3.49965e-29
EFHD2	1.01623e-33	-0.287853	0.927	0.928	3.7195e-29
DDX6	1.03355e-33	0.426601	0.563	0.401	3.7829e-29
COX6A1	1.07393e-33	-0.374588	0.82	0.815	3.9307e-29
H3F3B	1.0969e-33	-0.198128	0.996	0.994	4.01477e-29
DDT	1.13506e-33	-0.414905	0.646	0.712	4.15444e-29
SPG7	1.14021e-33	0.459906	0.488	0.326	4.1733e-29
ARHGAP5	1.15416e-33	0.849862	0.244	0.129	4.22436e-29
NDUFA3	1.30786e-33	-0.532241	0.573	0.626	4.7869e-29
ZC3H12A	1.31161e-33	0.865494	0.218	0.107	4.80063e-29
WWOX	1.47243e-33	0.874773	0.476	0.355	5.38924e-29
SLMAP	1.51739e-33	0.389039	0.754	0.629	5.55379e-29
SEPTIN7	1.53626e-33	0.304382	0.867	0.76	5.62286e-29
KMT2E	1.74758e-33	0.285804	0.879	0.789	6.39632e-29
MED15	1.91986e-33	0.446837	0.562	0.404	7.02689e-29
TBCD	2.05045e-33	0.575312	0.344	0.205	7.50486e-29
SLC23A2	2.07496e-33	0.470693	0.506	0.354	7.59457e-29
TAB2	2.25062e-33	0.415006	0.67	0.525	8.23749e-29
LONRF3	3.12009e-33	0.904122	0.284	0.166	1.14199e-28
IKZF1	3.23159e-33	0.339235	0.865	0.767	1.1828e-28
MB21D2	3.37626e-33	1.23142	0.147	0.058	1.23575e-28
SCAF8	3.44173e-33	0.407874	0.613	0.466	1.25971e-28
ERLIN1	4.01291e-33	0.582515	0.33	0.194	1.46877e-28
EIF2AK2	4.06111e-33	0.641437	0.349	0.215	1.48641e-28
AC106865.2	4.72432e-33	0.989988	0.225	0.117	1.72915e-28
USP16	4.73705e-33	0.427506	0.51	0.347	1.73381e-28
MARCH1	4.80838e-33	0.262198	0.953	0.91	1.75992e-28
BRD2	5.02912e-33	0.389844	0.665	0.504	1.84071e-28
RAF1	5.04376e-33	0.348151	0.742	0.6	1.84607e-28
ATP6V0C	5.06469e-33	-0.227084	0.958	0.937	1.85373e-28
FAM53C	5.1466e-33	0.565018	0.454	0.307	1.88371e-28
ID1	5.20033e-33	0.843404	0.251	0.135	1.90337e-28
TRAF1	5.69275e-33	1.1686	0.144	0.056	2.0836e-28
ARID3B	6.02973e-33	0.703347	0.304	0.177	2.20694e-28
GABPB1	6.11562e-33	1.01643	0.301	0.181	2.23838e-28
SPECC1L	6.20541e-33	0.517891	0.459	0.307	2.27124e-28
PSMB3	6.58647e-33	-0.381896	0.804	0.804	2.41071e-28
MARCH3	6.69136e-33	1.07023	0.176	0.079	2.4491e-28
JTB	6.89846e-33	-0.409997	0.745	0.751	2.52491e-28
CCDC47	8.04133e-33	0.458339	0.491	0.338	2.94321e-28
TLK2	8.50442e-33	0.407852	0.59	0.43	3.1127e-28
SLC38A1	8.83102e-33	2.0356	0.107	0.033	3.23224e-28
TRAPPC9	9.35054e-33	0.403324	0.736	0.62	3.42239e-28
COTL1	9.7566e-33	-0.168004	0.994	0.995	3.57101e-28
ASMTL	1.02025e-32	0.647465	0.303	0.176	3.73421e-28
FAM102B	1.07314e-32	0.613631	0.394	0.255	3.92781e-28
MORF4L2	1.10399e-32	0.436386	0.594	0.439	4.04072e-28
GFPT1	1.11308e-32	0.735596	0.304	0.18	4.07399e-28
N4BP2L2	1.12403e-32	0.306682	0.86	0.776	4.11408e-28
GBF1	1.27336e-32	0.404006	0.62	0.474	4.66064e-28
SPAG5-AS1	1.38336e-32	0.741061	0.228	0.116	5.06323e-28
AHI1	1.52334e-32	1.19362	0.166	0.072	5.57559e-28
ARL4C	1.56848e-32	1.15941	0.186	0.087	5.74079e-28
CCDC186	1.58078e-32	0.534765	0.417	0.271	5.78582e-28
MRTFA	1.65141e-32	0.328084	0.859	0.781	6.04434e-28
TAF10	1.8232e-32	-0.558936	0.584	0.625	6.6731e-28
SHB	1.8676e-32	1.15787	0.174	0.078	6.83561e-28
EP400	2.06073e-32	0.494287	0.418	0.265	7.54249e-28
SCML1	2.27579e-32	1.32217	0.154	0.065	8.32962e-28
CDK17	2.4017e-32	0.487748	0.553	0.411	8.79045e-28
UAP1	2.69095e-32	0.738705	0.209	0.103	9.84915e-28
GPAT4	2.77128e-32	0.499187	0.429	0.28	1.01432e-27
TEX41	2.87834e-32	0.948854	0.192	0.091	1.0535e-27
SFMBT2	3.20017e-32	0.778982	0.34	0.215	1.1713e-27
BACH1	3.24695e-32	0.27142	0.944	0.888	1.18842e-27
EAF1	3.2993e-32	0.642793	0.343	0.21	1.20758e-27
ACAP2	3.3158e-32	0.221551	0.97	0.939	1.21361e-27
SEC31A	3.31861e-32	0.335983	0.746	0.601	1.21465e-27
HIF1A	3.42784e-32	0.264069	0.918	0.833	1.25462e-27
COG5	3.5843e-32	0.396438	0.746	0.635	1.31189e-27
SAR1A	3.88805e-32	0.423372	0.49	0.33	1.42306e-27
CDKN2D	3.94081e-32	-0.71527	0.427	0.515	1.44237e-27
NABP1	4.10591e-32	0.476745	0.636	0.497	1.5028e-27
PARP8	4.23372e-32	0.330138	0.878	0.786	1.54958e-27
MAP1LC3B	4.53039e-32	0.306097	0.895	0.798	1.65817e-27
LMTK2	4.56213e-32	0.563027	0.375	0.236	1.66978e-27
LRRC41	4.94086e-32	0.603689	0.343	0.207	1.80841e-27
ATP2B1	5.48718e-32	0.267543	0.918	0.848	2.00836e-27
SMAP2	6.17299e-32	0.184615	0.987	0.963	2.25938e-27
GMDS	6.34567e-32	0.500227	0.601	0.473	2.32258e-27
ICE1	6.67975e-32	0.51722	0.397	0.257	2.44485e-27
MGRN1	6.97643e-32	0.465092	0.5	0.345	2.55344e-27
AL158071.3	7.07908e-32	1.39638	0.107	0.033	2.59101e-27
SREK1	7.13993e-32	0.451869	0.544	0.388	2.61328e-27
MNT	7.26613e-32	0.454036	0.413	0.263	2.65948e-27
DGLUCY	7.79787e-32	0.502175	0.526	0.375	2.8541e-27
MS4A4E	8.01572e-32	0.606225	0.434	0.296	2.93384e-27
FCGR1A	8.06111e-32	-0.749876	0.346	0.438	2.95045e-27
RB1	8.66324e-32	0.336859	0.808	0.679	3.17083e-27
AC016831.5	8.67786e-32	1.0985	0.146	0.059	3.17618e-27
GOLGB1	8.85675e-32	0.404468	0.589	0.44	3.24166e-27
ARID1B	8.86203e-32	0.311647	0.884	0.811	3.24359e-27
DCAF5	9.07456e-32	0.534244	0.513	0.371	3.32138e-27
SNRPA1	1.03002e-31	0.511875	0.461	0.311	3.76996e-27
ARFGEF1	1.07391e-31	0.322819	0.798	0.678	3.93061e-27
NBPF26	1.17935e-31	0.771355	0.255	0.138	4.31655e-27
SPOPL	1.26096e-31	0.457981	0.713	0.58	4.61523e-27
RASSF4	1.4132e-31	0.399259	0.601	0.436	5.17246e-27
XRCC6	1.4572e-31	0.341512	0.743	0.602	5.33349e-27
IPO7	1.51991e-31	0.50574	0.459	0.314	5.56302e-27
ZBTB18	1.52161e-31	0.595863	0.336	0.201	5.56925e-27
DNMBP	1.5475e-31	0.624669	0.356	0.225	5.66402e-27
FTH1	1.66216e-31	-0.236829	0.999	1	6.08366e-27
SRGAP2C	1.73845e-31	0.451347	0.434	0.284	6.36289e-27
PRKCI	1.83787e-31	0.762456	0.291	0.171	6.72679e-27
DRAP1	1.84425e-31	-0.471661	0.61	0.648	6.75013e-27
PRKCH	1.92387e-31	0.660635	0.357	0.228	7.04156e-27
ZC3H18	1.95106e-31	0.434999	0.432	0.282	7.14108e-27
TNFRSF1A	1.99607e-31	-0.531288	0.597	0.639	7.30583e-27
BTBD7	2.05163e-31	0.495236	0.535	0.392	7.50916e-27
HBS1L	2.16758e-31	0.526617	0.36	0.221	7.93355e-27
OLIG1	2.1843e-31	-1.39761	0.144	0.232	7.99477e-27
C19orf53	2.37347e-31	-0.468488	0.656	0.689	8.68714e-27
SERPINB2	2.54449e-31	1.70074	0.173	0.082	9.31309e-27
TLR2	2.58151e-31	0.277599	0.883	0.784	9.44858e-27
RPL22	2.60327e-31	-0.147963	0.994	0.981	9.52821e-27
TICAM1	2.60449e-31	0.575298	0.337	0.201	9.5327e-27
CDC42SE2	2.60898e-31	0.314197	0.843	0.753	9.54913e-27
RELT	2.7996e-31	0.351598	0.711	0.558	1.02468e-26
ANKRD44	2.84043e-31	0.239179	0.955	0.911	1.03963e-26
APMAP	2.94449e-31	0.660293	0.346	0.215	1.07771e-26
PLXDC2	3.06361e-31	0.180004	0.995	0.989	1.12131e-26
DDIT3	3.19275e-31	0.717092	0.286	0.163	1.16858e-26
PAFAH1B1	3.2802e-31	0.314506	0.817	0.705	1.20059e-26
USP14	3.4744e-31	0.621741	0.403	0.268	1.27167e-26
ATXN2L	3.57181e-31	0.414422	0.47	0.315	1.30732e-26
PPP1CB	4.22104e-31	0.323722	0.882	0.788	1.54494e-26
CAMKMT	4.38428e-31	0.492282	0.587	0.449	1.60469e-26
YY1	4.51693e-31	0.350363	0.764	0.633	1.65324e-26
SCLT1	4.55952e-31	0.342279	0.844	0.74	1.66883e-26
KIF1B	4.71248e-31	0.393212	0.742	0.621	1.72481e-26
RPS12	4.86134e-31	-0.134449	0.998	0.996	1.7793e-26
CHD9	5.07757e-31	0.356518	0.658	0.494	1.85844e-26
AURKAIP1	5.11383e-31	-0.493399	0.621	0.655	1.87171e-26
EEPD1	5.27426e-31	0.398617	0.515	0.36	1.93043e-26
RHOQ	5.52596e-31	0.316023	0.784	0.639	2.02256e-26
KBTBD11	5.53037e-31	0.78194	0.208	0.103	2.02417e-26
SRA1	6.31281e-31	0.48813	0.586	0.445	2.31055e-26
SUPT5H	6.33245e-31	0.441231	0.491	0.337	2.31774e-26
SH2B3	6.397e-31	0.405617	0.63	0.487	2.34137e-26
BAZ1B	6.56593e-31	0.41646	0.459	0.304	2.40319e-26
PFKFB3	6.56912e-31	0.366519	0.625	0.469	2.40436e-26
ULK1	7.02573e-31	0.413993	0.469	0.312	2.57149e-26
JAG1	7.6725e-31	1.14776	0.142	0.057	2.80821e-26
MEF2C	7.8715e-31	0.302524	0.838	0.717	2.88105e-26
TNRC6C	8.74983e-31	0.726977	0.2	0.097	3.20253e-26
EPC2	8.78067e-31	0.431222	0.537	0.385	3.21381e-26
CEP85L	9.25318e-31	0.380996	0.734	0.602	3.38676e-26
FAM168B	9.38162e-31	0.461781	0.444	0.298	3.43377e-26
OST4	9.69473e-31	-0.256344	0.921	0.902	3.54837e-26
CDK12	1.06742e-30	0.411256	0.544	0.387	3.90685e-26
TOB1	1.10255e-30	0.455536	0.502	0.354	4.03546e-26
RSL1D1	1.16838e-30	0.345083	0.692	0.538	4.27639e-26
SP3	1.18792e-30	0.346878	0.768	0.635	4.34791e-26
LIN54	1.189e-30	0.606594	0.314	0.187	4.35185e-26
NOTCH2NLC	1.23659e-30	0.650786	0.32	0.192	4.52604e-26
BAZ2A	1.28765e-30	0.391433	0.526	0.367	4.71292e-26
SGK1	1.55915e-30	0.50751	0.494	0.352	5.70666e-26
CENPC	1.6698e-30	0.564567	0.439	0.303	6.11163e-26
USP10	1.69799e-30	0.353157	0.617	0.467	6.21483e-26
LRRC8D	1.82439e-30	0.439318	0.707	0.596	6.67745e-26
INTS6L	1.85256e-30	0.62829	0.348	0.22	6.78056e-26
PHF12	1.85503e-30	0.569195	0.362	0.228	6.78958e-26
RPS16	2.22055e-30	-0.166999	0.99	0.979	8.12745e-26
PRNP	2.23528e-30	0.426706	0.554	0.404	8.18133e-26
ST6GALNAC2	2.25654e-30	1.11533	0.118	0.042	8.25915e-26
PABPC4	2.32652e-30	0.432954	0.575	0.424	8.51529e-26
PLAC8	2.38247e-30	-0.699632	0.472	0.54	8.72009e-26
CFP	2.44743e-30	-0.265054	0.88	0.881	8.95784e-26
MAP2K4	2.79977e-30	0.373879	0.561	0.405	1.02474e-25
ZNF207	2.89656e-30	0.286746	0.785	0.652	1.06017e-25
RAB5A	2.90848e-30	0.395865	0.538	0.381	1.06453e-25
PCF11	2.92981e-30	0.387691	0.632	0.485	1.07234e-25
CNTRL	3.09707e-30	0.362565	0.66	0.512	1.13356e-25
GNL1	3.27034e-30	0.638829	0.326	0.199	1.19698e-25
C1GALT1	3.57456e-30	0.486573	0.384	0.243	1.30832e-25
FXYD5	4.21977e-30	-0.327792	0.838	0.824	1.54448e-25
S100P	4.62805e-30	-1.76713	0.047	0.114	1.69391e-25
RGS12	5.03504e-30	0.856202	0.204	0.103	1.84287e-25
DOP1A	5.1957e-30	0.584488	0.356	0.228	1.90168e-25
ZNF710	5.25638e-30	0.416453	0.648	0.514	1.92389e-25
EDF1	5.26041e-30	-0.311497	0.825	0.819	1.92536e-25
ADGRB3	5.55622e-30	-0.648076	0.156	0.262	2.03363e-25
STAT1	5.62205e-30	0.482163	0.489	0.347	2.05773e-25
HPS3	5.68438e-30	0.65058	0.32	0.195	2.08054e-25
UBE2N	5.95257e-30	0.431475	0.611	0.47	2.1787e-25
AC084871.3	6.13999e-30	1.32197	0.1	0.031	2.2473e-25
LUC7L	6.17403e-30	0.461605	0.484	0.339	2.25976e-25
PSME1	6.22729e-30	-0.326239	0.822	0.829	2.27925e-25
JMJD6	6.66688e-30	0.501059	0.375	0.237	2.44014e-25
NIN	6.78146e-30	0.303886	0.819	0.711	2.48208e-25
TNFAIP2	7.14458e-30	0.302982	0.803	0.677	2.61499e-25
MXI1	7.36352e-30	0.476222	0.496	0.35	2.69512e-25
CEP85	7.78226e-30	1.00374	0.165	0.075	2.84838e-25
TMBIM6	7.83905e-30	-0.251813	0.916	0.909	2.86917e-25
PPP6R3	8.03552e-30	0.325071	0.803	0.703	2.94108e-25
MAP2K3	8.33137e-30	0.362238	0.678	0.532	3.04937e-25
PRKRIP1	8.75655e-30	0.424815	0.443	0.296	3.20499e-25
USP7	8.83409e-30	0.357388	0.609	0.458	3.23337e-25
KPNA4	1.00901e-29	0.3835	0.644	0.498	3.69308e-25
DIAPH2	1.04054e-29	0.245572	0.964	0.914	3.80849e-25
GAS2L3	1.06892e-29	0.858818	0.187	0.092	3.91236e-25
SLFN5	1.10459e-29	0.637194	0.294	0.173	4.04293e-25
FGD6	1.12913e-29	0.501911	0.474	0.337	4.13273e-25
RBM3	1.13093e-29	0.268962	0.818	0.696	4.13932e-25
GNA15	1.17915e-29	0.507028	0.433	0.292	4.31581e-25
PELI1	1.28441e-29	0.353454	0.88	0.786	4.70107e-25
KDM3B	1.37253e-29	0.382418	0.636	0.494	5.02359e-25
PHLPP1	1.40943e-29	0.717825	0.413	0.29	5.15867e-25
TARS	1.45203e-29	0.722913	0.265	0.151	5.31458e-25
TFDP2	1.54188e-29	1.12869	0.149	0.065	5.64343e-25
OGT	1.55201e-29	0.405696	0.634	0.486	5.68051e-25
SPECC1	1.57173e-29	0.341354	0.728	0.589	5.7527e-25
ZNF714	1.57957e-29	1.43344	0.111	0.039	5.7814e-25
TRIM24	1.66608e-29	0.464984	0.395	0.256	6.09802e-25
EPS15	1.66804e-29	0.303244	0.821	0.71	6.10518e-25
HERPUD1	1.72021e-29	0.384849	0.814	0.718	6.29615e-25
PCGF3	1.82009e-29	0.509328	0.358	0.222	6.66171e-25
B3GNT5	2.03264e-29	0.65896	0.223	0.118	7.43967e-25
RPS20	2.04813e-29	-0.207567	0.953	0.931	7.49636e-25
LMBR1	2.05343e-29	0.444424	0.528	0.382	7.51575e-25
C6orf62	2.39891e-29	0.347009	0.664	0.507	8.78025e-25
LONRF1	2.40442e-29	0.472894	0.361	0.226	8.80042e-25
MS4A4A	2.83955e-29	-1.21808	0.158	0.244	1.0393e-24
MECP2	2.9961e-29	0.389917	0.546	0.395	1.0966e-24
NAPG	3.01494e-29	0.469038	0.441	0.302	1.1035e-24
RUNX2	3.17529e-29	0.674166	0.329	0.207	1.16219e-24
FAM13B	3.45079e-29	0.419229	0.603	0.464	1.26302e-24
LSM6	3.48e-29	-0.620013	0.521	0.576	1.27371e-24
CDK11A	3.97239e-29	0.466261	0.384	0.246	1.45393e-24
BOD1L1	4.14322e-29	0.330832	0.7	0.564	1.51646e-24
NDUFA4	4.34698e-29	-0.334964	0.829	0.82	1.59104e-24
XPR1	4.45846e-29	0.352814	0.633	0.49	1.63184e-24
BDP1	4.47281e-29	0.458334	0.501	0.359	1.63709e-24
RGCC	4.67734e-29	0.696653	0.319	0.199	1.71195e-24
WDFY2	4.7657e-29	0.303625	0.885	0.796	1.74429e-24
PI4KA	4.8115e-29	0.338647	0.621	0.471	1.76106e-24
WASHC2C	5.19298e-29	0.448002	0.463	0.317	1.90068e-24
SRSF11	5.21232e-29	0.295281	0.822	0.712	1.90776e-24
ZC3H7A	5.26088e-29	0.353471	0.516	0.361	1.92553e-24
OTUD4	5.72032e-29	0.660078	0.341	0.216	2.09369e-24
TAGLN2	5.73347e-29	-0.504945	0.81	0.781	2.09851e-24
DLEU2	5.86561e-29	0.22545	0.959	0.926	2.14687e-24
TMEM189	5.9712e-29	0.652254	0.292	0.174	2.18552e-24
CLEC11A	6.30548e-29	-1.23988	0.127	0.211	2.30787e-24
RNASEH2C	6.40778e-29	-0.561618	0.48	0.549	2.34531e-24
STX8	6.48392e-29	0.358574	0.714	0.589	2.37318e-24
PRKX	6.71088e-29	0.408481	0.523	0.38	2.45625e-24
CKAP4	7.01007e-29	0.360531	0.487	0.339	2.56576e-24
RAPGEF2	7.03276e-29	0.362291	0.778	0.665	2.57406e-24
CCZ1	7.53836e-29	0.523764	0.318	0.191	2.75911e-24
UBE2Q2	8.03476e-29	0.573299	0.438	0.304	2.9408e-24
ZMYM4	8.50681e-29	0.400284	0.635	0.499	3.11358e-24
WDR91	8.72116e-29	0.777602	0.205	0.105	3.19203e-24
AEBP2	1.09694e-28	0.498037	0.449	0.309	4.01491e-24
UHRF1BP1L	1.21598e-28	0.347471	0.621	0.471	4.4506e-24
VAMP2	1.21978e-28	0.361337	0.59	0.433	4.46452e-24
DDX52	1.39008e-28	0.582508	0.325	0.202	5.08784e-24
DYNLRB1	1.46465e-28	-0.569292	0.427	0.503	5.36078e-24
ALAS1	1.48137e-28	0.727422	0.231	0.124	5.42198e-24
PLAA	1.53941e-28	0.479994	0.421	0.284	5.63438e-24
KAT6A	1.59709e-28	0.351092	0.736	0.602	5.84552e-24
PPARGC1B	1.68251e-28	0.788553	0.247	0.14	6.15816e-24
USP34	1.68582e-28	0.29474	0.844	0.754	6.17026e-24
RBX1	1.69149e-28	-0.378396	0.756	0.757	6.191e-24
C16orf87	1.76515e-28	0.688103	0.287	0.173	6.46062e-24
MITF	1.79231e-28	0.677942	0.352	0.233	6.56004e-24
SRRM1	1.80598e-28	0.290151	0.799	0.672	6.61005e-24
PRPF4B	1.81735e-28	0.40383	0.587	0.437	6.65168e-24
LPP	1.85009e-28	0.288943	0.895	0.839	6.77153e-24
NOP58	1.85044e-28	0.477877	0.456	0.313	6.77279e-24
PPIB	2.05106e-28	-0.344351	0.798	0.793	7.5071e-24
MYO5A	2.17233e-28	0.31381	0.788	0.678	7.95095e-24
HSPA8	2.28998e-28	-0.330358	0.727	0.766	8.38156e-24
LSG1	2.31592e-28	0.715014	0.221	0.117	8.47652e-24
EMC1-AS1	2.46977e-28	0.765789	0.227	0.123	9.0396e-24
DDX10	2.51582e-28	0.64228	0.311	0.194	9.20814e-24
MAPKAP1	2.55107e-28	0.33884	0.711	0.576	9.33718e-24
ANAPC11	2.55482e-28	-0.487251	0.584	0.622	9.35088e-24
AL355075.4	2.63058e-28	0.471389	0.47	0.331	9.62818e-24
IRF2BP2	2.95178e-28	0.311616	0.684	0.531	1.08038e-23
RB1CC1	2.98582e-28	0.333446	0.763	0.647	1.09284e-23
PLEKHG2	3.09589e-28	0.609317	0.546	0.434	1.13313e-23
NDUFA1	3.21178e-28	-0.292595	0.859	0.84	1.17554e-23
JOSD1	3.27345e-28	0.485909	0.384	0.249	1.19812e-23
RPS6KB1	3.68617e-28	0.491125	0.372	0.239	1.34918e-23
IDI1	3.7082e-28	0.416933	0.558	0.411	1.35724e-23
MAP7D1	4.01378e-28	0.394314	0.549	0.402	1.46909e-23
MGST1	4.08512e-28	-0.462566	0.64	0.669	1.49519e-23
ITPR2	4.11973e-28	0.297736	0.839	0.741	1.50786e-23
ANXA1	4.47332e-28	-0.256439	0.972	0.967	1.63728e-23
SEC24B	4.82185e-28	0.339518	0.665	0.527	1.76485e-23
TBC1D15	4.8329e-28	0.376062	0.535	0.387	1.76889e-23
BPTF	5.0131e-28	0.284877	0.822	0.729	1.83485e-23
KDM4C	5.18623e-28	0.315552	0.779	0.658	1.89821e-23
ST3GAL6	5.3638e-28	0.506915	0.452	0.319	1.96321e-23
ZNF394	5.4111e-28	0.408182	0.474	0.324	1.98052e-23
WNK1	5.50708e-28	0.272288	0.867	0.767	2.01565e-23
MED29	5.52849e-28	0.542601	0.382	0.251	2.02348e-23
ABR	5.75044e-28	0.318337	0.79	0.674	2.10472e-23
UTRN	5.80563e-28	0.245977	0.957	0.928	2.12492e-23
DGKD	5.84687e-28	0.3332	0.693	0.544	2.14001e-23
EVI5	5.85592e-28	0.268459	0.881	0.803	2.14332e-23
TPM3	5.98396e-28	0.198756	0.97	0.935	2.19019e-23
POLB	6.3711e-28	0.566014	0.271	0.155	2.33189e-23
QSER1	6.46322e-28	0.531439	0.414	0.284	2.3656e-23
SLC20A2	6.52206e-28	0.530601	0.367	0.239	2.38714e-23
RBM38	6.55163e-28	0.66043	0.231	0.126	2.39796e-23
HLX-AS1	7.10699e-28	0.946454	0.146	0.064	2.60123e-23
EPS15L1	7.32331e-28	0.45145	0.403	0.264	2.68041e-23
NSUN4	7.43224e-28	0.792594	0.206	0.107	2.72027e-23
PRKCA	7.45889e-28	0.58199	0.514	0.392	2.73003e-23
ATG14	8.28099e-28	0.640933	0.256	0.147	3.03093e-23
NDUFB8	8.53861e-28	-0.407486	0.67	0.699	3.12522e-23
IST1	8.55126e-28	0.38759	0.611	0.472	3.12985e-23
DMXL1	8.78754e-28	0.414399	0.607	0.473	3.21633e-23
HERC1	8.95688e-28	0.323422	0.802	0.713	3.27831e-23
AL450998.2	9.01237e-28	0.593326	0.297	0.179	3.29862e-23
COMMD6	9.14229e-28	-0.237164	0.925	0.905	3.34617e-23
ARID5B	9.27531e-28	0.663825	0.305	0.19	3.39486e-23
AC008115.3	9.32296e-28	1.30738	0.105	0.036	3.4123e-23
ZNF808	9.38494e-28	0.916273	0.154	0.07	3.43498e-23
MFSD14C	9.78561e-28	0.411767	0.592	0.451	3.58163e-23
CPNE8	1.0049e-27	0.352032	0.791	0.696	3.67804e-23
RAB22A	1.08454e-27	0.45554	0.385	0.251	3.96954e-23
ZNF638	1.13395e-27	0.304314	0.766	0.645	4.15035e-23
GGA2	1.13427e-27	0.47047	0.423	0.286	4.15154e-23
SRRT	1.17705e-27	0.538978	0.267	0.152	4.30812e-23
GAB2	1.19241e-27	0.243626	0.952	0.918	4.36433e-23
SLC4A7	1.29292e-27	0.511158	0.423	0.291	4.73222e-23
NBAS	1.29417e-27	0.391672	0.552	0.411	4.73679e-23
ACVR2A	1.296e-27	0.717034	0.281	0.171	4.7435e-23
CAMTA1	1.35638e-27	0.372018	0.688	0.56	4.9645e-23
CHD7	1.44839e-27	0.739541	0.14	0.059	5.30127e-23
ADAM28	1.44879e-27	1.14326	0.134	0.057	5.30272e-23
NEMF	1.50221e-27	0.326604	0.647	0.509	5.49825e-23
TOM1	1.5539e-27	0.278766	0.852	0.732	5.68744e-23
IGSF6	1.6173e-27	-0.32162	0.848	0.848	5.91948e-23
YLPM1	1.62668e-27	0.426755	0.423	0.282	5.95382e-23
SLC9A8	1.6458e-27	0.45838	0.465	0.323	6.02381e-23
DOCK8	1.76807e-27	0.189878	0.985	0.977	6.4713e-23
ARSB	1.93649e-27	0.442102	0.495	0.36	7.08775e-23
MOB3A	2.01737e-27	0.29948	0.774	0.642	7.38379e-23
AGTPBP1	2.1641e-27	0.192416	0.963	0.933	7.92082e-23
ZBED1	2.2023e-27	0.542964	0.224	0.118	8.06065e-23
CRYBG1	2.22272e-27	0.3876	0.622	0.485	8.13539e-23
RBM33	2.5949e-27	0.313665	0.676	0.54	9.4976e-23
GSTO1	2.65849e-27	-0.309125	0.846	0.828	9.73033e-23
PDS5A	2.7067e-27	0.344957	0.686	0.549	9.90681e-23
STAG1	2.73379e-27	0.315756	0.826	0.729	1.00059e-22
CERT1	2.80614e-27	0.294576	0.805	0.709	1.02707e-22
CDK13	2.82556e-27	0.351314	0.717	0.589	1.03418e-22
MIA3	2.84067e-27	0.430262	0.437	0.298	1.03971e-22
PPTC7	2.87827e-27	0.426096	0.449	0.31	1.05347e-22
EHMT1	3.15467e-27	0.350732	0.696	0.562	1.15464e-22
RSF1	3.22751e-27	0.326972	0.665	0.529	1.1813e-22
RNF103	3.23797e-27	0.646589	0.239	0.133	1.18513e-22
TRIM25	3.25781e-27	0.431037	0.481	0.338	1.19239e-22
PNISR	3.34805e-27	0.270686	0.767	0.633	1.22542e-22
CTDP1	3.49574e-27	0.471649	0.376	0.243	1.27947e-22
ZBED4	3.49723e-27	0.581178	0.303	0.185	1.28002e-22
CEP350	3.61804e-27	0.289545	0.771	0.639	1.32424e-22
SF1	3.76449e-27	0.276507	0.745	0.602	1.37784e-22
TVP23C	3.84196e-27	1.09809	0.135	0.058	1.4062e-22
GRAMD1B	3.91096e-27	0.625494	0.325	0.208	1.43145e-22
NDUFB10	4.05334e-27	-0.402339	0.704	0.716	1.48356e-22
ASAH1	4.16377e-27	0.234336	0.94	0.877	1.52398e-22
TMED5	4.94072e-27	0.343256	0.691	0.552	1.80835e-22
IQSEC1	5.04163e-27	0.258223	0.823	0.713	1.84529e-22
NXT1	5.73523e-27	0.498389	0.327	0.202	2.09915e-22
EIF4G1	6.0769e-27	0.367767	0.568	0.426	2.22421e-22
PLCL1	6.30012e-27	0.72178	0.259	0.154	2.30591e-22
H1FX	6.63617e-27	0.495403	0.763	0.677	2.42891e-22
SRP72	6.69939e-27	0.381377	0.545	0.398	2.45204e-22
RPS21	6.84841e-27	-0.145811	0.994	0.983	2.50659e-22
XBP1	6.96693e-27	0.334025	0.673	0.526	2.54996e-22
GAN	7.27031e-27	0.89099	0.166	0.08	2.66101e-22
SIRT1	7.76144e-27	0.513085	0.425	0.292	2.84076e-22
CES1	7.77218e-27	-0.860123	0.338	0.416	2.84469e-22
BIN3	7.94478e-27	0.440736	0.432	0.295	2.90787e-22
SBDS	7.96733e-27	0.435628	0.415	0.275	2.91612e-22
ZDHHC21	8.33515e-27	1.07521	0.167	0.082	3.05075e-22
TTC21B	8.68241e-27	0.563821	0.253	0.145	3.17785e-22
DGKA	8.68982e-27	0.67824	0.214	0.114	3.18056e-22
PHF1	8.76378e-27	0.984159	0.132	0.055	3.20763e-22
TXN	9.12101e-27	-0.364832	0.801	0.799	3.33838e-22
C16orf72	9.64301e-27	0.411834	0.589	0.447	3.52944e-22
TGIF1	9.90178e-27	0.46059	0.4	0.265	3.62415e-22
SLC49A4	1.04834e-26	0.302647	0.723	0.602	3.83701e-22
RPL34	1.15275e-26	-0.0962044	0.998	0.998	4.21917e-22
N4BP1	1.15364e-26	0.388576	0.538	0.396	4.22244e-22
CROCC	1.27717e-26	0.366038	0.805	0.671	4.67457e-22
TANK	1.28526e-26	0.308866	0.861	0.758	4.70417e-22
MYCBP2	1.31611e-26	0.228969	0.913	0.848	4.8171e-22
UBA2	1.37307e-26	0.513334	0.468	0.336	5.02557e-22
FAM172A	1.45256e-26	0.30968	0.738	0.625	5.31651e-22
AL691403.1	1.4556e-26	0.390023	0.605	0.462	5.32765e-22
ABCF1	1.47226e-26	0.446936	0.435	0.296	5.38863e-22
STX17-AS1	1.53841e-26	1.23634	0.109	0.04	5.63072e-22
SAMD8	1.55972e-26	0.377637	0.587	0.447	5.70871e-22
AP1S2	1.643e-26	-0.243839	0.943	0.92	6.01353e-22
P2RX1	1.68253e-26	0.349413	0.47	0.329	6.15822e-22
TFDP1	1.69411e-26	0.567354	0.347	0.223	6.20061e-22
JUND	1.77525e-26	0.215586	0.985	0.956	6.49759e-22
CCR1	1.83854e-26	-0.670298	0.423	0.489	6.72924e-22
SMAP1	1.84645e-26	0.363575	0.66	0.517	6.75818e-22
PLAGL2	1.86928e-26	0.518244	0.3	0.181	6.84176e-22
TRMT44	1.98948e-26	1.08866	0.128	0.054	7.2817e-22
VAPB	2.01008e-26	0.642508	0.274	0.162	7.35708e-22
ITSN1	2.18611e-26	0.406428	0.531	0.396	8.00137e-22
MZT2B	2.25491e-26	-0.439757	0.589	0.624	8.25319e-22
ERC1	2.29659e-26	0.2977	0.839	0.741	8.40576e-22
HSPA14.1	2.31134e-26	0.680505	0.211	0.112	8.45972e-22
PTBP2	2.47787e-26	0.353205	0.571	0.436	9.06925e-22
IMMP2L	2.5476e-26	0.740107	0.446	0.34	9.32447e-22
ANTXR2	2.54894e-26	0.299501	0.795	0.654	9.32938e-22
TAF5L	2.61108e-26	0.699245	0.244	0.141	9.5568e-22
B4GALT4	2.89697e-26	0.742751	0.195	0.101	1.06032e-21
PPP1R2	3.11252e-26	0.390038	0.604	0.468	1.13921e-21
SESN3	3.30416e-26	0.522939	0.392	0.266	1.20935e-21
FYTTD1	3.52287e-26	0.448892	0.402	0.268	1.28941e-21
FMR1	3.63687e-26	0.442265	0.375	0.243	1.33113e-21
XPO4	3.64127e-26	0.455788	0.416	0.286	1.33274e-21
ZNF292	3.65799e-26	0.348964	0.674	0.548	1.33886e-21
PDXDC1	3.87882e-26	0.472819	0.42	0.288	1.41969e-21
MIR29B2CHG	4.01775e-26	0.357507	0.486	0.341	1.47054e-21
ZKSCAN1	4.3044e-26	0.39831	0.428	0.289	1.57545e-21
FAN1	4.44889e-26	1.2606	0.101	0.035	1.62834e-21
ERO1B	4.74931e-26	0.598861	0.327	0.208	1.7383e-21
PARP4	5.06103e-26	0.299027	0.706	0.571	1.85239e-21
HDLBP	5.31557e-26	0.305548	0.685	0.547	1.94555e-21
CRY1	5.43189e-26	0.764945	0.247	0.146	1.98813e-21
EPB41L2	5.55427e-26	0.928726	0.203	0.111	2.03292e-21
RGS19	5.69382e-26	-0.414758	0.68	0.698	2.084e-21
ATP6V1F	5.72638e-26	-0.334348	0.799	0.783	2.09591e-21
TES	5.8906e-26	0.37025	0.596	0.457	2.15602e-21
WAKMAR2	5.96896e-26	1.33327	0.101	0.036	2.1847e-21
LINC00528	6.43303e-26	0.903171	0.18	0.091	2.35455e-21
PDPR	6.69458e-26	0.537801	0.266	0.156	2.45028e-21
MBTPS1	7.48271e-26	0.407715	0.447	0.306	2.73875e-21
ZFP36L2	7.53428e-26	0.265723	0.939	0.864	2.75762e-21
FHIT	7.54797e-26	0.679936	0.421	0.308	2.76263e-21
CMSS1	8.05487e-26	0.973091	0.212	0.119	2.94816e-21
PRR14L	8.94366e-26	0.361998	0.526	0.383	3.27347e-21
SLC25A25	8.98397e-26	0.49344	0.425	0.297	3.28822e-21
ZSWIM6	9.15552e-26	0.211505	0.981	0.955	3.35101e-21
LINC01138	9.47001e-26	0.50248	0.344	0.224	3.46612e-21
ARHGAP10	9.48707e-26	0.635113	0.362	0.249	3.47236e-21
RPRD1B	9.51074e-26	0.508299	0.32	0.199	3.48102e-21
GOLGA3	9.6472e-26	0.524269	0.302	0.182	3.53097e-21
FAM214A	9.76117e-26	0.477835	0.4	0.273	3.57269e-21
PTAR1	9.77552e-26	0.421134	0.42	0.285	3.57794e-21
ZBTB11	9.85817e-26	0.421835	0.525	0.387	3.60819e-21
FBXO21	1.03539e-25	0.686476	0.216	0.118	3.78965e-21
MFN1	1.08653e-25	0.586581	0.264	0.156	3.9768e-21
POLD4	1.13296e-25	-0.500405	0.602	0.639	4.14676e-21
OSER1	1.14876e-25	0.415919	0.503	0.366	4.20456e-21
CCNY	1.1555e-25	0.221018	0.932	0.894	4.22924e-21
UBXN1	1.21694e-25	-0.374184	0.699	0.712	4.45412e-21
SENP2	1.22243e-25	0.475016	0.434	0.305	4.47423e-21
COX7A2	1.24278e-25	-0.306272	0.833	0.825	4.54871e-21
SNRK	1.31284e-25	0.303155	0.582	0.433	4.80513e-21
CS	1.31928e-25	0.457007	0.394	0.263	4.82871e-21
MON2	1.34738e-25	0.32389	0.698	0.566	4.93154e-21
VCP	1.38286e-25	0.356469	0.674	0.53	5.0614e-21
AC007032.1	1.40881e-25	0.880954	0.168	0.083	5.15637e-21
LTBP4	1.54104e-25	0.92612	0.129	0.054	5.64035e-21
USP4	1.54386e-25	0.31094	0.732	0.609	5.65068e-21
SAFB2	1.59638e-25	0.384187	0.46	0.32	5.84292e-21
RBBP7	1.61133e-25	0.570039	0.304	0.189	5.89764e-21
LINC00886	1.61842e-25	0.960548	0.152	0.072	5.92358e-21
FSCN1	2.03534e-25	1.53295	0.105	0.04	7.44953e-21
PSPC1	2.19595e-25	0.29988	0.655	0.517	8.03741e-21
DNASE2	2.22916e-25	-0.849151	0.203	0.288	8.15894e-21
PPP4R3B	2.23497e-25	0.335593	0.614	0.468	8.1802e-21
TOB2	2.29139e-25	0.469048	0.356	0.229	8.38673e-21
STX11	2.29259e-25	0.305094	0.894	0.823	8.39111e-21
SECISBP2L	2.29709e-25	0.442998	0.405	0.275	8.40757e-21
CCSER2	2.31403e-25	0.46958	0.436	0.308	8.46957e-21
KIF9-AS1	2.37432e-25	0.674864	0.239	0.138	8.69026e-21
STMP1	2.55007e-25	-0.41598	0.665	0.681	9.33351e-21
CD2AP	2.65526e-25	0.690427	0.248	0.147	9.71853e-21
EPHA1-AS1	2.75156e-25	-0.924196	0.102	0.182	1.0071e-20
CDK5RAP2	2.8142e-25	0.489382	0.274	0.163	1.03002e-20
AC007952.4	2.96841e-25	-0.36702	0.833	0.814	1.08647e-20
SLC25A6	3.01709e-25	-0.211987	0.932	0.904	1.10429e-20
CTSZ	3.09258e-25	-0.269235	0.895	0.881	1.13191e-20
INO80	3.1353e-25	0.362224	0.546	0.406	1.14755e-20
NFKB2	3.17429e-25	0.405776	0.414	0.28	1.16182e-20
SIPA1L3	3.21417e-25	0.46461	0.527	0.404	1.17642e-20
LMAN2	3.27624e-25	-0.450149	0.6	0.631	1.19914e-20
OSBPL3	3.3154e-25	0.596682	0.338	0.224	1.21347e-20
ACBD6	3.38673e-25	0.462692	0.48	0.351	1.23958e-20
TRIP12	3.58702e-25	0.264381	0.828	0.722	1.31289e-20
ZNF700	3.64198e-25	0.544999	0.279	0.168	1.333e-20
CTNND1	3.69096e-25	0.433591	0.415	0.288	1.35093e-20
OTUD5	3.69314e-25	0.421225	0.397	0.266	1.35172e-20
KAT6B	3.8302e-25	0.441224	0.539	0.413	1.40189e-20
TNRC6A	3.90007e-25	0.332397	0.645	0.512	1.42747e-20
CCR2	3.95473e-25	-0.676811	0.377	0.454	1.44747e-20
HECTD4	4.04167e-25	0.34702	0.553	0.409	1.47929e-20
MSI2	4.07642e-25	0.469509	0.433	0.305	1.49201e-20
BCL2L11	4.20368e-25	0.397864	0.498	0.361	1.53859e-20
TXNDC17	4.3836e-25	-0.477753	0.585	0.614	1.60444e-20
USP20	4.46467e-25	0.731191	0.185	0.096	1.63412e-20
VTI1A	5.13446e-25	0.28158	0.862	0.784	1.87926e-20
EIF3M	5.14986e-25	-0.356113	0.739	0.744	1.8849e-20
THADA	5.27668e-25	0.435348	0.567	0.446	1.93132e-20
CD68	5.9328e-25	-0.241418	0.93	0.914	2.17146e-20
SRSF5	6.17933e-25	0.202663	0.929	0.847	2.2617e-20
TAF1D	6.29304e-25	0.344217	0.561	0.415	2.30332e-20
NBEAL1	7.36599e-25	0.378862	0.43	0.297	2.69603e-20
SH3TC1	7.65468e-25	0.314305	0.495	0.348	2.80169e-20
AKAP17A	8.12235e-25	0.416241	0.401	0.268	2.97286e-20
PIGA	8.81127e-25	0.524127	0.326	0.211	3.22501e-20
PHACTR2	8.84666e-25	0.328339	0.787	0.688	3.23797e-20
PARVB	9.21248e-25	0.372217	0.525	0.385	3.37186e-20
SIL1	9.22687e-25	0.410661	0.546	0.418	3.37713e-20
NDST1	9.28042e-25	0.462403	0.346	0.223	3.39673e-20
CYP1B1-AS1	9.4444e-25	0.442262	0.366	0.242	3.45675e-20
CPT1A	9.64674e-25	0.317126	0.636	0.494	3.5308e-20
POGZ	9.68542e-25	0.42005	0.49	0.357	3.54496e-20
MAP3K4	9.7796e-25	0.440553	0.42	0.291	3.57943e-20
PINX1	9.97461e-25	0.726369	0.209	0.115	3.65081e-20
ZNF136	1.00097e-24	0.652599	0.174	0.088	3.66365e-20
CAMSAP1	1.01133e-24	0.628201	0.254	0.15	3.70158e-20
ATP5MC3	1.05804e-24	-0.311569	0.772	0.771	3.87253e-20
GTF2F2	1.07463e-24	0.362245	0.544	0.411	3.93324e-20
EEA1	1.09398e-24	0.333581	0.609	0.474	4.00408e-20
RAP1GDS1	1.31462e-24	0.393866	0.588	0.467	4.81164e-20
TMEM258	1.35941e-24	-0.344225	0.78	0.782	4.97559e-20
PKM	1.35958e-24	-0.279746	0.894	0.867	4.97619e-20
PDE3B	1.38341e-24	0.454126	0.524	0.396	5.06342e-20
SQSTM1	1.38536e-24	0.342544	0.849	0.756	5.07056e-20
FGD4	1.40953e-24	0.223718	0.924	0.878	5.15901e-20
SLCO3A1	1.54337e-24	0.237862	0.949	0.893	5.64887e-20
TRIM38	1.58946e-24	0.295945	0.703	0.575	5.81757e-20
ATP6V1G1	1.65866e-24	-0.301237	0.804	0.806	6.07087e-20
ZEB2-AS1	1.66391e-24	0.81758	0.193	0.104	6.0901e-20
RALGAPA1	1.67774e-24	0.447044	0.465	0.338	6.1407e-20
PPM1A	1.71371e-24	0.342775	0.558	0.415	6.27234e-20
SPRTN	1.71889e-24	0.843645	0.165	0.082	6.2913e-20
SUPT6H	1.77943e-24	0.361654	0.498	0.361	6.51288e-20
MTR	1.89699e-24	0.634239	0.282	0.175	6.94316e-20
ASCC3	1.94123e-24	0.391322	0.566	0.437	7.10508e-20
TTF2	1.97928e-24	0.758416	0.169	0.085	7.24438e-20
TMEM176B	2.06479e-24	0.529425	0.652	0.599	7.55732e-20
RALGDS	2.07495e-24	0.563177	0.249	0.145	7.59451e-20
FNIP1	2.08139e-24	0.282641	0.781	0.671	7.61811e-20
NSMAF	2.13368e-24	0.444122	0.458	0.33	7.80949e-20
RUNX3	2.26325e-24	0.680644	0.256	0.154	8.28372e-20
SOS1	2.32259e-24	0.314458	0.697	0.582	8.5009e-20
PRC1	2.70163e-24	1.03302	0.115	0.047	9.88825e-20
NEDD9	2.7102e-24	0.31514	0.713	0.589	9.9196e-20
SAMD4B	2.75744e-24	0.388294	0.448	0.314	1.00925e-19
NCOA7	2.80623e-24	0.558927	0.321	0.206	1.02711e-19
MTPN	2.84515e-24	-0.30139	0.85	0.849	1.04135e-19
DIDO1	2.89733e-24	0.347881	0.424	0.287	1.06045e-19
RTF1	3.05672e-24	0.309798	0.648	0.511	1.11879e-19
CLEC16A	3.10602e-24	0.426415	0.486	0.359	1.13684e-19
ACP5	3.21018e-24	-1.31761	0.066	0.131	1.17496e-19
TUBGCP2	3.28088e-24	0.330542	0.574	0.429	1.20083e-19
ELP2	3.28394e-24	0.528789	0.283	0.175	1.20196e-19
MAP4K4	3.29896e-24	0.281638	0.865	0.779	1.20745e-19
SNIP1	3.32882e-24	0.485074	0.332	0.213	1.21838e-19
PHACTR4	3.33176e-24	0.368285	0.54	0.406	1.21946e-19
LDLR	3.39358e-24	0.219759	0.542	0.386	1.24208e-19
CXXC5	3.46163e-24	0.6021	0.254	0.148	1.26699e-19
KIAA0100	3.59807e-24	0.368949	0.457	0.32	1.31693e-19
MSH3	3.69018e-24	0.460596	0.445	0.319	1.35064e-19
PPM1D	3.70213e-24	0.426892	0.418	0.292	1.35502e-19
NDUFB7	3.789e-24	-0.356914	0.7	0.708	1.38681e-19
TARBP1	4.16936e-24	0.818772	0.169	0.086	1.52603e-19
MAD1L1	4.30191e-24	0.385893	0.518	0.388	1.57454e-19
HCAR3	4.30782e-24	1.06886	0.14	0.066	1.5767e-19
WDR70	4.48419e-24	0.346842	0.642	0.516	1.64126e-19
HGSNAT	4.54691e-24	0.386463	0.467	0.334	1.66422e-19
RPS6KA3	4.65209e-24	0.318951	0.778	0.669	1.70271e-19
RPL9	4.74949e-24	-0.126371	0.995	0.986	1.73836e-19
ABHD15-AS1	4.79067e-24	-0.879163	0.247	0.327	1.75343e-19
NAF1	4.82105e-24	0.943579	0.164	0.083	1.76455e-19
TBCA	4.94383e-24	-0.319458	0.784	0.78	1.80949e-19
BSG	4.98755e-24	-0.460236	0.643	0.658	1.82549e-19
RERE	5.03579e-24	0.354228	0.746	0.634	1.84315e-19
SMPD4	5.19281e-24	0.527207	0.21	0.116	1.90062e-19
TMEM164	5.65055e-24	0.426676	0.583	0.46	2.06816e-19
TNFAIP6	5.76071e-24	1.0191	0.214	0.124	2.10848e-19
UBE2G2	6.03228e-24	0.357957	0.436	0.297	2.20787e-19
PURB	6.102e-24	0.441545	0.334	0.214	2.23339e-19
C4orf48	6.32152e-24	-0.357541	0.762	0.759	2.31374e-19
PIGX	6.48525e-24	0.381817	0.501	0.364	2.37367e-19
CCDC88C	6.81271e-24	0.346662	0.6	0.468	2.49352e-19
RFX7	6.83316e-24	0.482351	0.431	0.309	2.501e-19
ZNF100	6.93785e-24	0.84478	0.198	0.11	2.53932e-19
AGPAT4	6.94375e-24	0.453405	0.578	0.451	2.54148e-19
SSR2	6.99993e-24	-0.377238	0.711	0.729	2.56205e-19
AL118516.1	7.00722e-24	0.819889	0.154	0.075	2.56471e-19
PML	7.1192e-24	0.652615	0.247	0.147	2.6057e-19
GRPEL1	7.35223e-24	0.400632	0.421	0.29	2.69099e-19
POU2F1	7.55449e-24	0.384866	0.536	0.403	2.76502e-19
FNDC3A	8.20191e-24	0.306914	0.701	0.582	3.00198e-19
FAR1	9.31384e-24	0.274848	0.85	0.778	3.40896e-19
TNKS2	1.01097e-23	0.315083	0.62	0.484	3.70023e-19
DNM1L	1.01235e-23	0.392016	0.492	0.36	3.70529e-19
MCM9	1.03286e-23	0.425905	0.401	0.279	3.78037e-19
DENND4C	1.07446e-23	0.397196	0.512	0.385	3.93262e-19
BCAS2	1.09791e-23	0.440599	0.448	0.315	4.01846e-19
ETS2	1.12643e-23	0.295284	0.7	0.567	4.12283e-19
DNTTIP2	1.14685e-23	0.422188	0.371	0.246	4.19758e-19
SBNO1	1.15527e-23	0.364857	0.481	0.347	4.22841e-19
CEP95	1.21209e-23	0.451714	0.303	0.191	4.43639e-19
NFATC2IP	1.21897e-23	0.337461	0.413	0.279	4.46156e-19
YY1AP1	1.23139e-23	0.31927	0.524	0.382	4.50701e-19
GAS7	1.26413e-23	0.250878	0.934	0.871	4.62685e-19
TRIM56	1.27384e-23	0.343536	0.37	0.244	4.6624e-19
NAA25	1.28401e-23	0.468892	0.358	0.239	4.69962e-19
ANKRD10-IT1	1.30147e-23	0.957651	0.105	0.041	4.76349e-19
LRPPRC	1.32821e-23	0.465656	0.409	0.287	4.86139e-19
FAM111A	1.43852e-23	0.316567	0.433	0.298	5.26511e-19
OSBPL1A	1.45415e-23	0.498145	0.355	0.238	5.32233e-19
SLC11A1	1.47646e-23	-0.316167	0.926	0.923	5.40399e-19
ELP1	1.54955e-23	0.622119	0.207	0.115	5.67149e-19
IQCB1	1.58627e-23	0.531735	0.319	0.208	5.8059e-19
BCL11A	1.74941e-23	0.545109	0.284	0.178	6.40301e-19
PAN3	1.83849e-23	0.250995	0.923	0.868	6.72904e-19
SRGAP2B	1.87356e-23	0.319906	0.495	0.361	6.85743e-19
FBXW4	1.92171e-23	0.432706	0.355	0.235	7.03363e-19
LINC01128	1.99456e-23	1.01047	0.117	0.05	7.30028e-19
KLF6	1.9985e-23	0.229817	0.978	0.927	7.31471e-19
MAP1LC3B2	2.10376e-23	0.975067	0.144	0.069	7.69998e-19
MTDH	2.10664e-23	0.233371	0.917	0.844	7.71052e-19
SNX13	2.13585e-23	0.292514	0.601	0.461	7.81742e-19
MACF1	2.22278e-23	0.300863	0.781	0.68	8.13559e-19
RPL7	2.30271e-23	-0.1465	0.989	0.975	8.42816e-19
NF1	2.34893e-23	0.340604	0.62	0.494	8.59731e-19
ISG15	2.35323e-23	0.727478	0.38	0.265	8.61304e-19
UBR4	2.36674e-23	0.338494	0.581	0.447	8.66249e-19
USP33	2.43119e-23	0.32067	0.556	0.419	8.89841e-19
PYGB	2.66842e-23	0.573671	0.242	0.142	9.76669e-19
SEC16A	2.7352e-23	0.365004	0.427	0.295	1.00111e-18
SOD2	2.83178e-23	0.310033	0.933	0.88	1.03646e-18
PARP12	2.94448e-23	0.549161	0.247	0.146	1.07771e-18
PWWP2A	2.97912e-23	0.382501	0.438	0.307	1.09039e-18
NELFA	3.30262e-23	0.550612	0.216	0.122	1.20879e-18
ATAD2B	3.76059e-23	0.26888	0.804	0.708	1.37641e-18
MAP3K14	4.01198e-23	0.407471	0.32	0.207	1.46842e-18
PKP4	4.05599e-23	0.461394	0.34	0.226	1.48453e-18
RABGAP1L	4.68086e-23	0.264996	0.889	0.824	1.71324e-18
CCDC93	4.74706e-23	0.359627	0.432	0.302	1.73747e-18
CD74	4.75802e-23	0.225028	0.972	0.955	1.74148e-18
DDX42	4.87561e-23	0.343704	0.415	0.283	1.78452e-18
PSMB9	4.93419e-23	-0.401451	0.66	0.682	1.80596e-18
ERCC6	4.96686e-23	0.614663	0.196	0.108	1.81792e-18
ARL15	5.06959e-23	0.269957	0.898	0.85	1.85552e-18
SUPV3L1	5.21978e-23	0.596403	0.17	0.087	1.91049e-18
HIPK1	5.31917e-23	0.291019	0.697	0.566	1.94687e-18
PPP2R5A	5.34557e-23	0.311565	0.713	0.573	1.95653e-18
LMNA	5.41345e-23	0.0773785	0.26	0.155	1.98138e-18
MAPRE2	5.47296e-23	0.496054	0.454	0.336	2.00316e-18
RBM26	5.7368e-23	0.286665	0.667	0.535	2.09973e-18
S1PR4	5.92725e-23	-0.599951	0.438	0.496	2.16943e-18
KDM5A	5.95783e-23	0.291097	0.675	0.546	2.18062e-18
KLHL24	6.00354e-23	0.309204	0.656	0.529	2.19736e-18
POLR2A	6.09696e-23	0.366807	0.592	0.459	2.23155e-18
STAT3	6.11498e-23	0.255721	0.836	0.748	2.23814e-18
PSMD8	6.30366e-23	-0.441993	0.593	0.616	2.3072e-18
SLC7A7	6.59313e-23	-0.382369	0.771	0.761	2.41315e-18
PKD2	6.6746e-23	0.595818	0.241	0.145	2.44297e-18
SEPTIN2	6.95965e-23	0.307981	0.683	0.549	2.5473e-18
OGFRL1	7.24926e-23	0.219419	0.864	0.767	2.6533e-18
GAPVD1	7.37728e-23	0.295788	0.62	0.478	2.70016e-18
DCTN5	7.59885e-23	0.424047	0.255	0.151	2.78126e-18
SELENOI	7.77708e-23	0.650253	0.22	0.126	2.84649e-18
RNPC3	7.9785e-23	0.400218	0.346	0.225	2.92021e-18
HLA-F	8.22828e-23	-0.385193	0.653	0.685	3.01163e-18
ATP6AP2	8.45052e-23	-0.332978	0.787	0.785	3.09298e-18
TAF2	8.63255e-23	0.402844	0.426	0.3	3.1596e-18
KLHL2	8.84446e-23	0.284041	0.698	0.571	3.23716e-18
WDR83OS	9.15489e-23	-0.318668	0.766	0.766	3.35078e-18
KAT7	9.34827e-23	0.345986	0.349	0.226	3.42156e-18
ZNF430	9.83422e-23	0.52405	0.26	0.158	3.59942e-18
PCNT	9.96152e-23	0.527251	0.26	0.158	3.64601e-18
EPM2AIP1	1.00729e-22	0.541764	0.273	0.169	3.68677e-18
VAMP8	1.02322e-22	-0.232248	0.919	0.883	3.7451e-18
TPR	1.07833e-22	0.293077	0.63	0.492	3.9468e-18
ZNF529	1.09688e-22	0.902503	0.138	0.065	4.01468e-18
BSDC1	1.09857e-22	0.434878	0.301	0.188	4.02088e-18
ATP10A	1.1268e-22	0.946193	0.184	0.103	4.12422e-18
GSPT1	1.16038e-22	0.383108	0.484	0.352	4.2471e-18
BRMS1L	1.17369e-22	0.921416	0.151	0.076	4.29582e-18
LINC01678	1.17949e-22	1.09437	0.114	0.048	4.31706e-18
SLC7A1	1.20616e-22	0.718628	0.211	0.122	4.41466e-18
CLCN3	1.22791e-22	0.451069	0.392	0.269	4.49428e-18
ELF4	1.27848e-22	0.381367	0.404	0.277	4.67937e-18
MSR1	1.28407e-22	0.847954	0.175	0.094	4.69983e-18
PNP	1.3191e-22	-0.736028	0.301	0.371	4.82805e-18
CNOT4	1.34045e-22	0.306605	0.662	0.539	4.90617e-18
INPP5K	1.35213e-22	0.453313	0.293	0.183	4.94893e-18
RPS6KA5	1.42283e-22	0.392129	0.519	0.395	5.20769e-18
SEPTIN9	1.46918e-22	0.271733	0.77	0.654	5.37733e-18
KPNA2	1.50583e-22	0.603514	0.28	0.177	5.5115e-18
FAM89B	1.54938e-22	-0.608883	0.375	0.448	5.67089e-18
PKN2	1.61817e-22	0.23827	0.86	0.769	5.92266e-18
ANAPC1	1.66366e-22	0.630357	0.193	0.106	6.08918e-18
EEF1G	1.66735e-22	-0.167756	0.965	0.936	6.10267e-18
CEBPD	1.73471e-22	-0.228254	0.965	0.957	6.34923e-18
CCNT1	1.84168e-22	0.455565	0.269	0.165	6.74074e-18
SAP130	1.87531e-22	0.389118	0.368	0.249	6.86382e-18
TERF2	1.91475e-22	0.48433	0.274	0.171	7.00819e-18
LACC1	1.93903e-22	0.8814	0.14	0.068	7.09703e-18
NCOA1	1.95923e-22	0.243917	0.905	0.837	7.17099e-18
Z93930.2	2.00251e-22	0.465166	0.352	0.237	7.3294e-18
PTPN12	2.01086e-22	0.263227	0.845	0.76	7.35996e-18
MAP3K20	2.0279e-22	0.330696	0.663	0.538	7.42231e-18
NFE2	2.19059e-22	-0.718315	0.377	0.442	8.01778e-18
KDM2B	2.20148e-22	0.416062	0.412	0.292	8.05765e-18
LEPR	2.28114e-22	1.03661	0.123	0.056	8.34921e-18
ERH	2.42405e-22	-0.45703	0.573	0.601	8.87225e-18
NAA35	2.48351e-22	0.485262	0.297	0.189	9.08989e-18
CD84	2.63022e-22	0.432382	0.345	0.228	9.62687e-18
QPCTL	2.74279e-22	1.01122	0.114	0.048	1.00389e-17
PGK1	2.85324e-22	-0.275086	0.842	0.831	1.04431e-17
ABTB1	2.90172e-22	-0.678515	0.439	0.495	1.06206e-17
NUFIP2	2.91616e-22	0.318495	0.808	0.705	1.06735e-17
PREP	2.94356e-22	0.490681	0.395	0.283	1.07737e-17
RAP1B	3.03165e-22	0.182714	0.959	0.905	1.10962e-17
ZBTB4	3.13026e-22	0.58145	0.212	0.121	1.14571e-17
SNHG32	3.16864e-22	-0.653578	0.377	0.434	1.15976e-17
DDB2	3.18295e-22	0.716506	0.185	0.101	1.16499e-17
WDR43	3.30589e-22	0.416366	0.382	0.265	1.20999e-17
MAN1A2	3.55872e-22	0.324228	0.553	0.42	1.30253e-17
PI4K2B	3.62251e-22	0.544261	0.251	0.151	1.32587e-17
SLC39A8	3.62824e-22	0.891466	0.133	0.064	1.32797e-17
WBP1L	3.66543e-22	0.32635	0.512	0.376	1.34158e-17
ANKMY1	3.6703e-22	0.520311	0.236	0.14	1.34337e-17
HLA-DPB1	3.67481e-22	0.29368	0.771	0.666	1.34502e-17
KAT2B	3.91694e-22	0.426731	0.43	0.308	1.43364e-17
CENPN	3.92906e-22	0.889625	0.139	0.067	1.43808e-17
LINC00513	4.13232e-22	0.557071	0.251	0.153	1.51247e-17
CDK16	4.20758e-22	0.490774	0.231	0.134	1.54001e-17
TOR1AIP2	4.29526e-22	0.355427	0.428	0.299	1.57211e-17
TAF15	4.43785e-22	0.263241	0.703	0.572	1.6243e-17
SF3B5	4.53544e-22	-0.273112	0.763	0.765	1.66002e-17
GNAI2	4.61649e-22	-0.169238	0.975	0.968	1.68968e-17
PRKDC	4.98472e-22	0.346895	0.533	0.403	1.82446e-17
BCR	5.16896e-22	0.473966	0.29	0.184	1.89189e-17
GATD3B	5.24717e-22	0.968359	0.143	0.071	1.92052e-17
ATP11C	5.24763e-22	0.432823	0.384	0.266	1.92068e-17
AL662844.4	5.27522e-22	-1.38938	0.051	0.108	1.93078e-17
ATR	5.31566e-22	0.401576	0.442	0.319	1.94558e-17
SRSF10	5.36182e-22	0.306342	0.585	0.451	1.96248e-17
POM121C	5.62139e-22	0.433453	0.326	0.21	2.05748e-17
FAM200B	5.87843e-22	-0.438536	0.613	0.642	2.15157e-17
AP3S1	6.16712e-22	0.342027	0.555	0.429	2.25723e-17
CNOT2	6.2131e-22	0.337773	0.718	0.608	2.27406e-17
P4HA2	6.24021e-22	0.637074	0.187	0.101	2.28398e-17
OASL	6.40771e-22	0.891327	0.138	0.067	2.34528e-17
AK2	6.46791e-22	0.374621	0.424	0.296	2.36732e-17
TSHZ1	6.53273e-22	0.595401	0.264	0.166	2.39104e-17
SYNE3	6.72168e-22	0.376583	0.386	0.265	2.4602e-17
PDPK1	6.93229e-22	0.314333	0.445	0.315	2.53729e-17
[truncated: 6,486 more rows]

## Sheet: mRS_D90 Mono D3
Gene	p_val	avg_log2FC	pct.1	pct.2	p_val_adj
AC105402.3	0	-9.03067	0.011	0.339	0
HLA-DRB1	0	1.36499	0.93	0.75	0
CD83	0	1.18572	0.898	0.725	0
CLEC12A	0	-1.1853	0.864	0.961	0
CD52	0	-0.811138	0.899	0.963	0
S100A12	0	-1.11907	0.951	0.98	0
JUNB	0	0.831597	0.993	0.979	0
S100A11	0	-0.588333	0.996	0.999	0
S100A4	0	-0.432328	0.999	1	0
H3F3A	0	-0.430173	0.999	1	0
SERPINA1	2.00629e-302	-0.653574	0.955	0.977	7.34321e-298
NFKBIA	2.87168e-295	1.28988	0.957	0.886	1.05107e-290
S100A9	8.32737e-291	-0.68526	0.999	1	3.0479e-286
RPS4Y1	7.59263e-289	6.39614	0.261	0.01	2.77898e-284
HLA-DQB1	1.24732e-282	1.41105	0.755	0.442	4.56531e-278
SPAG9	6.04123e-276	1.09374	0.876	0.711	2.21115e-271
S100A8	9.87157e-276	-0.803	0.998	1	3.61309e-271
AIF1	4.4879e-271	-0.493257	0.996	0.999	1.64262e-266
MNDA	9.55639e-265	-0.543297	0.989	0.996	3.49774e-260
S100A6	5.63888e-261	-0.390461	0.999	1	2.06389e-256
ATP6V0E1	3.1688e-260	-0.63042	0.934	0.972	1.15981e-255
UTY	3.91035e-258	7.72559	0.223	0.002	1.43123e-253
LINC00278	1.21655e-254	7.99062	0.22	0.002	4.45269e-250
MALAT1	5.13383e-248	0.499089	1	1	1.87903e-243
QKI	2.59371e-246	0.675709	0.99	0.973	9.49324e-242
ARPC5	5.71414e-245	-0.590712	0.926	0.971	2.09143e-240
TSPO	5.33353e-240	-0.436534	0.995	0.999	1.95212e-235
CCNL1	1.02224e-233	0.865342	0.953	0.88	3.74151e-229
JUND	1.14728e-230	0.691	0.984	0.956	4.19916e-226
FAM20A	7.56672e-229	-3.09055	0.06	0.292	2.7695e-224
OLR1	1.5147e-227	4.22131	0.237	0.02	5.54396e-223
KMT2C	4.00094e-223	0.600927	0.978	0.943	1.46439e-218
JMJD1C	1.46602e-220	0.667624	0.988	0.965	5.36577e-216
ARPC1B	2.93994e-216	-0.380351	0.995	0.996	1.07605e-211
MTRNR2L8	1.10812e-215	-2.88221	0.48	0.661	4.05584e-211
DDX3Y	2.89126e-213	6.74164	0.191	0.004	1.05823e-208
FBXW7	8.7116e-211	0.721019	0.953	0.889	3.18853e-206
NFKB1	1.86519e-209	1.11053	0.851	0.711	6.8268e-205
FTL	2.00362e-209	-0.350154	1	1	7.33346e-205
GCA	9.13356e-209	-0.810096	0.743	0.881	3.34297e-204
OAZ1	8.38434e-206	-0.304699	0.999	1	3.06875e-201
CLU	1.11785e-204	-2.87589	0.124	0.354	4.09146e-200
CCL3L1	1.47948e-198	3.12177	0.29	0.062	5.41505e-194
PPP1R15A	1.03687e-197	0.979751	0.831	0.651	3.79507e-193
IER5	2.13694e-195	1.0526	0.729	0.494	7.82141e-191
YWHAZ	7.17304e-194	0.615228	0.97	0.926	2.6254e-189
VNN2	8.53406e-194	-1.31433	0.358	0.61	3.12355e-189
NFAT5	1.08395e-193	1.20404	0.836	0.709	3.96736e-189
SERF2	1.71194e-193	-0.334072	0.997	0.999	6.26588e-189
AC020916.1	3.35286e-188	0.881403	0.914	0.768	1.22718e-183
SNX9	6.48433e-185	1.75674	0.564	0.325	2.37333e-180
HSPA5	2.0576e-183	1.22363	0.788	0.611	7.53102e-179
EHD4	1.05114e-182	1.27202	0.598	0.347	3.84729e-178
FKBP5	6.53154e-182	-0.68905	0.824	0.912	2.39061e-177
CCL3	1.38814e-180	2.12848	0.451	0.197	5.08072e-176
LMNA	2.16693e-179	2.02244	0.353	0.114	7.9312e-175
B2M	8.65299e-177	-0.339082	1	1	3.16708e-172
CXCL8	6.73436e-176	2.97177	0.504	0.277	2.46484e-171
UBAP1	4.14006e-174	0.987474	0.839	0.711	1.5153e-169
RABGEF1	2.07903e-172	0.734886	0.935	0.872	7.60946e-168
MT-ND3	2.39038e-172	-0.341909	0.999	1	8.74901e-168
NFKBIZ	8.5611e-172	0.845271	0.895	0.752	3.13345e-167
CTNNB1	9.33282e-172	1.03531	0.854	0.733	3.41591e-167
BTAF1	2.78211e-171	1.10336	0.732	0.546	1.01828e-166
ATP5F1E	1.69694e-169	-0.31476	0.999	1	6.21098e-165
G0S2	4.63585e-168	2.28768	0.358	0.129	1.69677e-163
ATF3	5.19295e-168	1.22156	0.632	0.393	1.90067e-163
IGF2BP2	3.11496e-167	1.54846	0.454	0.208	1.14011e-162
ELOB	5.64527e-167	-0.469608	0.943	0.975	2.06622e-162
ADAMTS2	3.73609e-165	-2.05493	0.113	0.326	1.36745e-160
TYROBP	3.0148e-163	-0.297279	0.998	1	1.10345e-158
ID2	3.88548e-163	0.973149	0.815	0.668	1.42212e-158
CD74	5.63618e-162	0.649948	0.978	0.935	2.0629e-157
DUSP2	2.87328e-160	2.14035	0.333	0.114	1.05165e-155
UBC	2.09364e-158	0.607389	0.995	0.991	7.66293e-154
CD14	2.47162e-158	-0.453358	0.974	0.985	9.04636e-154
ZFP36	1.63902e-157	0.742028	0.938	0.867	5.99898e-153
EZR	3.86903e-157	1.10562	0.724	0.547	1.4161e-152
IL1B	7.00064e-155	1.63683	0.5	0.265	2.56231e-150
CHKA	9.90786e-155	1.24215	0.558	0.328	3.62638e-150
EML4	7.54354e-154	1.03068	0.68	0.476	2.76101e-149
ELL	1.70852e-152	1.35609	0.619	0.41	6.25334e-148
STXBP2	2.09791e-152	-0.705649	0.88	0.925	7.67856e-148
MAPKAPK2	2.23318e-152	1.075	0.654	0.438	8.17366e-148
PDIA3	3.98301e-152	0.780375	0.864	0.749	1.45782e-147
RAB7A	5.47242e-152	0.641284	0.928	0.861	2.00296e-147
TACC1	6.29572e-152	0.938703	0.818	0.685	2.3043e-147
KLF10	2.39302e-151	0.984724	0.741	0.554	8.75868e-147
TNFAIP3	4.73419e-150	1.20074	0.629	0.405	1.73276e-145
HIST1H1C	3.23127e-147	1.39302	0.611	0.392	1.18268e-142
GIMAP7	6.0795e-146	-0.744068	0.64	0.797	2.22516e-141
RAB11FIP1	1.38277e-145	0.902645	0.924	0.87	5.06109e-141
TRA2A	8.21835e-145	0.836675	0.799	0.652	3.008e-140
RAB1A	1.11203e-144	0.664005	0.911	0.831	4.07014e-140
USP12	5.60811e-144	0.956104	0.67	0.465	2.05263e-139
GPCPD1	9.49034e-141	0.666269	0.957	0.921	3.47356e-136
YWHAQ	4.35011e-139	0.881517	0.74	0.569	1.59219e-134
PDE4B	2.55695e-138	1.50348	0.498	0.282	9.35868e-134
PABPC1	5.61279e-138	0.359237	0.996	0.991	2.05434e-133
FOSL1	9.37302e-136	1.30995	0.446	0.219	3.43062e-131
MAPK6	1.00775e-135	1.03832	0.585	0.366	3.68846e-131
PNPLA8	1.04016e-135	0.939571	0.726	0.566	3.8071e-131
B4GALT1	2.84955e-135	0.740418	0.841	0.711	1.04297e-130
ID1	4.24647e-135	1.83119	0.319	0.119	1.55425e-130
ARPC3	5.83865e-135	-0.315267	0.99	0.996	2.137e-130
CYTH1	1.99306e-134	0.58838	0.925	0.869	7.2948e-130
CYBA	2.14589e-134	-0.256074	0.999	1	7.85419e-130
BRI3	3.84461e-134	-0.334441	0.991	0.991	1.40716e-129
ESYT2	4.48028e-133	0.781175	0.774	0.612	1.63983e-128
SLC25A33	2.20868e-131	1.30507	0.486	0.276	8.08398e-127
RIPK2	5.67298e-130	1.01448	0.692	0.521	2.07637e-125
ARIH1	6.49354e-130	0.573309	0.938	0.868	2.3767e-125
LYN	8.97926e-130	0.42016	0.995	0.99	3.2865e-125
PLBD1	2.03155e-128	-0.715243	0.861	0.91	7.43568e-124
TSC22D2	2.51646e-128	0.954803	0.661	0.469	9.21049e-124
ETF1	2.55675e-128	0.738228	0.774	0.626	9.35796e-124
SH3GL1	1.01972e-127	1.20125	0.514	0.303	3.73226e-123
HIST1H1E	1.72409e-127	1.59474	0.526	0.329	6.31033e-123
HLA-C	5.86539e-127	-0.306189	0.997	0.998	2.14679e-122
LUZP1	1.61694e-126	1.2548	0.524	0.322	5.91815e-122
GLS	5.31335e-126	0.790334	0.762	0.582	1.94474e-121
TMSB4X	5.38998e-126	-0.252018	1	1	1.97279e-121
NDUFB1	1.18297e-125	-0.558976	0.788	0.87	4.32977e-121
KLF6	2.66558e-125	0.670778	0.966	0.926	9.75628e-121
SERPINB1	3.34682e-125	-0.549428	0.888	0.922	1.22497e-120
MAFF	2.35149e-124	1.2796	0.447	0.233	8.6067e-120
GNG10	2.58733e-124	-0.888798	0.548	0.695	9.46988e-120
PLAC8	4.29662e-123	-0.992309	0.532	0.673	1.57261e-118
TNFSF10	7.03136e-123	-0.652804	0.709	0.825	2.57355e-118
PSME4	3.32592e-122	0.892285	0.692	0.509	1.21732e-117
DYSF	9.11889e-122	-0.865449	0.4	0.615	3.33761e-117
EIF2AK3	1.17554e-121	1.22487	0.515	0.31	4.3026e-117
PLEKHM2	2.21642e-121	0.966015	0.633	0.45	8.11234e-117
TALDO1	9.99972e-121	-0.36198	0.964	0.977	3.66e-116
EIF1AY	1.76739e-120	7.83274	0.109	0.001	6.46883e-116
GCH1	3.93375e-120	1.0166	0.655	0.459	1.43979e-115
TRA2B	9.99177e-120	0.538334	0.914	0.809	3.65709e-115
CEBPD	1.03477e-119	-0.456675	0.917	0.957	3.78737e-115
CROCC	1.14908e-119	0.938172	0.752	0.599	4.20576e-115
YTHDF3	5.26018e-119	0.776007	0.719	0.543	1.92528e-114
SPRED2	6.09836e-119	1.66284	0.302	0.116	2.23206e-114
JUN	1.37873e-118	0.976378	0.943	0.917	5.04628e-114
MCL1	4.70947e-118	0.592579	0.956	0.922	1.72371e-113
CSRNP1	3.35823e-116	1.0939	0.461	0.254	1.22915e-111
DOCK10	4.49216e-116	0.88791	0.731	0.572	1.64418e-111
C5AR1	1.57325e-115	-0.632412	0.656	0.802	5.75824e-111
TXNDC11	1.22311e-114	0.951471	0.647	0.466	4.4767e-110
EZH2	4.13004e-114	1.40052	0.486	0.296	1.51164e-109
TP53BP2	5.80553e-114	0.877568	0.638	0.446	2.12488e-109
AC122685.1	1.39263e-113	6.57	0.105	0.002	5.09718e-109
MT-CO1	3.64345e-113	0.254424	1	1	1.33354e-108
IFRD1	7.56148e-113	0.828376	0.696	0.512	2.76758e-108
MYL6	9.43763e-113	-0.273593	0.996	0.997	3.45427e-108
NFKBID	2.43306e-112	0.994648	0.527	0.312	8.90523e-108
FOSB	5.20599e-112	0.653581	0.92	0.848	1.90544e-107
EREG	1.19597e-111	2.23222	0.32	0.142	4.37738e-107
PHACTR1	3.32333e-111	1.53645	0.352	0.165	1.21637e-106
TMSB10	4.64444e-111	-0.195257	1	1	1.69991e-106
GIMAP4	1.52386e-109	-0.656682	0.644	0.76	5.57748e-105
CALHM6	2.88521e-109	-1.02858	0.457	0.611	1.05602e-104
ZBTB43	2.28859e-108	1.16976	0.441	0.246	8.37646e-104
RASGEF1B	2.76907e-108	1.01577	0.568	0.37	1.01351e-103
SNHG15	5.43461e-108	1.11309	0.41	0.206	1.98912e-103
SMAD3	9.01553e-108	0.796586	0.706	0.54	3.29977e-103
MEF2D	1.74511e-107	0.880515	0.632	0.447	6.38729e-103
H1FX	2.00648e-107	1.14153	0.788	0.692	7.34392e-103
SMURF1	3.18044e-107	0.812486	0.732	0.578	1.16407e-102
RNF19A	8.02697e-107	0.890955	0.621	0.44	2.93795e-102
GALNT3	2.11719e-106	1.47974	0.346	0.163	7.74914e-102
RPS26	6.00742e-106	-0.528345	0.97	0.954	2.19878e-101
NR4A1	6.36975e-106	1.12476	0.527	0.334	2.33139e-101
VEGFA	1.24044e-105	1.23492	0.39	0.195	4.54015e-101
ELF1	4.69283e-105	0.473206	0.946	0.896	1.71762e-100
IER2	7.07875e-104	0.90746	0.981	0.96	2.59089e-99
ELOVL5	1.90642e-103	0.763533	0.694	0.527	6.9777e-99
NXT1	7.47804e-103	1.32304	0.366	0.181	2.73704e-98
DDX5	1.23823e-102	0.389924	0.979	0.96	4.53203e-98
TOP1	2.11965e-102	0.575564	0.917	0.863	7.75814e-98
NR4A3	4.55401e-102	2.02374	0.25	0.092	1.66681e-97
PLEKHG2	4.18483e-101	0.955449	0.548	0.351	1.53169e-96
CKLF	4.59165e-101	-0.523564	0.816	0.89	1.68059e-96
CHD1	6.28185e-101	0.603845	0.84	0.727	2.29922e-96
AHNAK	2.19944e-100	0.415426	0.974	0.933	8.05017e-96
HIVEP3	2.44447e-100	1.15393	0.4	0.21	8.94702e-96
SMAP2	7.12877e-100	-0.388899	0.946	0.962	2.6092e-95
GMFG	7.24179e-100	-0.308981	0.973	0.985	2.65057e-95
OSBPL9	9.57934e-100	0.850992	0.744	0.616	3.50613e-95
UBE2E1	1.88158e-99	0.727543	0.772	0.65	6.88676e-95
HK2	2.94015e-99	0.945205	0.592	0.411	1.07612e-94
IFFO2	3.19949e-99	1.24542	0.415	0.23	1.17105e-94
LAMTOR1	3.49427e-99	-0.459054	0.859	0.904	1.27894e-94
HDAC9	4.7998e-99	0.574507	0.892	0.779	1.75677e-94
LRRFIP1	5.88268e-99	0.335326	0.994	0.983	2.15312e-94
PMAIP1	1.53314e-98	1.13319	0.415	0.222	5.61146e-94
GNAS	1.57519e-98	0.365735	0.971	0.937	5.76537e-94
CHMP4B	3.05118e-98	0.703864	0.705	0.536	1.11676e-93
GPR132	3.52084e-98	1.01134	0.472	0.277	1.28866e-93
IRAK2	8.89168e-98	2.0614	0.179	0.046	3.25444e-93
ARID4B	1.23712e-97	0.521755	0.922	0.856	4.52799e-93
HLA-A	1.34707e-97	-0.266142	0.995	0.996	4.9304e-93
REL	4.1729e-97	0.589322	0.824	0.696	1.52732e-92
CLIC4	1.04472e-96	1.05109	0.632	0.477	3.8238e-92
GABARAPL1	1.2079e-96	0.982377	0.544	0.358	4.42103e-92
GIMAP1	1.80229e-96	-0.705475	0.558	0.689	6.59658e-92
JARID2	3.3892e-96	0.547924	0.962	0.946	1.24048e-91
SIK3	3.85632e-96	0.51147	0.976	0.964	1.41145e-91
BHLHE40	7.52889e-96	1.16919	0.401	0.216	2.75565e-91
LGALS1	2.02363e-95	-0.369938	0.992	0.985	7.4067e-91
AFF4	2.22562e-95	0.586708	0.823	0.703	8.14599e-91
ZNF644	3.48483e-95	0.716007	0.758	0.626	1.27548e-90
AHCTF1	7.0442e-95	0.835227	0.66	0.495	2.57825e-90
RBM39	1.78769e-94	0.388961	0.948	0.911	6.54312e-90
RNF11	3.1015e-94	0.940616	0.546	0.366	1.13518e-89
CARD16	4.92146e-94	-0.462855	0.829	0.892	1.80131e-89
GRASP	8.34575e-94	1.62875	0.217	0.072	3.05463e-89
NR4A2	1.27142e-93	0.768364	0.684	0.519	4.65351e-89
PYCARD	3.02516e-93	-0.336536	0.955	0.966	1.10724e-88
CYP1B1	6.24044e-93	-0.776144	0.49	0.647	2.28406e-88
AGTRAP	3.11253e-92	-0.457188	0.841	0.894	1.13922e-87
ELL2	4.74157e-92	0.938294	0.556	0.381	1.73546e-87
GNA12	6.45773e-92	0.954063	0.453	0.266	2.36359e-87
GLRX	9.4479e-92	-0.405367	0.864	0.924	3.45803e-87
FAU	1.33368e-91	-0.200609	0.997	0.999	4.88142e-87
MT-ATP6	3.26055e-91	-0.190028	0.999	1	1.19339e-86
PACSIN2	3.42974e-91	0.813885	0.735	0.6	1.25532e-86
CHD4	7.98024e-91	0.789414	0.684	0.519	2.92085e-86
HNRNPC	1.05903e-90	0.474654	0.927	0.866	3.87616e-86
UBL5	1.09101e-90	-0.398268	0.884	0.931	3.99321e-86
RPS27	1.38012e-90	-0.210567	0.997	0.998	5.05138e-86
STX5	3.03949e-90	0.668088	0.677	0.508	1.11248e-85
MARCH6	6.43439e-90	0.723302	0.687	0.533	2.35505e-85
C4orf3	8.17047e-90	-0.506785	0.726	0.819	2.99048e-85
RELB	1.11506e-89	0.778724	0.653	0.496	4.08125e-85
IFITM2	1.62121e-89	-0.664066	0.74	0.838	5.93378e-85
LINC01578	1.92488e-89	0.487297	0.841	0.728	7.04525e-85
ATP1B3	7.67977e-89	0.602416	0.826	0.712	2.81087e-84
DDIT3	9.75003e-89	1.37249	0.28	0.12	3.56861e-84
GPR183	1.32718e-88	1.46263	0.307	0.146	4.85761e-84
MIR222HG	1.49628e-88	1.16525	0.35	0.175	5.47654e-84
EMP1	1.54987e-88	1.9254	0.171	0.047	5.6727e-84
VAMP5	1.66975e-88	-0.728873	0.558	0.68	6.11146e-84
RNF149	2.56305e-88	-0.412649	0.885	0.928	9.381e-84
NR1D2	2.79234e-88	0.933129	0.489	0.306	1.02203e-83
CPSF6	3.74508e-88	0.862584	0.562	0.391	1.37074e-83
RPL36AL	5.39798e-88	-0.327344	0.945	0.967	1.97572e-83
FPR1	1.3009e-87	-0.521028	0.789	0.853	4.76142e-83
SLC7A5	3.2033e-87	1.49351	0.25	0.101	1.17244e-82
PNN	4.63624e-87	0.734761	0.656	0.5	1.69691e-82
NECTIN2	8.603e-87	1.20163	0.329	0.161	3.14878e-82
PDZD8	1.67078e-86	0.832761	0.595	0.423	6.11523e-82
MYL12A	3.43432e-86	-0.342036	0.932	0.958	1.257e-81
SLC25A36	5.92146e-86	0.967644	0.541	0.377	2.16731e-81
ARHGAP17	3.09497e-85	0.764	0.638	0.481	1.13279e-80
ZNFX1	9.96937e-85	0.886049	0.538	0.366	3.64889e-80
RBP7	1.13253e-84	-0.671532	0.633	0.756	4.14516e-80
SERP1	7.55842e-84	-0.319985	0.949	0.97	2.76646e-79
AHR	1.06115e-83	0.82228	0.754	0.616	3.88391e-79
USP15	1.55351e-83	-0.316116	0.977	0.982	5.686e-79
ILF3	3.79797e-83	0.704905	0.621	0.458	1.3901e-78
LINC-PINT	4.35671e-83	1.25329	0.291	0.134	1.5946e-78
FOXO1	5.49975e-83	0.662535	0.707	0.545	2.01296e-78
DOT1L	1.26529e-82	0.948306	0.419	0.242	4.63109e-78
SLA	1.61452e-82	-0.62742	0.581	0.706	5.90929e-78
USP42	2.20237e-82	0.96455	0.423	0.249	8.06091e-78
EIF4E	2.32126e-82	1.04872	0.494	0.331	8.49605e-78
UBA52	2.95689e-82	-0.184108	0.998	0.998	1.08225e-77
NUP214	3.20148e-82	-0.423919	0.851	0.903	1.17178e-77
MYO9B	3.28326e-82	0.504495	0.91	0.855	1.20171e-77
GASK1B	4.20334e-82	-0.786498	0.496	0.622	1.53847e-77
CHD2	4.24556e-82	0.53439	0.816	0.688	1.55392e-77
MEGF9	4.24919e-82	-0.403291	0.892	0.936	1.55525e-77
JAML	6.01864e-82	-0.418378	0.893	0.932	2.20288e-77
VCAN	1.72909e-81	-0.268694	0.996	0.999	6.32864e-77
CTSD	1.86765e-81	-0.368149	0.97	0.977	6.83577e-77
CLINT1	2.53574e-81	0.615615	0.737	0.591	9.28106e-77
ZFAND3	2.79851e-81	0.320885	0.987	0.98	1.02428e-76
DCP1A	3.84075e-81	0.818428	0.566	0.403	1.40575e-76
RLF	4.24496e-81	0.748019	0.683	0.545	1.5537e-76
CCR2	5.76324e-81	-0.805681	0.39	0.546	2.1094e-76
LY6E	5.8154e-81	1.05799	0.429	0.256	2.12849e-76
ASGR1	7.2874e-81	-0.520677	0.683	0.788	2.66726e-76
GNG5	1.05536e-80	-0.352186	0.924	0.953	3.86272e-76
ATP6V0B	4.154e-80	-0.381951	0.925	0.943	1.52041e-75
MX1	6.1705e-80	1.47014	0.271	0.122	2.25846e-75
RANBP2	6.44188e-80	0.740772	0.656	0.508	2.35779e-75
PID1	6.96564e-80	0.725303	0.602	0.424	2.54949e-75
DDHD1	8.25201e-80	0.907418	0.516	0.352	3.02032e-75
TRAF3	9.03128e-80	0.617787	0.754	0.617	3.30554e-75
ARPC2	1.96331e-79	-0.23839	0.985	0.99	7.18593e-75
ZFAND6	2.20837e-79	0.589803	0.809	0.708	8.08287e-75
LRRC8B	2.99566e-79	1.04815	0.33	0.164	1.09644e-74
FPR2	1.26831e-78	-1.16729	0.191	0.345	4.64215e-74
STK24	1.50357e-78	0.591046	0.734	0.6	5.50323e-74
RPS8	4.65577e-78	-0.209281	0.996	0.995	1.70406e-73
ABCA1	5.72434e-78	1.31631	0.411	0.253	2.09517e-73
HDAC5	1.67605e-77	0.910824	0.451	0.285	6.13452e-73
UBQLN1	2.11466e-77	0.732205	0.632	0.484	7.73985e-73
CD93	2.19552e-77	-0.59099	0.646	0.744	8.03582e-73
SSH2	3.80889e-77	-0.317829	0.959	0.978	1.39409e-72
USP9X	4.18038e-77	0.580587	0.747	0.598	1.53006e-72
LTA4H	1.12931e-76	-0.430014	0.872	0.905	4.13337e-72
NRIP3	1.28387e-76	2.11569	0.141	0.035	4.69911e-72
VMP1	8.00049e-76	-0.310232	0.986	0.988	2.92826e-71
COX7A2	1.03694e-75	-0.423889	0.779	0.846	3.79531e-71
MIDN	1.77074e-75	0.474129	0.846	0.75	6.48108e-71
FOXO3	2.06519e-75	0.580333	0.914	0.86	7.55879e-71
ZBTB21	2.56655e-75	1.03623	0.333	0.175	9.39381e-71
ATAD2	5.40748e-75	1.27071	0.284	0.138	1.97919e-70
NLRP3	1.41903e-74	0.79583	0.69	0.561	5.19379e-70
MED26	2.55822e-74	1.06574	0.367	0.208	9.36335e-70
SENP5	3.97466e-74	0.647341	0.619	0.46	1.45477e-69
RGCC	7.68882e-74	1.05284	0.347	0.186	2.81418e-69
DYNLT1	9.33531e-74	-0.560652	0.691	0.767	3.41682e-69
SS18L1	1.02275e-73	1.17691	0.311	0.16	3.74337e-69
NUFIP2	1.04751e-73	0.508359	0.78	0.658	3.834e-69
TMBIM4	1.70724e-73	-0.444066	0.791	0.842	6.24868e-69
TLE1	3.93739e-73	2.11434	0.142	0.038	1.44112e-68
UBE2G1	4.63765e-73	0.682586	0.68	0.548	1.69743e-68
NFE2L2	6.3123e-73	0.508036	0.844	0.738	2.31036e-68
VPS37B	1.13827e-72	0.707504	0.601	0.447	4.16617e-68
TKT	1.58763e-72	-0.245794	0.982	0.984	5.81088e-68
TRIO	1.62253e-72	0.531246	0.755	0.623	5.93864e-68
LSP1	1.76912e-72	0.381702	0.913	0.833	6.47516e-68
TMEM144	2.15292e-72	-1.05615	0.225	0.374	7.8799e-68
ATP5MPL	3.30938e-72	-0.325034	0.912	0.936	1.21127e-67
CD48	7.97395e-72	-0.360955	0.881	0.912	2.91854e-67
AQP9	8.78142e-72	-0.598447	0.411	0.574	3.21409e-67
MED13L	1.68328e-71	0.300256	0.989	0.981	6.16098e-67
HECA	2.53995e-71	0.592278	0.779	0.653	9.29648e-67
TMA7	4.14174e-71	-0.291557	0.943	0.971	1.51592e-66
STEAP4	5.55994e-71	-1.39609	0.142	0.276	2.03499e-66
SNHG5	8.1429e-71	0.40603	0.756	0.605	2.98038e-66
HLA-DQA1	9.52793e-71	1.19061	0.373	0.214	3.48732e-66
HCAR3	1.14915e-70	1.93292	0.156	0.048	4.206e-66
CTSS	1.5364e-70	-0.198709	0.999	1	5.62338e-66
EPB41L3	2.1852e-70	0.911102	0.555	0.414	7.99805e-66
HNRNPU	2.66963e-70	0.514584	0.926	0.872	9.77112e-66
PET100	3.83751e-70	-0.485777	0.699	0.782	1.40457e-65
SFPQ	3.98976e-70	0.467995	0.818	0.71	1.46029e-65
SLC45A4	4.36802e-70	1.03847	0.357	0.2	1.59874e-65
PRKAR1A	1.63724e-69	-0.648609	0.525	0.638	5.99245e-65
ASTL	1.77714e-69	2.03925	0.133	0.035	6.5045e-65
UQCR11	2.05915e-69	-0.310036	0.91	0.941	7.53669e-65
MYLIP	3.10147e-69	0.694074	0.564	0.395	1.13517e-64
ATP10A	3.27971e-69	1.38987	0.238	0.108	1.2004e-64
ANKRD28	3.86377e-69	0.761547	0.416	0.245	1.41418e-64
ATP2B1	9.76451e-69	0.477735	0.91	0.858	3.57391e-64
ZFAND5	1.09113e-68	0.514467	0.886	0.807	3.99366e-64
HLA-DRA	1.09174e-68	0.461934	0.947	0.885	3.99589e-64
DNAJC1	1.32634e-68	0.778978	0.678	0.556	4.85452e-64
STK10	1.37399e-68	0.380141	0.944	0.906	5.02895e-64
SLC66A2	2.57677e-68	0.633705	0.633	0.485	9.43123e-64
RIPOR2	3.0122e-68	-0.329509	0.938	0.958	1.1025e-63
WDR48	4.77959e-68	1.03702	0.398	0.249	1.74938e-63
AC025580.2	6.36833e-68	2.47816	0.1	0.017	2.33087e-63
TMEM167A	6.58973e-68	-0.481365	0.732	0.793	2.41191e-63
CR1	1.01144e-67	-0.78962	0.445	0.577	3.70197e-63
TYMP	1.21981e-67	0.305122	0.988	0.971	4.46463e-63
AZIN1-AS1	1.43184e-67	1.48481	0.257	0.125	5.24066e-63
RIOK3	1.53436e-67	0.548086	0.773	0.663	5.61592e-63
MTMR10	1.65856e-67	0.658677	0.58	0.424	6.07048e-63
RHOB	1.9416e-67	0.758198	0.793	0.689	7.10644e-63
CLK1	1.98236e-67	0.548415	0.68	0.541	7.25563e-63
TRAPPC10	3.03034e-67	0.64496	0.624	0.475	1.10914e-62
FYB1	7.26466e-67	-0.299287	0.97	0.984	2.65894e-62
GATAD2A	1.13095e-66	0.598067	0.678	0.536	4.13939e-62
SCAF4	1.54414e-66	0.693681	0.59	0.445	5.6517e-62
BTG3	2.41477e-66	1.31685	0.214	0.09	8.83831e-62
GTPBP1	2.67477e-66	0.729276	0.442	0.278	9.78994e-62
SDCBP	4.82308e-66	-0.302379	0.914	0.941	1.7653e-61
HLA-DPB1	8.10367e-66	0.643683	0.722	0.581	2.96603e-61
ARID3B	8.76637e-66	1.19518	0.335	0.192	3.20858e-61
PLEKHB2	1.717e-65	0.614019	0.689	0.572	6.2844e-61
FAM49A	1.9947e-65	0.523572	0.869	0.805	7.30079e-61
MT-ATP8	2.17805e-65	-0.39952	0.846	0.883	7.97187e-61
ATP2A2	3.0594e-65	0.736567	0.59	0.444	1.11977e-60
SKIL	4.33104e-65	0.761787	0.474	0.312	1.5852e-60
EMILIN2	5.14008e-65	0.415076	0.911	0.85	1.88132e-60
TNFSF13B	8.90175e-65	-0.403712	0.831	0.874	3.25813e-60
USP36	1.09884e-64	0.848939	0.445	0.29	4.02187e-60
CPEB2	1.19074e-64	0.654908	0.583	0.429	4.35821e-60
QSOX1	2.07513e-64	0.558718	0.658	0.514	7.59519e-60
YTHDC1	2.71654e-64	0.594825	0.647	0.502	9.9428e-60
DLEU1	4.19057e-64	-1.16688	0.382	0.499	1.53379e-59
YWHAB	5.21156e-64	-0.298621	0.932	0.943	1.90748e-59
SUMO2	7.49106e-64	-0.34331	0.865	0.896	2.7418e-59
BTG2	7.60393e-64	0.737563	0.63	0.487	2.78312e-59
PIK3R5	9.27053e-64	0.475375	0.869	0.804	3.39311e-59
IL3RA	4.06862e-63	1.34347	0.223	0.1	1.48916e-58
SMIM25	4.13184e-63	-0.616118	0.514	0.631	1.51229e-58
NBPF14	6.10878e-63	0.79913	0.411	0.252	2.23588e-58
PLEK	1.06934e-62	0.424907	0.931	0.871	3.9139e-58
KLF13	1.32716e-62	0.464985	0.766	0.657	4.85755e-58
HEBP2	1.33029e-62	-0.455626	0.677	0.76	4.86901e-58
DENND5A	1.69247e-62	0.420706	0.862	0.784	6.19461e-58
PLAUR	1.9535e-62	0.56984	0.89	0.826	7.15001e-58
LDLR	2.08389e-62	0.705897	0.541	0.392	7.62724e-58
UQCR10	8.67655e-62	-0.356695	0.826	0.877	3.1757e-57
ABI1	9.33934e-62	0.48403	0.81	0.708	3.41829e-57
GSE1	9.34084e-62	0.659231	0.512	0.35	3.41884e-57
ZNF433-AS1	1.25673e-61	0.984167	0.345	0.203	4.59976e-57
ITM2B	3.0166e-61	-0.308588	0.983	0.985	1.10411e-56
ZBTB10	3.01692e-61	1.11437	0.269	0.136	1.10422e-56
CDK14	3.36227e-61	0.748215	0.54	0.395	1.23062e-56
RNF138	4.67118e-61	0.565367	0.688	0.552	1.7097e-56
KCNN4	4.69449e-61	1.20445	0.216	0.096	1.71823e-56
PHLDA1	6.61401e-61	2.33016	0.1	0.021	2.42079e-56
NPL	7.3472e-61	-0.636887	0.511	0.621	2.68915e-56
TLR8	9.51948e-61	-0.686797	0.364	0.505	3.48422e-56
UBP1	1.01462e-60	0.741903	0.528	0.38	3.71361e-56
BLOC1S1	1.03899e-60	-0.382985	0.843	0.881	3.80279e-56
LUC7L3	1.06997e-60	0.436828	0.795	0.682	3.91619e-56
CX3CR1	1.41569e-60	-0.755678	0.378	0.513	5.18156e-56
MAP2K3	1.46462e-60	0.550093	0.692	0.562	5.36064e-56
IRF2BP2	1.77625e-60	0.593442	0.671	0.544	6.50125e-56
ZBTB2	5.55778e-60	1.17894	0.297	0.164	2.0342e-55
THOC1	1.46234e-59	1.01034	0.314	0.178	5.35233e-55
ELMSAN1	1.78727e-59	0.728019	0.484	0.332	6.5416e-55
ARL5B	1.94219e-59	0.995274	0.293	0.158	7.1086e-55
SRP14	2.19919e-59	-0.287463	0.913	0.933	8.04925e-55
KDM2A	2.42719e-59	0.317575	0.948	0.905	8.88376e-55
NUTM2A-AS1	2.60023e-59	0.683258	0.43	0.276	9.51709e-55
HIP1	2.70919e-59	0.76334	0.491	0.342	9.91592e-55
CAMK1D	2.97611e-59	0.63925	0.681	0.551	1.08929e-54
IFI30	3.28866e-59	-0.20925	0.99	0.992	1.20368e-54
HLA-DRB5	3.2957e-59	0.839705	0.635	0.536	1.20626e-54
BCLAF1	3.453e-59	0.492334	0.72	0.592	1.26383e-54
GADD45B	3.83839e-59	0.520267	0.74	0.605	1.40489e-54
PHLDA2	4.35264e-59	1.28476	0.215	0.098	1.59311e-54
FAM198B-AS1	6.90785e-59	-0.934764	0.201	0.335	2.52834e-54
TP53BP1	7.16526e-59	1.11492	0.238	0.115	2.62256e-54
ZBTB7A	7.7529e-59	0.474527	0.742	0.628	2.83764e-54
NFKBIE	8.46306e-59	0.921455	0.313	0.174	3.09757e-54
TMEM59	1.18505e-58	-0.4325	0.747	0.8	4.33739e-54
MARCKSL1	1.34769e-58	0.874465	0.289	0.152	4.93269e-54
ZMYM2	1.92948e-58	0.537706	0.794	0.708	7.06211e-54
EAF1	1.95292e-58	0.87691	0.391	0.246	7.14788e-54
AC020656.1	3.70351e-58	-0.198621	0.976	0.992	1.35552e-53
SMCO4	4.63709e-58	-0.619299	0.517	0.626	1.69722e-53
DNAJB6	4.80022e-58	0.502782	0.749	0.648	1.75693e-53
EIF5	4.92192e-58	0.421253	0.852	0.76	1.80147e-53
MARCH1	5.27647e-58	-0.278888	0.918	0.937	1.93124e-53
NAMPT	1.03152e-57	0.475841	0.99	0.987	3.77545e-53
PPP1R15B	1.24853e-57	0.638934	0.53	0.376	4.56973e-53
FBXO11	1.32522e-57	0.432693	0.853	0.78	4.85043e-53
ACSL3	1.76287e-57	0.677446	0.612	0.481	6.45228e-53
YPEL5	1.81224e-57	0.493376	0.851	0.762	6.63298e-53
AP1G1	2.53362e-57	0.571097	0.617	0.473	9.2733e-53
SIAH1	5.67083e-57	0.76881	0.387	0.238	2.07558e-52
MAP3K2	6.22765e-57	0.432079	0.89	0.821	2.27938e-52
OSBP	6.59232e-57	0.789954	0.413	0.269	2.41286e-52
ICAM1	7.80342e-57	0.722296	0.475	0.328	2.85613e-52
NOCT	9.76022e-57	0.836436	0.381	0.236	3.57234e-52
PRDX3	1.98777e-56	-0.741075	0.381	0.495	7.27543e-52
TSPAN33	2.54739e-56	1.61124	0.136	0.044	9.32371e-52
BLVRB	2.69945e-56	-0.297195	0.902	0.919	9.88027e-52
DNAJC25	3.21974e-56	1.05144	0.263	0.137	1.17846e-51
SIN3A	4.51912e-56	0.653077	0.506	0.358	1.65404e-51
SESN2	4.8136e-56	0.862131	0.327	0.189	1.76183e-51
MSRB1	5.36188e-56	-0.519643	0.616	0.708	1.9625e-51
CELF1	7.48134e-56	0.422462	0.883	0.826	2.73824e-51
KRAS	1.10768e-55	0.578055	0.612	0.481	4.05422e-51
RPL30	1.18425e-55	-0.152564	0.998	1	4.33449e-51
CDK11B	1.22517e-55	0.803111	0.404	0.262	4.48426e-51
TRAF1	1.37443e-55	1.42914	0.153	0.056	5.03056e-51
SNX10	2.38371e-55	-0.415232	0.771	0.826	8.72463e-51
KLF4	3.01978e-55	0.528107	0.87	0.804	1.10527e-50
SAP30BP	4.0952e-55	0.627955	0.525	0.382	1.49888e-50
GLIPR1	4.94859e-55	-0.306362	0.881	0.897	1.81123e-50
ANKRD11	4.95716e-55	0.338443	0.918	0.87	1.81437e-50
C20orf27	5.03908e-55	-0.720449	0.47	0.561	1.84435e-50
ARHGAP24	6.92536e-55	-0.367513	0.808	0.882	2.53475e-50
ZMIZ1	7.13487e-55	0.494014	0.751	0.636	2.61143e-50
ARHGAP31	7.51377e-55	0.633316	0.502	0.355	2.75012e-50
NEAT1	1.2081e-54	0.211187	1	1	4.42178e-50
FCAR	1.36115e-54	0.717591	0.596	0.47	4.98194e-50
ATP6V1B2	1.86731e-54	-0.480246	0.648	0.719	6.83453e-50
ATP13A3	2.48073e-54	0.551641	0.631	0.495	9.07973e-50
CCND3	3.03756e-54	-0.510874	0.685	0.737	1.11178e-49
TENT4A	3.28859e-54	0.769044	0.408	0.263	1.20366e-49
USP47	3.43145e-54	0.555447	0.697	0.582	1.25595e-49
ALOX5AP	4.3066e-54	-0.841701	0.358	0.471	1.57626e-49
LAMTOR4	8.38178e-54	-0.276759	0.944	0.956	3.06782e-49
COX6B1	9.9098e-54	-0.267617	0.915	0.94	3.62709e-49
RSRC2	1.00986e-53	0.504253	0.651	0.511	3.69619e-49
TIPARP	1.01728e-53	0.772396	0.546	0.404	3.72333e-49
SLC7A7	1.10658e-53	-0.418594	0.742	0.788	4.05019e-49
HRH2	1.14306e-53	-0.568751	0.546	0.636	4.18372e-49
LILRB1	1.48661e-53	-0.708043	0.471	0.575	5.44114e-49
PPP1CB	1.73817e-53	0.439275	0.851	0.791	6.36188e-49
SREK1	1.88151e-53	0.601515	0.543	0.4	6.8865e-49
AFF3	5.18943e-53	1.8604	0.164	0.067	1.89938e-48
PTK2	5.28255e-53	0.805922	0.416	0.28	1.93347e-48
NACA	6.41354e-53	-0.169922	0.996	0.995	2.34742e-48
CCDC144A	1.0288e-52	1.46648	0.165	0.068	3.76552e-48
CSTA	1.28782e-52	-0.271259	0.92	0.949	4.71356e-48
IRAK3	1.7512e-52	-0.30595	0.915	0.941	6.40956e-48
ANPEP	1.82448e-52	-0.443466	0.567	0.676	6.67778e-48
FLT3	1.9584e-52	-0.988623	0.277	0.393	7.16793e-48
DBI	3.65529e-52	-0.343194	0.816	0.863	1.33787e-47
PI4K2A	4.18356e-52	0.7044	0.447	0.308	1.53123e-47
RBBP6	4.79898e-52	0.559105	0.563	0.421	1.75647e-47
CREB5	6.095e-52	-0.336402	0.883	0.912	2.23083e-47
PPIF	1.0435e-51	0.779492	0.397	0.257	3.81933e-47
CCR1	1.21051e-51	-0.635454	0.425	0.544	4.43059e-47
NEDD9	1.26369e-51	0.494794	0.691	0.562	4.62522e-47
FAM118A	1.5868e-51	-0.814464	0.253	0.377	5.80786e-47
NCKAP5L	2.02264e-51	0.668043	0.436	0.293	7.40307e-47
PRDM2	2.14957e-51	0.455661	0.729	0.618	7.86765e-47
AZIN1	2.42442e-51	0.57336	0.624	0.492	8.87362e-47
LONRF3	2.97381e-51	0.992767	0.306	0.178	1.08844e-46
HSP90AB1	3.03669e-51	0.431658	0.784	0.683	1.11146e-46
CLEC4E	3.94529e-51	-0.463113	0.625	0.719	1.44402e-46
WDR26	3.98892e-51	0.453677	0.764	0.655	1.45998e-46
LINC00528	4.29501e-51	1.2612	0.166	0.068	1.57202e-46
OST4	4.3906e-51	-0.28977	0.892	0.923	1.607e-46
PDE4A	4.49056e-51	0.69586	0.421	0.278	1.64359e-46
TMEM189	5.84017e-51	0.841819	0.319	0.19	2.13756e-46
HNRNPH1	6.63314e-51	0.403242	0.788	0.68	2.4278e-46
CXCL2	8.1135e-51	2.36325	0.105	0.03	2.96962e-46
CDC42SE2	8.27074e-51	0.410241	0.861	0.79	3.02717e-46
DUSP10	9.67828e-51	0.849437	0.322	0.192	3.54235e-46
FMNL1	1.3088e-50	0.380895	0.85	0.785	4.79033e-46
RELT	1.55942e-50	0.467508	0.692	0.566	5.70763e-46
KLF12	1.67405e-50	1.73468	0.134	0.048	6.12717e-46
INPP5A	1.74211e-50	0.609508	0.485	0.339	6.37628e-46
OTUD1	1.78121e-50	1.02884	0.493	0.36	6.51942e-46
ARL4A	1.89301e-50	0.717807	0.406	0.264	6.92861e-46
JAK1	2.15618e-50	0.330255	0.883	0.819	7.89184e-46
CCDC200	2.53878e-50	0.94498	0.574	0.457	9.29217e-46
FAM200B	3.29663e-50	-0.521449	0.574	0.664	1.2066e-45
NLRC4	3.91974e-50	-0.774283	0.29	0.411	1.43466e-45
FCGR1A	3.95104e-50	-0.719139	0.383	0.491	1.44612e-45
TSPYL2	6.97554e-50	1.05308	0.209	0.1	2.55312e-45
ACTR2	7.65815e-50	-0.230659	0.958	0.966	2.80296e-45
TUBB2A	8.20078e-50	1.66147	0.125	0.042	3.00157e-45
RPL37	8.2129e-50	-0.14723	0.998	0.998	3.006e-45
NRIP1	8.24165e-50	0.628266	0.705	0.599	3.01653e-45
MIR181A1HG	8.31967e-50	0.733273	0.611	0.494	3.04508e-45
MIR646HG	8.73681e-50	0.972279	0.301	0.179	3.19776e-45
IFI44L	1.20297e-49	1.69183	0.123	0.041	4.403e-45
UBE2D3	1.20799e-49	0.257604	0.971	0.946	4.42135e-45
DENND3	1.4719e-49	0.542761	0.616	0.477	5.3873e-45
AL138720.1	1.52893e-49	0.737205	0.383	0.245	5.59603e-45
AKT3	1.72801e-49	0.825746	0.349	0.218	6.32468e-45
LILRB3	1.81584e-49	-0.442556	0.714	0.76	6.64616e-45
KBTBD2	1.87259e-49	0.61018	0.481	0.338	6.85387e-45
FARP2	2.22406e-49	0.871467	0.284	0.162	8.14029e-45
ITGA1	2.29264e-49	-1.73318	0.042	0.12	8.3913e-45
CD69	2.51585e-49	1.81925	0.111	0.034	9.20826e-45
NXF1	3.11677e-49	0.471871	0.646	0.511	1.14077e-44
PCBP2	3.62735e-49	0.294229	0.906	0.854	1.32765e-44
CD58	3.79649e-49	0.539565	0.606	0.477	1.38955e-44
RUNX3	4.16505e-49	0.982557	0.265	0.146	1.52445e-44
GAPDH	4.6516e-49	-0.172011	0.996	0.996	1.70253e-44
BIRC6	4.99978e-49	0.308714	0.905	0.847	1.82997e-44
PIM3	5.44933e-49	0.660404	0.439	0.299	1.99451e-44
NQO2	6.92569e-49	-0.775282	0.384	0.489	2.53487e-44
ATP11B	8.19362e-49	0.445372	0.773	0.67	2.99895e-44
TNFRSF10B	8.39224e-49	0.574575	0.57	0.433	3.07164e-44
TICAM1	1.10367e-48	0.706579	0.346	0.211	4.03956e-44
RRP12	1.14467e-48	0.504231	0.777	0.675	4.18961e-44
KDM6A	1.48007e-48	0.437068	0.885	0.854	5.4172e-44
SORL1	1.70215e-48	-0.447274	0.73	0.792	6.23006e-44
VAV2	1.92789e-48	0.779779	0.363	0.232	7.05627e-44
LRP5L	2.06241e-48	1.08033	0.224	0.115	7.54861e-44
JUP	3.07485e-48	1.45703	0.139	0.052	1.12543e-43
SLC9A1	3.13827e-48	0.796957	0.367	0.236	1.14864e-43
SRRM2	3.22e-48	0.328111	0.874	0.793	1.17855e-43
SRSF5	4.62698e-48	0.325306	0.9	0.843	1.69352e-43
TBXAS1	5.05707e-48	-0.241173	0.953	0.962	1.85094e-43
NOP2	5.6169e-48	1.49007	0.176	0.08	2.05584e-43
CYLD	5.86017e-48	0.518	0.572	0.429	2.14488e-43
SULF2	6.70185e-48	0.377788	0.831	0.739	2.45294e-43
RPL41	8.53446e-48	-0.130415	0.999	1	3.1237e-43
GAS2L3	8.89321e-48	1.38285	0.169	0.075	3.255e-43
C18orf25	1.16618e-47	0.592145	0.515	0.375	4.26834e-43
RPL4	1.26096e-47	0.215872	0.974	0.944	4.61523e-43
ATL2	1.41762e-47	0.664725	0.438	0.302	5.18865e-43
TOB1	1.41765e-47	0.555533	0.515	0.372	5.18874e-43
KIF1B	1.97948e-47	0.415115	0.75	0.637	7.24509e-43
AL445524.1	2.49287e-47	-1.01892	0.182	0.292	9.12414e-43
ATP1A1	2.61053e-47	0.485915	0.709	0.59	9.55482e-43
PTX3	2.7352e-47	1.65491	0.177	0.082	1.00111e-42
HBEGF	3.08299e-47	0.830657	0.321	0.196	1.1284e-42
RBX1	3.45588e-47	-0.378964	0.72	0.787	1.26489e-42
TAOK3	3.93839e-47	0.308134	0.961	0.939	1.44149e-42
CCNK	4.44205e-47	0.546716	0.6	0.473	1.62584e-42
YPEL3	5.04195e-47	-0.528169	0.599	0.671	1.84541e-42
SBDS	5.50148e-47	0.683939	0.393	0.259	2.0136e-42
HNMT	5.64403e-47	-0.518132	0.554	0.645	2.06577e-42
CLIC1	6.55181e-47	-0.204201	0.97	0.975	2.39803e-42
KLHL24	6.82577e-47	0.534727	0.633	0.513	2.4983e-42
MS4A4A	6.94777e-47	-1.18253	0.151	0.254	2.54295e-42
PLAAT3	7.70312e-47	-0.727614	0.223	0.344	2.81942e-42
NDUFB3	1.0116e-46	-0.502755	0.559	0.645	3.70258e-42
MAP4	1.05157e-46	0.545869	0.607	0.471	3.84886e-42
GRN	1.08545e-46	-0.199301	0.979	0.977	3.97286e-42
TTC19	1.15011e-46	0.683555	0.448	0.314	4.20952e-42
ARL4C	1.15728e-46	1.27211	0.198	0.097	4.23576e-42
MYADM	1.41679e-46	0.316627	0.834	0.713	5.1856e-42
SF1	1.75905e-46	0.404062	0.728	0.618	6.43829e-42
FCGR2A	1.90485e-46	-0.432239	0.729	0.782	6.97193e-42
SHLD2	2.10336e-46	0.668631	0.444	0.311	7.69851e-42
RCOR1	2.44674e-46	0.366934	0.872	0.8	8.9553e-42
TTC3	2.50878e-46	0.525477	0.571	0.43	9.18239e-42
SLC11A1	3.27897e-46	-0.288633	0.871	0.911	1.20014e-41
RPS9	3.69862e-46	-0.14662	0.998	0.999	1.35373e-41
TPM4	3.96491e-46	0.339732	0.857	0.775	1.4512e-41
ZNF131	6.2487e-46	0.579741	0.515	0.382	2.28709e-41
STX11	6.27088e-46	0.40009	0.851	0.775	2.29521e-41
MACO1	6.77458e-46	0.688828	0.415	0.284	2.47957e-41
IFI6	7.09277e-46	0.819438	0.337	0.212	2.59602e-41
MYL12B	7.47879e-46	-0.257397	0.929	0.938	2.73731e-41
ARRDC3	7.9128e-46	0.583075	0.465	0.323	2.89616e-41
NET1	8.93195e-46	1.4564	0.126	0.046	3.26918e-41
RASSF5	2.25842e-45	0.514734	0.564	0.428	8.26604e-41
MED15	2.36845e-45	0.551124	0.57	0.441	8.66875e-41
WDR45B	2.63919e-45	0.63173	0.504	0.375	9.65969e-41
DPYD	2.85922e-45	-0.144626	0.998	1	1.0465e-40
PPP2CA	3.13301e-45	0.391729	0.747	0.644	1.14671e-40
RAPGEF1	3.67763e-45	0.438746	0.781	0.69	1.34605e-40
FOXK2	3.94509e-45	0.592521	0.541	0.409	1.44394e-40
SKI	4.04254e-45	0.762143	0.342	0.217	1.47961e-40
H2AFZ	4.08081e-45	-0.415331	0.725	0.774	1.49362e-40
HIST1H1B	5.16361e-45	1.61023	0.137	0.054	1.88993e-40
FOSL2	5.33717e-45	0.413072	0.715	0.605	1.95346e-40
VAPA	5.42955e-45	0.345454	0.872	0.815	1.98727e-40
TBC1D23	5.8034e-45	0.667223	0.534	0.417	2.1241e-40
PPP2R2A	7.20289e-45	0.405438	0.716	0.596	2.63633e-40
HSD17B11	8.00117e-45	-0.429436	0.667	0.727	2.92851e-40
RAB27A	1.05035e-44	-0.362597	0.738	0.801	3.8444e-40
CUL3	1.12966e-44	0.369253	0.826	0.737	4.13467e-40
LILRA1	1.53825e-44	-0.550959	0.486	0.582	5.63016e-40
FOS	1.7047e-44	0.4198	0.999	0.997	6.23936e-40
KLHL15	1.90673e-44	0.614056	0.414	0.275	6.97882e-40
TXLNG	2.6071e-44	0.97858	0.275	0.162	9.54223e-40
MALT1	2.82845e-44	0.576036	0.549	0.42	1.03524e-39
TEX41	3.26437e-44	1.01889	0.159	0.069	1.19479e-39
UBR5	3.62706e-44	0.402083	0.768	0.662	1.32754e-39
COX7C	3.75382e-44	-0.216238	0.942	0.952	1.37393e-39
EP300	4.2172e-44	0.371643	0.802	0.72	1.54354e-39
SGMS1	4.58811e-44	0.465698	0.78	0.693	1.67929e-39
UVRAG	8.33303e-44	0.368254	0.823	0.747	3.04997e-39
GNA15	9.42086e-44	0.610609	0.502	0.371	3.44813e-39
ZCCHC8	9.47371e-44	0.637322	0.422	0.291	3.46747e-39
TGIF2	1.10569e-43	0.665697	0.364	0.236	4.04693e-39
ZNF331	1.11498e-43	1.35665	0.309	0.195	4.08094e-39
MT-ND5	1.17076e-43	0.169046	0.998	0.99	4.28511e-39
ANKRD10	1.67961e-43	0.501202	0.531	0.395	6.14753e-39
AC103591.3	1.71484e-43	0.873279	0.47	0.351	6.2765e-39
DYRK1A	1.97025e-43	0.389305	0.842	0.78	7.21129e-39
AC009522.1	3.13411e-43	1.09134	0.188	0.092	1.14712e-38
EVI2B	3.41423e-43	-0.229556	0.948	0.96	1.24964e-38
SEPTIN9	4.12145e-43	0.353433	0.796	0.691	1.50849e-38
REPS1	4.32267e-43	0.529988	0.533	0.397	1.58214e-38
AGO3	4.41802e-43	0.421712	0.705	0.596	1.61704e-38
LDLRAD4	5.31702e-43	0.472602	0.702	0.595	1.94608e-38
ZBTB16	6.44786e-43	-0.800372	0.182	0.294	2.35998e-38
NAGK	6.58188e-43	-0.461935	0.708	0.75	2.40903e-38
SQSTM1	6.92152e-43	0.413674	0.853	0.771	2.53334e-38
MBNL2	1.0835e-42	0.511713	0.58	0.455	3.96572e-38
USP14	1.26869e-42	0.719006	0.381	0.258	4.64352e-38
USP3	1.78476e-42	0.25985	0.972	0.958	6.5324e-38
OXSR1	1.80247e-42	0.534941	0.625	0.507	6.59723e-38
UQCRB	2.20428e-42	-0.212286	0.945	0.95	8.0679e-38
SLC25A25	3.06279e-42	0.725255	0.393	0.265	1.12101e-37
ELF4	3.16726e-42	0.59353	0.449	0.318	1.15925e-37
FOXK1	4.05505e-42	0.64247	0.473	0.355	1.48419e-37
MGST1	4.1268e-42	-0.46841	0.646	0.702	1.51045e-37
HIST1H1D	4.48338e-42	1.15568	0.336	0.226	1.64096e-37
HEG1	4.73316e-42	1.12558	0.159	0.072	1.73238e-37
ATP6V0A1	5.53766e-42	0.514687	0.604	0.482	2.02684e-37
AC005920.2	6.90304e-42	1.4919	0.106	0.035	2.52658e-37
ANKH	7.26759e-42	1.28926	0.157	0.07	2.66001e-37
PPP4R3A	7.79129e-42	0.533458	0.651	0.533	2.85169e-37
AC104695.4	8.59772e-42	0.799685	0.252	0.142	3.14685e-37
TBCA	9.10785e-42	-0.338672	0.772	0.812	3.33356e-37
RAB2A	1.00083e-41	0.336508	0.911	0.873	3.66315e-37
FOXN3	1.10484e-41	0.318319	0.927	0.88	4.04383e-37
ATP5MF	1.12631e-41	-0.307928	0.783	0.831	4.12242e-37
SLC38A1	1.42548e-41	1.8399	0.104	0.035	5.21739e-37
TAPT1	1.71418e-41	0.622492	0.393	0.267	6.27405e-37
RCC2	1.79737e-41	0.599762	0.459	0.33	6.57857e-37
RALGDS	1.84222e-41	0.812428	0.233	0.126	6.7427e-37
ZFC3H1	2.10149e-41	0.404451	0.731	0.609	7.69166e-37
MORF4L2	2.30874e-41	0.497265	0.531	0.4	8.45023e-37
SUCO	2.35497e-41	0.553777	0.534	0.41	8.61941e-37
DENND4A	2.40518e-41	0.361913	0.795	0.694	8.80319e-37
PITPNB	2.64746e-41	0.527523	0.555	0.432	9.68996e-37
LST1	2.71067e-41	-0.194269	0.988	0.991	9.92133e-37
TBK1	3.3224e-41	0.532408	0.511	0.383	1.21603e-36
DUSP5	3.46898e-41	1.09014	0.165	0.076	1.26968e-36
ANXA5	4.019e-41	-0.258913	0.905	0.917	1.47099e-36
FAR1	4.28192e-41	0.34676	0.863	0.792	1.56723e-36
DUSP1	4.42863e-41	0.403036	0.995	0.994	1.62092e-36
HIVEP2	4.47208e-41	0.54328	0.34	0.214	1.63683e-36
PARVB	4.62469e-41	0.58438	0.497	0.368	1.69268e-36
NCF4	4.68982e-41	-0.500991	0.546	0.629	1.71652e-36
SLMAP	5.12903e-41	0.443825	0.769	0.68	1.87728e-36
FBXO31	5.27868e-41	0.936203	0.223	0.122	1.93205e-36
SEPTIN6	5.54255e-41	0.531005	0.528	0.4	2.02863e-36
RPL29	6.29406e-41	-0.145171	0.996	0.996	2.30369e-36
UBE2N	7.37126e-41	0.524911	0.59	0.476	2.69795e-36
FEM1C	7.39134e-41	0.651581	0.354	0.229	2.7053e-36
SENP2	7.53191e-41	0.615007	0.433	0.307	2.75675e-36
ABHD12	9.73118e-41	0.731003	0.371	0.25	3.56171e-36
SH3BGRL3	1.03097e-40	-0.147465	0.997	0.999	3.77344e-36
SEC31A	1.08642e-40	0.388737	0.717	0.605	3.97639e-36
ILKAP	1.23082e-40	0.657153	0.45	0.332	4.50493e-36
MAP7D1	1.28823e-40	0.454307	0.595	0.466	4.71506e-36
WHAMM	1.63501e-40	0.6434	0.375	0.25	5.98429e-36
SUSD6	2.24377e-40	0.37409	0.775	0.689	8.21242e-36
BRAF	2.40148e-40	0.395313	0.731	0.623	8.78965e-36
MYO1E	2.55767e-40	0.696077	0.422	0.301	9.36133e-36
BSDC1	2.62303e-40	0.65094	0.331	0.21	9.60056e-36
MYH9	2.70096e-40	0.243623	0.936	0.891	9.88579e-36
AL731577.2	2.7784e-40	0.72155	0.334	0.215	1.01692e-35
CCSER1	2.99743e-40	1.87135	0.108	0.039	1.09709e-35
CAMTA1	3.18821e-40	0.447982	0.698	0.597	1.16692e-35
SND1	3.22345e-40	0.347896	0.82	0.728	1.17982e-35
AC253572.2	3.27843e-40	0.958795	0.535	0.435	1.19994e-35
CEBPB	4.42501e-40	-0.276389	0.907	0.932	1.6196e-35
PHF10	4.65951e-40	0.720135	0.293	0.179	1.70543e-35
DNAJC2	4.66355e-40	0.598576	0.404	0.28	1.7069e-35
AC016831.7	4.7299e-40	0.91144	0.244	0.141	1.73119e-35
LRMDA	7.12544e-40	-0.208698	0.951	0.97	2.60798e-35
RYBP	8.45132e-40	0.465386	0.665	0.555	3.09327e-35
PRELID1	9.41254e-40	-0.259821	0.904	0.923	3.44508e-35
LRRC8A	9.8656e-40	0.931832	0.212	0.114	3.61091e-35
ESCO1	9.97789e-40	0.696832	0.386	0.265	3.65201e-35
RIT1	1.09797e-39	0.493	0.539	0.412	4.01868e-35
ECPAS	1.3989e-39	0.476273	0.607	0.489	5.12011e-35
TPRA1	1.48992e-39	0.810113	0.256	0.149	5.45324e-35
VCP	2.07231e-39	0.403188	0.685	0.572	7.58486e-35
RPS28	2.31805e-39	-0.127994	0.999	0.999	8.4843e-35
NECAP1	2.69055e-39	0.706457	0.251	0.142	9.84767e-35
CRY2	2.93717e-39	0.807823	0.29	0.18	1.07503e-34
RNASEK	3.11939e-39	-0.217936	0.973	0.978	1.14173e-34
CARD19	3.27485e-39	0.38962	0.624	0.492	1.19863e-34
METTL9	3.84988e-39	-0.32515	0.845	0.867	1.4091e-34
UAP1	4.75656e-39	0.988031	0.183	0.091	1.74095e-34
RALY	4.81235e-39	0.375447	0.786	0.694	1.76137e-34
CDC42EP4	5.58196e-39	0.847385	0.23	0.128	2.04305e-34
TLE4	5.60171e-39	0.32926	0.899	0.85	2.05028e-34
SLC22A4	5.86265e-39	0.619769	0.319	0.2	2.14579e-34
FCGR3A	6.09278e-39	-1.09721	0.123	0.216	2.23002e-34
HLA-DQA2	6.22713e-39	0.893601	0.252	0.148	2.27919e-34
B3GNT2	8.31156e-39	0.598341	0.354	0.231	3.04212e-34
DSC2	1.17426e-38	-0.903426	0.107	0.199	4.29792e-34
UGCG	1.21491e-38	0.868879	0.231	0.13	4.44671e-34
FP236383.3	1.38058e-38	1.57337	0.118	0.047	5.05306e-34
CITED4	1.38132e-38	0.620426	0.349	0.228	5.05578e-34
TSPAN4	1.44288e-38	0.930099	0.211	0.114	5.28109e-34
GIMAP6	1.6323e-38	-0.852087	0.166	0.266	5.97436e-34
OTUD4	1.64062e-38	0.719911	0.321	0.208	6.00482e-34
RPS15A	1.65694e-38	-0.131544	0.997	0.998	6.06457e-34
ATP5MG	1.7787e-38	-0.189167	0.966	0.972	6.51023e-34
ARHGEF10L	1.78935e-38	0.55577	0.5	0.37	6.54921e-34
CDKN1A	1.96104e-38	0.462812	0.548	0.417	7.17759e-34
C1orf162	2.01399e-38	-0.262672	0.882	0.896	7.37142e-34
RILPL2	2.41865e-38	0.387185	0.846	0.789	8.85252e-34
CIITA	2.67904e-38	0.566178	0.408	0.283	9.80556e-34
RAB5IF	2.93888e-38	-0.269601	0.869	0.892	1.07566e-33
ELMO1	3.30986e-38	0.282347	0.921	0.872	1.21144e-33
RBM25	3.72424e-38	0.367277	0.76	0.654	1.36311e-33
PPTC7	4.28504e-38	0.566488	0.446	0.324	1.56837e-33
GNA13	4.42344e-38	0.420665	0.702	0.6	1.61902e-33
ZBTB5	5.05764e-38	1.08026	0.156	0.073	1.85115e-33
HLA-DMA	5.25376e-38	0.423725	0.641	0.523	1.92293e-33
ATF4	5.41195e-38	0.36446	0.668	0.54	1.98083e-33
DLST	5.73053e-38	0.608696	0.396	0.275	2.09743e-33
POLR2L	6.28399e-38	-0.300956	0.77	0.822	2.3e-33
VEZT	7.35446e-38	0.629174	0.43	0.313	2.69181e-33
GPSM3	1.24757e-37	-0.272211	0.875	0.901	4.56624e-33
TTYH3	1.52522e-37	0.440433	0.583	0.458	5.58247e-33
MAN2A1	1.56072e-37	0.409766	0.676	0.566	5.71238e-33
SLC39A11	1.69104e-37	0.405372	0.758	0.662	6.18939e-33
AMD1	1.6978e-37	0.458823	0.601	0.482	6.21412e-33
EIF3A	1.95804e-37	0.303773	0.86	0.789	7.16661e-33
SELL	2.24032e-37	0.316114	0.769	0.643	8.1998e-33
FNBP4	2.31152e-37	0.398839	0.635	0.517	8.46038e-33
YWHAE	2.40639e-37	0.360452	0.777	0.71	8.80764e-33
PTPN7	2.46509e-37	1.11634	0.148	0.068	9.02248e-33
EEPD1	2.47692e-37	0.590998	0.462	0.339	9.06579e-33
GNB5	2.53008e-37	1.33321	0.106	0.039	9.26036e-33
LONRF1	2.59366e-37	0.601611	0.359	0.238	9.49306e-33
IGSF6	3.21043e-37	-0.30579	0.833	0.863	1.17505e-32
CYTH3	3.65751e-37	0.706907	0.298	0.189	1.33869e-32
ZEB2	3.99577e-37	0.257528	0.996	0.995	1.46249e-32
TMEM258	4.03897e-37	-0.339283	0.721	0.779	1.4783e-32
DNAJC3	4.35594e-37	0.387607	0.691	0.581	1.59432e-32
VASH1	4.55768e-37	0.927266	0.189	0.1	1.66816e-32
C20orf194	4.81937e-37	0.450105	0.664	0.566	1.76394e-32
CSF2RA	5.70238e-37	0.452803	0.735	0.641	2.08713e-32
SETD2	5.93736e-37	0.340909	0.8	0.714	2.17313e-32
HERC1	6.36885e-37	0.372514	0.812	0.743	2.33106e-32
UBA6	8.56302e-37	0.476003	0.552	0.429	3.13415e-32
NOL4L	8.6035e-37	0.895313	0.163	0.078	3.14897e-32
PRKAG2	8.6785e-37	0.310413	0.873	0.811	3.17642e-32
DIAPH1	8.74111e-37	0.316603	0.873	0.812	3.19933e-32
CSNK1E	9.01703e-37	0.847375	0.201	0.108	3.30032e-32
RPTOR	9.99627e-37	0.544474	0.454	0.33	3.65873e-32
KMT2E	1.06525e-36	0.293502	0.872	0.813	3.89891e-32
RPL35A	1.09919e-36	-0.122527	0.997	0.997	4.02314e-32
EPC1	1.44919e-36	0.412797	0.708	0.601	5.30417e-32
PITPNA	1.5555e-36	0.429425	0.662	0.556	5.69328e-32
RPL9	1.59009e-36	0.138201	0.996	0.99	5.81989e-32
EIF3J	1.68281e-36	0.450508	0.543	0.418	6.15924e-32
KSR1	1.73293e-36	0.452524	0.626	0.512	6.3427e-32
SPEN	1.80999e-36	0.41037	0.664	0.547	6.62473e-32
GABARAPL2	1.81171e-36	-0.435009	0.582	0.653	6.63105e-32
UBE2Q2	1.86618e-36	0.582102	0.451	0.333	6.83041e-32
TNK2	1.87403e-36	0.444514	0.54	0.415	6.85915e-32
FRAT2	1.95683e-36	-0.483029	0.495	0.58	7.16221e-32
NDUFA13	2.02065e-36	-0.235151	0.906	0.916	7.39578e-32
HSPA9	2.48694e-36	0.433196	0.589	0.465	9.10244e-32
ATP6V1G1	2.81908e-36	-0.310533	0.785	0.81	1.03181e-31
DDIT4	2.89398e-36	0.737134	0.33	0.219	1.05923e-31
MYOF	3.19204e-36	0.557063	0.478	0.361	1.16832e-31
AHI1	3.24099e-36	1.23619	0.144	0.067	1.18623e-31
FLVCR2	3.83634e-36	-0.569899	0.265	0.374	1.40414e-31
GGA2	3.94748e-36	0.642214	0.435	0.324	1.44482e-31
GIMAP5	4.26583e-36	-0.931869	0.132	0.222	1.56134e-31
SEC63	4.47477e-36	0.438538	0.61	0.501	1.63781e-31
S1PR4	5.74225e-36	-0.50491	0.471	0.558	2.10172e-31
AL034397.3	6.1497e-36	-0.680164	0.313	0.411	2.25085e-31
HLA-DPA1	6.64925e-36	0.423219	0.741	0.636	2.43369e-31
MTHFD1L	6.93538e-36	1.40677	0.116	0.048	2.53842e-31
ECD	7.83852e-36	0.598978	0.365	0.249	2.86898e-31
TIMM8B	9.89905e-36	-0.467006	0.513	0.593	3.62315e-31
CCND2	1.10592e-35	1.15704	0.131	0.058	4.04776e-31
LITAF	1.23755e-35	-0.255345	0.561	0.69	4.52956e-31
ADGRB3	1.37688e-35	-0.921753	0.11	0.198	5.03953e-31
TXNDC17	1.40349e-35	-0.42673	0.6	0.662	5.1369e-31
CDK17	1.49689e-35	0.491019	0.553	0.439	5.47878e-31
PIK3C2A	1.58374e-35	0.457114	0.576	0.457	5.79666e-31
ATG4B	1.75313e-35	0.544237	0.424	0.302	6.41664e-31
RAI1	1.85493e-35	0.646146	0.283	0.175	6.78923e-31
HP	1.99399e-35	-1.04295	0.123	0.211	7.29821e-31
JPT1	2.05021e-35	-0.454753	0.596	0.66	7.50396e-31
ATP9B	2.20251e-35	0.435314	0.69	0.595	8.06141e-31
HSP90B1	2.38598e-35	0.342022	0.763	0.659	8.73293e-31
CCNT2	2.60076e-35	0.561437	0.436	0.32	9.51903e-31
NSUN4	3.10423e-35	0.846974	0.187	0.099	1.13618e-30
PDXDC1	3.13525e-35	0.491288	0.404	0.279	1.14753e-30
XPO4	3.25308e-35	0.5641	0.395	0.28	1.19066e-30
RBMS2	3.26287e-35	0.787891	0.238	0.141	1.19424e-30
BTBD19	3.42221e-35	0.770718	0.219	0.123	1.25256e-30
BRD2	3.48554e-35	0.361203	0.635	0.52	1.27574e-30
HNRNPM	3.76873e-35	0.331671	0.767	0.695	1.37939e-30
PLAA	4.24093e-35	0.584156	0.436	0.324	1.55222e-30
ZNF410	4.96323e-35	0.509606	0.418	0.298	1.81659e-30
BTBD11	5.09681e-35	0.761054	0.268	0.165	1.86548e-30
ARL6IP5	5.16069e-35	-0.271205	0.814	0.849	1.88886e-30
KCNE3	5.72583e-35	-0.471323	0.491	0.573	2.09571e-30
ZNF10	7.36881e-35	1.40898	0.105	0.041	2.69706e-30
SLC9A7	7.37096e-35	1.38906	0.111	0.045	2.69785e-30
PLCB1	8.42087e-35	0.315386	0.888	0.83	3.08212e-30
CS	1.12e-34	0.56698	0.389	0.273	4.09931e-30
MID1IP1	1.1205e-34	0.551919	0.45	0.33	4.10115e-30
CEP170	1.47222e-34	0.389853	0.727	0.639	5.38847e-30
STX10	1.49948e-34	-0.403134	0.625	0.676	5.48826e-30
FUBP1	1.53688e-34	0.433795	0.587	0.472	5.62512e-30
TBC1D7	1.58863e-34	0.846215	0.224	0.13	5.81454e-30
ANXA2	1.59651e-34	0.223523	0.975	0.963	5.84338e-30
ICAM3	1.82541e-34	-0.374308	0.731	0.774	6.68117e-30
TBC1D12	2.03568e-34	0.753661	0.448	0.346	7.45077e-30
FBL	2.16995e-34	0.525699	0.399	0.281	7.94222e-30
ADGRE1	2.26495e-34	-1.0412	0.14	0.225	8.28996e-30
DYNLL1	2.37131e-34	-0.288603	0.858	0.877	8.67925e-30
ATXN2L	2.47858e-34	0.488028	0.457	0.338	9.07186e-30
MKNK2	3.29747e-34	0.370513	0.608	0.491	1.20691e-29
CEP85L	4.43649e-34	0.379857	0.688	0.588	1.6238e-29
LY96	4.69771e-34	-0.414315	0.624	0.682	1.71941e-29
RUNX1	4.83318e-34	0.302523	0.893	0.832	1.76899e-29
NRGN	5.74819e-34	0.372453	0.656	0.529	2.10389e-29
PIGX	6.72816e-34	0.476227	0.536	0.418	2.46257e-29
UBE2D1	6.9096e-34	-0.343954	0.735	0.781	2.52898e-29
RPS15	7.13311e-34	-0.119824	0.996	0.996	2.61079e-29
PPARD	7.57801e-34	0.505733	0.375	0.259	2.77363e-29
ZNF529	9.56463e-34	1.10721	0.132	0.06	3.50075e-29
COMMD6	9.73836e-34	-0.242236	0.888	0.908	3.56434e-29
LUCAT1	1.06677e-33	0.735343	0.448	0.338	3.90449e-29
FAM102B	1.10055e-33	0.589693	0.39	0.277	4.02811e-29
LRRFIP2	1.11044e-33	0.355812	0.791	0.707	4.06431e-29
ZC3H12A	1.14088e-33	0.844996	0.184	0.098	4.17575e-29
HIVEP1	1.29802e-33	0.405556	0.511	0.384	4.75087e-29
APBB1IP	1.3661e-33	-0.259368	0.907	0.914	5.00008e-29
FNIP2	1.3922e-33	0.518445	0.453	0.334	5.0956e-29
NAP1L1	1.48709e-33	0.307613	0.811	0.718	5.44289e-29
AL133453.1	1.61769e-33	-1.04155	0.108	0.189	5.9209e-29
P2RX4	1.69821e-33	0.494089	0.57	0.46	6.21563e-29
MRPL33	2.16748e-33	-0.369365	0.653	0.708	7.93319e-29
STAG1	2.40043e-33	0.332158	0.819	0.743	8.7858e-29
CLTA	2.69506e-33	-0.257225	0.819	0.843	9.86418e-29
TMBIM6	2.70832e-33	-0.220453	0.922	0.922	9.91273e-29
HIF1A	2.83758e-33	0.374698	0.899	0.859	1.03858e-28
GATD3B	3.02188e-33	0.803187	0.18	0.095	1.10604e-28
PEA15	3.39376e-33	0.592598	0.318	0.209	1.24215e-28
COX5B	3.41022e-33	-0.225077	0.907	0.922	1.24817e-28
MARC1	3.75671e-33	-0.685627	0.275	0.375	1.37499e-28
SEC61G	3.95387e-33	-0.34639	0.67	0.721	1.44716e-28
TNFRSF1A	4.12739e-33	-0.376402	0.636	0.689	1.51067e-28
TPST1	4.37143e-33	-0.75444	0.242	0.339	1.59999e-28
DDX39A	4.47691e-33	0.472791	0.45	0.33	1.63859e-28
LIN7A	4.71301e-33	-0.625707	0.262	0.366	1.72501e-28
FBXO33	4.73227e-33	0.506123	0.551	0.447	1.73206e-28
ERAP2	4.74628e-33	-0.884911	0.149	0.237	1.73718e-28
KPNA3	5.0145e-33	0.468534	0.56	0.446	1.83536e-28
NEDD8	5.05874e-33	-0.290856	0.818	0.84	1.85155e-28
AC016831.5	5.44901e-33	1.00633	0.138	0.065	1.99439e-28
SAMD8	5.47901e-33	0.408239	0.591	0.475	2.00537e-28
TUBB4B	6.1017e-33	0.401709	0.546	0.426	2.23328e-28
MXD1	6.21916e-33	0.450332	0.782	0.701	2.27627e-28
GPX4	7.17116e-33	-0.220898	0.883	0.907	2.62471e-28
PGK1	8.09406e-33	-0.25347	0.853	0.869	2.96251e-28
WBP11	8.77441e-33	0.483235	0.444	0.324	3.21152e-28
AL355075.4	9.07028e-33	0.998593	0.335	0.237	3.31981e-28
GMEB2	9.68737e-33	0.697298	0.243	0.147	3.54567e-28
ITSN2	1.11698e-32	0.277215	0.837	0.766	4.08824e-28
PDE7A	1.16088e-32	0.524307	0.478	0.366	4.24894e-28
TAF4B	1.298e-32	1.64207	0.107	0.044	4.75082e-28
PRKCB	1.439e-32	0.184188	0.989	0.974	5.26687e-28
ADAM17	1.60107e-32	0.314709	0.781	0.675	5.86009e-28
NR3C1	1.61852e-32	0.287415	0.849	0.781	5.92395e-28
KLC1	1.6461e-32	0.389948	0.628	0.515	6.02488e-28
ARHGDIB	1.8662e-32	-0.182862	0.962	0.957	6.83049e-28
LINC00513	1.87076e-32	0.741671	0.221	0.129	6.84717e-28
OLIG1	2.3166e-32	-1.07878	0.129	0.211	8.47898e-28
LMBR1	2.40757e-32	0.460578	0.531	0.416	8.81194e-28
DICER1	2.41622e-32	-0.3894	0.638	0.698	8.84362e-28
CEBPA	2.45644e-32	0.46522	0.606	0.493	8.99083e-28
CD55	2.46359e-32	0.30604	0.935	0.901	9.01698e-28
PSMD12	2.87904e-32	0.437642	0.519	0.403	1.05376e-27
TAGAP	2.88036e-32	0.489072	0.491	0.375	1.05424e-27
AGO2	3.19199e-32	0.428419	0.552	0.436	1.1683e-27
IPO7	3.27471e-32	0.50831	0.437	0.32	1.19858e-27
P2RY13	3.48268e-32	-0.421359	0.488	0.572	1.27469e-27
ASMTL	3.79419e-32	0.6164	0.314	0.208	1.38871e-27
EGR1	4.51573e-32	1.26211	0.407	0.329	1.6528e-27
HPCAL1	4.8091e-32	0.377959	0.7	0.605	1.76018e-27
RAPGEF2	4.86709e-32	0.392406	0.748	0.662	1.7814e-27
XRCC5	4.9292e-32	-0.294061	0.758	0.787	1.80414e-27
RNF144B	4.98149e-32	-0.269316	0.504	0.612	1.82327e-27
VAMP2	4.99764e-32	0.364773	0.576	0.454	1.82919e-27
PPM1A	5.20944e-32	0.445439	0.563	0.456	1.90671e-27
SINHCAF	5.46574e-32	0.613089	0.362	0.254	2.00052e-27
CD4	5.64077e-32	0.298019	0.665	0.534	2.06458e-27
TMEM123	5.92226e-32	0.405427	0.719	0.631	2.16761e-27
TUBB6	6.09191e-32	0.513072	0.326	0.216	2.2297e-27
IFI16	6.15138e-32	-0.319353	0.712	0.759	2.25147e-27
GGNBP2	6.20277e-32	0.382501	0.676	0.58	2.27028e-27
AL118516.1	6.40767e-32	0.93261	0.142	0.069	2.34527e-27
RPS24	6.65554e-32	-0.106026	0.999	0.999	2.43599e-27
YWHAG	7.08567e-32	0.413385	0.641	0.541	2.59342e-27
RIN3	7.31421e-32	0.28158	0.902	0.851	2.67707e-27
NCOR2	8.40481e-32	0.328474	0.74	0.635	3.07624e-27
USP4	8.7797e-32	0.372444	0.718	0.627	3.21346e-27
PRRC2C	8.846e-32	0.27198	0.845	0.775	3.23772e-27
RNMT	9.35946e-32	0.518384	0.436	0.324	3.42565e-27
SLC49A4	9.65559e-32	0.39797	0.691	0.586	3.53404e-27
ZNF267	1.06298e-31	0.511069	0.444	0.328	3.89061e-27
IL6ST	1.12545e-31	0.490655	0.57	0.465	4.11927e-27
TEX14	1.16254e-31	0.428676	0.817	0.72	4.25503e-27
CTSB	1.23582e-31	-0.157361	0.902	0.909	4.52324e-27
TOM1	1.25168e-31	0.274754	0.816	0.734	4.58127e-27
COPS8	1.29678e-31	0.62366	0.262	0.163	4.74634e-27
SLC35E1	1.34175e-31	0.532802	0.336	0.226	4.91095e-27
MAP2K1	1.35807e-31	0.359938	0.813	0.745	4.97067e-27
TENT4B	1.42364e-31	0.552398	0.452	0.341	5.21066e-27
HMGA1	1.45812e-31	0.581402	0.333	0.225	5.33686e-27
KDM1A	1.54021e-31	0.521767	0.371	0.258	5.63731e-27
HSPA6	1.65234e-31	-0.882498	0.182	0.27	6.04771e-27
AC006001.2	1.77675e-31	0.56213	0.363	0.257	6.5031e-27
REV3L	1.81949e-31	0.410737	0.572	0.46	6.65951e-27
CHMP2A	1.95636e-31	-0.35262	0.732	0.764	7.16046e-27
OSBPL3	2.21965e-31	0.61752	0.322	0.22	8.12413e-27
POLR2J3	2.29059e-31	0.408307	0.463	0.341	8.38379e-27
TTC7A	2.31118e-31	0.323565	0.791	0.7	8.45916e-27
C4orf48	2.75699e-31	-0.317316	0.76	0.794	1.00909e-26
PTAFR	3.33353e-31	-0.406536	0.638	0.692	1.2201e-26
RFX2	3.5525e-31	0.381507	0.559	0.436	1.30025e-26
IST1	3.70742e-31	0.419294	0.601	0.495	1.35695e-26
RPL39	3.98457e-31	-0.118491	0.999	1	1.45839e-26
ZNF394	4.45736e-31	0.485713	0.435	0.322	1.63144e-26
MB21D2	4.83379e-31	1.23762	0.117	0.052	1.76922e-26
AMZ1	5.45308e-31	0.849292	0.182	0.1	1.99588e-26
SMIM13	5.52731e-31	0.739253	0.215	0.127	2.02305e-26
INSIG1	5.68681e-31	0.812942	0.334	0.233	2.08143e-26
ZBTB11	5.69231e-31	0.440772	0.503	0.389	2.08344e-26
IRF2	5.85184e-31	-0.448093	0.475	0.559	2.14183e-26
RPS6	5.99052e-31	0.159778	0.996	0.99	2.19259e-26
NLRP1	6.06251e-31	0.322487	0.757	0.669	2.21894e-26
SGK1	6.2436e-31	0.574466	0.466	0.355	2.28522e-26
PSAP	6.59971e-31	0.149606	0.997	0.994	2.41556e-26
LPXN	7.2839e-31	0.502635	0.542	0.432	2.66598e-26
FCGR1B	7.39717e-31	-0.923107	0.173	0.256	2.70744e-26
CHD7	7.64922e-31	0.95451	0.138	0.067	2.79969e-26
PDE8A	7.72363e-31	0.466989	0.546	0.441	2.82693e-26
TFG	8.08865e-31	0.539295	0.446	0.335	2.96053e-26
HTT	8.17059e-31	0.378544	0.643	0.532	2.99052e-26
ATP5MD	8.18758e-31	-0.287601	0.76	0.814	2.99674e-26
GGA1	8.29805e-31	0.516484	0.39	0.278	3.03717e-26
CLN8	9.21581e-31	0.629597	0.286	0.185	3.37308e-26
SLC4A7	9.49574e-31	0.551169	0.415	0.303	3.47554e-26
VOPP1	1.07739e-30	0.47507	0.491	0.376	3.94336e-26
MCTP2	1.14885e-30	-0.64574	0.355	0.445	4.20489e-26
SOCS3	1.23207e-30	-0.755952	0.392	0.457	4.50952e-26
CSGALNACT2	1.29924e-30	0.289668	0.857	0.787	4.75536e-26
MAST2	1.3099e-30	0.67536	0.298	0.199	4.79437e-26
CTSA	1.34385e-30	-0.352717	0.706	0.737	4.91863e-26
SLCO3A1	1.39227e-30	0.262421	0.95	0.919	5.09586e-26
CYCS	1.48178e-30	0.440599	0.568	0.453	5.42345e-26
AKAP17A	1.54113e-30	0.479029	0.381	0.269	5.64069e-26
SLC16A1	1.55373e-30	0.948457	0.198	0.116	5.68681e-26
GNL1	1.60124e-30	0.606477	0.303	0.202	5.8607e-26
ZNF124	1.7782e-30	0.640564	0.309	0.208	6.5084e-26
MPRIP	1.81291e-30	0.583728	0.296	0.194	6.63544e-26
PSMB8	1.93121e-30	-0.33736	0.689	0.733	7.06842e-26
SLC17A5	2.03644e-30	0.552984	0.337	0.231	7.45358e-26
IGKC	2.15392e-30	-0.59939	0.249	0.35	7.88356e-26
MAFK	2.21585e-30	0.627267	0.238	0.144	8.11023e-26
LRRK2	2.25121e-30	-0.308538	0.791	0.833	8.23965e-26
LYZ	2.34425e-30	0.108216	1	1	8.58018e-26
ZNF44	2.43179e-30	0.523946	0.327	0.221	8.9006e-26
CUL1	2.45395e-30	0.390536	0.538	0.416	8.9817e-26
LCP2	2.91483e-30	0.406333	0.721	0.632	1.06686e-25
RRBP1	3.0007e-30	0.364189	0.598	0.477	1.09829e-25
IRGQ	3.12388e-30	0.739336	0.207	0.12	1.14337e-25
INTS6L	3.49203e-30	0.554823	0.324	0.218	1.27812e-25
GZF1	3.57211e-30	0.587869	0.333	0.229	1.30743e-25
WDFY2	3.92374e-30	0.325496	0.86	0.811	1.43613e-25
TMEM41B	3.92817e-30	0.686705	0.292	0.197	1.43775e-25
PPFIA1	4.34162e-30	0.372182	0.646	0.536	1.58908e-25
PPARGC1B	4.57886e-30	0.656521	0.238	0.147	1.67591e-25
HSBP1	4.93862e-30	-0.316435	0.737	0.779	1.80758e-25
IKZF5	5.22112e-30	0.646014	0.241	0.149	1.91098e-25
ABR	5.53963e-30	0.316869	0.787	0.707	2.02756e-25
ANXA1	5.87752e-30	0.315113	0.979	0.959	2.15123e-25
TMEM63B	6.31914e-30	0.619521	0.232	0.14	2.31287e-25
DENND1B	6.50931e-30	0.473516	0.488	0.383	2.38247e-25
SAFB	6.63332e-30	0.390099	0.601	0.496	2.42786e-25
HMGN1	7.97311e-30	0.421842	0.429	0.315	2.91824e-25
SH3BGRL	9.96629e-30	-0.223528	0.911	0.926	3.64776e-25
THEMIS2	1.06176e-29	-0.309975	0.766	0.788	3.88614e-25
ZFYVE28	1.09704e-29	0.963156	0.158	0.084	4.01527e-25
MAP3K8	1.59664e-29	0.443663	0.712	0.632	5.84387e-25
MPEG1	1.75095e-29	-0.228892	0.917	0.913	6.40867e-25
ULK1	1.93158e-29	0.409848	0.456	0.337	7.06976e-25
PRNP	1.96983e-29	0.365539	0.554	0.433	7.20978e-25
PRDM1	2.07984e-29	1.32598	0.115	0.053	7.61243e-25
MAML1	2.4478e-29	0.498356	0.357	0.251	8.95918e-25
LSM6	2.50048e-29	-0.476038	0.493	0.563	9.15201e-25
AKIRIN2	2.6118e-29	0.355562	0.732	0.643	9.55946e-25
GPAT4	2.70717e-29	0.466733	0.391	0.281	9.90852e-25
IDS	2.91299e-29	0.368744	0.621	0.51	1.06618e-24
PLEKHM1	3.20898e-29	0.438539	0.442	0.33	1.17452e-24
ETV3	3.66454e-29	0.596629	0.282	0.185	1.34126e-24
CALM2	3.95232e-29	-0.168611	0.943	0.96	1.44659e-24
ZDHHC20	4.0266e-29	-0.308136	0.832	0.851	1.47378e-24
PLK3	4.07159e-29	0.433687	0.428	0.316	1.49024e-24
ARSB	4.21758e-29	0.452489	0.49	0.381	1.54368e-24
HIST2H2AC	4.32959e-29	0.55852	0.35	0.246	1.58467e-24
RNASEH2C	4.69127e-29	-0.405348	0.506	0.581	1.71705e-24
GARS	4.81228e-29	0.510389	0.36	0.252	1.76134e-24
LUC7L	5.30076e-29	0.410433	0.473	0.358	1.94013e-24
ANTXR2	6.04289e-29	0.317448	0.78	0.698	2.21176e-24
KHDC4	6.24535e-29	0.572386	0.299	0.2	2.28586e-24
GIMAP2	6.87978e-29	-0.666744	0.309	0.391	2.51807e-24
GALNT7	7.44677e-29	0.409661	0.606	0.506	2.72559e-24
DCAF1	8.05669e-29	0.56102	0.358	0.255	2.94883e-24
RMND5A	8.21506e-29	0.515265	0.453	0.348	3.0068e-24
FAM168B	8.22009e-29	0.47538	0.429	0.318	3.00864e-24
ZNF326	8.26273e-29	0.466076	0.385	0.274	3.02424e-24
PABPC4	1.1067e-28	0.441443	0.511	0.399	4.05064e-24
NDUFB2	1.35715e-28	-0.269244	0.791	0.821	4.96731e-24
MICU1	1.37663e-28	-0.280315	0.768	0.817	5.03862e-24
SH2B3	1.41885e-28	0.375723	0.658	0.558	5.19315e-24
SYNCRIP	1.56303e-28	0.316094	0.709	0.602	5.72086e-24
FSCN1	1.56801e-28	1.31009	0.101	0.043	5.73906e-24
RASSF4	1.5689e-28	0.400825	0.571	0.46	5.74233e-24
EWSR1	1.599e-28	0.346371	0.639	0.535	5.85251e-24
PNRC1	1.68091e-28	0.341684	0.921	0.889	6.1523e-24
AC008105.3	1.68155e-28	0.430817	0.43	0.317	6.15463e-24
RTN3	1.7235e-28	-0.228747	0.881	0.902	6.3082e-24
WASL	1.75572e-28	0.465065	0.422	0.311	6.4261e-24
FZR1	1.77111e-28	0.657184	0.195	0.113	6.48243e-24
SEM1	1.97171e-28	-0.307635	0.69	0.723	7.21667e-24
AGAP3	2.19654e-28	0.607259	0.365	0.265	8.03954e-24
SRGN	2.31493e-28	0.180874	1	0.999	8.47288e-24
NIPBL	2.38022e-28	0.2459	0.909	0.873	8.71183e-24
CD63	2.4191e-28	-0.19461	0.938	0.937	8.85416e-24
SMG5	2.43246e-28	0.534116	0.301	0.2	8.90306e-24
BRF1	2.49735e-28	0.580239	0.269	0.175	9.14054e-24
PRKCI	2.58962e-28	0.612034	0.276	0.182	9.47826e-24
MFSD14A	2.63239e-28	0.44564	0.466	0.356	9.63481e-24
SLC9A3R1	3.15175e-28	0.501315	0.336	0.231	1.15357e-23
OSM	3.27269e-28	1.08432	0.115	0.054	1.19784e-23
HMGB2	3.39847e-28	-0.336608	0.673	0.725	1.24388e-23
APOBEC3A	3.50637e-28	0.482979	0.602	0.501	1.28337e-23
CCDC134	3.78082e-28	0.718594	0.203	0.121	1.38382e-23
ARHGAP10	3.94806e-28	0.599316	0.364	0.264	1.44503e-23
EEF2	4.38563e-28	0.183781	0.944	0.908	1.60518e-23
LRP1	5.16429e-28	-0.247236	0.837	0.847	1.89018e-23
MSL2	5.22319e-28	0.445088	0.482	0.376	1.91174e-23
NUP98	5.24515e-28	0.36485	0.61	0.499	1.91978e-23
STT3B	5.4809e-28	0.3306	0.733	0.648	2.00606e-23
CDK6	5.98382e-28	0.579139	0.295	0.199	2.19014e-23
ACVR2A	6.59076e-28	0.641229	0.318	0.222	2.41228e-23
TRIB1	6.98465e-28	0.571664	0.429	0.324	2.55645e-23
B3GNT5	7.03148e-28	0.740832	0.218	0.134	2.57359e-23
MCEMP1	7.65271e-28	-0.565768	0.409	0.485	2.80097e-23
NFKBIB	7.65882e-28	0.527983	0.321	0.22	2.80321e-23
RPS29	7.89155e-28	-0.106205	0.992	0.994	2.88839e-23
PROSER2	8.11389e-28	0.92432	0.137	0.07	2.96977e-23
NKTR	9.30623e-28	0.351781	0.584	0.467	3.40617e-23
RGS12	9.82034e-28	0.860301	0.163	0.09	3.59434e-23
AC044849.1	9.90114e-28	0.716194	0.184	0.105	3.62392e-23
YME1L1	1.0043e-27	0.324622	0.713	0.622	3.67585e-23
FHIT	1.0915e-27	0.636527	0.388	0.291	3.99502e-23
TCF7L2	1.09595e-27	0.401795	0.62	0.517	4.0113e-23
IFI27L2	1.15485e-27	-0.446834	0.521	0.584	4.22686e-23
ANAPC16	1.20312e-27	-0.349011	0.631	0.678	4.40354e-23
CDA	1.33502e-27	-0.327946	0.706	0.757	4.88629e-23
POLD4	1.36283e-27	-0.364868	0.624	0.678	4.98811e-23
DGKZ	1.58157e-27	0.340536	0.61	0.492	5.78871e-23
SMARCA2	1.6546e-27	0.323919	0.718	0.624	6.05599e-23
U2AF1	1.68941e-27	1.05414	0.13	0.065	6.18339e-23
PLAGL2	1.72257e-27	0.525293	0.321	0.221	6.30477e-23
SNRPA1	1.96285e-27	0.440932	0.451	0.345	7.18422e-23
C16orf87	1.97416e-27	0.532371	0.313	0.215	7.22562e-23
TCF12	2.18244e-27	0.254501	0.887	0.827	7.98794e-23
UPK3BL1	2.28211e-27	0.525471	0.268	0.174	8.35275e-23
MIR22HG	2.32282e-27	0.410639	0.415	0.305	8.50176e-23
GNS	2.44898e-27	-0.341343	0.657	0.702	8.96353e-23
AP1S2	2.6749e-27	-0.244427	0.928	0.923	9.79039e-23
PPP4R2	2.95243e-27	0.382861	0.583	0.479	1.08062e-22
MGRN1	3.07528e-27	0.411106	0.501	0.387	1.12558e-22
CDKN1B	3.15319e-27	0.439595	0.444	0.335	1.1541e-22
NOTCH2NLC	3.28527e-27	0.580961	0.275	0.182	1.20244e-22
RANBP9	3.40514e-27	0.405993	0.563	0.459	1.24631e-22
MMP25	3.4201e-27	-1.16336	0.072	0.135	1.25179e-22
LRPAP1	3.49367e-27	-0.343181	0.643	0.683	1.27872e-22
ARL17A	3.78746e-27	0.909773	0.15	0.08	1.38625e-22
RBM38	4.07402e-27	0.572497	0.253	0.162	1.49113e-22
TCOF1	4.56222e-27	0.59235	0.316	0.221	1.66982e-22
SLC7A6	4.66595e-27	0.578463	0.31	0.215	1.70779e-22
LINC01409	4.69082e-27	0.896469	0.136	0.07	1.71689e-22
TNNT1	4.92251e-27	-1.18991	0.126	0.197	1.80169e-22
ST3GAL5	4.95315e-27	0.481191	0.38	0.274	1.8129e-22
FADS2	5.5505e-27	0.930527	0.139	0.073	2.03154e-22
DST	5.62306e-27	0.779629	0.26	0.174	2.0581e-22
SEPTIN11	6.33772e-27	0.921342	0.175	0.101	2.31967e-22
PGLS	7.16636e-27	-0.239916	0.835	0.854	2.62296e-22
USP7	7.82444e-27	0.33009	0.608	0.497	2.86382e-22
MDM4	8.11295e-27	0.320907	0.647	0.543	2.96942e-22
SZRD1	9.91304e-27	0.421135	0.515	0.414	3.62827e-22
ZNF451	1.04575e-26	0.447751	0.439	0.331	3.82754e-22
IQSEC1	1.08945e-26	0.285511	0.806	0.739	3.98751e-22
C19orf38	1.14198e-26	-0.321283	0.656	0.707	4.17978e-22
TDRD9	1.17086e-26	-0.713983	0.155	0.238	4.28545e-22
PDCD4	1.2171e-26	0.323699	0.68	0.58	4.45472e-22
FBRSL1	1.36311e-26	0.462431	0.381	0.278	4.98914e-22
TSC22D3	1.47315e-26	-0.295929	0.835	0.861	5.39188e-22
TLR4	1.49328e-26	-0.402646	0.5	0.574	5.46556e-22
DNASE2	1.56777e-26	-0.715519	0.223	0.302	5.7382e-22
RARA	1.60847e-26	0.313691	0.638	0.525	5.88717e-22
SSBP2	1.68722e-26	0.296759	0.755	0.66	6.17541e-22
ZNF136	2.16551e-26	0.805171	0.173	0.099	7.926e-22
UBE2Z	2.26231e-26	0.431553	0.385	0.282	8.28027e-22
MT-CYB	2.4017e-26	-0.0901967	0.999	0.999	8.79046e-22
SPRED1	2.41674e-26	0.693348	0.203	0.125	8.84549e-22
KDM2B	2.45214e-26	0.46346	0.398	0.296	8.97506e-22
GATAD2B	2.57074e-26	0.331171	0.731	0.647	9.40918e-22
RHEB	2.60292e-26	0.348707	0.662	0.561	9.52697e-22
RPL21	2.69601e-26	-0.105169	0.996	0.996	9.86768e-22
MICOS10	2.99377e-26	-0.252233	0.806	0.828	1.09575e-21
UST	3.18466e-26	1.2127	0.109	0.051	1.16562e-21
KLF9	3.22706e-26	0.510344	0.31	0.212	1.18114e-21
CHML	3.29984e-26	0.778522	0.173	0.1	1.20777e-21
MTPN	3.54807e-26	-0.241268	0.852	0.875	1.29863e-21
HIPK1	3.6562e-26	0.349039	0.653	0.558	1.33821e-21
OSBPL8	3.72531e-26	0.215805	0.954	0.936	1.3635e-21
CALR	3.74987e-26	0.314781	0.71	0.617	1.37249e-21
PPP1R2	3.88617e-26	0.347417	0.596	0.492	1.42238e-21
GAK	4.23142e-26	0.341973	0.596	0.497	1.54874e-21
PIWIL4	4.25593e-26	0.622184	0.228	0.144	1.55771e-21
ETV6	4.30892e-26	0.228589	0.949	0.922	1.57711e-21
SMPD4	4.69453e-26	0.635446	0.22	0.138	1.71824e-21
ANKRD12	4.97218e-26	0.252039	0.866	0.815	1.81987e-21
PHF1	5.14104e-26	0.777014	0.125	0.062	1.88167e-21
SDE2	5.40108e-26	0.582654	0.299	0.205	1.97685e-21
NFE2	5.47802e-26	-0.45999	0.434	0.509	2.00501e-21
NUDT16	5.75942e-26	-0.449404	0.435	0.509	2.108e-21
JTB	5.82033e-26	-0.248926	0.771	0.801	2.1303e-21
RNF19B	6.70872e-26	0.466333	0.43	0.324	2.45546e-21
ZNF106	6.74423e-26	-0.284065	0.754	0.781	2.46846e-21
COA6	6.76049e-26	-0.517958	0.334	0.415	2.47441e-21
CMSS1	6.83496e-26	0.797381	0.163	0.091	2.50166e-21
TAB2	7.08334e-26	0.354589	0.673	0.586	2.59257e-21
CYP2S1	7.12967e-26	0.905328	0.116	0.056	2.60953e-21
HSF1	7.13116e-26	0.420671	0.412	0.303	2.61008e-21
SPOPL	7.20481e-26	0.360462	0.708	0.627	2.63703e-21
XRCC6	7.34255e-26	0.27609	0.727	0.632	2.68745e-21
TNFAIP2	7.75319e-26	0.256971	0.779	0.696	2.83774e-21
NIBAN1	7.84389e-26	-0.396761	0.61	0.672	2.87094e-21
INO80D	8.49428e-26	0.426604	0.413	0.308	3.10899e-21
MAP4K3	8.81529e-26	0.440056	0.508	0.41	3.22648e-21
NAV1	9.32915e-26	1.16735	0.148	0.082	3.41456e-21
NIBAN2	9.82363e-26	0.405399	0.463	0.353	3.59555e-21
VNN1	1.03107e-25	-0.632549	0.145	0.223	3.77381e-21
ATOX1	1.10661e-25	-0.381982	0.591	0.646	4.05031e-21
NDUFC1	1.14488e-25	-0.430532	0.483	0.55	4.19038e-21
RABAC1	1.18607e-25	-0.31311	0.706	0.741	4.34115e-21
RPL26	1.24308e-25	-0.111243	0.998	0.999	4.5498e-21
JMY	1.31023e-25	0.912598	0.25	0.168	4.79556e-21
RPS13	1.31695e-25	-0.10077	0.997	0.996	4.82016e-21
RUNX2	1.38949e-25	0.581074	0.321	0.23	5.08567e-21
NDUFA4	1.42278e-25	-0.262726	0.81	0.837	5.20751e-21
RBM4	1.46574e-25	0.394346	0.61	0.517	5.36477e-21
ADK	1.57128e-25	0.261196	0.776	0.691	5.75105e-21
LARP4B	1.7078e-25	0.265638	0.79	0.708	6.2507e-21
SMG6	1.72305e-25	0.407712	0.488	0.384	6.30653e-21
NFATC1	1.8739e-25	0.626651	0.253	0.166	6.85867e-21
PTK2B	1.90286e-25	0.310827	0.886	0.844	6.96464e-21
FBXO34	2.0003e-25	0.305229	0.701	0.601	7.32132e-21
EMB	2.0756e-25	-0.415915	0.569	0.623	7.59689e-21
SPAG1	2.09941e-25	0.844087	0.136	0.071	7.68404e-21
CTPS1	2.10419e-25	0.935119	0.119	0.059	7.70153e-21
RAB22A	2.42804e-25	0.44257	0.375	0.275	8.88688e-21
LCOR	2.43941e-25	0.313479	0.733	0.646	8.9285e-21
UBN1	2.56522e-25	0.383688	0.532	0.427	9.38895e-21
ENTPD4	2.66206e-25	0.470068	0.363	0.265	9.74342e-21
TPP2	2.73902e-25	0.365215	0.562	0.454	1.00251e-20
RAB12	2.76655e-25	0.478221	0.422	0.324	1.01258e-20
RPS3A	2.86428e-25	0.109872	0.999	0.996	1.04836e-20
GLUL	2.94356e-25	-0.37244	0.628	0.676	1.07737e-20
KIF20B	3.045e-25	0.96915	0.112	0.054	1.1145e-20
COX19	3.28262e-25	0.357322	0.434	0.32	1.20147e-20
POLE4	3.57814e-25	-0.332145	0.705	0.746	1.30963e-20
RPN1	3.61467e-25	0.291283	0.625	0.515	1.32301e-20
JMJD6	3.88165e-25	0.501579	0.34	0.244	1.42072e-20
TCERG1	3.95924e-25	0.383735	0.48	0.379	1.44912e-20
ZNRF2	4.00654e-25	0.444793	0.554	0.456	1.46643e-20
MECP2	4.19276e-25	0.36577	0.532	0.428	1.53459e-20
ITPRIP	4.20274e-25	0.433508	0.44	0.34	1.53825e-20
CHD6	4.51628e-25	0.448008	0.49	0.393	1.653e-20
AUTS2	4.5588e-25	0.938185	0.154	0.087	1.66857e-20
ARFGAP3	4.71025e-25	0.387685	0.461	0.354	1.724e-20
STX7	4.93473e-25	-0.344545	0.635	0.679	1.80616e-20
AMFR	5.1998e-25	0.408478	0.45	0.342	1.90318e-20
DAD1	5.29161e-25	-0.365463	0.633	0.677	1.93678e-20
CYBB	5.4485e-25	-0.15081	0.963	0.96	1.99421e-20
PDPR	5.68399e-25	0.57957	0.245	0.16	2.0804e-20
KAT6A	5.96265e-25	0.33291	0.705	0.629	2.18239e-20
RCL1	6.21726e-25	1.05551	0.105	0.049	2.27558e-20
GMDS	6.34479e-25	0.37064	0.581	0.485	2.32226e-20
KIF2A	6.65697e-25	0.382287	0.426	0.321	2.43652e-20
PVT1	7.31002e-25	0.468405	0.433	0.334	2.67554e-20
NCF2	7.42536e-25	-0.172056	0.948	0.948	2.71776e-20
ITGB7	7.93495e-25	0.918405	0.12	0.06	2.90427e-20
TOB2	8.73598e-25	0.49829	0.313	0.218	3.19746e-20
RNF103	8.97927e-25	0.662383	0.198	0.121	3.2865e-20
NDUFB7	9.094e-25	-0.272789	0.717	0.744	3.32849e-20
PDS5B	9.82883e-25	0.317131	0.671	0.573	3.59745e-20
MKRN2	1.07702e-24	0.547464	0.214	0.133	3.94199e-20
NFKB2	1.07994e-24	0.377193	0.373	0.265	3.9527e-20
ACTR3	1.11416e-24	0.191062	0.938	0.912	4.07793e-20
ALAS1	1.12969e-24	0.672477	0.252	0.168	4.13476e-20
UBR2	1.14742e-24	-0.277559	0.709	0.755	4.19968e-20
ZNF593	1.2385e-24	0.557668	0.254	0.167	4.53303e-20
SAP130	1.29627e-24	0.505658	0.371	0.279	4.74447e-20
SMC4	1.3114e-24	0.475692	0.339	0.242	4.79985e-20
PYGL	1.32768e-24	-0.399756	0.62	0.668	4.85946e-20
MRPS18C	1.36042e-24	-0.570543	0.325	0.398	4.97928e-20
RNF7	1.38452e-24	-0.318477	0.658	0.691	5.06749e-20
NRF1	1.4664e-24	0.348661	0.507	0.402	5.36719e-20
LINC00623	1.50425e-24	0.786908	0.32	0.236	5.50572e-20
EPB41L2	1.5443e-24	0.844832	0.184	0.112	5.65228e-20
FPGS	1.60166e-24	0.547638	0.237	0.153	5.86224e-20
BRD1	1.74718e-24	0.463015	0.381	0.283	6.39486e-20
RPS6KA5	1.79466e-24	0.528735	0.484	0.392	6.56862e-20
MRPL55	1.88652e-24	0.401666	0.408	0.304	6.90484e-20
MEX3C	1.892e-24	0.517903	0.258	0.17	6.92493e-20
COX17	2.06809e-24	-0.412358	0.511	0.576	7.56941e-20
DDT	2.16236e-24	-0.295992	0.706	0.74	7.91444e-20
PICALM	2.23813e-24	-0.151751	0.986	0.986	8.19179e-20
UBAP2	2.40758e-24	0.513778	0.315	0.223	8.81199e-20
POMP	2.92229e-24	-0.271858	0.762	0.784	1.06959e-19
RPS27A	2.98809e-24	-0.0945022	0.998	0.998	1.09367e-19
SOS2	3.00503e-24	0.310724	0.804	0.748	1.09987e-19
SCPEP1	3.17195e-24	-0.309643	0.731	0.758	1.16096e-19
YY1AP1	3.24876e-24	0.389805	0.515	0.41	1.18908e-19
CORO7	3.30028e-24	0.370174	0.575	0.478	1.20794e-19
GABPB1	3.30757e-24	0.695823	0.288	0.203	1.2106e-19
CDADC1	3.55679e-24	0.544628	0.234	0.15	1.30182e-19
AKAP8	3.64703e-24	0.418533	0.363	0.265	1.33485e-19
KDM3A	3.68593e-24	0.497505	0.306	0.216	1.34909e-19
SAMD4B	3.77276e-24	0.413428	0.436	0.338	1.38087e-19
HSP90AA1	4.22649e-24	0.252802	0.936	0.9	1.54694e-19
SREBF2	4.53317e-24	0.375148	0.595	0.503	1.65919e-19
RPS4X	4.88026e-24	-0.120805	0.995	0.99	1.78622e-19
SIRPB2	4.91206e-24	-0.32753	0.601	0.661	1.79786e-19
PSTPIP1	5.75143e-24	-0.359018	0.612	0.653	2.10508e-19
ANKRD36	5.94549e-24	0.96368	0.119	0.061	2.17611e-19
LRRC37A2	6.4013e-24	0.665436	0.19	0.116	2.34294e-19
SNX2	6.46721e-24	-0.253029	0.771	0.798	2.36706e-19
KDM6B	8.29608e-24	0.305946	0.579	0.475	3.03645e-19
HDAC4	8.31726e-24	0.279611	0.791	0.715	3.0442e-19
RNF141	1.01436e-23	-0.585226	0.28	0.355	3.71267e-19
XPR1	1.06488e-23	0.348556	0.605	0.509	3.89757e-19
AC010894.3	1.2026e-23	-0.745611	0.211	0.282	4.40162e-19
CBX6	1.25684e-23	0.44093	0.291	0.198	4.60016e-19
CEP83	1.3147e-23	0.76653	0.179	0.109	4.81192e-19
SPATA13	1.41384e-23	0.402294	0.502	0.405	5.1748e-19
ABHD15-AS1	1.53829e-23	-0.678848	0.207	0.283	5.63031e-19
ZNF100	1.58474e-23	0.735044	0.179	0.109	5.80031e-19
NDRG1	1.59837e-23	0.51381	0.485	0.386	5.8502e-19
MAP4K5	1.81747e-23	0.468364	0.367	0.272	6.65212e-19
ITPR1	1.84789e-23	0.376881	0.53	0.435	6.76346e-19
ZNF503	1.88091e-23	0.957733	0.144	0.081	6.88431e-19
CDK12	1.90763e-23	0.311909	0.535	0.428	6.98213e-19
AC090559.1	2.02088e-23	0.328183	0.517	0.412	7.39661e-19
SFT2D2	2.0769e-23	0.421284	0.455	0.36	7.60166e-19
ZRANB1	2.09446e-23	0.559581	0.296	0.208	7.66593e-19
DDX10	2.15394e-23	0.604638	0.273	0.19	7.88365e-19
RPL28	2.25235e-23	-0.0838146	0.999	0.999	8.24382e-19
FMR1	2.27249e-23	0.447712	0.357	0.264	8.31755e-19
REEP5	2.59719e-23	-0.260846	0.796	0.813	9.50597e-19
ZNF430	2.6706e-23	0.564553	0.248	0.166	9.77465e-19
ST8SIA4	2.83746e-23	-0.351035	0.645	0.691	1.03854e-18
IRF1	2.84089e-23	0.430821	0.683	0.613	1.03979e-18
ARID2	2.8827e-23	0.306743	0.687	0.598	1.0551e-18
ARHGAP26	2.92357e-23	0.150745	0.995	0.994	1.07005e-18
ARNTL	3.12485e-23	0.44895	0.367	0.27	1.14373e-18
ZC3H12C	3.21607e-23	0.691859	0.167	0.099	1.17711e-18
MGAT5	3.54991e-23	0.375858	0.542	0.446	1.2993e-18
LILRA2	3.64919e-23	-0.356022	0.599	0.643	1.33564e-18
NPIPB5	3.65238e-23	0.606175	0.232	0.151	1.33681e-18
DBF4	3.72095e-23	0.627783	0.186	0.114	1.3619e-18
PNISR	3.98276e-23	0.241312	0.744	0.664	1.45773e-18
GFPT1	4.03211e-23	0.432001	0.316	0.222	1.47579e-18
ABCF1	4.15806e-23	0.402007	0.428	0.328	1.52189e-18
BIN3	4.16298e-23	0.44262	0.419	0.324	1.52369e-18
AC139887.2	4.38393e-23	0.603565	0.21	0.133	1.60456e-18
SREBF1	4.42102e-23	0.542088	0.233	0.152	1.61814e-18
IQCN	5.10062e-23	0.561818	0.31	0.223	1.86688e-18
ROMO1	5.3351e-23	-0.430752	0.481	0.538	1.9527e-18
MTURN	5.73302e-23	0.629674	0.171	0.101	2.09834e-18
PHACTR2	5.87346e-23	0.296494	0.785	0.722	2.14975e-18
SCFD1	6.18183e-23	0.284991	0.721	0.633	2.26261e-18
EPSTI1	6.214e-23	0.656609	0.315	0.231	2.27439e-18
CDR2	6.61797e-23	0.400128	0.432	0.335	2.42224e-18
PIGA	6.65837e-23	0.510112	0.28	0.192	2.43703e-18
NDUFA1	6.71622e-23	-0.200392	0.843	0.86	2.4582e-18
MAN2B1	6.87272e-23	0.244117	0.747	0.662	2.51548e-18
ERC1	7.03245e-23	0.244003	0.843	0.776	2.57395e-18
SIRT2	7.28392e-23	0.380448	0.428	0.33	2.66599e-18
ME1	7.5015e-23	-0.82545	0.122	0.19	2.74562e-18
BRD4	8.30486e-23	0.243983	0.754	0.66	3.03966e-18
SPIRE1	8.54059e-23	0.546901	0.245	0.164	3.12594e-18
WIPF1	8.59247e-23	-0.250171	0.812	0.833	3.14493e-18
KRTCAP2	9.15747e-23	-0.306758	0.686	0.711	3.35173e-18
ARFGEF2	1.08705e-22	0.352282	0.559	0.461	3.97872e-18
HBP1	1.11042e-22	0.316333	0.6	0.499	4.06423e-18
TTF2	1.13862e-22	0.674966	0.164	0.096	4.16747e-18
RLIM	1.30095e-22	0.383068	0.445	0.345	4.7616e-18
RACK1	1.3766e-22	-0.119467	0.991	0.985	5.03849e-18
FCGRT	1.45721e-22	-0.170949	0.934	0.937	5.33353e-18
KPNA4	1.54642e-22	0.307008	0.626	0.525	5.66006e-18
TM9SF3	1.67948e-22	0.322124	0.697	0.615	6.14705e-18
PSMD14	1.73399e-22	0.460822	0.32	0.231	6.34657e-18
FOXN2	1.85871e-22	-0.301871	0.583	0.64	6.80305e-18
COPS9	1.99933e-22	-0.256882	0.733	0.767	7.31774e-18
RNPS1	2.00299e-22	0.311779	0.521	0.414	7.33116e-18
CRY1	2.05076e-22	0.653963	0.216	0.141	7.506e-18
NCL	2.11795e-22	0.291866	0.683	0.596	7.75193e-18
AC245297.3	2.13903e-22	0.390906	0.337	0.241	7.82907e-18
TMED5	2.15582e-22	0.34546	0.656	0.575	7.8905e-18
OGT	2.21479e-22	0.32664	0.595	0.497	8.10636e-18
TNIK	2.33524e-22	-0.915167	0.072	0.129	8.5472e-18
DTNA	2.36976e-22	0.82293	0.152	0.089	8.67357e-18
BIN1	2.46848e-22	0.847076	0.155	0.091	9.0349e-18
NUP153	2.50757e-22	0.394425	0.5	0.406	9.17796e-18
CMTM6	2.52312e-22	-0.265567	0.718	0.751	9.23486e-18
USP38	2.60637e-22	0.52598	0.262	0.179	9.53956e-18
CLEC11A	2.772e-22	-0.896371	0.139	0.205	1.01458e-17
RIN2	2.98846e-22	0.287481	0.72	0.624	1.09381e-17
MAFG	3.01715e-22	0.452416	0.356	0.266	1.10431e-17
CRLF3	3.05363e-22	-0.361744	0.534	0.593	1.11766e-17
IFIH1	3.22708e-22	0.521563	0.301	0.213	1.18114e-17
ZMYM5	3.23407e-22	0.450979	0.34	0.248	1.1837e-17
UBXN7	3.31095e-22	0.422645	0.451	0.358	1.21184e-17
SERTAD1	3.42863e-22	0.383507	0.402	0.305	1.25491e-17
EP400	3.53351e-22	0.409033	0.392	0.297	1.2933e-17
BAX	3.57017e-22	-0.327963	0.638	0.677	1.30672e-17
MARCKS	3.60874e-22	0.338761	0.523	0.426	1.32084e-17
SPN	3.90559e-22	0.440967	0.336	0.244	1.42948e-17
CHURC1	4.44683e-22	-0.352188	0.604	0.65	1.62759e-17
SERTAD2	4.87369e-22	0.302211	0.552	0.446	1.78382e-17
SUPT5H	4.92952e-22	0.351702	0.471	0.369	1.80426e-17
ZFP91	5.13522e-22	0.389746	0.435	0.339	1.87954e-17
TSPOAP1	5.89781e-22	0.720574	0.119	0.062	2.15866e-17
PLSCR1	6.1515e-22	-0.377916	0.572	0.616	2.25151e-17
PHLPP1	6.35924e-22	0.505636	0.389	0.299	2.32755e-17
TWISTNB	6.39053e-22	0.682821	0.158	0.093	2.339e-17
LSM8	6.46964e-22	-0.450091	0.472	0.526	2.36795e-17
NDUFB10	6.53409e-22	-0.265329	0.713	0.736	2.39154e-17
NUP93	6.68481e-22	0.42035	0.355	0.262	2.44671e-17
TNF	6.90017e-22	0.914772	0.124	0.067	2.52553e-17
ATP5ME	7.28947e-22	-0.206655	0.843	0.859	2.66802e-17
SRSF9	7.50067e-22	-0.254665	0.748	0.775	2.74532e-17
ZSWIM6	7.5077e-22	0.205105	0.984	0.966	2.74789e-17
GOLGA4	7.53116e-22	0.28707	0.697	0.608	2.75648e-17
SLC23A2	7.56664e-22	0.382867	0.505	0.411	2.76947e-17
NDST1	7.94361e-22	0.520137	0.334	0.247	2.90744e-17
XBP1	8.11365e-22	0.336777	0.603	0.499	2.96968e-17
PRRC2B	8.82296e-22	0.287244	0.607	0.505	3.22929e-17
PLA2G6	9.30303e-22	0.609722	0.202	0.129	3.405e-17
HADHB	9.40365e-22	-0.306485	0.627	0.668	3.44183e-17
ACTG1	9.48512e-22	-0.111929	0.993	0.993	3.47165e-17
HOMER3	9.51813e-22	-0.470857	0.367	0.438	3.48373e-17
ZBTB18	9.74715e-22	0.389652	0.304	0.213	3.56756e-17
CASP4	1.04462e-21	-0.325367	0.641	0.677	3.82342e-17
DNTTIP2	1.04822e-21	0.423968	0.361	0.268	3.8366e-17
ARHGAP21	1.09805e-21	0.412422	0.393	0.298	4.01896e-17
VAMP8	1.12002e-21	-0.190732	0.914	0.904	4.09938e-17
SH3BP2	1.13854e-21	0.263752	0.742	0.65	4.16715e-17
RPLP1	1.15222e-21	-0.101434	1	1	4.21725e-17
MARCH3	1.23067e-21	0.962733	0.128	0.071	4.50437e-17
ABHD14B	1.35992e-21	0.548799	0.203	0.13	4.97745e-17
LCORL	1.3667e-21	0.3407	0.648	0.561	5.00225e-17
DHX34	1.42905e-21	0.390045	0.426	0.33	5.23046e-17
PURB	1.45646e-21	0.475453	0.282	0.199	5.33079e-17
WAC	1.49259e-21	0.21602	0.864	0.808	5.46301e-17
NCF1	1.51199e-21	-0.155243	0.931	0.955	5.53402e-17
SLC7A1	1.5847e-21	0.627077	0.202	0.13	5.80016e-17
SMG1	1.68084e-21	0.287212	0.683	0.596	6.15205e-17
COX7A2L	1.73887e-21	-0.323939	0.627	0.664	6.36444e-17
NDUFB4	1.75359e-21	-0.31141	0.625	0.671	6.41833e-17
RPLP0	1.79122e-21	0.169264	0.949	0.91	6.55603e-17
ZBTB1	1.82426e-21	0.359811	0.527	0.43	6.67697e-17
RBM19	1.82948e-21	0.580413	0.168	0.101	6.69607e-17
SYF2	1.86829e-21	-0.289868	0.667	0.7	6.83811e-17
C19orf53	1.92872e-21	-0.295768	0.675	0.712	7.05931e-17
DCAF5	1.92945e-21	0.359443	0.51	0.413	7.062e-17
ADD1	1.9775e-21	0.304566	0.66	0.564	7.23784e-17
GBF1	1.98816e-21	0.341908	0.606	0.517	7.27687e-17
ZNF92	2.04144e-21	0.550581	0.189	0.117	7.47188e-17
PPP3R1	2.10417e-21	0.296796	0.818	0.769	7.70146e-17
ABCG1	2.22152e-21	0.928872	0.101	0.05	8.13097e-17
POLB	2.2789e-21	0.532119	0.255	0.175	8.34101e-17
P4HB	2.41014e-21	0.232643	0.83	0.761	8.82134e-17
BBC3	2.42837e-21	0.410661	0.246	0.164	8.88806e-17
GNE	2.45118e-21	0.607188	0.188	0.118	8.97155e-17
SLC35B2	2.46492e-21	0.6721	0.131	0.072	9.02184e-17
ZBTB17	2.60513e-21	0.511175	0.233	0.155	9.53504e-17
PPP1R12B	2.69365e-21	0.387818	0.493	0.401	9.85903e-17
CRADD	2.72506e-21	0.661136	0.317	0.236	9.97399e-17
EIF2AK2	2.7458e-21	0.497722	0.35	0.263	1.00499e-16
NBPF19	2.75276e-21	0.423777	0.346	0.255	1.00754e-16
CST3	2.95082e-21	0.12777	0.998	1	1.08003e-16
ST6GALNAC3	2.98262e-21	-0.321088	0.528	0.611	1.09167e-16
ACAP2	3.06465e-21	0.173058	0.971	0.949	1.12169e-16
ATP5PF	3.27878e-21	-0.250474	0.752	0.78	1.20007e-16
MS4A7	3.28996e-21	-0.476941	0.497	0.551	1.20416e-16
SEC61B	3.33376e-21	-0.203967	0.846	0.862	1.22019e-16
PRKD3	3.38375e-21	0.366544	0.462	0.362	1.23849e-16
NIPAL2	3.47793e-21	0.628726	0.141	0.08	1.27296e-16
WDR60	3.60686e-21	0.682449	0.146	0.085	1.32015e-16
HNRNPA3	3.66493e-21	0.210634	0.843	0.772	1.3414e-16
PI4KA	3.73032e-21	0.305989	0.612	0.521	1.36534e-16
THAP9-AS1	3.78752e-21	0.615123	0.183	0.114	1.38627e-16
MFSD14C	4.08579e-21	0.351568	0.572	0.48	1.49544e-16
ASGR2	4.09879e-21	-0.500182	0.411	0.475	1.5002e-16
TRAK1	4.12097e-21	0.2733	0.703	0.616	1.50832e-16
COPS2	4.18547e-21	0.360048	0.44	0.343	1.53192e-16
CDCA4	4.2406e-21	0.726866	0.131	0.072	1.5521e-16
TMTC1	4.25399e-21	0.527421	0.297	0.215	1.557e-16
RUFY3	4.54759e-21	0.349493	0.503	0.407	1.66446e-16
IRF5	4.59566e-21	0.373278	0.402	0.308	1.68206e-16
CXXC5	4.60548e-21	0.537484	0.261	0.181	1.68565e-16
KPNA2	4.65592e-21	0.426538	0.254	0.174	1.70411e-16
UBE3A	4.65813e-21	0.303308	0.65	0.559	1.70492e-16
RIPOR1	4.68392e-21	0.380954	0.376	0.282	1.71436e-16
ZBTB4	4.80921e-21	0.55915	0.194	0.122	1.76022e-16
CCDC173	5.60483e-21	0.932782	0.101	0.05	2.05142e-16
GCHFR	5.71224e-21	-0.584326	0.231	0.304	2.09074e-16
LRRC41	5.80564e-21	0.413239	0.318	0.228	2.12492e-16
LUC7L2	5.95344e-21	0.280433	0.68	0.587	2.17902e-16
ATP2B1-AS1	6.18356e-21	0.345045	0.733	0.675	2.26324e-16
CAT	6.31933e-21	-0.358422	0.582	0.63	2.31294e-16
SLC3A2	7.44246e-21	0.340856	0.532	0.434	2.72401e-16
XRRA1	8.2691e-21	0.688726	0.167	0.102	3.02657e-16
PILRB	8.35404e-21	0.655807	0.182	0.114	3.05766e-16
MT-ND1	8.35659e-21	0.103942	0.999	1	3.0586e-16
ANKRD13D	8.36522e-21	0.25297	0.689	0.595	3.06175e-16
DNMT1	8.87947e-21	0.42911	0.332	0.243	3.24998e-16
ATG2A	9.3735e-21	0.523438	0.285	0.203	3.43079e-16
UBE2H	9.81749e-21	0.303243	0.693	0.613	3.5933e-16
ACP5	9.8676e-21	-1.02029	0.071	0.124	3.61164e-16
SEPTIN7	1.00981e-20	0.217447	0.838	0.786	3.696e-16
CD163	1.01291e-20	-0.338682	0.642	0.662	3.70737e-16
PCCA	1.02163e-20	0.407986	0.452	0.358	3.73928e-16
NMI	1.02695e-20	-0.445317	0.412	0.471	3.75875e-16
DYNC1H1	1.06284e-20	0.278896	0.686	0.594	3.8901e-16
INF2	1.16049e-20	0.909833	0.108	0.056	4.24751e-16
TMEM39A	1.1644e-20	0.462465	0.326	0.239	4.26181e-16
DOCK4	1.31373e-20	0.46162	0.408	0.319	4.80837e-16
PRXL2C	1.38708e-20	0.500342	0.264	0.184	5.07686e-16
RNF40	1.4085e-20	0.419555	0.285	0.199	5.15524e-16
NSD2	1.45234e-20	0.515085	0.238	0.162	5.31571e-16
SNIP1	1.55025e-20	0.382348	0.296	0.208	5.67405e-16
TMEM104	1.55505e-20	0.603414	0.212	0.141	5.69163e-16
SLIRP	1.7326e-20	-0.376306	0.496	0.547	6.34147e-16
HSF2	1.7502e-20	0.755315	0.115	0.061	6.40592e-16
RNF38	1.80702e-20	0.274361	0.674	0.582	6.61386e-16
SF3B1	1.81899e-20	0.23976	0.779	0.7	6.65767e-16
ZNF431	1.83185e-20	0.551326	0.198	0.128	6.70477e-16
MS4A6A	1.87951e-20	-0.198566	0.943	0.941	6.87919e-16
HTATIP2	1.91663e-20	-0.575781	0.286	0.351	7.01505e-16
TJP2	1.9365e-20	0.588846	0.191	0.122	7.0878e-16
CASP1	1.95156e-20	-0.268294	0.732	0.76	7.14291e-16
PDGFC	2.09731e-20	0.398216	0.278	0.195	7.67635e-16
SCML1	2.15864e-20	1.02901	0.11	0.059	7.90083e-16
FAM126A	2.19979e-20	0.455671	0.425	0.34	8.05144e-16
TRAF6	2.39234e-20	0.549794	0.205	0.134	8.75619e-16
WDFY4	2.48725e-20	0.358649	0.494	0.397	9.1036e-16
COMMD8	2.49938e-20	-0.500728	0.358	0.422	9.14797e-16
AP000763.3	2.54594e-20	0.660014	0.252	0.177	9.31838e-16
ABCC1	2.58329e-20	0.303224	0.541	0.438	9.45509e-16
RNF13	2.6889e-20	-0.211707	0.815	0.839	9.84163e-16
ADM	2.83702e-20	0.602572	0.31	0.226	1.03838e-15
PFDN1	2.86204e-20	0.351492	0.417	0.321	1.04754e-15
CNIH4	3.16973e-20	-0.485968	0.416	0.473	1.16015e-15
TIMM17A	3.35359e-20	0.385551	0.391	0.3	1.22745e-15
C11orf58	3.43451e-20	-0.286008	0.653	0.696	1.25706e-15
SCAF8	3.52297e-20	0.302575	0.589	0.499	1.28944e-15
CCZ1	3.5971e-20	0.389974	0.3	0.214	1.31657e-15
PPP3CC	4.08065e-20	0.410046	0.34	0.251	1.49356e-15
WASHC2C	4.17641e-20	0.335162	0.405	0.308	1.52861e-15
LILRB2	4.2514e-20	-0.255669	0.746	0.778	1.55605e-15
G3BP2	4.41685e-20	0.323751	0.572	0.485	1.61661e-15
ODR4	4.74627e-20	0.427186	0.361	0.274	1.73718e-15
AHDC1	4.85858e-20	0.903899	0.101	0.052	1.77829e-15
PRDX5	4.93724e-20	-0.253831	0.776	0.787	1.80708e-15
PI4K2B	5.20101e-20	0.50336	0.236	0.16	1.90362e-15
NFE2L3	5.25691e-20	0.888561	0.106	0.056	1.92408e-15
SNRPG	5.39604e-20	-0.312107	0.558	0.607	1.97501e-15
TRAPPC1	5.52409e-20	-0.248779	0.754	0.77	2.02187e-15
ITPRID2	5.5726e-20	0.32615	0.433	0.335	2.03963e-15
MS4A4E	6.00075e-20	0.51523	0.35	0.268	2.19633e-15
PPHLN1	6.09513e-20	0.341631	0.495	0.404	2.23088e-15
RAD23B	6.17694e-20	0.300859	0.677	0.605	2.26082e-15
ARSD	6.29848e-20	-0.563062	0.247	0.315	2.30531e-15
GIMAP8	6.55675e-20	-0.432877	0.396	0.46	2.39984e-15
MAP1LC3B	6.59066e-20	0.376671	0.85	0.806	2.41225e-15
STX8	6.63944e-20	0.294543	0.714	0.634	2.4301e-15
PARP12	6.66167e-20	0.456231	0.245	0.168	2.43824e-15
ANKDD1A	6.84783e-20	0.824769	0.119	0.066	2.50637e-15
LRRC25	6.88204e-20	-0.284497	0.683	0.711	2.51889e-15
DSTN	7.03293e-20	0.453286	0.416	0.329	2.57412e-15
COX8A	7.05805e-20	-0.200762	0.842	0.863	2.58332e-15
CCDC88A	7.4619e-20	0.237733	0.856	0.791	2.73113e-15
BNIP3L	7.70675e-20	0.272781	0.81	0.762	2.82075e-15
LGALS2	8.3549e-20	0.0898934	0.643	0.541	3.05798e-15
MRTFA	8.53695e-20	0.25312	0.85	0.808	3.12461e-15
Z93241.1	1.01742e-19	0.533525	0.421	0.343	3.72385e-15
ZC3HAV1	1.05656e-19	0.402029	0.562	0.472	3.86712e-15
CCNDBP1	1.05841e-19	-0.486003	0.374	0.434	3.8739e-15
UBALD2	1.09887e-19	0.293384	0.549	0.446	4.02197e-15
AC105052.4	1.26143e-19	0.58019	0.142	0.082	4.61696e-15
LSM10	1.33854e-19	-0.345623	0.534	0.581	4.89919e-15
OPA3	1.33873e-19	0.524739	0.219	0.148	4.89987e-15
GAB2	1.39356e-19	0.254941	0.946	0.923	5.10059e-15
NAPB	1.4075e-19	0.602694	0.209	0.139	5.15161e-15
PTGIR	1.4248e-19	0.675746	0.164	0.101	5.2149e-15
DNMBP	1.63255e-19	0.438435	0.329	0.244	5.9753e-15
ALYREF	1.66109e-19	0.365652	0.336	0.246	6.07975e-15
TARBP1	1.66769e-19	0.635234	0.134	0.078	6.1039e-15
TRAPPC5	1.73871e-19	-0.175445	0.931	0.93	6.36386e-15
BATF	1.83201e-19	-0.645519	0.2	0.267	6.70534e-15
PCGF5	1.84912e-19	0.436064	0.38	0.295	6.76798e-15
ZBED4	1.86468e-19	0.454984	0.295	0.213	6.82492e-15
AF117829.1	1.92865e-19	0.584082	0.191	0.124	7.05905e-15
ANXA6	2.05965e-19	-0.471451	0.477	0.52	7.53854e-15
SEH1L	2.07152e-19	0.575197	0.225	0.153	7.58198e-15
Z93930.2	2.0732e-19	0.489137	0.259	0.181	7.58812e-15
DGLUCY	2.12757e-19	0.358073	0.47	0.379	7.78713e-15
AP2A2	2.27116e-19	0.32497	0.472	0.377	8.31266e-15
CENPC	2.28117e-19	0.427267	0.403	0.318	8.34931e-15
AC009226.1	2.33676e-19	0.517557	0.224	0.151	8.55278e-15
CFD	2.3427e-19	-0.231948	0.929	0.937	8.57452e-15
TNFSF8	2.34318e-19	0.399302	0.324	0.238	8.57627e-15
RRN3	2.37037e-19	0.617887	0.186	0.12	8.67578e-15
TENT5A	2.38469e-19	0.3543	0.477	0.385	8.7282e-15
EIF3B	2.5793e-19	0.305689	0.488	0.39	9.44049e-15
UHRF1BP1L	2.65945e-19	0.308777	0.62	0.536	9.73387e-15
UXS1	2.74663e-19	0.477561	0.302	0.223	1.0053e-14
RAB8B	2.78362e-19	0.225899	0.826	0.754	1.01883e-14
CD99	2.82042e-19	0.150448	0.852	0.78	1.0323e-14
ZNF791	2.82575e-19	0.445567	0.247	0.171	1.03425e-14
BCOR	2.83729e-19	0.45433	0.222	0.149	1.03848e-14
CCDC122	2.84423e-19	0.89729	0.101	0.053	1.04102e-14
TAF10	2.96963e-19	-0.313549	0.616	0.651	1.08691e-14
BCL2L13	3.01285e-19	-0.509077	0.359	0.419	1.10273e-14
SURF1	3.0639e-19	-0.408791	0.431	0.484	1.12142e-14
ASH1L	3.19537e-19	0.212972	0.878	0.824	1.16954e-14
AEBP2	3.29382e-19	0.333301	0.423	0.33	1.20557e-14
COX6A1	3.46329e-19	-0.217984	0.808	0.824	1.2676e-14
CTSC	3.50818e-19	-0.326078	0.606	0.639	1.28403e-14
ZFR	3.54436e-19	0.251396	0.708	0.62	1.29727e-14
SPECC1L	3.56731e-19	0.348452	0.439	0.345	1.30567e-14
SSBP3	3.61998e-19	0.350195	0.526	0.439	1.32495e-14
SHOC2	3.62058e-19	0.235512	0.763	0.686	1.32517e-14
HMGN3	4.08147e-19	0.268668	0.634	0.541	1.49386e-14
SMARCA5	4.16556e-19	0.269531	0.561	0.464	1.52464e-14
ADAM28	4.18252e-19	0.97029	0.107	0.058	1.53084e-14
IPO5	4.27388e-19	0.490758	0.231	0.157	1.56428e-14
AC073332.1	4.33684e-19	0.746054	0.209	0.141	1.58733e-14
UBXN2B	4.71607e-19	-0.564296	0.283	0.35	1.72613e-14
HOOK3	4.75388e-19	0.21727	0.845	0.783	1.73997e-14
STK40	4.80732e-19	0.283464	0.546	0.452	1.75953e-14
DYNC1I2	4.80822e-19	-0.390283	0.463	0.52	1.75986e-14
UCK2	4.9943e-19	0.685541	0.148	0.089	1.82797e-14
PRDX2	5.16541e-19	-0.591373	0.265	0.328	1.89059e-14
IFNGR1	5.48062e-19	-0.206266	0.818	0.832	2.00596e-14
MVD	5.49286e-19	0.397482	0.208	0.137	2.01044e-14
SPTLC2	5.93286e-19	-0.186305	0.83	0.848	2.17149e-14
SPAG5-AS1	6.22078e-19	0.587155	0.162	0.1	2.27687e-14
SCRN1	6.52641e-19	0.715928	0.132	0.077	2.38873e-14
PSMA7	6.75434e-19	-0.159686	0.933	0.939	2.47215e-14
SRSF10	7.05942e-19	0.28393	0.56	0.473	2.58382e-14
IL10RB	7.18388e-19	-0.299716	0.583	0.625	2.62937e-14
C18orf32	7.51742e-19	-0.323299	0.527	0.579	2.75145e-14
PRKCE	7.57205e-19	0.265552	0.649	0.564	2.77145e-14
CHCHD1	7.66096e-19	-0.405266	0.406	0.466	2.80399e-14
NAA15	7.72489e-19	0.315797	0.428	0.333	2.82739e-14
SLC40A1	7.89948e-19	-0.775947	0.133	0.194	2.89129e-14
LATS2	7.98154e-19	0.291491	0.514	0.416	2.92132e-14
PLEKHG3	8.07842e-19	0.590908	0.146	0.087	2.95678e-14
SLC2A9	8.13788e-19	0.348565	0.441	0.351	2.97855e-14
FOXJ3	9.0515e-19	0.301921	0.537	0.446	3.31294e-14
ZFHX3	9.08256e-19	0.240228	0.754	0.668	3.32431e-14
TIMM10	9.45996e-19	0.371329	0.328	0.242	3.46244e-14
AC012447.1	9.63164e-19	0.381463	0.539	0.445	3.52528e-14
GRB2	9.78128e-19	0.191486	0.979	0.966	3.58005e-14
ERN1	1.00919e-18	0.296797	0.47	0.376	3.69375e-14
EMC6	1.02638e-18	-0.453169	0.384	0.442	3.75665e-14
NAPG	1.03027e-18	0.367349	0.414	0.329	3.7709e-14
TRERF1	1.12618e-18	0.295829	0.571	0.484	4.12193e-14
SAR1A	1.15313e-18	0.302832	0.459	0.359	4.22059e-14
TLE5	1.19538e-18	0.273722	0.651	0.563	4.37523e-14
POLR2J	1.20201e-18	-0.344687	0.542	0.584	4.39949e-14
LAMTOR2	1.22711e-18	-0.273475	0.688	0.712	4.49136e-14
PRKRA	1.29389e-18	0.463799	0.223	0.15	4.73576e-14
YAF2	1.298e-18	0.277876	0.516	0.42	4.7508e-14
WDR43	1.3162e-18	0.397183	0.362	0.277	4.81743e-14
PLEC	1.38926e-18	0.247922	0.661	0.56	5.08484e-14
DDX6	1.40714e-18	0.287658	0.546	0.454	5.15026e-14
VPS28	1.51328e-18	-0.251278	0.699	0.731	5.53876e-14
CHMP5	1.64002e-18	-0.417139	0.39	0.452	6.00264e-14
HIST1H2BD	1.70535e-18	0.54388	0.165	0.104	6.24173e-14
PER2	1.74111e-18	0.512235	0.194	0.127	6.37263e-14
TESC	1.7686e-18	-0.429887	0.437	0.496	6.47325e-14
TLR1	1.7939e-18	-0.452726	0.404	0.463	6.56586e-14
ISCU	1.82001e-18	-0.403922	0.473	0.522	6.66144e-14
NPM1	1.88481e-18	0.222948	0.785	0.724	6.8986e-14
OTUD5	2.05703e-18	0.383098	0.357	0.271	7.52893e-14
TM9SF2	2.36439e-18	-0.275301	0.657	0.691	8.6539e-14
SPCS1	2.38112e-18	-0.268522	0.676	0.706	8.71516e-14
MITF	2.39863e-18	0.546842	0.342	0.263	8.77923e-14
G6PD	2.43695e-18	-0.423548	0.443	0.502	8.91948e-14
ENY2	2.5266e-18	-0.24179	0.73	0.748	9.2476e-14
WDR83OS	2.6327e-18	-0.223457	0.766	0.785	9.63593e-14
PDK1	2.74805e-18	0.542868	0.236	0.164	1.00582e-13
SLTM	2.83759e-18	0.217049	0.786	0.709	1.03859e-13
MFSD2A	2.84235e-18	0.724423	0.126	0.073	1.04033e-13
CSF2RB	2.96509e-18	-0.591489	0.287	0.348	1.08525e-13
SH3KBP1	3.06955e-18	0.151674	0.957	0.93	1.12349e-13
SH3TC1	3.19262e-18	0.307825	0.435	0.342	1.16853e-13
NAA25	3.44662e-18	0.390146	0.351	0.268	1.2615e-13
PKD1	3.54344e-18	0.538551	0.147	0.089	1.29693e-13
WWOX	3.55015e-18	0.470558	0.431	0.353	1.29939e-13
ELP2	3.55553e-18	0.444851	0.265	0.188	1.30136e-13
ITGB2	3.68127e-18	0.135354	0.992	0.986	1.34738e-13
NDUFAB1	3.68946e-18	-0.306912	0.57	0.615	1.35038e-13
ZNF281	3.73389e-18	0.453474	0.264	0.19	1.36664e-13
C2CD2	3.95413e-18	0.681191	0.156	0.097	1.44725e-13
MBNL1	4.12741e-18	0.161793	0.995	0.989	1.51067e-13
ZNF703	4.64462e-18	0.591387	0.15	0.092	1.69998e-13
CMC2	4.85612e-18	0.363569	0.401	0.311	1.77739e-13
RGS18	4.85974e-18	-0.29715	0.606	0.645	1.77871e-13
BCL2	4.86977e-18	0.802087	0.131	0.078	1.78238e-13
FAF1	5.14282e-18	0.250481	0.734	0.669	1.88232e-13
SRGAP2	5.51424e-18	0.261399	0.681	0.588	2.01827e-13
RAP1B	6.09929e-18	0.18508	0.948	0.923	2.2324e-13
ATP6AP2	6.41111e-18	-0.267167	0.756	0.767	2.34653e-13
RHOF	6.42093e-18	0.571057	0.163	0.102	2.35013e-13
EIF4G1	6.43884e-18	0.275791	0.571	0.478	2.35668e-13
TRIM28	6.46499e-18	0.3456	0.349	0.264	2.36625e-13
IMMP2L	6.51436e-18	0.409923	0.387	0.303	2.38432e-13
SPI1	6.58371e-18	0.137299	0.956	0.942	2.4097e-13
DCTN4	6.80932e-18	0.310455	0.559	0.473	2.49228e-13
FCN1	6.98965e-18	-0.0988386	0.998	0.999	2.55828e-13
AC087741.1	7.35773e-18	0.640261	0.134	0.08	2.693e-13
LRRC40	7.36093e-18	0.466638	0.254	0.178	2.69417e-13
TFDP2	7.38962e-18	0.689909	0.122	0.071	2.70467e-13
SRSF2	8.04194e-18	0.231614	0.695	0.62	2.94343e-13
PRR7	8.67754e-18	0.793346	0.104	0.056	3.17607e-13
ABCC4	8.84832e-18	0.816073	0.134	0.081	3.23857e-13
PEBP1	9.59521e-18	0.419807	0.315	0.236	3.51194e-13
LSM3	1.01245e-17	-0.349937	0.498	0.542	3.70567e-13
DUSP6	1.04806e-17	-0.189335	0.715	0.761	3.83601e-13
NFATC2IP	1.09933e-17	0.368449	0.368	0.282	4.02365e-13
RCSD1	1.10595e-17	-0.217137	0.816	0.826	4.04787e-13
CLIP1	1.1763e-17	0.237177	0.777	0.705	4.30539e-13
PPP2R2D	1.17954e-17	0.313077	0.492	0.405	4.31724e-13
NDUFA3	1.19157e-17	-0.296073	0.607	0.651	4.36128e-13
CNNM4	1.19514e-17	0.565253	0.165	0.104	4.37432e-13
SRGAP2C	1.23159e-17	0.344878	0.412	0.323	4.50774e-13
TANK	1.28299e-17	0.27827	0.825	0.757	4.69588e-13
PRPF3	1.33516e-17	0.390379	0.309	0.229	4.8868e-13
MPP5	1.34514e-17	0.578145	0.191	0.128	4.92336e-13
SMAD7	1.39857e-17	0.79948	0.116	0.067	5.1189e-13
SLC25A13	1.41925e-17	0.319398	0.528	0.442	5.19458e-13
MRPL23	1.41955e-17	0.25658	0.415	0.319	5.19571e-13
STMP1	1.45208e-17	-0.255985	0.673	0.7	5.31475e-13
SPTY2D1	1.46359e-17	0.356567	0.34	0.258	5.35689e-13
PPP6R3	1.50273e-17	0.228612	0.795	0.743	5.50016e-13
STK39	1.53685e-17	0.329596	0.476	0.395	5.62504e-13
FXR1	1.58728e-17	0.29312	0.596	0.513	5.80961e-13
BUD23	1.70769e-17	0.377121	0.323	0.24	6.2503e-13
TRIM14	1.78766e-17	0.399474	0.344	0.26	6.54302e-13
KCNAB2	1.8141e-17	0.242563	0.672	0.588	6.63979e-13
PRC1	1.90212e-17	0.880599	0.105	0.059	6.96196e-13
KANSL1	1.93876e-17	0.200589	0.869	0.828	7.09605e-13
RPS11	1.94656e-17	0.106798	0.992	0.98	7.1246e-13
PGD	2.07223e-17	-0.280378	0.778	0.789	7.58456e-13
SHTN1	2.07636e-17	-0.32648	0.553	0.602	7.59968e-13
OSBPL11	2.16732e-17	-0.283708	0.598	0.636	7.93262e-13
CHCHD2	2.30572e-17	-0.14231	0.924	0.924	8.43918e-13
HLA-B	2.3552e-17	0.0820205	0.999	1	8.62025e-13
CCNI	2.53114e-17	-0.153805	0.913	0.915	9.26422e-13
NBPF12	2.5359e-17	0.426522	0.194	0.128	9.28165e-13
NIPSNAP3A	2.67104e-17	0.39577	0.314	0.235	9.77628e-13
ATP11A	2.71309e-17	0.222004	0.839	0.783	9.93019e-13
ATF6B	2.71425e-17	0.32714	0.369	0.282	9.93442e-13
LY86	2.78557e-17	-0.2543	0.737	0.752	1.01955e-12
GSPT1	2.83534e-17	0.322464	0.436	0.346	1.03776e-12
ADAM15	2.87149e-17	0.380708	0.408	0.327	1.05099e-12
MTMR12	3.14119e-17	0.321634	0.312	0.228	1.14971e-12
MCTP1	3.33566e-17	0.225194	0.924	0.886	1.22089e-12
MRAS	3.46698e-17	0.774676	0.125	0.074	1.26895e-12
TMEM154	3.4873e-17	-0.352746	0.578	0.616	1.27639e-12
BMS1	3.50187e-17	0.46391	0.207	0.141	1.28172e-12
ZNF598	3.52763e-17	0.522294	0.155	0.097	1.29115e-12
PPDPF	3.56234e-17	0.238728	0.708	0.633	1.30385e-12
OAS3	3.59945e-17	0.723757	0.117	0.068	1.31744e-12
NDEL1	3.60871e-17	0.258134	0.535	0.442	1.32083e-12
GABPB1-AS1	3.68873e-17	0.495018	0.3	0.226	1.35011e-12
SELENOH	3.73274e-17	-0.212519	0.802	0.816	1.36622e-12
ALCAM	3.75915e-17	0.435009	0.435	0.36	1.37589e-12
UBE2E2	3.79179e-17	0.212627	0.838	0.767	1.38783e-12
CDC14A	3.79673e-17	0.314401	0.512	0.432	1.38964e-12
ENSA	3.82653e-17	0.230152	0.756	0.686	1.40055e-12
KCNC3	3.89124e-17	0.717248	0.122	0.071	1.42423e-12
ILF3-DT	4.10157e-17	0.362128	0.285	0.207	1.50121e-12
PTMA	4.11877e-17	0.10161	0.997	0.993	1.50751e-12
TASOR2	4.23215e-17	0.287987	0.469	0.382	1.54901e-12
PIM1	4.26742e-17	-0.721736	0.163	0.222	1.56192e-12
SH3RF1	4.45776e-17	0.518883	0.204	0.14	1.63159e-12
FBRS	4.59604e-17	0.405507	0.306	0.229	1.6822e-12
DCAF16	4.93804e-17	0.564869	0.171	0.111	1.80737e-12
NUDT4	5.23612e-17	0.380218	0.394	0.307	1.91647e-12
RSL1D1	5.3043e-17	0.253047	0.612	0.519	1.94143e-12
RPS6KA3	5.50816e-17	0.23959	0.754	0.688	2.01604e-12
OPA1	5.76966e-17	0.307228	0.545	0.457	2.11175e-12
NDUFA11	5.78294e-17	-0.21905	0.794	0.806	2.11661e-12
FGL2	5.89529e-17	-0.173627	0.946	0.947	2.15774e-12
ARHGDIA	5.93535e-17	0.199028	0.78	0.701	2.1724e-12
TNFAIP8L2	6.1056e-17	-0.440623	0.328	0.391	2.23471e-12
TULP2	6.13308e-17	-0.762056	0.126	0.181	2.24477e-12
AL450992.3	6.44776e-17	0.781793	0.209	0.146	2.35994e-12
NOP58	6.51321e-17	0.357423	0.403	0.317	2.3839e-12
ATG14	6.58112e-17	0.458123	0.236	0.166	2.40875e-12
AL512603.2	6.72328e-17	0.474537	0.496	0.42	2.46079e-12
MFSD12	6.79454e-17	0.265589	0.366	0.275	2.48687e-12
CAPZB	7.09498e-17	0.146403	0.944	0.913	2.59683e-12
NAF1	7.24911e-17	0.763051	0.128	0.076	2.65325e-12
LIMD1	7.2751e-17	0.377047	0.379	0.296	2.66276e-12
HMCES	7.68446e-17	0.500068	0.196	0.132	2.81259e-12
AL158152.1	7.92738e-17	0.485802	0.236	0.166	2.9015e-12
DNM1L	8.53419e-17	0.365299	0.478	0.396	3.1236e-12
SESN1	8.54571e-17	0.315868	0.478	0.394	3.12781e-12
IQCB1	8.70002e-17	0.387513	0.304	0.229	3.18429e-12
THUMPD3-AS1	9.08455e-17	0.323303	0.458	0.371	3.32504e-12
FUS	9.17342e-17	0.184988	0.786	0.716	3.35756e-12
ERO1B	9.65849e-17	0.449168	0.286	0.211	3.5351e-12
HSPA1A	9.81425e-17	-0.266535	0.582	0.635	3.59211e-12
PDE7B	9.93925e-17	0.507726	0.236	0.169	3.63786e-12
PLEKHA2	1.00347e-16	0.272803	0.555	0.466	3.67279e-12
CTNND1	1.09372e-16	0.360548	0.402	0.316	4.00311e-12
AC009093.2	1.10301e-16	0.383761	0.458	0.381	4.03714e-12
TFRC	1.12362e-16	0.619706	0.33	0.252	4.11255e-12
CDIP1	1.16118e-16	0.577968	0.131	0.078	4.25002e-12
CAMSAP1	1.17448e-16	0.484323	0.254	0.184	4.29873e-12
LINC00877	1.19916e-16	0.36454	0.527	0.441	4.38905e-12
UBE2S	1.20248e-16	0.293325	0.42	0.329	4.40118e-12
SCIMP	1.2105e-16	-0.345245	0.479	0.528	4.43054e-12
SUPV3L1	1.29459e-16	0.561583	0.159	0.101	4.73834e-12
NRROS	1.37898e-16	0.462868	0.197	0.133	5.04721e-12
CYTH4	1.37995e-16	0.224131	0.654	0.563	5.05075e-12
AURKAIP1	1.41691e-16	-0.277196	0.673	0.7	5.18605e-12
KLHL22	1.42608e-16	0.442785	0.206	0.14	5.21958e-12
RBM14	1.44862e-16	0.337456	0.346	0.263	5.30211e-12
JOSD1	1.47268e-16	0.377524	0.324	0.248	5.39015e-12
RPGR	1.48144e-16	0.403317	0.319	0.243	5.42221e-12
HPSE	1.49264e-16	-0.486428	0.291	0.353	5.4632e-12
UQCRQ	1.50301e-16	-0.23383	0.722	0.741	5.50117e-12
SIPA1L3	1.51621e-16	0.32714	0.524	0.443	5.5495e-12
TRAPPC6A	1.54841e-16	0.407448	0.253	0.179	5.66733e-12
XAF1	1.60109e-16	0.442793	0.381	0.303	5.86013e-12
POM121	1.64336e-16	0.310835	0.412	0.326	6.01486e-12
CKAP4	1.68323e-16	0.195509	0.519	0.418	6.1608e-12
APRT	1.69705e-16	-0.204209	0.782	0.795	6.21139e-12
TUBGCP2	1.69781e-16	0.238169	0.559	0.46	6.21417e-12
RPS2	1.72475e-16	0.113385	0.997	0.992	6.31275e-12
MAPK8	1.74537e-16	0.307514	0.481	0.393	6.38824e-12
NUTM2B-AS1	1.75825e-16	0.297856	0.544	0.464	6.43535e-12
ARHGEF7	1.76475e-16	0.309222	0.425	0.34	6.45916e-12
THADA	1.77065e-16	0.328774	0.502	0.426	6.48075e-12
LONP1	1.82559e-16	0.487432	0.208	0.142	6.68186e-12
KIF13B	2.07071e-16	0.237937	0.644	0.554	7.579e-12
CSDE1	2.07773e-16	0.184918	0.867	0.836	7.60471e-12
TAF1B	2.14578e-16	0.518186	0.211	0.146	7.85377e-12
FNIP1	2.24165e-16	0.232117	0.763	0.7	8.20465e-12
MLXIP	2.27101e-16	0.279259	0.647	0.569	8.31211e-12
PHYKPL	2.3897e-16	0.330131	0.498	0.415	8.74654e-12
BST1	2.4114e-16	-0.264978	0.663	0.694	8.82595e-12
URGCP	2.46225e-16	0.547301	0.156	0.1	9.01208e-12
CPED1	2.73373e-16	0.383264	0.352	0.272	1.00057e-11
MARCH5	2.74257e-16	0.340376	0.377	0.293	1.00381e-11
TTC21B	2.81553e-16	0.411567	0.228	0.159	1.03051e-11
EFCAB2	2.82019e-16	0.34553	0.467	0.382	1.03222e-11
RPL13	2.83447e-16	0.0917556	1	0.998	1.03744e-11
SLC24A4	2.84757e-16	-0.326208	0.511	0.566	1.04224e-11
TIMM23	2.85483e-16	0.535066	0.188	0.127	1.0449e-11
KPNA6	3.01961e-16	0.310025	0.492	0.407	1.10521e-11
EXOC4	3.18026e-16	0.199348	0.849	0.793	1.16401e-11
ARPC4	3.30834e-16	-0.187547	0.836	0.841	1.21088e-11
AKAP8L	3.35698e-16	0.314776	0.444	0.358	1.22869e-11
CCDC6	3.36461e-16	0.332824	0.454	0.37	1.23148e-11
GAN	3.4054e-16	0.57369	0.142	0.089	1.24641e-11
HNRNPDL	3.41779e-16	0.184857	0.77	0.69	1.25095e-11
GBP2	3.71085e-16	-0.453171	0.411	0.464	1.35821e-11
GNL2	3.71872e-16	0.494768	0.27	0.2	1.36109e-11
CFLAR	4.20512e-16	-0.199905	0.788	0.798	1.53912e-11
FABP5	4.21789e-16	0.549518	0.251	0.184	1.54379e-11
PDE2A	4.42032e-16	0.633422	0.113	0.066	1.61788e-11
SYNE3	4.4982e-16	0.312754	0.377	0.292	1.64639e-11
TLN1	4.78494e-16	-0.185367	0.828	0.832	1.75134e-11
BZW2	4.98117e-16	0.408742	0.305	0.231	1.82316e-11
ZNF438	4.98854e-16	-0.273493	0.572	0.631	1.82586e-11
TVP23C	5.14439e-16	0.763595	0.12	0.072	1.8829e-11
RDX	5.22823e-16	0.316322	0.429	0.345	1.91358e-11
HSPD1	5.26403e-16	0.286266	0.482	0.39	1.92669e-11
TOR3A	5.33744e-16	0.410816	0.268	0.196	1.95356e-11
USP16	5.65747e-16	0.270794	0.466	0.376	2.07069e-11
NFAM1	5.81426e-16	-0.29596	0.634	0.665	2.12808e-11
RAPH1	5.82874e-16	0.687582	0.157	0.102	2.13338e-11
PI4KB	5.9792e-16	0.336004	0.344	0.265	2.18845e-11
NME1	6.49704e-16	0.497263	0.188	0.127	2.37798e-11
CUBN	6.61076e-16	0.721246	0.109	0.064	2.4196e-11
RPL38	6.66526e-16	-0.101264	0.968	0.967	2.43955e-11
ANAPC15	6.69668e-16	-0.38791	0.397	0.45	2.45105e-11
USP10	6.80716e-16	0.220074	0.589	0.498	2.49149e-11
PARK7	7.12822e-16	-0.189022	0.804	0.814	2.609e-11
CAPN2	7.31102e-16	0.236647	0.741	0.67	2.67591e-11
LANCL2	7.3726e-16	0.550931	0.182	0.123	2.69844e-11
PDCD10	7.51024e-16	-0.332391	0.444	0.499	2.74882e-11
HNRNPD	7.97918e-16	0.177546	0.82	0.758	2.92046e-11
BX284668.5	8.01427e-16	-0.561821	0.241	0.299	2.9333e-11
HELZ2	8.34629e-16	0.533372	0.157	0.101	3.05483e-11
ATG16L1	8.55941e-16	0.495828	0.243	0.178	3.13283e-11
OPN3	8.7272e-16	0.478437	0.201	0.138	3.19424e-11
RPL13A	8.97455e-16	0.120399	0.992	0.98	3.28478e-11
TLK2	9.03843e-16	0.243791	0.55	0.459	3.30815e-11
BAG3	9.61153e-16	0.726878	0.118	0.07	3.51792e-11
GRAMD1B	9.91904e-16	0.412431	0.265	0.195	3.63047e-11
SKAP2	1.00236e-15	-0.140389	0.892	0.901	3.66874e-11
NDE1	1.01675e-15	0.275942	0.5	0.413	3.7214e-11
ACPP	1.05162e-15	-0.474442	0.306	0.365	3.84905e-11
EHMT1	1.08075e-15	0.213124	0.67	0.586	3.95566e-11
DGKG	1.10949e-15	0.30498	0.475	0.395	4.06086e-11
AC007384.1	1.11825e-15	0.454296	0.247	0.18	4.0929e-11
CASP9	1.14218e-15	0.402549	0.255	0.186	4.1805e-11
RAB35	1.19195e-15	0.358746	0.317	0.241	4.36264e-11
RPL6	1.27621e-15	0.0861393	0.997	0.994	4.67104e-11
KAT6B	1.27717e-15	0.325283	0.501	0.422	4.67456e-11
ARL8B	1.29458e-15	0.243501	0.707	0.637	4.73829e-11
RAP2A	1.30866e-15	0.499221	0.21	0.148	4.78981e-11
AP2S1	1.32685e-15	-0.173617	0.905	0.908	4.85641e-11
DLGAP4	1.35677e-15	0.257803	0.417	0.331	4.96592e-11
STK32C	1.40265e-15	0.332609	0.287	0.211	5.13384e-11
LAMTOR5	1.41133e-15	-0.276376	0.686	0.694	5.16562e-11
ADNP	1.434e-15	0.281433	0.512	0.433	5.24857e-11
GABBR1	1.47543e-15	0.407442	0.281	0.21	5.40022e-11
RHOQ	1.4902e-15	0.226327	0.755	0.688	5.45429e-11
LRRK1	1.53468e-15	0.31707	0.452	0.37	5.61708e-11
EVL	1.57307e-15	0.458099	0.194	0.132	5.75759e-11
NAA16	1.59921e-15	0.39819	0.309	0.234	5.85325e-11
HNRNPA1	1.6361e-15	0.169253	0.86	0.801	5.98831e-11
TRABD	1.66495e-15	0.205716	0.521	0.421	6.09388e-11
IGF2R	1.73282e-15	-0.219407	0.704	0.731	6.34231e-11
MICAL2	1.85054e-15	0.234026	0.762	0.693	6.77314e-11
ARL6IP1	1.88413e-15	0.278297	0.506	0.419	6.8961e-11
RAP1GDS1	1.88697e-15	0.309451	0.581	0.501	6.90649e-11
SLC26A11	1.90928e-15	0.5352	0.121	0.072	6.98817e-11
SRSF11	1.97229e-15	0.204927	0.78	0.725	7.21879e-11
SPG7	1.98471e-15	0.282382	0.423	0.339	7.26425e-11
COG5	2.06262e-15	0.232419	0.732	0.671	7.5494e-11
GPR65	2.07754e-15	-0.478142	0.305	0.362	7.604e-11
SSH1	2.19337e-15	0.34311	0.423	0.342	8.02797e-11
NRBF2	2.25441e-15	-0.386598	0.35	0.409	8.25137e-11
SP3	2.26771e-15	0.215999	0.759	0.696	8.30006e-11
STRIP1	2.27446e-15	0.409896	0.189	0.128	8.32475e-11
KMT5A	2.28936e-15	0.373563	0.226	0.159	8.3793e-11
C1orf131	2.32675e-15	-0.684357	0.137	0.192	8.51612e-11
IP6K2	2.32988e-15	0.298339	0.341	0.259	8.5276e-11
NDUFC2	2.40196e-15	-0.224926	0.736	0.753	8.79142e-11
TRIM24	2.42071e-15	0.352586	0.354	0.275	8.86003e-11
XPNPEP1	2.45633e-15	0.348925	0.275	0.204	8.99042e-11
SRSF4	2.54256e-15	0.2144	0.735	0.659	9.30604e-11
PTAR1	2.56495e-15	0.29179	0.395	0.311	9.38797e-11
PRMT9	2.62368e-15	0.501621	0.232	0.168	9.60292e-11
DDX24	2.76422e-15	0.281605	0.513	0.426	1.01173e-10
SFMBT2	2.76725e-15	0.422529	0.299	0.227	1.01284e-10
MAPK1IP1L	2.79551e-15	0.262316	0.546	0.464	1.02318e-10
SEC24D	2.79663e-15	0.308043	0.471	0.392	1.0236e-10
MAD1L1	2.80827e-15	0.289939	0.489	0.406	1.02786e-10
UBA2	2.87557e-15	0.314177	0.461	0.379	1.05249e-10
AC011511.2	2.93223e-15	0.461282	0.154	0.099	1.07322e-10
POLR2A	3.20435e-15	0.281391	0.537	0.453	1.17283e-10
STARD8	3.2147e-15	0.794488	0.1	0.057	1.17661e-10
MRPL12	3.32422e-15	0.365459	0.246	0.177	1.2167e-10
SLC25A29	3.37182e-15	0.407538	0.219	0.152	1.23412e-10
CLTC	3.42551e-15	-0.244077	0.712	0.731	1.25377e-10
MAGT1	3.43142e-15	0.289136	0.464	0.377	1.25593e-10
PHF21A	3.48272e-15	-0.183185	0.886	0.896	1.27471e-10
GLT1D1	3.58283e-15	-0.242748	0.725	0.756	1.31135e-10
TCF3	3.76288e-15	0.450779	0.172	0.115	1.37725e-10
NCOA7	3.84089e-15	0.35259	0.293	0.219	1.40581e-10
FKBP1A	3.86299e-15	-0.164226	0.865	0.869	1.41389e-10
FAM20B	3.90252e-15	0.35242	0.255	0.185	1.42836e-10
TGFB1	4.03389e-15	0.212581	0.894	0.863	1.47644e-10
TOMM40L	4.099e-15	0.778147	0.101	0.058	1.50028e-10
POLDIP3	4.28061e-15	0.324123	0.331	0.255	1.56674e-10
TBC1D14	4.33666e-15	-0.331684	0.512	0.558	1.58726e-10
TMCO1	4.33771e-15	-0.38821	0.423	0.473	1.58765e-10
CCDC93	4.36209e-15	0.30636	0.401	0.319	1.59657e-10
PPIA	4.39578e-15	0.141046	0.915	0.875	1.6089e-10
P4HA2	4.51066e-15	0.404893	0.158	0.102	1.65095e-10
MT-CO2	4.59494e-15	-0.0408002	1	1	1.68179e-10
CHCHD5	4.70535e-15	-0.427092	0.388	0.433	1.72221e-10
HINT1	4.93915e-15	-0.165303	0.815	0.837	1.80778e-10
ARF4	5.16436e-15	0.197557	0.699	0.616	1.89021e-10
RPS19BP1	5.24812e-15	-0.333102	0.485	0.526	1.92086e-10
MSI2	5.29017e-15	0.366766	0.41	0.338	1.93625e-10
NSA2	5.60575e-15	-0.230783	0.71	0.726	2.05176e-10
TTC39C	5.63039e-15	0.305281	0.506	0.418	2.06078e-10
BRK1	5.67897e-15	-0.194331	0.769	0.788	2.07856e-10
WASHC4	5.84343e-15	-0.232776	0.7	0.721	2.13875e-10
PXK	5.90699e-15	0.213148	0.572	0.487	2.16202e-10
PSMB1	5.95287e-15	-0.20158	0.758	0.77	2.17881e-10
DIDO1	6.06976e-15	0.280935	0.398	0.314	2.22159e-10
HLA-DMB	6.43905e-15	0.246172	0.6	0.518	2.35676e-10
SYAP1	6.48667e-15	0.32824	0.552	0.47	2.37418e-10
CYP51A1	6.54131e-15	0.35118	0.327	0.251	2.39419e-10
KLF16	6.76072e-15	0.393454	0.199	0.137	2.47449e-10
FGD6	6.99179e-15	0.376772	0.4	0.325	2.55906e-10
KCTD7	7.08278e-15	0.364472	0.246	0.179	2.59237e-10
CHMP1B	7.26312e-15	0.322931	0.555	0.482	2.65838e-10
RER1	7.46105e-15	-0.336386	0.54	0.564	2.73082e-10
KCNJ15	7.6526e-15	-0.786745	0.071	0.115	2.80093e-10
SESTD1	7.83677e-15	0.215529	0.706	0.625	2.86833e-10
IDH1	7.87573e-15	-0.447608	0.275	0.332	2.8826e-10
MERTK	7.92385e-15	-0.291822	0.141	0.199	2.90021e-10
RPL27	8.34857e-15	-0.0814542	0.99	0.986	3.05566e-10
GTF3C1	8.52568e-15	0.342406	0.279	0.206	3.12048e-10
PARL	8.80292e-15	-0.318641	0.505	0.551	3.22195e-10
OSTF1	8.92662e-15	-0.230354	0.748	0.76	3.26723e-10
OAF	8.97054e-15	0.351845	0.305	0.231	3.28331e-10
QRICH1	9.2078e-15	0.261152	0.491	0.408	3.37015e-10
EEF1AKMT2	9.24402e-15	0.422097	0.228	0.163	3.3834e-10
CES1	9.48353e-15	-0.550059	0.396	0.439	3.47107e-10
SRD5A3	9.51372e-15	-0.82342	0.095	0.142	3.48212e-10
RPL10A	9.8281e-15	0.1457	0.975	0.948	3.59718e-10
[truncated: 6,279 more rows]

## Sheet: mRS_D90 Mono D7
Gene	p_val	avg_log2FC	pct.1	pct.2	p_val_adj
AC105402.3	0	-8.5913	0.015	0.34	0
RPS4Y1	0	6.40841	0.317	0.013	0
UTY	0	7.41476	0.272	0.003	0
LINC00278	0	8.71041	0.268	0.001	0
CLEC12A	0	-1.21949	0.848	0.97	0
TSPO	0	-0.545574	0.994	0.996	0
S100A4	0	-0.461861	1	1	0
FTL	0	-0.461836	1	1	0
TMSB4X	0	-0.421556	1	1	0
S100A9	5.63733e-256	-0.711821	0.999	1	2.06332e-251
S100A12	2.55262e-250	-1.00229	0.937	0.971	9.34284e-246
DDX3Y	4.53032e-243	7.23869	0.215	0.003	1.65814e-238
S100A11	1.3811e-236	-0.448301	0.996	0.998	5.05496e-232
MALAT1	6.49653e-225	0.44914	1	1	2.37779e-220
S100A8	1.04425e-212	-0.710267	0.999	1	3.82206e-208
CYBA	5.20094e-209	-0.35734	0.998	0.999	1.90359e-204
TYROBP	6.2376e-203	-0.374909	0.998	0.998	2.28302e-198
OAZ1	1.11554e-196	-0.328767	0.997	0.998	4.08297e-192
H3F3A	3.63943e-195	-0.339846	0.999	0.999	1.33207e-190
CD52	4.75575e-195	-0.606617	0.887	0.959	1.74065e-190
NR4A1	1.04162e-192	1.45105	0.575	0.289	3.81243e-188
NAMPT	7.02941e-189	0.720739	0.991	0.981	2.57283e-184
HLA-DRB1	1.9633e-185	0.964164	0.917	0.783	7.18587e-181
ATP6V0E1	3.55013e-184	-0.582215	0.933	0.965	1.29938e-179
B2M	2.20673e-183	-0.324691	1	1	8.07687e-179
PLCB1	3.58965e-180	0.892427	0.921	0.813	1.31385e-175
NACA	1.0963e-178	-0.343866	0.995	0.991	4.01259e-174
MTRNR2L8	1.20829e-173	-2.87662	0.526	0.672	4.42245e-169
ARPC1B	2.53729e-170	-0.357197	0.989	0.993	9.28674e-166
AIF1	6.49835e-170	-0.397362	0.997	0.998	2.37846e-165
NEAT1	7.79908e-170	0.378594	1	1	2.85454e-165
MNDA	6.61394e-168	-0.48712	0.992	0.995	2.42077e-163
B4GALT1	9.83083e-166	0.896253	0.848	0.678	3.59818e-161
EIF1	6.63154e-163	-0.315938	0.999	0.998	2.42721e-158
BRI3	4.3832e-162	-0.39763	0.987	0.987	1.6043e-157
AP1S2	9.27196e-161	-0.614316	0.922	0.936	3.39363e-156
HLA-C	1.53555e-160	-0.362315	0.996	0.998	5.62027e-156
S100A6	2.25995e-160	-0.303911	1	1	8.27163e-156
AC122685.1	5.56351e-159	6.63707	0.145	0.002	2.0363e-154
CTSD	4.83116e-153	-0.516531	0.962	0.977	1.76825e-148
HLA-A	5.5992e-151	-0.354075	0.992	0.996	2.04936e-146
ARPC3	5.69395e-149	-0.355783	0.991	0.993	2.08404e-144
SERP1	1.95381e-148	-0.450959	0.948	0.961	7.15113e-144
HLA-DQB1	1.39024e-143	0.867888	0.739	0.485	5.08842e-139
FAM49A	3.13224e-143	0.721337	0.886	0.779	1.14643e-138
GAPDH	3.41728e-142	-0.347792	0.996	0.993	1.25076e-137
JARID2	1.01444e-140	0.620326	0.97	0.938	3.71296e-136
RPL29	5.48853e-136	-0.284002	0.994	0.992	2.00886e-131
RACK1	1.56672e-129	-0.318861	0.989	0.981	5.73436e-125
ANKRD11	3.68943e-128	0.533767	0.923	0.861	1.35037e-123
RBP7	7.60186e-128	-0.858776	0.618	0.766	2.78236e-123
ELOB	2.12461e-127	-0.432569	0.949	0.971	7.77628e-123
PLAAT3	2.53843e-127	-1.50988	0.177	0.391	9.2909e-123
MAP3K8	5.84752e-127	0.874237	0.727	0.514	2.14025e-122
EIF1AY	1.85326e-126	6.59623	0.117	0.002	6.78311e-122
AGFG1	5.04068e-126	0.674548	0.9	0.759	1.84494e-121
TNFAIP3	2.27855e-125	1.52365	0.554	0.337	8.33971e-121
SERPINA1	9.70998e-125	-0.453571	0.957	0.969	3.55395e-120
IFI30	1.63467e-124	-0.31293	0.984	0.987	5.98305e-120
MT-CO1	1.02296e-123	0.299678	1	1	3.74412e-119
CHKA	2.47942e-123	1.07139	0.566	0.336	9.07493e-119
RIN3	2.71641e-121	0.506859	0.927	0.85	9.94235e-117
CCL3L1	1.98695e-120	2.25742	0.271	0.09	7.27243e-116
EMILIN2	2.35713e-117	0.564852	0.903	0.812	8.62733e-113
LAMTOR4	3.45621e-116	-0.432735	0.948	0.958	1.26501e-111
PYCARD	5.49655e-116	-0.394227	0.953	0.966	2.01179e-111
FAU	1.06746e-113	-0.22885	0.998	0.996	3.90703e-109
CD83	2.80916e-113	0.755949	0.831	0.742	1.02818e-108
CYTH1	4.51506e-113	0.537741	0.916	0.857	1.65256e-108
ARPC2	4.62663e-112	-0.310965	0.985	0.981	1.69339e-107
QKI	1.54116e-111	0.460355	0.985	0.969	5.64079e-107
RIPK2	3.23722e-111	1.11039	0.674	0.499	1.18485e-106
IGF2BP2	9.04945e-111	1.35751	0.371	0.168	3.31219e-106
SPAG9	6.0182e-110	0.610406	0.847	0.703	2.20272e-105
PRKY	1.15239e-108	5.41055	0.107	0.003	4.21786e-104
CELF2	2.94716e-108	0.421489	0.988	0.965	1.07869e-103
MIR181A1HG	7.85291e-107	0.874035	0.691	0.479	2.87424e-102
ARPC5	8.13209e-107	-0.388421	0.948	0.961	2.97642e-102
THBS1	1.96978e-106	4.08588	0.17	0.035	7.2096e-102
KMT2C	3.08584e-106	0.411541	0.973	0.937	1.12945e-101
STXBP2	6.05566e-106	-0.632927	0.878	0.908	2.21643e-101
UBA52	7.85517e-106	-0.230741	0.997	0.994	2.87507e-101
DDIT4	1.21805e-104	1.24226	0.366	0.166	4.45817e-100
MT2A	7.81527e-104	1.14983	0.699	0.514	2.86047e-99
ZFAND3	6.36106e-103	0.354918	0.987	0.971	2.32821e-98
TKT	6.58673e-103	-0.35147	0.983	0.98	2.41081e-98
RAPGEF1	9.5681e-103	0.64952	0.798	0.647	3.50202e-98
EHD4	2.06099e-102	0.978328	0.559	0.344	7.54342e-98
ASGR1	2.90697e-100	-0.654698	0.668	0.776	1.06398e-95
FOSL1	1.08897e-98	1.12864	0.395	0.197	3.98575e-94
ACSL1	4.17796e-98	0.70627	0.935	0.85	1.52918e-93
FMN1	6.57504e-98	1.27581	0.599	0.421	2.40653e-93
C5orf17	1.65846e-97	3.93406	0.116	0.011	6.07012e-93
DPYD	3.68074e-96	0.283001	0.999	0.999	1.34719e-91
FOXP1	1.67078e-95	0.3676	0.984	0.965	6.1152e-91
FBXW7	2.44435e-95	0.456079	0.942	0.88	8.94656e-91
EIF2AK3	1.55621e-94	1.03401	0.493	0.29	5.69587e-90
RPS4X	2.44512e-94	-0.279974	0.991	0.986	8.94937e-90
CPT1A	2.21717e-93	0.74402	0.588	0.364	8.11507e-89
OLR1	2.58791e-93	3.21526	0.127	0.018	9.47199e-89
CD55	4.259e-93	0.534886	0.939	0.886	1.55884e-88
RPS26	1.03764e-92	-0.505253	0.972	0.955	3.79787e-88
PRKCE	1.41177e-92	0.799696	0.705	0.517	5.16722e-88
USP12	5.09984e-92	0.786465	0.623	0.426	1.86659e-87
NFKBID	5.51401e-92	0.984356	0.524	0.334	2.01818e-87
REL	6.41425e-92	0.651806	0.814	0.688	2.34768e-87
ACTG1	6.83861e-92	-0.269005	0.991	0.99	2.503e-87
SPRED2	8.27013e-92	1.4088	0.255	0.093	3.02695e-87
ATP5F1E	5.13606e-91	-0.225706	1	0.999	1.87985e-86
MT-ND5	5.34835e-91	0.299141	0.995	0.985	1.95755e-86
DYNLL1	5.9296e-91	-0.499221	0.833	0.879	2.17029e-86
TP53BP2	8.51097e-91	0.743988	0.632	0.43	3.1151e-86
SELL	1.19676e-90	0.637123	0.775	0.597	4.38025e-86
SH3BGRL3	1.33541e-90	-0.236237	0.996	0.997	4.88772e-86
RPL30	1.94461e-90	-0.204369	0.999	0.997	7.11746e-86
TOP1	1.96342e-90	0.54239	0.92	0.833	7.18632e-86
PLEK	1.99905e-90	0.641865	0.914	0.848	7.31671e-86
ASTL	2.54528e-90	2.61835	0.147	0.029	9.31599e-86
TMSB10	8.46327e-90	-0.194318	1	0.999	3.09764e-85
NECTIN2	7.92537e-89	1.18905	0.311	0.138	2.90076e-84
G0S2	1.34996e-87	1.74429	0.227	0.08	4.941e-83
CCNL1	1.52199e-87	0.498925	0.941	0.871	5.57064e-83
SAMSN1	2.44061e-87	1.21779	0.678	0.534	8.93289e-83
IL1R2	6.08289e-87	4.83659	0.165	0.043	2.2264e-82
FCN1	5.05628e-86	-0.260581	0.995	0.997	1.85065e-81
LGALS1	5.77716e-86	-0.350529	0.983	0.981	2.1145e-81
MAFF	9.2311e-86	0.95056	0.388	0.196	3.37867e-81
DENND3	2.79402e-85	0.711919	0.651	0.463	1.02264e-80
TALDO1	1.29819e-84	-0.340835	0.968	0.973	4.75152e-80
APOBEC3A	1.54469e-84	0.800633	0.645	0.443	5.65371e-80
LCOR	2.05516e-84	0.603229	0.78	0.622	7.52208e-80
KLF10	8.27475e-84	0.599914	0.739	0.554	3.02864e-79
TXNDC11	8.29722e-84	0.758467	0.65	0.454	3.03686e-79
UTRN	8.39386e-84	0.422409	0.967	0.928	3.07224e-79
LYN	1.05414e-83	0.347735	0.992	0.984	3.85825e-79
CD14	1.51837e-83	-0.38966	0.963	0.975	5.55739e-79
MAP2K1	2.04011e-83	0.572103	0.847	0.722	7.46699e-79
UBE2D3	2.16917e-83	0.413342	0.968	0.938	7.93937e-79
TSPAN33	2.229e-83	1.70605	0.169	0.044	8.15836e-79
PLIN2	4.30151e-83	0.880929	0.529	0.337	1.5744e-78
PRELID1	1.47716e-82	-0.391556	0.904	0.929	5.40655e-78
IFITM3	1.93918e-82	0.874279	0.555	0.358	7.09761e-78
RPS13	1.37531e-81	-0.20824	0.997	0.994	5.03379e-77
PSME4	1.93409e-81	0.684219	0.681	0.5	7.07897e-77
AFF4	7.28979e-81	0.52288	0.827	0.681	2.66814e-76
PACSIN2	1.54921e-80	0.613616	0.737	0.568	5.67025e-76
VAV2	1.68124e-80	0.976825	0.431	0.244	6.15349e-76
RPL19	2.02866e-80	-0.206998	0.997	0.995	7.42508e-76
SNX9	2.53335e-80	0.856885	0.501	0.312	9.27231e-76
SKI	4.68766e-80	1.02075	0.373	0.194	1.71573e-75
TSC22D2	5.29459e-80	0.713732	0.644	0.459	1.93787e-75
CLU	1.51715e-79	-1.7005	0.117	0.264	5.55294e-75
REPS1	3.93226e-79	0.77441	0.577	0.388	1.43924e-74
JDP2	5.41458e-79	0.793058	0.729	0.552	1.98179e-74
ELL2	6.41007e-79	1.13526	0.543	0.359	2.34615e-74
MAPK6	1.72985e-78	0.789241	0.541	0.35	6.33143e-74
DOCK10	1.76683e-78	0.785571	0.749	0.62	6.46678e-74
NFKBIA	1.79898e-78	0.489589	0.926	0.834	6.58443e-74
CDKN1A	1.98757e-78	0.713501	0.583	0.387	7.27471e-74
KIF1B	2.64946e-78	0.539963	0.777	0.613	9.6973e-74
NR1D2	3.53661e-78	0.894914	0.498	0.317	1.29443e-73
ACTB	7.31553e-78	-0.162896	0.999	1	2.67756e-73
CSGALNACT2	1.47518e-77	0.554885	0.873	0.774	5.39931e-73
BTF3	2.12815e-77	-0.288352	0.954	0.95	7.78926e-73
LAMTOR1	3.36822e-77	-0.417133	0.862	0.888	1.2328e-72
NFE2L2	6.8651e-77	0.55493	0.823	0.713	2.5127e-72
BTAF1	8.3171e-77	0.660255	0.712	0.551	3.04414e-72
TPT1	1.07735e-76	-0.155133	1	0.999	3.94322e-72
CALHM6	1.34229e-76	-0.912173	0.517	0.627	4.91291e-72
LTA4H	1.43204e-76	-0.496224	0.866	0.893	5.24139e-72
KLF9	2.34727e-76	1.13842	0.351	0.181	8.59124e-72
GRN	3.02458e-76	-0.284624	0.977	0.974	1.10702e-71
LRRC8B	3.21162e-76	1.0073	0.34	0.17	1.17548e-71
PLAUR	3.55703e-76	0.75394	0.867	0.804	1.30191e-71
ANPEP	5.06006e-76	-0.696962	0.519	0.657	1.85203e-71
CHD1	5.2339e-76	0.52546	0.838	0.735	1.91566e-71
DNAJC25	5.4967e-76	1.19124	0.301	0.142	2.01185e-71
IQGAP2	7.16134e-76	0.414614	0.916	0.818	2.62112e-71
ABCA1	9.66642e-76	1.33779	0.312	0.153	3.53801e-71
ZBTB16	1.34906e-75	2.39975	0.319	0.164	4.93771e-71
AC013652.1	1.57623e-75	1.91904	0.185	0.06	5.76917e-71
NR4A3	2.73172e-75	1.77886	0.253	0.11	9.99836e-71
RPL26	4.81924e-75	-0.186522	0.999	0.995	1.76389e-70
PDE4A	9.2778e-75	0.82526	0.445	0.26	3.39577e-70
STK10	2.00923e-74	0.410389	0.942	0.89	7.354e-70
C20orf27	3.23205e-74	-0.88136	0.475	0.587	1.18296e-69
NFIL3	5.94024e-74	0.705869	0.696	0.538	2.17419e-69
ESYT2	7.5141e-74	0.607967	0.745	0.598	2.75023e-69
CSF2RA	1.93658e-73	0.576323	0.788	0.648	7.08809e-69
SMURF1	3.76183e-73	0.628235	0.702	0.545	1.37687e-68
MYL12A	4.0861e-73	-0.342664	0.941	0.948	1.49556e-68
ETF1	4.75461e-73	0.558298	0.743	0.594	1.74024e-68
MAPKAPK2	1.05171e-72	0.706041	0.597	0.413	3.84936e-68
RAB5IF	2.93819e-72	-0.45322	0.845	0.874	1.07541e-67
DYSF	3.05738e-72	-0.604946	0.419	0.604	1.11903e-67
ATP5MPL	3.36058e-72	-0.327243	0.932	0.933	1.23001e-67
FAM200B	3.50917e-72	-0.66471	0.565	0.673	1.28439e-67
GPR183	4.77851e-72	1.62361	0.235	0.097	1.74898e-67
LUZP1	5.16953e-72	0.813339	0.497	0.319	1.8921e-67
GABARAPL1	9.45588e-72	0.834749	0.506	0.328	3.46095e-67
GNA13	1.48922e-71	0.587974	0.722	0.569	5.45068e-67
LRRFIP1	2.95316e-71	0.294302	0.99	0.974	1.08089e-66
RABGEF1	3.14623e-71	0.489435	0.914	0.846	1.15155e-66
TMA7	4.09174e-71	-0.298987	0.957	0.967	1.49762e-66
FCGRT	4.42316e-71	-0.318067	0.928	0.94	1.61892e-66
ZNF331	9.5224e-71	1.73613	0.31	0.161	3.48529e-66
YWHAB	2.98109e-70	-0.322683	0.942	0.94	1.09111e-65
SLC25A33	6.57074e-70	0.821578	0.452	0.274	2.40496e-65
FOXO1	8.08606e-70	0.645852	0.693	0.537	2.95958e-65
GRASP	1.07698e-69	1.31655	0.216	0.083	3.94187e-65
HLA-DQA1	1.25006e-69	0.736868	0.421	0.243	4.57533e-65
HLA-DQA2	1.59062e-69	1.11498	0.329	0.175	5.82183e-65
KSR1	2.40887e-69	0.696874	0.637	0.474	8.81669e-65
FAM118A	3.03916e-69	-1.12849	0.242	0.387	1.11236e-64
PDIA3	3.46665e-69	0.53981	0.819	0.694	1.26883e-64
CD74	4.75159e-69	0.380825	0.973	0.955	1.73913e-64
MYL6	1.87989e-68	-0.213583	0.995	0.994	6.88058e-64
UBAP1	2.12022e-68	0.509331	0.804	0.676	7.76023e-64
ANKRD12	5.32246e-68	0.419584	0.883	0.808	1.94807e-63
LST1	7.958e-68	-0.236262	0.989	0.991	2.91271e-63
RPS27	1.77591e-67	-0.194269	0.998	0.996	6.5e-63
USP9X	2.04305e-67	0.540242	0.747	0.594	7.47775e-63
DLEU1	2.83094e-67	-1.30923	0.384	0.496	1.03615e-62
SERF2	3.55598e-67	-0.186123	0.997	0.996	1.30152e-62
SLC45A4	5.54851e-67	0.962725	0.343	0.181	2.03081e-62
FBXO33	9.67257e-67	0.642151	0.606	0.436	3.54026e-62
SPIDR	2.97359e-66	0.381612	0.951	0.893	1.08836e-61
MED13L	8.88101e-66	0.285134	0.985	0.981	3.25054e-61
ACAP2	1.11665e-65	0.30575	0.973	0.945	4.08705e-61
SIPA1L1	2.07696e-65	0.447486	0.939	0.886	7.6019e-61
GPR132	2.29966e-65	0.849725	0.431	0.265	8.417e-61
PRKCB	2.57154e-65	0.285688	0.988	0.975	9.4121e-61
GLS	4.79718e-65	0.622163	0.728	0.578	1.75582e-60
FNIP2	6.16506e-65	0.800485	0.503	0.329	2.25647e-60
TMEM176B	8.96437e-65	-0.607378	0.491	0.641	3.28105e-60
CLIC1	2.27829e-64	-0.270678	0.967	0.972	8.33876e-60
AGTPBP1	2.8497e-64	0.328935	0.964	0.935	1.04302e-59
SLC8A1	3.96477e-64	0.416836	0.967	0.936	1.45114e-59
SNHG15	4.24074e-64	0.806454	0.358	0.194	1.55215e-59
VEGFA	7.52089e-64	0.965647	0.33	0.175	2.75272e-59
DUSP2	8.28008e-64	1.13616	0.245	0.108	3.03059e-59
TMEM176A	1.30873e-63	-1.00957	0.312	0.447	4.79009e-59
ETV6	2.61152e-63	0.357229	0.952	0.911	9.55843e-59
CTSS	2.74125e-63	-0.208202	1	1	1.00333e-58
RNF19A	5.2099e-63	0.642252	0.607	0.438	1.90688e-58
ATP6V0B	5.35642e-63	-0.375801	0.92	0.926	1.9605e-58
CPEB2	7.99561e-63	0.709906	0.581	0.415	2.92647e-58
NDUFB1	8.37542e-63	-0.419796	0.829	0.859	3.06549e-58
RAB1A	1.14017e-62	0.394904	0.899	0.829	4.17314e-58
TENT4A	1.30204e-62	0.851482	0.433	0.271	4.76561e-58
NFAT5	1.74601e-62	0.504013	0.785	0.66	6.39055e-58
INPP5A	1.99608e-62	0.713488	0.51	0.337	7.30585e-58
GPSM3	5.15176e-62	-0.413744	0.87	0.895	1.88559e-57
SRGAP1	5.29055e-62	2.10372	0.199	0.084	1.9364e-57
NLRP3	5.58667e-62	0.769568	0.691	0.554	2.04478e-57
GNAQ	7.15083e-62	0.292308	0.976	0.957	2.61727e-57
NBPF14	8.15046e-62	0.802197	0.425	0.261	2.98315e-57
DDHD1	2.5015e-61	0.727463	0.508	0.34	9.15572e-57
PER1	2.75408e-61	0.435555	0.745	0.557	1.00802e-56
RPS8	4.55608e-61	-0.203902	0.997	0.992	1.66757e-56
HBEGF	4.96748e-61	1.17931	0.278	0.14	1.81815e-56
VAMP5	5.67678e-61	-0.660011	0.533	0.643	2.07776e-56
FARP2	8.34658e-61	1.05941	0.289	0.148	3.05493e-56
DBI	1.26835e-60	-0.412977	0.801	0.839	4.6423e-56
ZMYM2	1.3552e-60	0.485936	0.81	0.694	4.96016e-56
PRKAG2	1.41929e-60	0.406487	0.891	0.818	5.19473e-56
CCL3	2.06601e-60	1.09299	0.363	0.212	7.56182e-56
RCOR1	3.07627e-60	0.407114	0.873	0.795	1.12595e-55
TRA2B	3.94135e-60	0.381208	0.909	0.821	1.44257e-55
RAB20	4.03723e-60	0.95593	0.42	0.269	1.47767e-55
LINC01619	4.86651e-60	0.495409	0.826	0.693	1.78119e-55
RAP1B	6.2438e-60	0.319005	0.952	0.907	2.28529e-55
ROCK1	1.69801e-59	0.366689	0.946	0.902	6.2149e-55
ADK	2.0727e-59	0.420665	0.82	0.699	7.58629e-55
PFN1	2.21284e-59	-0.219395	0.984	0.981	8.0992e-55
BHLHE40	2.36916e-59	0.839057	0.355	0.2	8.67137e-55
HIVEP3	3.40179e-59	0.87812	0.408	0.252	1.24509e-54
FOXO3	4.05518e-59	0.629089	0.882	0.827	1.48424e-54
EZH2	4.3991e-59	0.826681	0.421	0.262	1.61011e-54
AMZ1	4.48183e-59	1.28947	0.195	0.079	1.64039e-54
RNASEK	6.33638e-59	-0.281447	0.974	0.977	2.31918e-54
PLEKHM2	6.85048e-59	0.626727	0.61	0.451	2.50734e-54
ELMO1	8.00153e-59	0.397339	0.924	0.872	2.92864e-54
ELL	8.69957e-59	0.592144	0.55	0.384	3.18413e-54
AKT3	2.27391e-58	1.01598	0.357	0.212	8.32275e-54
TRIO	3.33675e-58	0.495692	0.764	0.648	1.22128e-53
SMAD3	4.24102e-58	0.635333	0.668	0.53	1.55225e-53
ICAM3	4.76154e-58	-0.561021	0.704	0.757	1.74277e-53
RPL11	5.15649e-58	-0.154773	0.999	0.995	1.88733e-53
ZBTB21	5.30772e-58	0.908174	0.314	0.169	1.94268e-53
APRT	7.09197e-58	-0.398821	0.779	0.812	2.59573e-53
MEF2D	9.41054e-58	0.634172	0.604	0.452	3.44435e-53
AZIN1	1.05483e-57	0.613747	0.625	0.463	3.86077e-53
LDLRAD4	1.27582e-57	0.560984	0.725	0.605	4.66964e-53
MED26	1.46661e-57	0.812147	0.355	0.201	5.36794e-53
AL731577.2	1.71655e-57	0.87737	0.344	0.193	6.28273e-53
FBXO11	2.27144e-57	0.43554	0.853	0.762	8.31368e-53
HNMT	4.1336e-57	-0.604061	0.567	0.658	1.51294e-52
MAML3	6.14053e-57	0.403699	0.909	0.868	2.2475e-52
GALNT3	8.80322e-57	1.05377	0.306	0.166	3.22207e-52
UBE2G1	1.26634e-56	0.513883	0.68	0.529	4.63492e-52
SUMO2	1.28454e-56	-0.354553	0.863	0.886	4.70153e-52
RRBP1	1.45527e-56	0.565903	0.616	0.453	5.32643e-52
MYO9B	1.79026e-56	0.373355	0.905	0.847	6.55253e-52
KLHL15	2.09392e-56	0.891704	0.437	0.284	7.66397e-52
C3AR1	2.77413e-56	0.787534	0.4	0.244	1.01536e-51
GTPBP1	2.78659e-56	0.69112	0.432	0.271	1.01992e-51
METTL9	3.68021e-56	-0.400285	0.852	0.863	1.34699e-51
SLC7A5	4.14268e-56	1.33453	0.195	0.081	1.51626e-51
ARHGAP15	5.41823e-56	0.382214	0.94	0.896	1.98313e-51
UQCR10	6.55045e-56	-0.361963	0.836	0.872	2.39753e-51
AC104695.4	7.48337e-56	1.00225	0.262	0.13	2.73899e-51
RNF11	7.7025e-56	0.686065	0.506	0.347	2.81919e-51
OXSR1	1.58737e-55	0.584101	0.633	0.482	5.80994e-51
MIDN	2.16102e-55	0.40375	0.83	0.718	7.90954e-51
ATP13A3	2.73608e-55	0.557172	0.607	0.445	1.00143e-50
TTC39C	3.03322e-55	0.608676	0.583	0.422	1.11019e-50
DENND4A	3.41036e-55	0.435921	0.805	0.688	1.24823e-50
ARHGAP26	5.00113e-55	0.24223	0.995	0.992	1.83046e-50
FOXN3	5.58379e-55	0.356654	0.939	0.893	2.04372e-50
GLRX	5.83325e-55	-0.329357	0.884	0.905	2.13503e-50
GRK3	6.5896e-55	0.341845	0.934	0.884	2.41186e-50
SUMF1	1.33688e-54	0.530801	0.735	0.61	4.89313e-50
USP36	1.61852e-54	0.716784	0.44	0.279	5.92394e-50
SLC25A25	1.97523e-54	0.775613	0.455	0.3	7.22954e-50
RYBP	2.10184e-54	0.563381	0.669	0.521	7.69295e-50
ZBTB20	2.33296e-54	0.480986	0.815	0.723	8.53886e-50
HIP1	2.43721e-54	0.79205	0.487	0.337	8.92042e-50
SHLD2	2.56901e-54	0.717294	0.477	0.32	9.40283e-50
SH3GL1	2.97653e-54	0.676724	0.462	0.302	1.08944e-49
HIF1A	3.80155e-54	0.393519	0.916	0.842	1.3914e-49
ARHGAP17	3.9695e-54	0.551754	0.632	0.484	1.45288e-49
FKBP5	5.2759e-54	0.567463	0.939	0.828	1.93103e-49
TFRC	5.98347e-54	1.02082	0.388	0.24	2.19001e-49
PDE4B	6.02179e-54	1.02155	0.405	0.263	2.20404e-49
RBM39	7.22147e-54	0.296875	0.953	0.912	2.64313e-49
CFD	7.68046e-54	-0.360781	0.916	0.938	2.81113e-49
TMEM167A	1.16651e-53	-0.460854	0.722	0.769	4.26953e-49
ERC1	1.43387e-53	0.394543	0.857	0.76	5.24809e-49
VPS37B	1.98207e-53	0.574125	0.582	0.424	7.25458e-49
UBR5	2.25458e-53	0.428958	0.775	0.639	8.252e-49
CHD6	2.7467e-53	0.585326	0.532	0.37	1.00532e-48
PTPN1	3.25779e-53	0.611061	0.603	0.443	1.19238e-48
DOT1L	3.46061e-53	0.747811	0.366	0.214	1.26662e-48
NBPF19	7.10595e-53	0.692804	0.38	0.227	2.60085e-48
ZBTB43	7.1997e-53	0.751805	0.395	0.245	2.63516e-48
TMEM144	8.02675e-53	-0.936018	0.239	0.374	2.93787e-48
MGST1	9.34378e-53	-0.547851	0.608	0.69	3.41992e-48
ELF2	1.04159e-52	0.383304	0.862	0.782	3.81231e-48
RPS15A	1.81841e-52	-0.163422	0.997	0.996	6.65556e-48
RAB31	1.92914e-52	0.388884	0.923	0.867	7.06086e-48
TRA2A	2.01515e-52	0.465521	0.781	0.663	7.37564e-48
SCAF4	2.33872e-52	0.532526	0.591	0.431	8.55995e-48
MARCH6	2.74791e-52	0.517098	0.678	0.528	1.00576e-47
PRRC2B	2.80825e-52	0.492462	0.654	0.49	1.02785e-47
ELF1	2.94039e-52	0.364788	0.941	0.897	1.07621e-47
SUSD6	3.00392e-52	0.449795	0.786	0.664	1.09947e-47
NRIP1	3.08369e-52	0.567051	0.679	0.539	1.12866e-47
CKLF	3.1834e-52	-0.440739	0.827	0.862	1.16516e-47
PHACTR1	3.19819e-52	1.03785	0.306	0.173	1.17057e-47
SOCS3	5.96186e-52	0.653265	0.449	0.288	2.1821e-47
FAM49B	6.69934e-52	0.257293	0.978	0.96	2.45203e-47
CHCHD2	9.40294e-52	-0.279589	0.913	0.917	3.44157e-47
LONRF1	9.51358e-52	0.796855	0.362	0.216	3.48206e-47
MT-ATP8	1.17349e-51	-0.412241	0.838	0.863	4.2951e-47
BIRC6	1.45158e-51	0.323911	0.92	0.86	5.31292e-47
PDE8A	1.60542e-51	0.608458	0.572	0.424	5.87599e-47
MRPL33	1.8541e-51	-0.514115	0.643	0.701	6.7862e-47
MACO1	2.17408e-51	0.708277	0.429	0.278	7.95735e-47
CTNNB1	3.52474e-51	0.479859	0.829	0.711	1.29009e-46
HIPK2	5.49515e-51	0.571822	0.704	0.555	2.01128e-46
MEX3C	6.67753e-51	0.861901	0.281	0.149	2.44404e-46
KLF4	7.15198e-51	-0.351478	0.805	0.856	2.6177e-46
KDM2A	7.78277e-51	0.290128	0.947	0.906	2.84857e-46
POLE4	1.02004e-50	-0.524999	0.661	0.734	3.73343e-46
AC006001.2	1.0399e-50	0.739411	0.404	0.259	3.80615e-46
NOCT	1.23036e-50	0.878687	0.362	0.221	4.50322e-46
RHOB	1.33876e-50	0.63067	0.754	0.644	4.89998e-46
GNG5	1.37925e-50	-0.295079	0.928	0.939	5.04818e-46
CBX6	1.63514e-50	0.726699	0.304	0.164	5.98479e-46
MTSS1	2.86422e-50	0.702983	0.556	0.414	1.04833e-45
ZNF433-AS1	4.58061e-50	0.828961	0.357	0.216	1.67655e-45
EFHD2	4.92962e-50	-0.290014	0.942	0.945	1.80429e-45
NCF1	5.33384e-50	-0.310923	0.915	0.95	1.95224e-45
EZR	5.53622e-50	0.58221	0.697	0.569	2.02631e-45
TAOK3	5.68923e-50	0.299652	0.968	0.931	2.08231e-45
PRDX2	7.03232e-50	-1.00986	0.229	0.35	2.5739e-45
ARL5B	1.01201e-49	1.02156	0.284	0.157	3.70405e-45
TTC19	1.09129e-49	0.652813	0.446	0.293	3.99422e-45
NUP214	1.11139e-49	-0.375917	0.861	0.893	4.06778e-45
NFKB1	1.27117e-49	0.55578	0.793	0.708	4.65261e-45
ATP11B	1.334e-49	0.468258	0.771	0.661	4.88257e-45
HMGN1	1.64832e-49	0.580751	0.465	0.307	6.033e-45
TRAF1	1.7519e-49	1.49541	0.124	0.039	6.41214e-45
SENP5	1.75599e-49	0.524363	0.609	0.456	6.42712e-45
GNA12	2.7719e-49	0.670583	0.44	0.292	1.01454e-44
H2AFZ	3.34491e-49	-0.487121	0.717	0.768	1.22427e-44
AGTRAP	4.15598e-49	-0.377389	0.845	0.873	1.52113e-44
RPS7	5.34745e-49	-0.165611	0.995	0.991	1.95722e-44
ATP11A	5.95414e-49	0.38558	0.859	0.773	2.17928e-44
SBF2	6.30565e-49	0.290694	0.949	0.91	2.30793e-44
ARID4B	6.40691e-49	0.317489	0.913	0.846	2.34499e-44
POLR2J3	7.88829e-49	0.503683	0.519	0.358	2.88719e-44
ATP9B	9.5461e-49	0.508929	0.716	0.604	3.49397e-44
CX3CR1	9.72312e-49	-0.778414	0.429	0.532	3.55876e-44
RUFY3	1.41619e-48	0.619269	0.545	0.405	5.18339e-44
SEPTIN6	1.48466e-48	0.58104	0.56	0.408	5.43401e-44
SUCO	1.60609e-48	0.578337	0.554	0.401	5.87847e-44
TNFSF10	1.71411e-48	-0.450745	0.744	0.809	6.27382e-44
ZFHX3	1.74237e-48	0.437221	0.774	0.646	6.37724e-44
NDEL1	2.16987e-48	0.553933	0.575	0.429	7.94195e-44
CSTA	2.24634e-48	-0.271818	0.94	0.94	8.22183e-44
UBP1	3.58429e-48	0.597437	0.528	0.381	1.31189e-43
CCDC144A	3.77113e-48	1.3841	0.147	0.055	1.38027e-43
ITSN2	4.31873e-48	0.357844	0.854	0.768	1.5807e-43
CORO1A	6.25018e-48	-0.243415	0.962	0.958	2.28763e-43
TBC1D22A	6.58576e-48	0.370127	0.864	0.788	2.41045e-43
MT-ND3	6.66877e-48	-0.177104	1	1	2.44084e-43
AGO2	6.86124e-48	0.500708	0.577	0.419	2.51128e-43
C20orf194	7.01239e-48	0.490587	0.712	0.595	2.5666e-43
UBE2H	9.40155e-48	0.451812	0.729	0.592	3.44106e-43
EPB41L3	1.0491e-47	0.758054	0.539	0.415	3.8398e-43
ANKRD36	1.25766e-47	1.17075	0.176	0.075	4.60316e-43
SESN2	1.28955e-47	0.726617	0.327	0.189	4.71989e-43
UBL5	1.31352e-47	-0.299899	0.907	0.92	4.80763e-43
VNN2	1.38475e-47	-0.786355	0.434	0.547	5.06832e-43
UGCG	1.59044e-47	0.921503	0.245	0.125	5.82118e-43
GCH1	1.64699e-47	0.759438	0.596	0.476	6.02816e-43
PPP6R3	1.65613e-47	0.367111	0.829	0.721	6.06159e-43
NFKBIZ	2.39695e-47	0.424454	0.85	0.754	8.77308e-43
PTEN	2.46896e-47	0.421793	0.918	0.869	9.03666e-43
EP300	2.47612e-47	0.359421	0.812	0.708	9.06285e-43
HIST1H1E	2.55599e-47	0.684752	0.492	0.345	9.35517e-43
HK2	3.40934e-47	0.630923	0.546	0.4	1.24785e-42
PDZD8	3.44571e-47	0.592665	0.569	0.418	1.26117e-42
HEBP2	4.01944e-47	-0.474052	0.685	0.743	1.47116e-42
RAB7A	4.06796e-47	0.304644	0.911	0.849	1.48892e-42
SMARCA2	4.2846e-47	0.458557	0.75	0.632	1.56821e-42
ABR	4.37832e-47	0.408357	0.801	0.697	1.60251e-42
ZCCHC8	6.16924e-47	0.655436	0.425	0.277	2.258e-42
RPL15	6.77718e-47	-0.174057	0.993	0.987	2.48052e-42
TRAPPC10	7.31619e-47	0.494567	0.627	0.484	2.6778e-42
NQO2	7.69726e-47	-0.768617	0.406	0.508	2.81727e-42
ZSWIM6	8.92555e-47	0.266531	0.98	0.963	3.26684e-42
BLVRB	9.92917e-47	-0.292096	0.902	0.912	3.63418e-42
HLA-DRA	1.13274e-46	0.352196	0.951	0.917	4.14594e-42
PIGX	1.21605e-46	0.542352	0.558	0.401	4.45085e-42
AP1G1	1.22351e-46	0.518417	0.619	0.465	4.47816e-42
PLEKHG2	1.46323e-46	0.691952	0.507	0.366	5.35559e-42
PFKFB3	2.53524e-46	0.56897	0.562	0.415	9.27923e-42
PNN	2.78673e-46	0.504388	0.648	0.51	1.01997e-41
PHYKPL	3.23619e-46	0.509066	0.581	0.421	1.18448e-41
USP47	3.48452e-46	0.446921	0.686	0.549	1.27537e-41
ARHGAP31	3.49436e-46	0.600723	0.509	0.365	1.27897e-41
SNX30	3.8514e-46	0.543173	0.534	0.377	1.40965e-41
ACSL3	3.94102e-46	0.674202	0.584	0.443	1.44245e-41
CDK11B	4.23086e-46	0.646104	0.386	0.243	1.54854e-41
PPM1B	4.47275e-46	0.434743	0.724	0.582	1.63707e-41
CARD16	5.472e-46	-0.347523	0.843	0.874	2.00281e-41
ZNF714	5.70455e-46	1.56679	0.11	0.034	2.08792e-41
OST4	8.6934e-46	-0.262562	0.915	0.911	3.18187e-41
XPR1	8.9402e-46	0.494527	0.63	0.477	3.2722e-41
PRDM2	9.36724e-46	0.412791	0.746	0.623	3.4285e-41
ARIH1	1.02231e-45	0.328861	0.917	0.858	3.74176e-41
CLEC11A	1.14822e-45	-1.29986	0.121	0.226	4.2026e-41
TACC1	1.56959e-45	0.483239	0.781	0.691	5.74484e-41
BTBD11	1.79833e-45	0.877755	0.28	0.157	6.58208e-41
FAF1	1.95751e-45	0.409835	0.781	0.671	7.1647e-41
SH3TC1	2.39018e-45	0.583952	0.462	0.31	8.74831e-41
SGMS1	2.91495e-45	0.460311	0.775	0.665	1.0669e-40
RPL8	3.64177e-45	-0.148608	0.996	0.99	1.33292e-40
AP000763.3	4.39223e-45	0.87213	0.299	0.173	1.6076e-40
KLHL2	4.40839e-45	0.443609	0.716	0.583	1.61351e-40
DYNC1H1	4.42886e-45	0.41018	0.714	0.57	1.62101e-40
PPARD	4.69018e-45	0.638363	0.406	0.26	1.71665e-40
ANXA5	5.29328e-45	-0.297588	0.893	0.905	1.93739e-40
ATP2B1-AS1	5.5409e-45	-0.516848	0.634	0.703	2.02803e-40
MX1	6.71512e-45	0.961653	0.279	0.157	2.4578e-40
IFI44L	7.83983e-45	1.3258	0.156	0.064	2.86946e-40
ASPH	8.28865e-45	0.69128	0.53	0.393	3.03373e-40
HOMER3	1.04299e-44	-0.786045	0.328	0.439	3.81744e-40
LY6E	1.22963e-44	0.70227	0.454	0.307	4.50056e-40
BRAF	1.26715e-44	0.412063	0.74	0.62	4.63788e-40
SKIL	1.36693e-44	0.551299	0.461	0.309	5.0031e-40
NAGK	1.42652e-44	-0.48365	0.724	0.768	5.2212e-40
DCP1A	2.09697e-44	0.544562	0.535	0.391	7.67512e-40
SNHG5	2.09738e-44	0.320775	0.749	0.629	7.67663e-40
RPL36AL	2.50974e-44	-0.24812	0.959	0.953	9.1859e-40
HIVEP1	5.00865e-44	0.529879	0.501	0.355	1.83322e-39
SLC22A4	5.59058e-44	0.762888	0.314	0.185	2.04621e-39
ICAM1	6.70926e-44	0.646815	0.452	0.309	2.45566e-39
NUTM2A-AS1	7.16157e-44	0.580496	0.446	0.297	2.62121e-39
CCDC134	7.48455e-44	0.85063	0.245	0.13	2.73942e-39
SLC22A15	8.48234e-44	0.508304	0.566	0.418	3.10462e-39
B3GNT2	1.37975e-43	0.668805	0.343	0.207	5.05004e-39
SLCO3A1	1.4544e-43	0.298982	0.949	0.917	5.32324e-39
NCOR2	1.46563e-43	0.392897	0.753	0.62	5.36437e-39
SRGAP2	2.57624e-43	0.431255	0.736	0.604	9.42931e-39
ARL17A	3.3133e-43	1.03454	0.174	0.077	1.2127e-38
RRP12	3.71245e-43	-0.531662	0.659	0.723	1.35879e-38
MSH3	3.93591e-43	0.513507	0.488	0.341	1.44058e-38
FGR	4.39483e-43	0.261045	0.948	0.892	1.60855e-38
CHD2	4.43335e-43	0.390347	0.814	0.705	1.62265e-38
RPS6KC1	4.55152e-43	0.451927	0.706	0.582	1.6659e-38
MXD1	4.70854e-43	0.448906	0.781	0.684	1.72337e-38
YWHAQ	4.77403e-43	0.430889	0.722	0.586	1.74734e-38
ALOX5AP	4.97028e-43	-0.804601	0.345	0.451	1.81917e-38
POGZ	5.16905e-43	0.582102	0.492	0.346	1.89192e-38
PTAFR	7.63098e-43	-0.54322	0.583	0.658	2.79301e-38
CUL3	8.46267e-43	0.352668	0.824	0.728	3.09742e-38
ZMIZ1	8.64458e-43	0.422887	0.733	0.615	3.164e-38
ATP1A1	8.73176e-43	0.469049	0.684	0.544	3.19591e-38
NDRG1	8.88368e-43	0.717076	0.516	0.374	3.25152e-38
DENND5A	9.08023e-43	0.357681	0.837	0.753	3.32345e-38
NCKAP5L	9.55493e-43	0.555885	0.433	0.288	3.4972e-38
PLBD1	1.21946e-42	-0.374167	0.88	0.894	4.46333e-38
SMAP2	1.33818e-42	0.347797	0.969	0.928	4.89787e-38
SPATA13	1.36447e-42	0.52787	0.516	0.371	4.99411e-38
FOXK2	1.36686e-42	0.577824	0.542	0.408	5.00284e-38
KDM4C	1.48699e-42	0.368555	0.792	0.687	5.44253e-38
ATAD2B	1.54376e-42	0.341104	0.821	0.727	5.65032e-38
IFRD1	1.65971e-42	0.552786	0.677	0.54	6.07471e-38
RPS24	1.77398e-42	-0.123657	1	0.997	6.49296e-38
RELB	1.99797e-42	0.483294	0.622	0.482	7.31275e-38
LMBR1	2.57948e-42	0.545458	0.554	0.414	9.44116e-38
GZF1	2.60581e-42	0.722386	0.327	0.199	9.53752e-38
STK24	3.6199e-42	0.415244	0.721	0.603	1.32492e-37
SH3BP2	8.37233e-42	0.373538	0.764	0.626	3.06436e-37
ZFAS1	1.19721e-41	-0.272414	0.921	0.915	4.38191e-37
ASH1L	1.69117e-41	0.304905	0.892	0.817	6.18984e-37
TNFRSF10B	1.69742e-41	0.597116	0.563	0.429	6.21272e-37
RNF138	1.89061e-41	0.452544	0.692	0.565	6.91983e-37
RPL24	2.09805e-41	-0.159692	0.991	0.984	7.67907e-37
RPS15	2.39122e-41	-0.146032	0.998	0.991	8.7521e-37
TBC1D8	2.72058e-41	0.611508	0.545	0.403	9.95759e-37
MT-ATP6	2.74818e-41	-0.108834	0.999	1	1.00586e-36
RBBP6	2.88918e-41	0.588234	0.547	0.405	1.05747e-36
CDC42EP4	3.08942e-41	0.752812	0.239	0.127	1.13076e-36
KLF11	3.10003e-41	0.69011	0.312	0.185	1.13464e-36
NPL	3.22581e-41	-0.588071	0.506	0.599	1.18068e-36
PDK4	3.51498e-41	0.90187	0.252	0.137	1.28652e-36
TMBIM4	3.90969e-41	-0.382861	0.817	0.829	1.43098e-36
OLIG1	4.60561e-41	-1.3194	0.143	0.242	1.6857e-36
MBNL2	5.50785e-41	0.52418	0.594	0.459	2.01593e-36
SIAH1	5.59403e-41	0.627923	0.366	0.231	2.04747e-36
GSAP	5.60182e-41	0.460819	0.64	0.503	2.05032e-36
RANBP2	6.09495e-41	0.538832	0.613	0.479	2.23081e-36
DYRK1A	7.82498e-41	0.347955	0.855	0.772	2.86402e-36
MAN2A1	8.19491e-41	0.424709	0.687	0.556	2.99942e-36
MTMR10	8.97723e-41	0.511423	0.589	0.453	3.28576e-36
STX10	9.5823e-41	-0.497386	0.609	0.667	3.50722e-36
EML4	1.03811e-40	0.512172	0.633	0.506	3.79957e-36
RIN2	1.04372e-40	0.413002	0.74	0.618	3.82012e-36
XRRA1	1.08948e-40	0.947373	0.2	0.099	3.98759e-36
NRIP3	1.09232e-40	1.67845	0.102	0.032	3.99798e-36
SPG7	1.38843e-40	0.494565	0.483	0.334	5.08179e-36
GABARAP	1.4576e-40	-0.199769	0.988	0.989	5.33497e-36
QSOX1	1.51883e-40	0.41225	0.637	0.486	5.55906e-36
RPL28	1.56144e-40	-0.122042	0.999	0.998	5.71503e-36
SPATA6	1.64996e-40	0.698487	0.313	0.188	6.03902e-36
MECP2	1.77006e-40	0.468382	0.546	0.398	6.47858e-36
CCDC6	1.93155e-40	0.599172	0.484	0.351	7.06968e-36
BACH1	2.10358e-40	0.275869	0.954	0.915	7.69932e-36
AC009093.2	2.68461e-40	0.705687	0.508	0.377	9.82595e-36
ZNF124	3.8508e-40	0.70724	0.34	0.212	1.40943e-35
AL138720.1	5.03517e-40	0.75131	0.343	0.219	1.84292e-35
KBTBD2	5.17151e-40	0.556376	0.499	0.363	1.89282e-35
DOCK5	5.70523e-40	0.283401	0.915	0.853	2.08817e-35
FTH1	6.34113e-40	-0.177165	1	1	2.32092e-35
ST6GALNAC3	7.24672e-40	0.713255	0.643	0.549	2.65237e-35
NPIPB5	7.75344e-40	0.681343	0.279	0.159	2.83784e-35
PDPR	8.0718e-40	0.699112	0.281	0.162	2.95436e-35
LINC01409	8.19826e-40	1.11878	0.15	0.064	3.00065e-35
AP2S1	8.3475e-40	-0.291113	0.895	0.906	3.05527e-35
CMIP	1.13154e-39	0.280976	0.916	0.865	4.14154e-35
RUNX1	1.15333e-39	0.340261	0.893	0.836	4.22129e-35
ANXA1	1.23242e-39	-0.298654	0.965	0.958	4.51078e-35
RABGAP1L	1.35339e-39	0.319678	0.904	0.84	4.95356e-35
TCF12	1.42157e-39	0.312796	0.892	0.824	5.20311e-35
RNF144B	1.43196e-39	0.567398	0.693	0.582	5.24111e-35
NT5DC3	1.60237e-39	1.34139	0.117	0.043	5.86483e-35
SHOC2	1.74906e-39	0.362648	0.785	0.672	6.40174e-35
AGO3	1.81981e-39	0.412375	0.713	0.584	6.66068e-35
IRAK3	2.38133e-39	0.317015	0.956	0.924	8.71592e-35
PIK3R1	2.75778e-39	0.553442	0.553	0.416	1.00938e-34
DENND4C	2.86219e-39	0.467739	0.556	0.414	1.04759e-34
RPL37	2.88585e-39	-0.141368	0.998	0.996	1.05625e-34
DDX5	3.0435e-39	0.219666	0.974	0.952	1.11395e-34
SULF2	3.11192e-39	0.334518	0.839	0.745	1.13899e-34
ECPAS	3.57758e-39	0.450605	0.613	0.477	1.30943e-34
SIN3A	3.58279e-39	0.495487	0.493	0.345	1.31134e-34
ELMSAN1	3.69894e-39	0.595545	0.444	0.312	1.35385e-34
PHC2	3.73197e-39	0.501227	0.628	0.496	1.36594e-34
USP42	3.80894e-39	0.650355	0.375	0.245	1.39411e-34
ZNF431	3.85061e-39	0.781598	0.248	0.137	1.40936e-34
TPP2	3.92587e-39	0.423229	0.605	0.46	1.43691e-34
TPST1	3.9641e-39	0.902387	0.331	0.215	1.4509e-34
SH3BP5	4.1485e-39	0.58423	0.487	0.35	1.51839e-34
AHCTF1	6.00818e-39	0.449833	0.643	0.509	2.19905e-34
COX5B	6.64171e-39	-0.260909	0.908	0.911	2.43093e-34
RLF	7.15707e-39	0.426031	0.66	0.53	2.61956e-34
PPP2CA	7.36194e-39	0.388097	0.743	0.631	2.69454e-34
SEC11A	8.60087e-39	-0.288459	0.864	0.874	3.14801e-34
BTG2	8.90408e-39	0.499187	0.594	0.461	3.25898e-34
STAT3	9.04288e-39	0.337302	0.824	0.721	3.30979e-34
HERC1	9.81516e-39	0.340285	0.821	0.735	3.59245e-34
RNF38	1.0776e-38	0.420417	0.703	0.585	3.94413e-34
CAMK1D	1.2552e-38	0.552961	0.675	0.581	4.59417e-34
CYTH3	1.25811e-38	0.698897	0.288	0.171	4.60483e-34
PIK3R5	1.36274e-38	0.345994	0.868	0.793	4.98777e-34
C16orf72	1.87642e-38	0.430777	0.567	0.423	6.86787e-34
GPAT4	1.87723e-38	0.612594	0.398	0.264	6.87085e-34
DDT	2.0014e-38	-0.393081	0.67	0.73	7.32533e-34
ADAM17	2.30784e-38	0.358098	0.767	0.635	8.44691e-34
ZNRF2	2.45114e-38	0.501204	0.574	0.45	8.9714e-34
MT1E	2.90305e-38	1.36273	0.135	0.056	1.06255e-33
CD48	3.11539e-38	-0.302361	0.884	0.887	1.14026e-33
FFAR2	3.80235e-38	0.620801	0.244	0.134	1.3917e-33
BCAS3	3.98933e-38	0.406802	0.753	0.638	1.46014e-33
HLA-DPB1	4.07317e-38	0.389242	0.752	0.635	1.49082e-33
ATP6V1F	4.17524e-38	-0.349021	0.778	0.795	1.52818e-33
RPL18	4.52923e-38	-0.137665	0.998	0.99	1.65774e-33
YTHDF3	4.72784e-38	0.442681	0.689	0.569	1.73044e-33
WASL	7.28306e-38	0.533786	0.448	0.314	2.66567e-33
PDXDC1	7.42557e-38	0.534154	0.428	0.291	2.71783e-33
FBXO34	8.34199e-38	0.42437	0.702	0.564	3.05325e-33
CCZ1	9.12318e-38	0.607987	0.331	0.205	3.33917e-33
HDAC4	9.72622e-38	0.339678	0.806	0.702	3.5599e-33
MPRIP	1.03242e-37	0.626973	0.302	0.18	3.77876e-33
SMG5	1.15625e-37	0.589475	0.334	0.208	4.23197e-33
GNG10	1.49895e-37	-0.527213	0.571	0.634	5.48632e-33
B3GNT5	1.69164e-37	1.01364	0.212	0.112	6.19156e-33
ERGIC1	1.69666e-37	0.481784	0.607	0.466	6.20995e-33
EMP3	1.78841e-37	-0.179753	0.978	0.982	6.54576e-33
GNAI2	1.89489e-37	-0.196797	0.974	0.972	6.9355e-33
NKTR	1.9919e-37	0.440755	0.612	0.486	7.29057e-33
CYLD	2.14631e-37	0.432964	0.569	0.43	7.85572e-33
ATP6V0C	2.18255e-37	-0.211037	0.946	0.939	7.98835e-33
YWHAZ	2.28594e-37	0.254745	0.954	0.922	8.36676e-33
ZNF92	2.61861e-37	0.836647	0.21	0.109	9.58438e-33
NUP98	2.80269e-37	0.403112	0.649	0.509	1.02581e-32
TPM4	2.95303e-37	0.34776	0.836	0.745	1.08084e-32
FAN1	3.56829e-37	1.51699	0.11	0.04	1.30603e-32
SESN1	3.80863e-37	0.495332	0.51	0.37	1.394e-32
SYTL3	4.32793e-37	0.513394	0.508	0.372	1.58407e-32
UBE2Q2	5.24877e-37	0.565579	0.45	0.32	1.9211e-32
FGD4	5.50582e-37	0.313375	0.918	0.87	2.01518e-32
EXOC4	6.09298e-37	0.320323	0.863	0.801	2.23009e-32
PI4KA	6.20364e-37	0.434328	0.638	0.505	2.2706e-32
ENTPD4	6.71338e-37	0.535243	0.391	0.257	2.45717e-32
PTK2B	7.83743e-37	0.413563	0.897	0.838	2.86858e-32
ARSB	8.26995e-37	0.476465	0.531	0.395	3.02689e-32
ST3GAL1	9.70275e-37	0.43616	0.675	0.54	3.5513e-32
SLC9A7	9.93124e-37	1.52495	0.119	0.047	3.63493e-32
IGSF6	1.08788e-36	-0.323422	0.841	0.86	3.98176e-32
UBA6	1.62111e-36	0.473315	0.548	0.416	5.93343e-32
TRAPPC9	2.11588e-36	0.376839	0.769	0.661	7.74435e-32
RAB32	2.56247e-36	-0.361367	0.768	0.8	9.37891e-32
PTBP2	2.58499e-36	0.523849	0.591	0.461	9.46131e-32
XAF1	2.75693e-36	0.587825	0.448	0.316	1.00906e-31
CASP9	2.91544e-36	0.70282	0.306	0.189	1.06708e-31
PLEKHB2	3.26419e-36	0.412255	0.682	0.564	1.19473e-31
SEC61B	3.50632e-36	-0.305736	0.841	0.849	1.28335e-31
GATAD2B	3.70827e-36	0.355495	0.74	0.623	1.35726e-31
PRDM1	3.73752e-36	1.74941	0.111	0.042	1.36797e-31
IQSEC1	3.74194e-36	0.313347	0.814	0.716	1.36959e-31
KLF13	4.40514e-36	0.369718	0.754	0.649	1.61233e-31
PAN3	5.51147e-36	0.25702	0.934	0.877	2.01725e-31
GCA	5.59099e-36	-0.391552	0.792	0.83	2.04636e-31
TLE1	6.14998e-36	1.42171	0.111	0.042	2.25096e-31
RANBP9	6.2736e-36	0.464769	0.575	0.441	2.2962e-31
UBQLN1	6.34818e-36	0.454336	0.621	0.497	2.3235e-31
ZNF708	9.19911e-36	0.774864	0.253	0.147	3.36696e-31
GIMAP7	9.51115e-36	-0.432853	0.701	0.747	3.48117e-31
ERN1	9.60258e-36	0.550715	0.492	0.363	3.51464e-31
AKAP13	9.78527e-36	0.194541	0.989	0.978	3.58151e-31
ZNF100	1.02967e-35	0.826047	0.205	0.109	3.76871e-31
SPEN	1.0816e-35	0.379827	0.676	0.55	3.95878e-31
ATP5MG	1.09281e-35	-0.181657	0.977	0.971	3.99979e-31
SLC35E1	1.32241e-35	0.608951	0.352	0.228	4.84014e-31
ARID5B	1.33404e-35	0.59792	0.313	0.196	4.88272e-31
TFDP2	1.3535e-35	1.1967	0.139	0.061	4.95396e-31
PGAM1	1.5201e-35	-0.429383	0.645	0.695	5.56371e-31
DNAJC3	1.8969e-35	0.365705	0.692	0.556	6.94286e-31
ABI1	1.98432e-35	0.340244	0.799	0.71	7.26281e-31
IL3RA	2.47094e-35	0.949538	0.199	0.105	9.04389e-31
ZMYM5	2.49899e-35	0.592677	0.368	0.242	9.14655e-31
SPTLC2	2.75901e-35	0.344462	0.901	0.824	1.00983e-30
STK17A	2.78548e-35	0.655988	0.319	0.202	1.01951e-30
ZC3HAV1	2.8924e-35	0.502819	0.587	0.457	1.05865e-30
COX6B1	3.49107e-35	-0.217332	0.926	0.929	1.27777e-30
PRDX5	3.58573e-35	-0.393024	0.745	0.773	1.31241e-30
CENPN	3.6007e-35	1.17931	0.12	0.048	1.31789e-30
BRK1	3.60956e-35	-0.349171	0.755	0.78	1.32113e-30
BTG1	3.83017e-35	-0.226268	0.946	0.948	1.40188e-30
PNPLA8	3.85552e-35	0.465015	0.67	0.565	1.41116e-30
ZFAND6	4.05782e-35	0.353146	0.784	0.685	1.4852e-30
SRSF9	4.0889e-35	-0.35569	0.739	0.763	1.49658e-30
COX4I1	4.11913e-35	-0.159536	0.989	0.982	1.50764e-30
CCDC88A	4.6031e-35	0.299747	0.873	0.794	1.68478e-30
PPP4R3A	4.77741e-35	0.477981	0.649	0.53	1.74858e-30
HTT	5.25902e-35	0.418252	0.659	0.527	1.92485e-30
SQSTM1	5.28082e-35	0.391796	0.836	0.754	1.93283e-30
MAPK8	5.36804e-35	0.492453	0.51	0.374	1.96475e-30
ITSN1	5.4716e-35	0.473263	0.5	0.369	2.00266e-30
FEM1C	5.56657e-35	0.578943	0.359	0.235	2.03742e-30
SMG6	5.85379e-35	0.49891	0.507	0.377	2.14255e-30
SLC17A5	5.92438e-35	0.578076	0.372	0.247	2.16838e-30
TRAPPC5	6.47572e-35	-0.257015	0.935	0.925	2.37018e-30
ARNTL	6.75859e-35	0.465175	0.405	0.273	2.47371e-30
PPDPF	6.96103e-35	0.417118	0.729	0.609	2.54781e-30
MSRB1	7.58731e-35	-0.455207	0.619	0.683	2.77703e-30
STEAP4	7.59758e-35	-0.992279	0.191	0.29	2.78079e-30
CPSF6	8.45058e-35	0.457582	0.542	0.408	3.093e-30
JMJD6	8.93266e-35	0.546205	0.343	0.216	3.26944e-30
FAM13B	1.00085e-34	0.434438	0.613	0.484	3.6632e-30
PSMD12	1.07647e-34	0.453589	0.524	0.389	3.94e-30
FAM20A	1.20953e-34	-1.31362	0.082	0.164	4.42702e-30
WDR45B	1.36497e-34	0.78045	0.489	0.376	4.99593e-30
CAP1	1.43196e-34	-0.238943	0.929	0.929	5.24111e-30
MYLIP	1.45623e-34	0.525367	0.501	0.372	5.32997e-30
GMFG	1.7794e-34	-0.190278	0.979	0.975	6.51278e-30
DUSP5	1.93974e-34	1.02623	0.143	0.064	7.09965e-30
PDCD4	2.00755e-34	0.419857	0.682	0.561	7.34783e-30
SLC20A1	2.0241e-34	0.564432	0.471	0.345	7.40841e-30
UQCR11	2.38629e-34	-0.223995	0.932	0.93	8.73404e-30
ANKHD1	2.54465e-34	0.283267	0.857	0.775	9.31368e-30
TGIF2	2.71157e-34	0.535192	0.351	0.228	9.92462e-30
PFDN5	2.82289e-34	-0.137221	0.997	0.994	1.0332e-29
EMB	3.53195e-34	-0.52277	0.553	0.63	1.29273e-29
HNRNPDL	3.89341e-34	0.341488	0.765	0.654	1.42503e-29
AC084871.1	3.90276e-34	0.807515	0.28	0.171	1.42845e-29
SETD2	3.92982e-34	0.303281	0.819	0.72	1.43835e-29
REV3L	4.08469e-34	0.442914	0.589	0.467	1.49504e-29
EVI5	4.13402e-34	0.267677	0.9	0.836	1.51309e-29
RPLP1	4.43016e-34	-0.144039	1	0.999	1.62148e-29
ENTPD1	4.6001e-34	0.405663	0.744	0.635	1.68368e-29
SMC4	4.90054e-34	0.513084	0.371	0.244	1.79365e-29
GLIPR1	5.08993e-34	-0.269298	0.879	0.874	1.86297e-29
PHACTR2	5.09306e-34	0.372921	0.814	0.734	1.86411e-29
LRP5L	6.49344e-34	0.793939	0.212	0.116	2.37666e-29
RUNX3	6.83474e-34	0.837477	0.25	0.148	2.50158e-29
MAP3K2	7.2833e-34	0.290302	0.897	0.827	2.66576e-29
ZNF644	7.29571e-34	0.381174	0.75	0.647	2.6703e-29
VAMP8	7.4038e-34	-0.25121	0.911	0.901	2.70987e-29
XYLT1	8.57301e-34	0.552833	0.681	0.581	3.13781e-29
SINHCAF	8.88952e-34	0.646879	0.362	0.245	3.25365e-29
CLIC4	9.11556e-34	0.506304	0.637	0.534	3.33639e-29
HSPA8	1.02065e-33	-0.35603	0.671	0.729	3.73569e-29
PPP3CC	1.08741e-33	0.532525	0.37	0.246	3.98003e-29
KLC1	1.13586e-33	0.372976	0.629	0.496	4.15737e-29
RIOK3	1.21637e-33	0.31543	0.776	0.662	4.45205e-29
MLXIP	1.29555e-33	0.378328	0.678	0.559	4.74183e-29
GIMAP4	1.41732e-33	-0.417058	0.717	0.746	5.18751e-29
GMEB2	1.44053e-33	0.69284	0.231	0.131	5.27248e-29
PTPRE	1.55215e-33	0.244755	0.953	0.924	5.68101e-29
ZFAND5	1.57308e-33	0.44023	0.876	0.796	5.75762e-29
MITF	2.27057e-33	0.685683	0.367	0.254	8.3105e-29
PCM1	2.54585e-33	0.367119	0.653	0.52	9.31805e-29
ATL2	2.59697e-33	0.457316	0.438	0.31	9.50518e-29
CENPP	2.77654e-33	1.224	0.142	0.066	1.01624e-28
FNBP4	2.90933e-33	0.36512	0.681	0.555	1.06484e-28
DCAF5	2.98543e-33	0.463666	0.536	0.407	1.0927e-28
NEDD9	3.31782e-33	0.444955	0.686	0.581	1.21436e-28
DONSON	3.8097e-33	1.04789	0.125	0.053	1.39439e-28
BBX	4.071e-33	0.377824	0.704	0.586	1.49003e-28
PCBP1-AS1	4.12274e-33	0.519314	0.406	0.277	1.50897e-28
SAMD8	4.16194e-33	0.448624	0.595	0.468	1.52331e-28
JMJD1C	4.49733e-33	0.229677	0.984	0.96	1.64607e-28
NCF4	4.58788e-33	-0.536901	0.517	0.59	1.67921e-28
SRGAP2C	4.75872e-33	0.468196	0.448	0.318	1.74174e-28
ZBTB5	4.92217e-33	0.995347	0.156	0.076	1.80156e-28
CYP1B1	4.99621e-33	-0.583377	0.503	0.583	1.82866e-28
TRIR	5.0711e-33	-0.267695	0.87	0.868	1.85607e-28
SEPTIN9	5.19615e-33	0.301098	0.804	0.699	1.90184e-28
ANKRD44	5.30727e-33	0.233364	0.954	0.932	1.94251e-28
DNAJC1	5.37911e-33	0.475999	0.653	0.542	1.96881e-28
RPL35A	5.77055e-33	-0.123624	0.997	0.994	2.11208e-28
EVI2B	5.87145e-33	-0.22256	0.962	0.965	2.14901e-28
MAD1L1	7.80921e-33	0.396081	0.551	0.418	2.85825e-28
IRAK2	8.01603e-33	1.17243	0.124	0.053	2.93395e-28
SLC11A1	8.38603e-33	0.305204	0.928	0.865	3.06937e-28
LCORL	9.85551e-33	0.38525	0.684	0.56	3.60721e-28
SLC25A37	1.09268e-32	0.395073	0.644	0.514	3.99932e-28
ETV3	1.17109e-32	0.664335	0.307	0.195	4.28629e-28
ANKS1A	1.17121e-32	0.405249	0.664	0.552	4.28673e-28
TMEM189	1.30836e-32	0.566306	0.294	0.181	4.78874e-28
CHMP2A	1.31418e-32	-0.363662	0.728	0.755	4.81002e-28
OSBPL9	1.36585e-32	0.415347	0.711	0.617	4.99915e-28
LCP2	1.42229e-32	0.395625	0.729	0.616	5.20574e-28
AP3B1	1.4373e-32	0.270012	0.878	0.81	5.26067e-28
FP236383.3	1.58606e-32	1.09064	0.129	0.056	5.80514e-28
PDE3B	1.73099e-32	0.53852	0.465	0.341	6.3356e-28
AMFR	1.94661e-32	0.465132	0.481	0.344	7.12477e-28
ARID1B	2.02057e-32	0.283695	0.896	0.834	7.39549e-28
MGRN1	2.03064e-32	0.432622	0.493	0.361	7.43235e-28
CSNK1D	2.03904e-32	0.340241	0.623	0.486	7.46311e-28
TAF1B	2.19395e-32	0.67026	0.258	0.156	8.03009e-28
CCR2	2.2941e-32	-0.555299	0.442	0.523	8.39663e-28
NDUFA11	2.6354e-32	-0.321982	0.791	0.814	9.64584e-28
IL1RAP	3.64827e-32	0.696347	0.361	0.249	1.3353e-27
PITPNA	4.43069e-32	0.39925	0.658	0.542	1.62168e-27
MFSD14C	4.47459e-32	0.387599	0.606	0.475	1.63774e-27
DDIT3	5.12835e-32	0.764773	0.203	0.111	1.87703e-27
CHD9	5.27415e-32	0.366155	0.682	0.556	1.93039e-27
RNF122	5.3828e-32	0.991912	0.169	0.086	1.97016e-27
NR3C1	5.8623e-32	0.295746	0.857	0.777	2.14566e-27
MRTFA	6.07355e-32	0.275212	0.87	0.807	2.22298e-27
CSRNP1	6.41316e-32	0.424722	0.354	0.228	2.34728e-27
HOOK3	6.46823e-32	0.286781	0.859	0.784	2.36744e-27
UBE3A	6.47985e-32	0.358081	0.667	0.546	2.37169e-27
NSMAF	6.56809e-32	0.479191	0.478	0.35	2.40399e-27
EIF4E	7.46279e-32	0.498494	0.427	0.299	2.73145e-27
JUP	7.53964e-32	1.06004	0.131	0.058	2.75959e-27
GGNBP2	8.00679e-32	0.376371	0.698	0.59	2.93056e-27
FAM126A	8.58169e-32	0.525835	0.48	0.356	3.14099e-27
TUBA1A	9.04236e-32	-0.396073	0.841	0.843	3.30959e-27
ITPR2	1.00963e-31	0.289131	0.855	0.781	3.69536e-27
TMEM104	1.02455e-31	0.722668	0.238	0.14	3.74996e-27
ZNF44	1.15425e-31	0.554528	0.343	0.227	4.22468e-27
SS18L1	1.2211e-31	0.674956	0.281	0.175	4.46936e-27
ANKRD10	1.28902e-31	0.412674	0.515	0.381	4.71794e-27
ATXN2L	1.29349e-31	0.431196	0.462	0.333	4.73432e-27
WDR48	1.63534e-31	0.530429	0.356	0.238	5.9855e-27
CMTM6	1.68032e-31	-0.348315	0.741	0.767	6.15012e-27
ZFC3H1	1.80426e-31	0.331699	0.726	0.614	6.60379e-27
NBPF12	1.86288e-31	0.68487	0.224	0.127	6.81832e-27
DOCK2	2.05675e-31	0.185082	0.978	0.962	7.52791e-27
NUP153	2.23207e-31	0.385581	0.524	0.391	8.16961e-27
ATAD2	2.31702e-31	0.71091	0.251	0.151	8.48051e-27
FAM198B-AS1	2.33254e-31	-0.720368	0.229	0.327	8.53734e-27
PRDX1	2.59689e-31	-0.319235	0.742	0.767	9.50487e-27
MKLN1	2.74197e-31	0.284145	0.82	0.727	1.00359e-26
UBN1	3.0463e-31	0.405647	0.548	0.412	1.11498e-26
PRC1	3.18683e-31	0.979134	0.128	0.057	1.16641e-26
NIPSNAP3A	3.40989e-31	0.54148	0.349	0.233	1.24805e-26
PIWIL4	3.56577e-31	0.73676	0.246	0.148	1.30511e-26
PKP4	3.71284e-31	0.723424	0.327	0.219	1.35894e-26
HPCAL1	4.13505e-31	0.374904	0.712	0.603	1.51347e-26
CDK13	4.32153e-31	0.36014	0.729	0.618	1.58172e-26
HSPA1A	4.50058e-31	-0.459787	0.603	0.654	1.64726e-26
CD93	4.64182e-31	-0.441559	0.661	0.706	1.69895e-26
GNA15	4.67541e-31	0.536986	0.465	0.346	1.71125e-26
NFE2L3	5.01088e-31	0.899023	0.133	0.06	1.83403e-26
SF3B5	6.01042e-31	-0.329714	0.76	0.78	2.19987e-26
SESTD1	7.03129e-31	0.323472	0.739	0.643	2.57352e-26
IER5	7.17646e-31	0.332537	0.636	0.506	2.62665e-26
PLA2G4C	7.31119e-31	1.17907	0.109	0.045	2.67597e-26
ZNF808	7.40914e-31	0.878689	0.141	0.066	2.71182e-26
RALY	7.48633e-31	0.321652	0.79	0.694	2.74007e-26
CDADC1	8.32572e-31	0.672256	0.262	0.16	3.0473e-26
JAML	8.66653e-31	-0.297868	0.909	0.925	3.17204e-26
DBF4	9.16038e-31	0.884244	0.203	0.114	3.35279e-26
ECD	9.58586e-31	0.540288	0.381	0.261	3.50852e-26
ETS2	1.05586e-30	0.402546	0.614	0.489	3.86455e-26
UBR4	1.08699e-30	0.38473	0.604	0.472	3.97849e-26
MAP7D1	1.10606e-30	0.369479	0.566	0.442	4.04828e-26
SH3RF1	1.12295e-30	0.723441	0.259	0.161	4.11009e-26
CHMP4B	1.12791e-30	0.351433	0.657	0.53	4.12825e-26
JAZF1	1.13843e-30	0.305194	0.862	0.799	4.16678e-26
SPPL3	1.18108e-30	0.338819	0.773	0.685	4.32288e-26
TPK1	1.35219e-30	0.496832	0.544	0.432	4.94917e-26
BIRC3	1.35829e-30	0.724454	0.22	0.127	4.97148e-26
MAP2K4	1.44341e-30	0.386266	0.569	0.444	5.28304e-26
SMG1	1.47874e-30	0.329759	0.721	0.601	5.41233e-26
CDK17	1.49109e-30	0.420956	0.546	0.418	5.45752e-26
LUC7L3	1.52284e-30	0.314999	0.793	0.706	5.57373e-26
C19orf53	1.54913e-30	-0.381829	0.669	0.701	5.66998e-26
CRY1	1.79672e-30	0.797789	0.209	0.119	6.57617e-26
AC020656.1	1.98607e-30	-0.114607	0.988	0.987	7.26923e-26
CSNK1E	2.10827e-30	0.726397	0.192	0.104	7.71648e-26
C19orf38	2.41148e-30	-0.385481	0.66	0.703	8.82625e-26
ATF3	2.74741e-30	0.394459	0.493	0.362	1.00558e-25
JTB	2.8019e-30	-0.334727	0.755	0.774	1.02552e-25
GATAD2A	2.90699e-30	0.349681	0.658	0.527	1.06399e-25
SH2B3	3.19374e-30	0.370725	0.666	0.555	1.16894e-25
ZNF846	3.52469e-30	0.617055	0.277	0.172	1.29007e-25
CDC42BPB	3.79683e-30	0.547821	0.311	0.2	1.38968e-25
MDM1	3.84133e-30	0.874773	0.129	0.058	1.40597e-25
CS	3.95649e-30	0.532604	0.406	0.287	1.44811e-25
DGKD	4.04164e-30	0.32809	0.669	0.547	1.47928e-25
MS4A4E	4.23379e-30	0.583978	0.401	0.285	1.54961e-25
LRRFIP2	4.26776e-30	0.298526	0.802	0.7	1.56204e-25
CTSA	4.31399e-30	-0.431172	0.671	0.699	1.57896e-25
SLC25A36	4.82396e-30	0.41014	0.535	0.409	1.76562e-25
NSD2	4.9215e-30	0.627868	0.268	0.167	1.80132e-25
HLA-DPA1	5.28357e-30	0.325632	0.77	0.657	1.93384e-25
KIAA1109	5.43775e-30	0.36717	0.644	0.527	1.99027e-25
MAP4K5	5.84758e-30	0.503436	0.395	0.278	2.14027e-25
CD4	6.29978e-30	0.314828	0.661	0.538	2.30578e-25
EPSTI1	6.94487e-30	0.648396	0.396	0.283	2.54189e-25
MKNK2	6.94935e-30	0.362531	0.599	0.469	2.54353e-25
FBXL17	7.49613e-30	0.367265	0.705	0.598	2.74366e-25
PHACTR4	7.50178e-30	0.403453	0.558	0.43	2.74573e-25
ARHGAP5	8.18266e-30	0.625206	0.247	0.148	2.99494e-25
POLR2L	8.70181e-30	-0.26729	0.798	0.819	3.18495e-25
MFSD14B	9.95248e-30	0.42411	0.67	0.554	3.64271e-25
PET100	1.03663e-29	-0.370956	0.743	0.752	3.79418e-25
DENND1B	1.0827e-29	0.411366	0.518	0.396	3.9628e-25
UPP1	1.35052e-29	0.350772	0.714	0.594	4.94306e-25
CDYL	1.37736e-29	0.365243	0.672	0.554	5.04129e-25
ABHD12	1.50447e-29	0.562114	0.368	0.254	5.5065e-25
RAB44	1.51468e-29	1.07147	0.186	0.103	5.54387e-25
EPB41L2	1.63174e-29	0.874948	0.205	0.117	5.97233e-25
ASAH1	1.64917e-29	0.239883	0.923	0.869	6.03614e-25
FLT3	1.76306e-29	0.492914	0.405	0.288	6.45299e-25
CREB5	2.01197e-29	-0.287079	0.875	0.905	7.36401e-25
ARHGEF10L	2.03344e-29	0.498436	0.514	0.397	7.44259e-25
BBS9	2.21354e-29	0.632488	0.306	0.202	8.10178e-25
RPL21	2.2331e-29	-0.119465	0.997	0.994	8.17336e-25
AL445524.1	2.30252e-29	-0.970119	0.173	0.259	8.42744e-25
PSMA7	2.67975e-29	-0.219837	0.936	0.929	9.80817e-25
ARID4A	2.77679e-29	0.344377	0.669	0.549	1.01633e-24
ESCO1	2.91594e-29	0.494602	0.396	0.28	1.06726e-24
NGLY1	3.19608e-29	0.41576	0.505	0.378	1.1698e-24
IFNAR2	3.24349e-29	0.351118	0.692	0.574	1.18715e-24
PIK3C2A	3.47749e-29	0.371526	0.599	0.478	1.2728e-24
RGS12	3.57056e-29	0.737718	0.186	0.102	1.30686e-24
STX8	3.67241e-29	0.361176	0.715	0.613	1.34414e-24
EHMT1	3.72533e-29	0.326811	0.704	0.589	1.36351e-24
COG5	3.90425e-29	0.333743	0.767	0.673	1.42899e-24
BRD4	3.91603e-29	0.294254	0.756	0.646	1.43331e-24
RPL10	4.02916e-29	-0.120735	0.998	0.994	1.47471e-24
RPL39	4.18492e-29	-0.113069	1	0.998	1.53172e-24
IL6ST	4.40991e-29	0.35393	0.58	0.452	1.61407e-24
RGS2	4.53421e-29	-0.191422	0.732	0.827	1.65957e-24
CHST11	4.86507e-29	0.257883	0.946	0.912	1.78067e-24
NDUFB7	4.86993e-29	-0.336742	0.71	0.735	1.78244e-24
RPL5	5.20916e-29	-0.144664	0.982	0.973	1.9066e-24
TENT4B	5.40585e-29	0.520616	0.454	0.338	1.9786e-24
COMMD6	5.438e-29	-0.211336	0.91	0.904	1.99036e-24
ADPGK	5.68092e-29	0.334767	0.644	0.521	2.07927e-24
ATP10A	5.71675e-29	0.86719	0.242	0.152	2.09239e-24
KDM1B	5.94248e-29	0.356778	0.61	0.481	2.17501e-24
LUC7L2	6.31153e-29	0.330739	0.701	0.59	2.31008e-24
CCNK	6.97705e-29	0.384206	0.578	0.456	2.55367e-24
YTHDC1	7.17675e-29	0.337187	0.632	0.506	2.62676e-24
GPCPD1	7.33003e-29	0.283718	0.94	0.905	2.68287e-24
CD37	8.30702e-29	-0.251331	0.906	0.902	3.04045e-24
STAG1	8.33446e-29	0.325373	0.817	0.748	3.0505e-24
ATP1B3	8.4875e-29	0.410315	0.8	0.713	3.10651e-24
LARP4B	9.18061e-29	0.290683	0.809	0.72	3.36019e-24
PPP3R1	9.85403e-29	0.37759	0.818	0.75	3.60668e-24
DLST	9.88711e-29	0.460739	0.386	0.268	3.61878e-24
IQCB1	1.01923e-28	0.509392	0.35	0.239	3.73049e-24
SYK	1.02648e-28	0.226707	0.945	0.909	3.757e-24
ITGA1	1.03601e-28	-1.40566	0.044	0.105	3.7919e-24
RHOQ	1.061e-28	0.30418	0.771	0.674	3.88338e-24
MALT1	1.08513e-28	0.441876	0.556	0.45	3.97168e-24
SAP130	1.35007e-28	0.492296	0.399	0.283	4.9414e-24
MYO1F	1.40643e-28	0.178299	0.984	0.972	5.14766e-24
NDUFB10	1.43671e-28	-0.324319	0.72	0.737	5.2585e-24
LRG1	1.51412e-28	1.08456	0.117	0.053	5.54182e-24
DYNLT1	1.60198e-28	-0.390081	0.717	0.738	5.8634e-24
PARVB	1.60726e-28	0.442416	0.509	0.385	5.88272e-24
TMTC1	1.70881e-28	0.519875	0.342	0.232	6.25441e-24
HECTD4	1.72862e-28	0.350124	0.583	0.459	6.32693e-24
G3BP2	1.75928e-28	0.305907	0.602	0.471	6.43913e-24
PI4K2B	1.88496e-28	0.543082	0.293	0.188	6.89915e-24
LY86	1.89368e-28	-0.353211	0.736	0.754	6.93107e-24
ERO1B	1.96774e-28	0.512801	0.299	0.195	7.20213e-24
CDKAL1	2.01245e-28	0.37268	0.657	0.548	7.36577e-24
GSE1	2.26499e-28	0.433765	0.493	0.368	8.29011e-24
PCCA	2.32439e-28	0.515598	0.489	0.385	8.50749e-24
LIMS1	2.46768e-28	0.322269	0.807	0.73	9.03197e-24
SRGAP2B	2.57345e-28	0.413504	0.493	0.371	9.4191e-24
GAB2	2.63264e-28	0.237948	0.942	0.912	9.63572e-24
FRAT2	2.7161e-28	-0.550905	0.469	0.533	9.94119e-24
PPARGC1B	2.72238e-28	0.611908	0.27	0.17	9.96417e-24
BPTF	2.76824e-28	0.275171	0.827	0.755	1.0132e-23
LPP	2.7791e-28	0.281654	0.897	0.852	1.01718e-23
ZFYVE28	3.27905e-28	0.998556	0.149	0.077	1.20016e-23
ABCD3	3.29898e-28	0.49247	0.349	0.238	1.20746e-23
FCHSD2	3.53776e-28	0.316382	0.859	0.782	1.29486e-23
ABCC1	3.6598e-28	0.389545	0.56	0.447	1.33952e-23
PLAC8	3.77109e-28	-0.543269	0.552	0.613	1.38026e-23
CUL1	3.95668e-28	0.41514	0.546	0.431	1.44819e-23
HGSNAT	4.49756e-28	0.386665	0.496	0.369	1.64615e-23
DCAF1	4.71328e-28	0.499074	0.358	0.246	1.72511e-23
ZNF429	5.06597e-28	0.750728	0.183	0.101	1.8542e-23
PDS5B	5.22414e-28	0.329826	0.704	0.59	1.91209e-23
WHAMM	5.39472e-28	0.465122	0.365	0.25	1.97452e-23
CES1	6.59567e-28	-0.794368	0.315	0.394	2.41408e-23
P2RX4	6.90751e-28	0.43621	0.573	0.458	2.52822e-23
EIF3J	7.05223e-28	0.366931	0.548	0.419	2.58119e-23
SOS2	7.13005e-28	0.262814	0.831	0.744	2.60967e-23
PSMB8	7.45585e-28	-0.353078	0.696	0.722	2.72892e-23
LIN54	8.00629e-28	0.52136	0.286	0.184	2.93038e-23
USP8	8.32079e-28	0.350827	0.723	0.624	3.04549e-23
COX7A2	8.42473e-28	-0.262955	0.808	0.821	3.08354e-23
PHIP	8.66648e-28	0.27966	0.83	0.761	3.17202e-23
WDFY2	8.9391e-28	0.302667	0.869	0.818	3.2718e-23
ZBTB10	1.09026e-27	0.744382	0.235	0.144	3.99047e-23
ITGB2-AS1	1.0917e-27	-0.858718	0.193	0.279	3.99573e-23
PCF11	1.13094e-27	0.336279	0.589	0.466	4.13935e-23
COPS2	1.17767e-27	0.405108	0.441	0.316	4.31039e-23
GIMAP1	1.25434e-27	-0.442697	0.61	0.648	4.59102e-23
BTBD9	1.45416e-27	0.373114	0.722	0.633	5.32236e-23
MARK3	1.49051e-27	0.301986	0.818	0.763	5.45541e-23
ANKH	1.51397e-27	1.0884	0.137	0.069	5.54128e-23
FNDC3B	1.60874e-27	0.221506	0.962	0.939	5.88815e-23
FGD2	1.65549e-27	0.3018	0.566	0.44	6.05926e-23
ADD1	1.66192e-27	0.332331	0.69	0.569	6.0828e-23
CACUL1	1.77182e-27	0.360607	0.605	0.482	6.48503e-23
SMCO4	1.84393e-27	-0.517268	0.532	0.585	6.74898e-23
HECA	1.89358e-27	0.345759	0.74	0.646	6.93068e-23
AKAP9	1.97545e-27	0.290222	0.721	0.614	7.23034e-23
CDC42SE2	1.99377e-27	0.249483	0.867	0.805	7.2974e-23
BCLAF1	2.12144e-27	0.337817	0.718	0.615	7.7647e-23
TMEM39A	2.20941e-27	0.553518	0.33	0.224	8.08665e-23
SMPD4	2.34384e-27	0.595742	0.218	0.127	8.57867e-23
PGLS	2.45657e-27	-0.270614	0.842	0.845	8.99131e-23
TJP2	2.47e-27	0.629523	0.211	0.124	9.04043e-23
MANBA	2.69263e-27	0.250681	0.859	0.788	9.85528e-23
RASA2	2.73821e-27	0.354162	0.675	0.565	1.00221e-22
ELMO2	3.3528e-27	0.52052	0.287	0.184	1.22716e-22
RAD51B	3.35302e-27	0.489225	0.551	0.449	1.22724e-22
TESC	3.47458e-27	-0.569252	0.406	0.485	1.27173e-22
TET2	3.47912e-27	0.216778	0.938	0.896	1.27339e-22
NAIP	3.78365e-27	0.298095	0.718	0.618	1.38485e-22
PRKCH	3.96989e-27	0.599621	0.347	0.242	1.45302e-22
KHDC4	4.15921e-27	0.527047	0.318	0.212	1.52231e-22
FCGR1A	4.60509e-27	-0.615778	0.343	0.426	1.68551e-22
WDR43	5.03236e-27	0.422482	0.405	0.286	1.84189e-22
MAP4K3	5.5954e-27	0.440881	0.529	0.417	2.04797e-22
ATG4B	5.76133e-27	0.369628	0.423	0.302	2.1087e-22
ARHGAP21	6.15532e-27	0.436864	0.418	0.304	2.25291e-22
AOAH	6.56842e-27	0.192338	0.986	0.98	2.40411e-22
MIR3945HG	7.10349e-27	0.87083	0.138	0.068	2.59995e-22
NEDD8	7.31218e-27	-0.26618	0.823	0.831	2.67633e-22
MAST2	7.52461e-27	0.602045	0.305	0.206	2.75408e-22
RPL32	7.79485e-27	-0.106382	0.998	0.996	2.85299e-22
FAM53B	8.68594e-27	0.369791	0.532	0.408	3.17914e-22
BTG3	8.786e-27	0.899167	0.167	0.091	3.21576e-22
CLTA	9.0102e-27	-0.25633	0.833	0.825	3.29782e-22
RPS27A	9.56454e-27	-0.103849	0.997	0.994	3.50072e-22
RASSF5	9.59886e-27	0.378017	0.554	0.438	3.51328e-22
NDUFB2	9.62532e-27	-0.26771	0.798	0.813	3.52296e-22
DUSP6	9.64161e-27	-0.377142	0.691	0.724	3.52893e-22
CEP152	9.77353e-27	0.725575	0.19	0.109	3.57721e-22
MINK1	1.01937e-26	0.423839	0.434	0.316	3.73101e-22
ZNFX1	1.19531e-26	0.394484	0.494	0.381	4.37496e-22
RASGEF1B	1.26384e-26	0.61229	0.481	0.378	4.62579e-22
ZCCHC2	1.27798e-26	0.523897	0.428	0.317	4.67755e-22
MYL12B	1.28087e-26	-0.222339	0.923	0.919	4.6881e-22
SAP30BP	1.40813e-26	0.399008	0.471	0.355	5.15388e-22
KDM4B	1.42755e-26	0.287962	0.682	0.555	5.22499e-22
CTBP2	1.45064e-26	0.301732	0.812	0.74	5.30949e-22
DIAPH1	1.47493e-26	0.262671	0.897	0.824	5.39841e-22
CNNM4	1.51496e-26	0.724971	0.185	0.105	5.5449e-22
CITED4	1.71417e-26	0.520522	0.319	0.215	6.27403e-22
RILPL2	1.81042e-26	0.310276	0.859	0.778	6.62634e-22
ARHGAP24	1.91154e-26	0.373113	0.885	0.85	6.99644e-22
BLOC1S1	1.92932e-26	-0.253243	0.854	0.859	7.06151e-22
BAZ2A	2.14843e-26	0.352452	0.549	0.423	7.86348e-22
CCSER1	2.29121e-26	1.27654	0.104	0.046	8.38604e-22
ANKRD17	2.72344e-26	0.260818	0.837	0.769	9.96805e-22
FAR1	2.75589e-26	0.254303	0.861	0.791	1.00868e-21
SLMAP	2.79268e-26	0.287227	0.77	0.675	1.02215e-21
GADD45B	2.8753e-26	0.324737	0.713	0.598	1.05239e-21
ARID2	2.97669e-26	0.319675	0.702	0.596	1.0895e-21
FRYL	3.0363e-26	0.266345	0.782	0.693	1.11132e-21
FOXK1	3.31213e-26	0.393001	0.457	0.342	1.21227e-21
OTUD4	3.34785e-26	0.485554	0.332	0.224	1.22535e-21
UQCRB	3.61103e-26	-0.172624	0.948	0.938	1.32167e-21
LMNA	3.64805e-26	0.523711	0.222	0.135	1.33522e-21
TSPAN4	3.8345e-26	0.649236	0.225	0.137	1.40347e-21
SRP14	3.95108e-26	-0.204683	0.926	0.917	1.44613e-21
USP14	4.03587e-26	0.486313	0.374	0.264	1.47717e-21
GPX4	4.08954e-26	-0.212185	0.902	0.899	1.49681e-21
C4orf3	4.1735e-26	-0.284127	0.746	0.771	1.52754e-21
TDRD7	4.55749e-26	0.525713	0.274	0.175	1.66809e-21
IMMT	4.69553e-26	0.367482	0.447	0.326	1.71861e-21
PPM1A	4.79318e-26	0.376851	0.537	0.418	1.75435e-21
TICAM1	4.80355e-26	0.446227	0.326	0.219	1.75815e-21
PXK	5.2514e-26	0.381516	0.58	0.462	1.92206e-21
AGO1	5.34028e-26	0.426765	0.425	0.309	1.9546e-21
MSI2	5.38639e-26	0.460406	0.432	0.323	1.97147e-21
NDUFA4	6.02625e-26	-0.267516	0.816	0.828	2.20567e-21
ARID5A	6.36986e-26	0.366511	0.42	0.296	2.33143e-21
SRSF4	6.66544e-26	0.280776	0.754	0.65	2.43962e-21
RPL7A	6.68351e-26	-0.113298	0.995	0.986	2.44623e-21
RASSF4	6.75952e-26	0.30008	0.557	0.426	2.47405e-21
HEG1	6.76625e-26	0.815966	0.177	0.1	2.47651e-21
PLEKHM1	6.88395e-26	0.385704	0.444	0.325	2.51959e-21
TTYH3	7.32026e-26	0.368613	0.567	0.446	2.67929e-21
ILF3	7.73788e-26	0.329678	0.599	0.48	2.83214e-21
CLN8	7.82181e-26	0.520397	0.286	0.184	2.86286e-21
ASMTL	9.37661e-26	0.556971	0.308	0.208	3.43193e-21
IQCN	9.46219e-26	0.476428	0.337	0.23	3.46326e-21
IFI6	1.01061e-25	0.481145	0.357	0.251	3.69895e-21
HNRNPH1	1.03952e-25	0.254671	0.81	0.717	3.80475e-21
SPRED1	1.07171e-25	0.807868	0.212	0.131	3.92256e-21
SOAT1	1.15694e-25	0.401733	0.657	0.551	4.23452e-21
KDM1A	1.21215e-25	0.484283	0.379	0.274	4.43661e-21
PPM1F	1.25054e-25	0.324799	0.527	0.399	4.5771e-21
CD163	1.30773e-25	0.896144	0.687	0.583	4.78643e-21
GALNT2	1.43507e-25	0.342012	0.592	0.471	5.25248e-21
AFF1	1.48049e-25	0.314523	0.748	0.647	5.41876e-21
POLR2A	1.48986e-25	0.342748	0.598	0.477	5.45303e-21
ATP6V0A1	1.62502e-25	0.342441	0.601	0.492	5.94775e-21
CEP350	1.66434e-25	0.279899	0.778	0.682	6.09164e-21
SP3	1.70149e-25	0.25661	0.798	0.701	6.22764e-21
CLIP1	1.78077e-25	0.269237	0.778	0.692	6.51781e-21
FAM193A	1.83e-25	0.353499	0.547	0.425	6.69798e-21
MYCBP2	1.84714e-25	0.22076	0.92	0.867	6.76071e-21
FAM168B	1.8694e-25	0.360357	0.438	0.317	6.84221e-21
SLC66A2	2.0216e-25	0.331262	0.588	0.473	7.39925e-21
TAPT1	2.03088e-25	0.461647	0.379	0.272	7.43323e-21
SHB	2.27195e-25	1.01271	0.118	0.057	8.31555e-21
ATP6V1G1	2.28099e-25	-0.278323	0.781	0.795	8.34867e-21
CFL1	2.31643e-25	-0.132272	0.985	0.976	8.47836e-21
TMCC3	2.37715e-25	0.664533	0.202	0.119	8.70062e-21
WDR60	2.6737e-25	0.746882	0.164	0.09	9.78602e-21
MTHFD1L	2.69688e-25	1.24493	0.106	0.048	9.87084e-21
LRBA	2.79435e-25	0.452308	0.49	0.385	1.02276e-20
ITGAX	2.82066e-25	0.284501	0.737	0.63	1.03239e-20
ARAP1	3.40819e-25	0.265627	0.746	0.636	1.24743e-20
ALAS1	3.52154e-25	0.748569	0.243	0.156	1.28892e-20
QRICH1	3.89412e-25	0.340194	0.514	0.39	1.42529e-20
RABEP2	4.51754e-25	0.612365	0.182	0.104	1.65346e-20
GAN	4.54471e-25	0.712975	0.155	0.083	1.66341e-20
UVRAG	4.54835e-25	0.284051	0.824	0.769	1.66474e-20
LINC01578	4.63205e-25	0.238784	0.827	0.753	1.69537e-20
MAP3K3	5.22405e-25	0.22611	0.87	0.791	1.91206e-20
GFOD1	5.57908e-25	0.689492	0.219	0.135	2.042e-20
CCDC186	5.77722e-25	0.457599	0.37	0.261	2.11452e-20
BCL6	5.85406e-25	0.340055	0.654	0.539	2.14265e-20
IL13RA1	6.07499e-25	0.321913	0.646	0.53	2.22351e-20
DAD1	6.50297e-25	-0.403674	0.606	0.652	2.38015e-20
NBPF26	6.66711e-25	0.582871	0.237	0.149	2.44023e-20
POM121	6.88497e-25	0.353762	0.438	0.322	2.51997e-20
AURKAIP1	7.06984e-25	-0.348287	0.655	0.678	2.58763e-20
KLHL5	7.27611e-25	0.361815	0.468	0.353	2.66313e-20
FPGS	7.39167e-25	0.541113	0.245	0.154	2.70543e-20
DLGAP4	7.85212e-25	0.451692	0.413	0.302	2.87396e-20
ARHGAP32	7.96024e-25	0.616873	0.281	0.188	2.91353e-20
HSPA9	8.33113e-25	0.334133	0.615	0.499	3.04928e-20
NCOR1	8.54933e-25	0.220422	0.854	0.792	3.12914e-20
AC105052.4	8.90041e-25	0.70121	0.167	0.093	3.25764e-20
TRAK1	9.00903e-25	0.317867	0.695	0.603	3.29739e-20
PAG1	9.56796e-25	0.622174	0.61	0.517	3.50197e-20
FOXJ3	9.8118e-25	0.350678	0.561	0.448	3.59122e-20
CKAP5	1.09559e-24	0.58316	0.258	0.167	4.00996e-20
CHSY1	1.10645e-24	0.499762	0.502	0.392	4.04973e-20
BRD1	1.14623e-24	0.385508	0.397	0.283	4.19532e-20
EP400	1.15844e-24	0.416428	0.412	0.302	4.24e-20
RBMS2	1.27517e-24	0.633539	0.231	0.146	4.66726e-20
TRAF3	1.31546e-24	0.31374	0.714	0.626	4.81471e-20
OSBP	1.31902e-24	0.420482	0.387	0.277	4.82776e-20
PHLDB3	1.33463e-24	0.796664	0.125	0.062	4.8849e-20
MAP4	1.37095e-24	0.391877	0.588	0.484	5.01783e-20
PITPNB	1.37658e-24	0.36629	0.523	0.411	5.0384e-20
TOB1	1.40988e-24	0.3224	0.476	0.356	5.16032e-20
NOP58	1.48843e-24	0.436657	0.43	0.322	5.44779e-20
COX7C	1.70184e-24	-0.160172	0.954	0.948	6.22892e-20
TTC3	1.81844e-24	0.365067	0.566	0.45	6.65568e-20
ELF4	1.82042e-24	0.371103	0.413	0.299	6.6629e-20
CHML	1.82098e-24	0.686809	0.182	0.104	6.66498e-20
PPFIA1	1.83212e-24	0.309718	0.648	0.537	6.70573e-20
PDK1	1.85597e-24	0.542319	0.243	0.154	6.79305e-20
RRN3	1.86144e-24	0.625106	0.21	0.126	6.81306e-20
PRRC2C	1.92711e-24	0.241242	0.831	0.758	7.05343e-20
CEP85L	1.96018e-24	0.3273	0.706	0.604	7.17445e-20
TMEM184B	2.01e-24	0.552869	0.229	0.141	7.3568e-20
ZNF430	2.02228e-24	0.478001	0.26	0.166	7.40175e-20
TRIM14	2.04412e-24	0.395281	0.39	0.275	7.48167e-20
SMARCC1	2.11666e-24	0.297582	0.698	0.584	7.74719e-20
RB1	2.19598e-24	0.235996	0.819	0.729	8.03749e-20
PDE7A	2.24635e-24	0.443249	0.495	0.39	8.22187e-20
DDX24	2.26915e-24	0.339145	0.527	0.411	8.3053e-20
JOSD1	2.28402e-24	0.430941	0.341	0.233	8.35974e-20
FNIP1	2.31738e-24	0.269236	0.807	0.72	8.48183e-20
LATS2	2.36136e-24	0.349535	0.528	0.418	8.6428e-20
TIPARP	2.38168e-24	0.499004	0.48	0.366	8.7172e-20
HSPA6	2.45003e-24	-0.990743	0.199	0.272	8.96734e-20
COX7A2L	2.58209e-24	-0.396731	0.626	0.655	9.45071e-20
FAM102B	2.5843e-24	0.513186	0.369	0.265	9.4588e-20
SLC9A1	2.60006e-24	0.463359	0.33	0.227	9.51648e-20
SIK3	2.65743e-24	0.192587	0.974	0.959	9.72647e-20
PPFIBP2	2.98623e-24	0.520203	0.265	0.172	1.09299e-19
AC016831.7	3.06885e-24	0.619417	0.206	0.125	1.12323e-19
CREBBP	3.16657e-24	0.235927	0.86	0.793	1.159e-19
RCC2	3.34532e-24	0.454348	0.459	0.35	1.22442e-19
RERE	3.36786e-24	0.311845	0.735	0.662	1.23267e-19
SYNJ1	3.49258e-24	0.373131	0.502	0.384	1.27832e-19
USP24	3.53037e-24	0.299258	0.638	0.523	1.29215e-19
TMEM258	3.55495e-24	-0.269863	0.757	0.77	1.30115e-19
CD58	3.58956e-24	0.321913	0.589	0.473	1.31382e-19
CLASP2	3.62211e-24	0.279013	0.734	0.629	1.32573e-19
COP1	3.64299e-24	0.156765	0.969	0.95	1.33337e-19
C18orf25	3.67274e-24	0.378581	0.477	0.364	1.34426e-19
XPO4	3.67396e-24	0.442919	0.405	0.3	1.34471e-19
EIF3K	3.68476e-24	-0.174544	0.929	0.924	1.34866e-19
ZXDC	3.87975e-24	0.336762	0.541	0.424	1.42003e-19
KLF12	3.93644e-24	1.16649	0.123	0.062	1.44078e-19
RMDN3	4.11169e-24	0.6429	0.159	0.087	1.50492e-19
SYNE3	4.20561e-24	0.405459	0.413	0.302	1.5393e-19
PRKAR2A	4.38882e-24	0.327431	0.559	0.445	1.60635e-19
LRRC37A2	4.49503e-24	0.51589	0.202	0.119	1.64523e-19
MT-CO2	4.57969e-24	-0.055353	1	1	1.67621e-19
C16orf87	4.69859e-24	0.52668	0.319	0.222	1.71973e-19
ARMH3	4.92258e-24	0.278385	0.734	0.632	1.80171e-19
MRPS6	5.31802e-24	-0.59322	0.346	0.42	1.94645e-19
CLEC16A	5.37345e-24	0.357443	0.49	0.379	1.96674e-19
MYH9	5.49943e-24	0.194446	0.936	0.887	2.01285e-19
EIF3M	5.51966e-24	-0.297518	0.764	0.77	2.02025e-19
ID2	5.53713e-24	0.243504	0.804	0.692	2.02664e-19
PARK7	5.69176e-24	-0.257665	0.785	0.8	2.08324e-19
SLC49A4	5.75231e-24	0.346483	0.686	0.588	2.1054e-19
SLC25A13	5.9357e-24	0.348733	0.586	0.472	2.17253e-19
RAP1GDS1	5.94459e-24	0.356163	0.62	0.516	2.17578e-19
FNDC3A	6.16075e-24	0.31288	0.723	0.622	2.2549e-19
NDUFAB1	6.75633e-24	-0.393569	0.549	0.596	2.47288e-19
TUBB6	6.96056e-24	0.421677	0.293	0.195	2.54763e-19
ID1	7.00313e-24	0.556597	0.22	0.136	2.56322e-19
ZMYM4	7.03629e-24	0.330999	0.636	0.529	2.57535e-19
ZNF281	7.43554e-24	0.514922	0.25	0.159	2.72148e-19
NFKBIE	7.93592e-24	0.476019	0.28	0.184	2.90462e-19
SCRN1	8.0807e-24	0.75909	0.149	0.08	2.95762e-19
WDR26	8.57649e-24	0.322592	0.765	0.671	3.13908e-19
USP22	8.65807e-24	0.346887	0.523	0.406	3.16894e-19
TXNDC17	9.5885e-24	-0.391527	0.602	0.642	3.50949e-19
KPNA2	1.02607e-23	0.625133	0.263	0.174	3.75552e-19
KLHL24	1.02978e-23	0.317872	0.668	0.555	3.7691e-19
HIST1H1C	1.18462e-23	0.386199	0.497	0.392	4.33581e-19
KIF13B	1.22599e-23	0.346949	0.663	0.564	4.48723e-19
STT3B	1.27479e-23	0.281019	0.731	0.633	4.66586e-19
ZMYM6	1.33067e-23	0.385255	0.426	0.315	4.87039e-19
SCFD1	1.48821e-23	0.278809	0.738	0.648	5.44702e-19
NOL4L	1.53798e-23	0.830701	0.147	0.08	5.62917e-19
MSL2	1.5486e-23	0.439651	0.498	0.39	5.66801e-19
RNGTT	1.80786e-23	0.326098	0.619	0.51	6.61694e-19
ITPR1	1.82706e-23	0.354115	0.574	0.462	6.68722e-19
EIF3A	1.87233e-23	0.231616	0.861	0.788	6.85293e-19
PIAS1	1.8785e-23	0.196756	0.934	0.891	6.87551e-19
VEZT	1.88591e-23	0.433428	0.42	0.316	6.90263e-19
ARHGEF7	2.02855e-23	0.391574	0.445	0.334	7.4247e-19
ULK1	2.02911e-23	0.31383	0.458	0.341	7.42674e-19
ZBTB7A	2.10399e-23	0.278659	0.73	0.617	7.70081e-19
TEC	2.1921e-23	0.532645	0.298	0.206	8.02329e-19
NSA2	2.23548e-23	-0.314097	0.71	0.725	8.18208e-19
TBC1D15	2.24636e-23	0.347516	0.502	0.388	8.22189e-19
RICTOR	2.39844e-23	0.282029	0.708	0.604	8.77853e-19
NBAS	2.41653e-23	0.344584	0.572	0.457	8.84474e-19
TBC1D1	2.44422e-23	0.286894	0.756	0.671	8.9461e-19
RAB12	2.49822e-23	0.393518	0.447	0.339	9.14372e-19
RPL18A	2.49993e-23	-0.109327	0.995	0.987	9.15e-19
B4GALT5	2.66316e-23	0.345535	0.586	0.475	9.74742e-19
MPP5	2.67959e-23	0.561832	0.208	0.127	9.80756e-19
ATP5PF	2.70476e-23	-0.288587	0.76	0.764	9.8997e-19
CIITA	2.85026e-23	0.423436	0.438	0.331	1.04322e-18
RPS5	2.89958e-23	-0.150806	0.936	0.925	1.06128e-18
SERTAD2	2.95709e-23	0.347991	0.547	0.436	1.08232e-18
SLC4A7	3.04579e-23	0.423296	0.437	0.333	1.11479e-18
MARC1	3.11213e-23	-0.620898	0.283	0.365	1.13907e-18
FAM53C	3.18515e-23	0.374044	0.436	0.325	1.1658e-18
ATG16L1	3.23582e-23	0.561325	0.26	0.172	1.18434e-18
PSTPIP2	3.2555e-23	0.384159	0.547	0.439	1.19154e-18
PI4K2A	3.28645e-23	0.408843	0.413	0.307	1.20287e-18
SELENOH	3.34488e-23	-0.259929	0.806	0.81	1.22426e-18
RAB6A	3.39109e-23	0.281925	0.68	0.568	1.24117e-18
DTNBP1	3.4915e-23	0.382178	0.495	0.39	1.27792e-18
SLC23A2	3.64573e-23	0.36034	0.551	0.447	1.33438e-18
ZBTB2	4.14203e-23	0.663673	0.25	0.165	1.51602e-18
NME2	4.22482e-23	-0.203115	0.898	0.878	1.54633e-18
BMPR2	4.22889e-23	0.342432	0.559	0.452	1.54782e-18
ARF4	4.36353e-23	0.273288	0.716	0.618	1.5971e-18
CLK1	4.4262e-23	0.314932	0.668	0.567	1.62003e-18
RPL23A	4.428e-23	-0.122171	0.99	0.977	1.62069e-18
MACF1	4.76005e-23	0.2696	0.814	0.732	1.74222e-18
PPP2R5C	4.82556e-23	0.263761	0.754	0.655	1.7662e-18
CBFA2T2	4.92746e-23	0.396343	0.46	0.357	1.8035e-18
ATP5MF	4.93903e-23	-0.254703	0.8	0.799	1.80773e-18
KANSL1	6.02443e-23	0.238538	0.871	0.819	2.205e-18
PPP2R2D	6.09387e-23	0.351377	0.506	0.394	2.23042e-18
RPTOR	6.16699e-23	0.405828	0.461	0.355	2.25718e-18
SECISBP2L	6.20083e-23	0.38251	0.428	0.319	2.26957e-18
CDK6	6.24649e-23	0.515213	0.299	0.208	2.28628e-18
MAGT1	6.35296e-23	0.367198	0.482	0.369	2.32525e-18
CCR1	6.49208e-23	-0.55861	0.415	0.48	2.37617e-18
GPHN	6.56615e-23	0.565751	0.337	0.247	2.40328e-18
GABBR1	6.66655e-23	0.433654	0.314	0.215	2.44002e-18
KDM2B	6.78002e-23	0.420739	0.431	0.326	2.48156e-18
SETX	6.89069e-23	0.239768	0.839	0.756	2.52206e-18
AC090559.1	6.97578e-23	0.327107	0.548	0.43	2.55321e-18
ZNF451	7.09352e-23	0.349365	0.455	0.343	2.5963e-18
ILKAP	7.21167e-23	0.359071	0.428	0.319	2.63954e-18
CITED2	7.45504e-23	-0.478762	0.377	0.451	2.72862e-18
PHF20	7.74865e-23	0.239609	0.814	0.713	2.83608e-18
PHLPP1	8.12509e-23	0.413191	0.379	0.276	2.97386e-18
SDE2	8.20226e-23	0.472425	0.289	0.194	3.00211e-18
CCND3	8.64696e-23	0.391134	0.737	0.642	3.16487e-18
PPP1R15A	8.70564e-23	0.269746	0.732	0.626	3.18635e-18
PPP1R2	8.84268e-23	0.352917	0.602	0.498	3.23651e-18
PLA2G6	8.92463e-23	0.495633	0.214	0.131	3.2665e-18
CD68	9.62155e-23	-0.207426	0.915	0.91	3.52158e-18
CHD7	9.93947e-23	0.874951	0.118	0.059	3.63795e-18
MAP2K3	1.04035e-22	0.303392	0.658	0.546	3.8078e-18
STX5	1.09258e-22	0.30471	0.638	0.526	3.99895e-18
VPS9D1	1.10838e-22	0.334888	0.283	0.186	4.05679e-18
SEC24D	1.13666e-22	0.363751	0.497	0.384	4.1603e-18
SCLT1	1.18127e-22	0.28484	0.836	0.775	4.32358e-18
SNRPA1	1.23402e-22	0.354108	0.451	0.337	4.51662e-18
RNF19B	1.26902e-22	0.469896	0.423	0.32	4.64476e-18
AC007952.4	1.31374e-22	-0.270062	0.753	0.776	4.80843e-18
N4BP1	1.47135e-22	0.294311	0.519	0.4	5.3853e-18
WIPI2	1.47719e-22	0.30522	0.587	0.471	5.40667e-18
WDPCP	1.5119e-22	0.426279	0.403	0.302	5.53372e-18
CCAR1	1.52956e-22	0.289576	0.613	0.496	5.59835e-18
JAK1	1.64764e-22	0.225414	0.871	0.818	6.03051e-18
TLK1	1.6857e-22	0.262521	0.684	0.577	6.16984e-18
USP25	1.82896e-22	0.235391	0.833	0.764	6.69417e-18
HINT1	1.89427e-22	-0.246997	0.828	0.838	6.93323e-18
PLP2	1.93122e-22	-0.286639	0.789	0.796	7.06846e-18
B3GALNT2	1.96459e-22	0.616946	0.189	0.114	7.19058e-18
PICK1	2.18332e-22	0.750242	0.144	0.079	7.99118e-18
DMXL1	2.20301e-22	0.2933	0.628	0.515	8.06322e-18
INTS6L	2.25232e-22	0.411446	0.324	0.226	8.24372e-18
ABHD6	2.25478e-22	0.603115	0.176	0.103	8.25274e-18
RSF1	2.32861e-22	0.266935	0.686	0.574	8.52293e-18
GEN1	2.34619e-22	1.01666	0.102	0.049	8.5873e-18
REPS2	2.43419e-22	0.53755	0.252	0.168	8.90938e-18
RNF216	2.49545e-22	0.282833	0.642	0.535	9.13359e-18
FUS	2.78545e-22	0.247101	0.811	0.736	1.0195e-17
NF1	2.84083e-22	0.333783	0.639	0.548	1.03977e-17
UBE2J1	3.06572e-22	0.279619	0.814	0.745	1.12208e-17
CNPY3	3.13546e-22	-0.25699	0.869	0.86	1.14761e-17
KCNN4	3.20337e-22	0.538828	0.202	0.123	1.17246e-17
CLINT1	3.29509e-22	0.279248	0.702	0.599	1.20604e-17
EIF3G	3.35992e-22	-0.246992	0.842	0.841	1.22977e-17
INO80D	3.40052e-22	0.327894	0.434	0.324	1.24462e-17
PSEN1	3.45252e-22	0.24162	0.833	0.747	1.26366e-17
EPC1	3.56691e-22	0.33537	0.699	0.604	1.30552e-17
VOPP1	3.65697e-22	0.353299	0.461	0.353	1.33849e-17
FUBP1	3.77075e-22	0.340041	0.594	0.489	1.38013e-17
TLK2	3.82763e-22	0.296832	0.58	0.462	1.40095e-17
SYAP1	4.17982e-22	0.342699	0.576	0.469	1.52986e-17
TTBK2	4.22024e-22	0.281066	0.494	0.379	1.54465e-17
GNL1	4.4582e-22	0.441442	0.279	0.188	1.63175e-17
SIPA1L3	4.54061e-22	0.379998	0.546	0.443	1.66191e-17
AC245297.3	4.62823e-22	0.368041	0.358	0.255	1.69398e-17
ATP5MC2	4.66515e-22	-0.160225	0.965	0.951	1.70749e-17
VPS13D	4.70802e-22	0.286841	0.659	0.554	1.72318e-17
DNM1L	4.85529e-22	0.361098	0.508	0.399	1.77709e-17
VASH1	5.02287e-22	0.671487	0.175	0.104	1.83842e-17
NIBAN2	5.18284e-22	0.39076	0.456	0.345	1.89697e-17
BAX	5.24222e-22	-0.370169	0.631	0.655	1.91871e-17
ANKRD36C	5.3089e-22	0.777148	0.12	0.061	1.94311e-17
BRD2	5.45701e-22	0.295905	0.645	0.535	1.99732e-17
EXT1	6.22136e-22	0.308882	0.819	0.756	2.27708e-17
PILRB	6.29648e-22	0.539189	0.182	0.108	2.30457e-17
SETD5	6.48707e-22	0.332626	0.606	0.506	2.37433e-17
AC005050.3	6.53727e-22	0.779349	0.136	0.073	2.39271e-17
CPNE8	6.60795e-22	0.270384	0.79	0.704	2.41858e-17
UAP1	6.82043e-22	0.729796	0.179	0.106	2.49634e-17
KCNQ1	6.94175e-22	0.263856	0.75	0.664	2.54075e-17
FBXO31	6.94389e-22	0.554309	0.183	0.109	2.54153e-17
EVL	7.22006e-22	0.461801	0.213	0.132	2.64261e-17
CKS2	7.36518e-22	0.568722	0.233	0.15	2.69573e-17
WBP11	7.40759e-22	0.320561	0.437	0.326	2.71125e-17
PIK3IP1	8.03831e-22	0.51753	0.241	0.156	2.9421e-17
RPS6KA3	8.06792e-22	0.285399	0.772	0.694	2.95294e-17
ATP2A2	8.31939e-22	0.379489	0.534	0.428	3.04498e-17
KIF16B	8.6708e-22	0.485529	0.248	0.163	3.1736e-17
MTHFR	8.68338e-22	0.382953	0.373	0.267	3.17821e-17
CDC14A	8.85973e-22	0.365484	0.549	0.45	3.24275e-17
OPA1	8.95926e-22	0.304113	0.584	0.476	3.27918e-17
HIST1H1D	9.34151e-22	0.669562	0.332	0.242	3.41909e-17
RBM33	9.38125e-22	0.249871	0.699	0.59	3.43363e-17
RIC1	9.86335e-22	0.258902	0.741	0.649	3.61009e-17
WDR70	9.96064e-22	0.307982	0.671	0.574	3.64569e-17
SNX2	1.00388e-21	-0.2952	0.765	0.792	3.6743e-17
NDUFA13	1.06253e-21	-0.202569	0.898	0.896	3.88897e-17
PHTF1	1.08225e-21	0.576535	0.261	0.175	3.96115e-17
LRRC40	1.10746e-21	0.442346	0.265	0.176	4.05342e-17
PABPC1	1.12042e-21	0.141471	0.992	0.989	4.10086e-17
ULK4	1.12309e-21	0.522678	0.341	0.251	4.11061e-17
RAP1A	1.13591e-21	0.200421	0.901	0.857	4.15753e-17
NDUFA3	1.28631e-21	-0.359997	0.621	0.65	4.70802e-17
GAS7	1.2907e-21	0.254912	0.912	0.869	4.72408e-17
NR2C1	1.40849e-21	0.578756	0.226	0.146	5.15522e-17
ATP6V0D1	1.46269e-21	-0.28686	0.805	0.81	5.35358e-17
OTULIN	1.46694e-21	0.390864	0.316	0.219	5.36915e-17
CMC2	1.48284e-21	0.384446	0.415	0.312	5.42734e-17
SUPT6H	1.54101e-21	0.306387	0.494	0.378	5.64026e-17
AAK1	1.5449e-21	0.272299	0.733	0.629	5.65449e-17
PADI4	1.54887e-21	-0.460549	0.376	0.458	5.66901e-17
ATG2A	1.76307e-21	0.47094	0.287	0.196	6.45301e-17
CDYL2	1.83055e-21	0.53016	0.304	0.216	6.7e-17
ASRGL1	1.92087e-21	-0.728819	0.186	0.26	7.03059e-17
FER	1.97965e-21	0.397421	0.512	0.417	7.24571e-17
MDM4	1.98399e-21	0.249972	0.664	0.55	7.26161e-17
NECAP1	2.06175e-21	0.402531	0.235	0.151	7.54622e-17
AUTS2	2.07519e-21	1.13861	0.133	0.073	7.5954e-17
TVP23C	2.11327e-21	0.828866	0.127	0.068	7.73479e-17
KAT7	2.23994e-21	0.338797	0.363	0.257	8.19842e-17
STIM1	2.36343e-21	0.256545	0.796	0.704	8.65038e-17
FNBP1	2.52599e-21	0.193478	0.908	0.845	9.24537e-17
FOSL2	2.56928e-21	0.297827	0.686	0.589	9.40382e-17
REEP5	2.58191e-21	-0.287928	0.792	0.793	9.45006e-17
MYO9A	2.75022e-21	0.412029	0.434	0.334	1.00661e-16
COQ10B	2.78169e-21	0.310546	0.396	0.287	1.01813e-16
KCTD12	2.98386e-21	-0.251835	0.838	0.83	1.09212e-16
MED15	3.04715e-21	0.276611	0.567	0.452	1.11529e-16
SESN3	3.13063e-21	0.39964	0.41	0.308	1.14584e-16
MAN1A1	3.19169e-21	0.334344	0.596	0.492	1.16819e-16
RAB8B	3.4293e-21	0.256211	0.82	0.745	1.25516e-16
AVL9	3.69651e-21	0.304826	0.653	0.557	1.35296e-16
SFMBT2	3.70892e-21	0.525454	0.314	0.224	1.3575e-16
AC004951.1	3.79632e-21	0.530093	0.186	0.112	1.38949e-16
RAI1	3.85373e-21	0.493774	0.269	0.181	1.4105e-16
EIF2AK2	3.9632e-21	0.391117	0.379	0.279	1.45057e-16
CSTB	4.02657e-21	-0.187923	0.867	0.876	1.47376e-16
ANKDD1A	4.14836e-21	0.963023	0.119	0.062	1.51834e-16
ACER3	4.35904e-21	0.275732	0.784	0.701	1.59545e-16
IRGQ	4.49961e-21	0.52236	0.187	0.113	1.6469e-16
GSK3B	4.55905e-21	0.240355	0.817	0.746	1.66866e-16
DPEP2	4.5762e-21	0.213971	0.487	0.368	1.67494e-16
HIVEP2	4.82297e-21	0.406684	0.322	0.229	1.76526e-16
GATD3B	4.91579e-21	0.659056	0.169	0.1	1.79923e-16
USP20	5.55253e-21	0.607084	0.173	0.102	2.03228e-16
SREK1	5.60205e-21	0.296124	0.53	0.417	2.05041e-16
SPATA2L	5.66204e-21	0.515653	0.184	0.11	2.07236e-16
PNP	5.69716e-21	-0.656867	0.318	0.381	2.08522e-16
NLRP1	5.80855e-21	0.281214	0.771	0.711	2.12599e-16
STRN3	5.8238e-21	0.291779	0.659	0.557	2.13157e-16
EXOC6	5.94333e-21	0.289345	0.582	0.481	2.17532e-16
ATP5MC3	5.95793e-21	-0.2644	0.77	0.772	2.18066e-16
HMCES	6.01357e-21	0.527579	0.222	0.143	2.20103e-16
PID1	6.01673e-21	0.493859	0.576	0.495	2.20219e-16
PFDN1	6.07647e-21	0.343009	0.42	0.313	2.22405e-16
YAF2	6.25672e-21	0.305896	0.514	0.402	2.29002e-16
R3HCC1L	6.29415e-21	0.289401	0.55	0.44	2.30372e-16
CARMIL1	6.70029e-21	0.800151	0.168	0.101	2.45237e-16
PTBP3	6.75257e-21	0.232847	0.827	0.748	2.47151e-16
NCBP1	6.81948e-21	0.479324	0.291	0.202	2.496e-16
KAT6B	6.90443e-21	0.376321	0.528	0.432	2.52709e-16
ERLIN1	7.48962e-21	0.568883	0.229	0.149	2.74128e-16
NDUFB3	7.53235e-21	-0.351418	0.583	0.625	2.75692e-16
GFPT1	7.66298e-21	0.451077	0.332	0.239	2.80473e-16
SF3A3	7.78268e-21	0.405122	0.355	0.255	2.84854e-16
TMEM170B	7.85857e-21	0.301901	0.701	0.588	2.87631e-16
TMEM41B	8.14745e-21	0.475384	0.306	0.217	2.98205e-16
FAM172A	8.22467e-21	0.284666	0.736	0.644	3.01031e-16
CTNNA1	8.29263e-21	0.245354	0.787	0.695	3.03518e-16
MED13	8.84348e-21	0.274378	0.722	0.614	3.2368e-16
NCOA1	8.88215e-21	0.21705	0.907	0.875	3.25095e-16
RAD23B	9.34954e-21	0.269703	0.703	0.598	3.42203e-16
DAP	1.06771e-20	0.259648	0.503	0.391	3.90792e-16
TFG	1.09115e-20	0.372417	0.431	0.327	3.99373e-16
SSR4	1.09964e-20	-0.209655	0.845	0.827	4.02481e-16
FAM13A	1.13573e-20	0.379353	0.496	0.397	4.15689e-16
SPIRE1	1.13936e-20	0.538357	0.249	0.168	4.17018e-16
NCOA2	1.18317e-20	0.196092	0.918	0.89	4.33053e-16
TBCD	1.21845e-20	0.38106	0.323	0.227	4.45966e-16
ELOVL5	1.2246e-20	0.308746	0.665	0.566	4.48217e-16
EPS8	1.30682e-20	0.547912	0.253	0.171	4.78309e-16
TRAF6	1.31731e-20	0.506447	0.208	0.13	4.82148e-16
ARID3B	1.34822e-20	0.456911	0.288	0.199	4.93462e-16
OASL	1.40826e-20	0.62752	0.156	0.09	5.15436e-16
TNNT1	1.41081e-20	-0.988374	0.14	0.208	5.16369e-16
CLEC2D	1.42378e-20	0.371254	0.328	0.232	5.21117e-16
VPS13B	1.4316e-20	0.180726	0.909	0.868	5.23978e-16
PARP12	1.50567e-20	0.448332	0.259	0.174	5.51091e-16
SRSF11	1.51237e-20	0.22393	0.796	0.714	5.53543e-16
NOD2	1.51581e-20	0.309142	0.403	0.296	5.548e-16
AZIN1-AS1	1.59607e-20	0.866229	0.214	0.14	5.84179e-16
DUSP10	1.81394e-20	0.456963	0.276	0.188	6.6392e-16
BSDC1	1.97089e-20	0.376901	0.289	0.197	7.21366e-16
RFX7	1.97097e-20	0.37279	0.463	0.362	7.21395e-16
KPNA4	2.11752e-20	0.278259	0.622	0.514	7.75033e-16
PCBP2	2.20055e-20	0.170689	0.919	0.865	8.05424e-16
FHIT	2.23116e-20	0.625134	0.361	0.276	8.16628e-16
CEP85	2.2663e-20	0.681324	0.163	0.097	8.29489e-16
CASP3	2.31459e-20	0.440577	0.267	0.179	8.47163e-16
SCFD2	2.32048e-20	0.477638	0.389	0.301	8.49318e-16
STRN	2.36475e-20	0.353726	0.445	0.343	8.65524e-16
CEBPD	2.45744e-20	-0.165967	0.927	0.929	8.99447e-16
ERF	2.4996e-20	0.305933	0.312	0.216	9.14879e-16
CDA	2.59747e-20	-0.372799	0.679	0.704	9.507e-16
CRKL	2.60138e-20	0.392975	0.243	0.159	9.52131e-16
SLC43A2	2.64368e-20	0.258923	0.814	0.737	9.67613e-16
TPM3	2.66164e-20	0.152568	0.972	0.946	9.74189e-16
USP34	2.68001e-20	0.18848	0.862	0.797	9.80912e-16
B4GALT4	2.70858e-20	0.640979	0.164	0.098	9.91368e-16
CNTRL	2.72448e-20	0.313043	0.615	0.509	9.97187e-16
MIR22HG	2.76742e-20	0.309912	0.394	0.287	1.0129e-15
NDST1	2.89658e-20	0.424961	0.339	0.244	1.06018e-15
DOP1A	2.90137e-20	0.351689	0.365	0.268	1.06193e-15
SUPT3H	2.96773e-20	0.654854	0.211	0.138	1.08622e-15
RPS18	3.10037e-20	-0.0964144	0.997	0.992	1.13477e-15
FBXW11	3.13941e-20	0.303576	0.617	0.524	1.14906e-15
GPBP1L1	3.22575e-20	0.261806	0.665	0.56	1.18066e-15
TET3	3.23731e-20	0.25827	0.808	0.749	1.18489e-15
BCR	3.27283e-20	0.420512	0.296	0.205	1.19789e-15
WDR47	3.2808e-20	0.435936	0.302	0.212	1.20081e-15
AGAP3	3.45961e-20	0.512214	0.379	0.288	1.26625e-15
RBM25	3.48592e-20	0.233354	0.75	0.659	1.27588e-15
KCNAB2	3.53463e-20	0.257032	0.687	0.578	1.29371e-15
KDM3B	3.57142e-20	0.272916	0.646	0.537	1.30718e-15
CCNT2	3.80157e-20	0.305393	0.437	0.33	1.39141e-15
PHTF2	3.83309e-20	0.333694	0.525	0.422	1.40295e-15
SLC9A8	4.0718e-20	0.317056	0.425	0.314	1.49032e-15
CEP192	4.09498e-20	0.340231	0.475	0.371	1.4988e-15
MAP3K4	4.12372e-20	0.3868	0.406	0.307	1.50932e-15
PCGF5	4.21737e-20	0.392397	0.395	0.293	1.5436e-15
PLXDC2	4.30544e-20	0.143346	0.997	0.993	1.57584e-15
PABPC4	4.31428e-20	0.325896	0.522	0.41	1.57907e-15
LIMD1	4.4538e-20	0.37442	0.401	0.301	1.63013e-15
ZNF609	4.72211e-20	0.240987	0.824	0.753	1.72834e-15
PIP4K2A	4.83448e-20	0.240366	0.819	0.747	1.76947e-15
TAF10	4.94424e-20	-0.390424	0.602	0.63	1.80964e-15
USPL1	4.94984e-20	0.401621	0.309	0.217	1.81169e-15
CLYBL	5.05551e-20	0.915356	0.117	0.063	1.85037e-15
HDAC5	5.32428e-20	0.335712	0.402	0.295	1.94874e-15
HP1BP3	5.33492e-20	0.250912	0.724	0.612	1.95263e-15
FYN	5.42605e-20	0.207694	0.913	0.858	1.98599e-15
SAFB	5.7424e-20	0.259067	0.607	0.5	2.10177e-15
PTPN7	5.79253e-20	0.757429	0.129	0.071	2.12012e-15
PBX3	5.87018e-20	0.347286	0.631	0.539	2.14855e-15
FBXL5	6.03801e-20	-0.223938	0.91	0.912	2.20997e-15
TMEM123	6.0494e-20	0.318209	0.735	0.649	2.21414e-15
AC104695.2	6.24949e-20	0.417953	0.242	0.159	2.28738e-15
LSM10	6.39805e-20	-0.419055	0.526	0.565	2.34175e-15
HDAC9	6.42146e-20	0.317989	0.876	0.858	2.35032e-15
ATRN	6.42879e-20	0.317531	0.532	0.426	2.353e-15
RAPGEF2	6.49226e-20	0.287696	0.736	0.657	2.37623e-15
GABARAPL2	6.70182e-20	-0.408842	0.572	0.606	2.45293e-15
SAR1A	6.7592e-20	0.315014	0.45	0.338	2.47394e-15
INSR	6.84343e-20	0.320056	0.592	0.489	2.50476e-15
PNO1	6.91197e-20	0.602436	0.185	0.115	2.52985e-15
PLCL1	7.10016e-20	0.740712	0.243	0.168	2.59873e-15
PI4KB	7.19663e-20	0.327899	0.356	0.257	2.63404e-15
WWOX	7.21588e-20	0.616603	0.446	0.367	2.64109e-15
DIP2A	7.28716e-20	0.403011	0.366	0.269	2.66717e-15
AKAP7	7.4317e-20	0.579915	0.218	0.142	2.72008e-15
PREX1	7.48919e-20	0.202086	0.883	0.807	2.74112e-15
DGKA	7.94497e-20	0.441221	0.221	0.141	2.90794e-15
MAML1	8.22318e-20	0.365523	0.355	0.259	3.00977e-15
UBE2O	8.36294e-20	0.474624	0.256	0.174	3.06092e-15
PAFAH1B1	8.3916e-20	0.212587	0.815	0.739	3.07141e-15
TOB2	8.56281e-20	0.374663	0.33	0.235	3.13407e-15
RSRC2	8.62876e-20	0.281208	0.638	0.54	3.15821e-15
RHEB	8.83315e-20	0.300356	0.647	0.548	3.23302e-15
HSD17B11	9.09113e-20	-0.318656	0.706	0.72	3.32744e-15
GAS2L3	9.23254e-20	0.786564	0.128	0.07	3.3792e-15
PDE2A	9.40393e-20	0.659194	0.115	0.06	3.44193e-15
ZNF821	1.02083e-19	0.545646	0.177	0.108	3.73633e-15
RPL14	1.04085e-19	-0.107733	0.99	0.981	3.80963e-15
TAF5L	1.04604e-19	0.51591	0.221	0.144	3.82862e-15
BST1	1.06372e-19	-0.388468	0.629	0.658	3.89333e-15
SLC25A32	1.08588e-19	0.465104	0.246	0.164	3.97443e-15
STAU1	1.11291e-19	0.263948	0.639	0.536	4.07337e-15
TYW1B	1.12638e-19	0.375488	0.351	0.255	4.12265e-15
SLC39A11	1.1338e-19	0.275172	0.767	0.694	4.14983e-15
PKM	1.16676e-19	-0.173755	0.91	0.909	4.27046e-15
THADA	1.18015e-19	0.316114	0.551	0.453	4.31946e-15
SETD3	1.18089e-19	0.292375	0.474	0.37	4.32219e-15
PELI1	1.2779e-19	0.317963	0.782	0.703	4.67725e-15
CCDC7	1.29932e-19	0.891899	0.107	0.055	4.75564e-15
COX8A	1.39499e-19	-0.214164	0.855	0.846	5.10579e-15
OSBPL3	1.4179e-19	0.514948	0.345	0.258	5.18964e-15
GALNT7	1.4886e-19	0.316684	0.61	0.516	5.44844e-15
PSTPIP1	1.50656e-19	-0.378407	0.622	0.641	5.51415e-15
ZBTB1	1.53909e-19	0.327666	0.553	0.456	5.63321e-15
UHRF1BP1	1.58166e-19	0.373071	0.353	0.259	5.78905e-15
DNAJC2	1.59358e-19	0.388191	0.381	0.284	5.83266e-15
RALGPS2	1.63259e-19	0.529379	0.235	0.157	5.97544e-15
SLC20A2	1.65274e-19	0.477708	0.344	0.254	6.04918e-15
XRN1	1.65278e-19	0.284067	0.672	0.573	6.04933e-15
ARPC4	1.70595e-19	-0.244854	0.839	0.839	6.24394e-15
JPT1	1.73036e-19	-0.4028	0.579	0.613	6.3333e-15
SLC7A1	1.86013e-19	0.503733	0.195	0.123	6.80825e-15
RPS3	1.88285e-19	-0.0941072	0.995	0.989	6.89143e-15
SSH1	1.89786e-19	0.328001	0.432	0.332	6.94634e-15
TRIP12	1.97752e-19	0.218741	0.836	0.767	7.23793e-15
SNTB1	1.99396e-19	0.304844	0.744	0.684	7.2981e-15
MEF2A	1.99855e-19	0.215918	0.911	0.88	7.31488e-15
GIGYF1	2.00187e-19	0.373861	0.246	0.162	7.32705e-15
GUK1	2.01061e-19	-0.250511	0.772	0.778	7.35902e-15
USP7	2.0214e-19	0.263584	0.601	0.494	7.39854e-15
RABEP1	2.09323e-19	0.272859	0.556	0.445	7.66145e-15
TOM1	2.12976e-19	0.211223	0.786	0.698	7.79515e-15
ZBTB4	2.13446e-19	0.516711	0.193	0.121	7.81233e-15
ADNP2	2.13946e-19	0.518117	0.218	0.142	7.83064e-15
FBL	2.15268e-19	0.319599	0.418	0.311	7.87904e-15
WDFY4	2.1679e-19	0.295502	0.523	0.416	7.93471e-15
CEP95	2.24102e-19	0.458763	0.299	0.211	8.20237e-15
INPP4A	2.27163e-19	0.270158	0.709	0.616	8.31441e-15
DNAJB6	2.37036e-19	0.265468	0.73	0.629	8.67577e-15
REX1BD	2.39141e-19	-0.412326	0.509	0.55	8.75279e-15
RPN1	2.53759e-19	0.272981	0.612	0.506	9.28783e-15
COA6	2.60308e-19	-0.471606	0.355	0.422	9.52752e-15
ITPRIP	2.68322e-19	0.348975	0.423	0.322	9.82084e-15
UBAC2	2.6994e-19	0.215845	0.848	0.783	9.88007e-15
CAPG	2.71174e-19	-0.209758	0.839	0.845	9.92523e-15
PSME1	2.79762e-19	-0.23937	0.854	0.852	1.02396e-14
KAT2B	2.83296e-19	0.347749	0.438	0.341	1.03689e-14
PPP2R2A	2.98319e-19	0.230016	0.705	0.597	1.09188e-14
CNOT9	2.99778e-19	0.447597	0.231	0.152	1.09722e-14
CCSER2	3.22411e-19	0.349955	0.438	0.34	1.18006e-14
LDLRAD3	3.24654e-19	0.454416	0.485	0.396	1.18827e-14
RNPS1	3.47859e-19	0.27338	0.529	0.417	1.2732e-14
SS18	3.4898e-19	0.304182	0.475	0.369	1.2773e-14
TM9SF3	3.49136e-19	0.283942	0.707	0.605	1.27787e-14
CTNND1	3.57002e-19	0.373517	0.449	0.351	1.30666e-14
MRPL20	3.62063e-19	-0.306402	0.672	0.687	1.32519e-14
AAGAB	3.80328e-19	0.442632	0.326	0.239	1.39204e-14
FRS2	3.84458e-19	0.351849	0.449	0.351	1.40716e-14
TNKS2	3.93008e-19	0.259139	0.617	0.512	1.43845e-14
KDM4A	4.00045e-19	0.443414	0.206	0.131	1.46421e-14
AP2A2	4.01614e-19	0.34729	0.473	0.371	1.46995e-14
AC005562.1	4.14118e-19	0.494011	0.228	0.15	1.51571e-14
EEPD1	4.21386e-19	0.34912	0.435	0.342	1.54232e-14
GAK	4.36882e-19	0.259137	0.599	0.495	1.59903e-14
RPS23	4.52476e-19	-0.0876711	0.998	0.993	1.65611e-14
OSBPL5	4.85127e-19	0.477687	0.278	0.193	1.77561e-14
RAB27A	4.92889e-19	-0.288706	0.764	0.792	1.80402e-14
SPAG5-AS1	5.24924e-19	0.506086	0.163	0.098	1.92127e-14
TRRAP	5.33219e-19	0.328756	0.398	0.297	1.95164e-14
NFIA	5.44862e-19	0.610073	0.413	0.33	1.99425e-14
USP3	5.53535e-19	0.159864	0.974	0.954	2.02599e-14
MAP3K14	5.60561e-19	0.428194	0.369	0.278	2.05171e-14
AC245014.3	5.81335e-19	-0.667795	0.239	0.308	2.12774e-14
UACA	5.9345e-19	0.710874	0.126	0.07	2.17209e-14
KCTD9	5.94516e-19	0.558319	0.187	0.118	2.17599e-14
PLEKHG3	6.16251e-19	0.397336	0.155	0.091	2.25554e-14
GABPB1-IT1	6.21686e-19	0.35821	0.365	0.268	2.27543e-14
KPNA3	6.43816e-19	0.316211	0.536	0.436	2.35643e-14
GOLGA4	6.5766e-19	0.257921	0.718	0.622	2.4071e-14
CYBB	6.66369e-19	-0.172301	0.965	0.966	2.43898e-14
PIBF1	6.71504e-19	0.295346	0.514	0.414	2.45777e-14
MPZL1	6.98798e-19	0.380806	0.313	0.222	2.55767e-14
FBRSL1	7.19568e-19	0.302431	0.377	0.274	2.63369e-14
MSRA	7.64355e-19	0.385884	0.51	0.421	2.79762e-14
STK40	7.78812e-19	0.241045	0.537	0.429	2.85053e-14
RTF1	7.80157e-19	0.233974	0.65	0.54	2.85545e-14
TNRC6C	8.01955e-19	0.483231	0.183	0.114	2.93523e-14
TSPYL2	8.52397e-19	0.397053	0.2	0.126	3.11986e-14
C7orf50	8.56021e-19	0.317944	0.348	0.249	3.13312e-14
TEX41	8.61692e-19	0.877655	0.119	0.066	3.15388e-14
TMBIM6	9.49698e-19	-0.176389	0.927	0.917	3.47599e-14
SMC5	1.00264e-18	0.267704	0.551	0.452	3.66975e-14
DIDO1	1.04475e-18	0.283333	0.417	0.315	3.82388e-14
JADE2	1.05081e-18	0.735011	0.123	0.068	3.84606e-14
WNK1	1.05618e-18	0.196065	0.872	0.817	3.86574e-14
PRNP	1.05724e-18	0.278014	0.541	0.427	3.86961e-14
FBXL18	1.06702e-18	0.516723	0.161	0.096	3.9054e-14
C4orf48	1.08501e-18	-0.264235	0.793	0.792	3.97125e-14
MPC1	1.12576e-18	0.291382	0.492	0.386	4.1204e-14
MNT	1.13426e-18	0.337501	0.404	0.304	4.1515e-14
EXOC6B	1.16934e-18	0.415694	0.44	0.352	4.27989e-14
ZNF131	1.18537e-18	0.30016	0.506	0.399	4.33859e-14
CAMKMT	1.25191e-18	0.339663	0.574	0.483	4.58211e-14
CNOT4	1.25939e-18	0.2648	0.672	0.565	4.6095e-14
FKBP1A	1.32501e-18	-0.214977	0.865	0.859	4.84967e-14
NACC2	1.40067e-18	0.21161	0.664	0.555	5.1266e-14
CD2AP	1.43707e-18	0.535463	0.246	0.17	5.25983e-14
INPP5F	1.523e-18	0.506141	0.215	0.142	5.57431e-14
GTF2A2	1.54229e-18	-0.43271	0.478	0.523	5.64495e-14
BAZ1B	1.57572e-18	0.338152	0.446	0.346	5.76731e-14
TNRC18	1.59598e-18	0.18949	0.786	0.702	5.84146e-14
NUTM2B-AS1	1.61179e-18	0.283102	0.564	0.465	5.89931e-14
NAPG	1.68628e-18	0.313552	0.428	0.33	6.17196e-14
RAB22A	1.69241e-18	0.345415	0.365	0.271	6.19437e-14
NDUFA1	1.70198e-18	-0.208112	0.865	0.853	6.22943e-14
MICOS10	1.70873e-18	-0.24103	0.807	0.808	6.25412e-14
SEC16A	1.78774e-18	0.281065	0.404	0.302	6.54332e-14
SULT1A1	1.91344e-18	-0.481606	0.643	0.644	7.00338e-14
LSM14A	1.91414e-18	0.218504	0.719	0.623	7.00594e-14
SFPQ	2.0548e-18	0.212671	0.801	0.732	7.52079e-14
PTX3	2.08667e-18	1.04466	0.125	0.071	7.63741e-14
NLK	2.13909e-18	0.344403	0.468	0.372	7.82928e-14
SLC25A20	2.14065e-18	0.503373	0.205	0.132	7.83501e-14
ZNF700	2.26976e-18	0.342799	0.269	0.184	8.30756e-14
COX6A1	2.288e-18	-0.238133	0.817	0.816	8.37431e-14
TAF2	2.38836e-18	0.275307	0.418	0.317	8.74164e-14
DIP2B	2.4479e-18	0.239296	0.781	0.708	8.95954e-14
BTBD7	2.5062e-18	0.304082	0.531	0.429	9.17295e-14
SYNCRIP	2.55063e-18	0.24399	0.709	0.613	9.33555e-14
CPLANE1	2.5697e-18	0.815113	0.102	0.053	9.40536e-14
SELENOO	2.58523e-18	0.26638	0.416	0.31	9.4622e-14
RREB1	2.70269e-18	0.252042	0.74	0.663	9.8921e-14
TNRC6A	2.74277e-18	0.248018	0.648	0.551	1.00388e-13
ILRUN	2.79734e-18	0.306722	0.504	0.405	1.02385e-13
CCDC122	2.84252e-18	0.740587	0.108	0.056	1.04039e-13
PDS5A	2.84543e-18	0.232635	0.699	0.603	1.04146e-13
TMEM140	2.96398e-18	0.550753	0.171	0.105	1.08485e-13
HERC5	3.0076e-18	0.664618	0.112	0.06	1.10081e-13
GCLC	3.0267e-18	0.524346	0.235	0.158	1.1078e-13
CRY2	3.08588e-18	0.34951	0.293	0.206	1.12946e-13
THRAP3	3.12479e-18	0.233278	0.728	0.626	1.14371e-13
DDX6	3.14285e-18	0.240906	0.568	0.459	1.15032e-13
AMBRA1	3.21295e-18	0.292047	0.524	0.425	1.17597e-13
MGAT5	3.22307e-18	0.288086	0.551	0.455	1.17968e-13
BRWD1	3.44941e-18	0.240648	0.62	0.511	1.26252e-13
SMURF2	3.52937e-18	0.285578	0.557	0.452	1.29179e-13
SUPV3L1	3.63821e-18	0.621276	0.161	0.098	1.33162e-13
ZBTB18	3.65148e-18	0.288027	0.301	0.211	1.33648e-13
AEBP2	3.78604e-18	0.34123	0.433	0.334	1.38573e-13
CLASP1	3.82624e-18	0.261716	0.696	0.602	1.40044e-13
MFN2	3.84132e-18	0.403845	0.287	0.201	1.40596e-13
GRAMD1B	3.8471e-18	0.416917	0.298	0.213	1.40808e-13
ABHD14B	3.91718e-18	0.488643	0.211	0.138	1.43373e-13
ANAPC11	3.919e-18	-0.330396	0.594	0.617	1.43439e-13
WDR7	3.93193e-18	0.281586	0.616	0.515	1.43912e-13
TRIM25	3.94132e-18	0.334795	0.452	0.35	1.44256e-13
RPS25	4.10974e-18	-0.100152	0.991	0.979	1.50421e-13
RMND5A	4.13454e-18	0.320475	0.464	0.361	1.51328e-13
VPS54	4.16123e-18	0.339164	0.535	0.44	1.52305e-13
PIP5K1C	4.254e-18	0.3217	0.282	0.194	1.55701e-13
SNIP1	4.31627e-18	0.380272	0.289	0.204	1.5798e-13
TPI1	4.33652e-18	-0.20681	0.84	0.836	1.58721e-13
TRAPPC1	4.3578e-18	-0.244548	0.757	0.757	1.595e-13
ZNF394	4.67806e-18	0.299162	0.423	0.32	1.71222e-13
VPS28	4.81561e-18	-0.298235	0.708	0.715	1.76256e-13
ZNF292	4.86244e-18	0.250758	0.686	0.594	1.7797e-13
SCAPER	4.86646e-18	0.300298	0.497	0.4	1.78117e-13
PLAGL1	4.94777e-18	0.351812	0.42	0.324	1.81093e-13
C6orf62	4.9796e-18	0.269216	0.642	0.537	1.82258e-13
SLC7A7	5.07022e-18	-0.265576	0.774	0.77	1.85575e-13
LRRC8A	5.10644e-18	0.499042	0.17	0.104	1.86901e-13
AC002558.3	5.127e-18	0.585641	0.122	0.067	1.87653e-13
NCOA7	5.17531e-18	0.409587	0.318	0.231	1.89421e-13
PPP1R12B	5.17899e-18	0.340047	0.498	0.406	1.89556e-13
SPECC1L	5.25544e-18	0.346914	0.437	0.344	1.92354e-13
TSHZ1	5.32105e-18	0.393056	0.24	0.162	1.94756e-13
SFSWAP	5.43068e-18	0.280638	0.504	0.398	1.98768e-13
GSPT1	5.45968e-18	0.32612	0.452	0.354	1.9983e-13
UFC1	5.56068e-18	-0.360341	0.569	0.599	2.03526e-13
POU2F1	5.66875e-18	0.281635	0.535	0.432	2.07482e-13
ZBTB11	5.69392e-18	0.36634	0.488	0.392	2.08403e-13
TRMT44	5.71221e-18	0.620784	0.112	0.06	2.09073e-13
TASOR2	5.83365e-18	0.342797	0.505	0.411	2.13517e-13
TULP4	5.88443e-18	0.364773	0.378	0.285	2.15376e-13
ZBED4	5.98582e-18	0.351084	0.31	0.224	2.19087e-13
RBM47	6.05424e-18	0.202508	0.969	0.957	2.21591e-13
DIS3L2	6.11945e-18	0.306986	0.45	0.353	2.23978e-13
TBXAS1	6.15443e-18	0.159812	0.968	0.946	2.25258e-13
EPS15	6.44027e-18	0.207325	0.825	0.756	2.3572e-13
COMT	6.48697e-18	-0.245609	0.782	0.782	2.3743e-13
ATP5ME	6.50024e-18	-0.191096	0.869	0.863	2.37915e-13
LARP1	6.6088e-18	0.280439	0.566	0.464	2.41889e-13
ZNF703	6.6801e-18	0.553525	0.157	0.095	2.44498e-13
ITCH	6.7293e-18	0.19639	0.801	0.726	2.46299e-13
UBE2Z	6.81592e-18	0.323837	0.389	0.29	2.49469e-13
MYO1E	7.05429e-18	0.482351	0.428	0.347	2.58194e-13
ZNF791	7.10218e-18	0.372291	0.259	0.176	2.59947e-13
SF1	7.12446e-18	0.217401	0.729	0.622	2.60762e-13
BCL3	7.28579e-18	0.263207	0.371	0.272	2.66667e-13
TIMM10	7.36571e-18	0.31655	0.352	0.257	2.69592e-13
USP40	7.50444e-18	0.612331	0.183	0.118	2.7467e-13
DAAM1	7.83581e-18	0.540394	0.272	0.195	2.86798e-13
PHF12	8.02816e-18	0.308731	0.33	0.238	2.93839e-13
DST	8.03286e-18	0.538624	0.249	0.173	2.94011e-13
CEP68	8.31944e-18	0.583471	0.161	0.099	3.045e-13
HAVCR2	8.40237e-18	0.350414	0.415	0.317	3.07535e-13
ATE1	8.41113e-18	0.308934	0.416	0.319	3.07856e-13
RASSF1	8.48621e-18	0.295317	0.447	0.346	3.10604e-13
AL034397.3	8.48649e-18	-0.472358	0.365	0.428	3.10614e-13
ASXL1	8.62166e-18	0.320381	0.444	0.348	3.15562e-13
ARL6IP4	8.77242e-18	-0.22094	0.799	0.799	3.2108e-13
HLA-DMA	9.11716e-18	0.221422	0.667	0.559	3.33697e-13
TTC7A	9.25311e-18	0.233617	0.782	0.699	3.38673e-13
ERAP2	9.33441e-18	-0.703431	0.188	0.253	3.41649e-13
STK32C	9.40895e-18	0.348656	0.303	0.214	3.44377e-13
FAM199X	9.45353e-18	0.450847	0.219	0.146	3.46009e-13
ACBD6	9.56572e-18	0.324801	0.445	0.348	3.50115e-13
C2CD2	1.0477e-17	0.605307	0.174	0.11	3.83469e-13
DUSP22	1.12713e-17	0.272005	0.552	0.45	4.12541e-13
BRF1	1.12911e-17	0.376108	0.264	0.181	4.13264e-13
PARN	1.22924e-17	0.31758	0.427	0.33	4.49915e-13
WDR83OS	1.23758e-17	-0.248874	0.778	0.769	4.52968e-13
MT-ND1	1.30167e-17	0.102464	0.999	1	4.76425e-13
TSPAN14	1.30958e-17	0.257956	0.69	0.592	4.79319e-13
NUFIP2	1.31918e-17	0.230692	0.799	0.711	4.82831e-13
TXLNG	1.35494e-17	0.383309	0.25	0.171	4.95923e-13
SLK	1.37771e-17	0.251708	0.442	0.337	5.04255e-13
SBNO1	1.37918e-17	0.26761	0.499	0.394	5.04795e-13
GNAI3	1.42183e-17	0.235982	0.739	0.657	5.20402e-13
RPS28	1.4318e-17	-0.0800066	0.999	0.996	5.24052e-13
TMEM63B	1.46153e-17	0.436789	0.193	0.123	5.34933e-13
RPL23	1.46621e-17	-0.110638	0.98	0.966	5.36647e-13
IVNS1ABP	1.47623e-17	0.299499	0.568	0.457	5.40316e-13
UQCRH	1.47758e-17	-0.178945	0.9	0.879	5.40809e-13
STXBP5	1.49559e-17	0.278447	0.542	0.446	5.47401e-13
CCNH	1.5208e-17	0.432089	0.661	0.581	5.56629e-13
YME1L1	1.53719e-17	0.274239	0.729	0.638	5.62625e-13
RAB43	1.5458e-17	0.402824	0.282	0.199	5.65778e-13
THOC1	1.57426e-17	0.444761	0.257	0.18	5.76194e-13
TCF3	1.63768e-17	0.512136	0.178	0.113	5.99409e-13
MGMT	1.6738e-17	0.358839	0.43	0.335	6.12627e-13
ANKRD27	1.69156e-17	0.371715	0.315	0.23	6.19129e-13
ATRX	1.70236e-17	0.206868	0.778	0.703	6.23079e-13
IGF1R	1.74313e-17	0.444021	0.339	0.256	6.38003e-13
TPRA1	1.77953e-17	0.472648	0.223	0.149	6.51326e-13
DAPK1	1.81498e-17	0.293914	0.698	0.618	6.643e-13
PLSCR1	1.82328e-17	0.258148	0.637	0.543	6.67337e-13
TEX2	1.91844e-17	0.401784	0.286	0.204	7.02169e-13
GAB3	1.95001e-17	0.292114	0.44	0.346	7.13722e-13
AP002812.2	2.02355e-17	0.835656	0.101	0.053	7.40638e-13
TCERG1	2.0654e-17	0.280722	0.497	0.396	7.55956e-13
VCL	2.15299e-17	0.25155	0.736	0.637	7.88015e-13
TBK1	2.21223e-17	0.295508	0.501	0.399	8.09698e-13
ARL4A	2.24285e-17	0.558443	0.34	0.256	8.20906e-13
MKRN2	2.27526e-17	0.477579	0.199	0.128	8.32767e-13
TCOF1	2.29798e-17	0.332769	0.338	0.248	8.41083e-13
ANO6	2.30479e-17	0.230187	0.72	0.628	8.43576e-13
CDK5RAP2	2.3371e-17	0.391289	0.244	0.167	8.55402e-13
RASA3	2.35102e-17	0.329461	0.491	0.395	8.60497e-13
ATXN7	2.41364e-17	0.271842	0.586	0.485	8.83417e-13
RNF149	2.41906e-17	0.209458	0.931	0.895	8.854e-13
PHLPP2	2.42981e-17	0.673896	0.109	0.059	8.89335e-13
SPRTN	2.49261e-17	0.571602	0.144	0.086	9.1232e-13
SPIN1	2.55432e-17	0.492502	0.228	0.156	9.34907e-13
POLR2J	2.6106e-17	-0.376063	0.527	0.57	9.55507e-13
TARBP1	2.65391e-17	0.57174	0.158	0.097	9.71358e-13
C2CD5	2.7443e-17	0.286131	0.484	0.393	1.00444e-12
OAT	2.77943e-17	0.451547	0.385	0.294	1.0173e-12
DNAJC15	2.83603e-17	0.259372	0.692	0.585	1.03801e-12
NIN	2.85488e-17	0.214164	0.818	0.755	1.04492e-12
TNKS	2.87273e-17	0.271388	0.59	0.496	1.05145e-12
ARL4C	2.88234e-17	0.766343	0.148	0.091	1.05497e-12
UST	2.88616e-17	1.08902	0.102	0.055	1.05636e-12
AHCYL2	2.94031e-17	0.366567	0.519	0.437	1.07618e-12
COPE	2.97624e-17	-0.225699	0.823	0.806	1.08933e-12
NIPBL	3.09631e-17	0.168983	0.905	0.864	1.13328e-12
PPP1R12A	3.16806e-17	0.17753	0.899	0.847	1.15954e-12
MCL1	3.576e-17	0.284321	0.919	0.895	1.30885e-12
TWF2	3.59963e-17	-0.300018	0.663	0.68	1.3175e-12
UBE2E1	3.70776e-17	0.273962	0.725	0.65	1.35708e-12
ANKRD13C	3.82088e-17	0.358247	0.324	0.239	1.39848e-12
AL450992.3	3.95325e-17	-0.718416	0.102	0.159	1.44693e-12
SLC35B2	3.98211e-17	0.666886	0.12	0.068	1.45749e-12
ITFG1	4.03489e-17	0.215552	0.81	0.741	1.47681e-12
LSP1	4.23885e-17	0.135447	0.911	0.823	1.55146e-12
C5AR1	4.23948e-17	-0.276071	0.71	0.757	1.55169e-12
RELCH	4.41179e-17	0.244964	0.62	0.523	1.61476e-12
PROSER2	4.74643e-17	0.727189	0.126	0.073	1.73724e-12
USP32	5.34351e-17	0.206006	0.852	0.8	1.95578e-12
CRK	5.346e-17	0.226241	0.53	0.42	1.95669e-12
AFF3	5.76111e-17	0.917414	0.159	0.101	2.10863e-12
SPTY2D1	5.82004e-17	0.357113	0.358	0.268	2.13019e-12
NFATC2IP	6.73685e-17	0.260749	0.402	0.305	2.46575e-12
LAMTOR5	6.79646e-17	-0.289016	0.663	0.677	2.48757e-12
SSR2	6.87707e-17	-0.262602	0.742	0.74	2.51707e-12
WDR37	6.90835e-17	0.264759	0.626	0.535	2.52852e-12
YBEY	6.90873e-17	0.545906	0.151	0.092	2.52867e-12
ANXA4	7.45889e-17	0.275937	0.585	0.485	2.73003e-12
SLC7A6	7.47216e-17	0.345994	0.31	0.225	2.73489e-12
GAPVD1	8.0009e-17	0.226882	0.62	0.525	2.92841e-12
DCTN4	8.06009e-17	0.252627	0.556	0.45	2.95007e-12
KLF3	8.08402e-17	0.301825	0.645	0.551	2.95883e-12
QPCT	8.15464e-17	-0.478016	0.424	0.477	2.98468e-12
MARCKSL1	8.30024e-17	0.377245	0.25	0.173	3.03797e-12
CCDC84	8.54558e-17	0.34979	0.263	0.181	3.12777e-12
USP38	8.58357e-17	0.42396	0.256	0.18	3.14167e-12
XKR6	8.6486e-17	0.654803	0.195	0.13	3.16547e-12
RNASEH2C	8.65259e-17	-0.368567	0.516	0.554	3.16693e-12
ADNP	8.71377e-17	0.263961	0.532	0.436	3.18933e-12
CYP2S1	8.78806e-17	0.720362	0.113	0.063	3.21652e-12
NRF1	8.9769e-17	0.269431	0.527	0.433	3.28564e-12
SEC24B	9.66868e-17	0.229922	0.67	0.571	3.53883e-12
ATP2C1	9.71722e-17	0.324976	0.409	0.32	3.5566e-12
KCNE1	9.92929e-17	0.448736	0.352	0.268	3.63422e-12
TANGO6	9.93286e-17	0.361251	0.464	0.375	3.63553e-12
IPO7	9.96012e-17	0.340573	0.437	0.35	3.6455e-12
JUNB	1.04089e-16	0.13438	0.985	0.975	3.80975e-12
TNFSF8	1.08524e-16	0.277948	0.332	0.244	3.97209e-12
EHBP1	1.09273e-16	0.414917	0.306	0.226	3.99949e-12
SNX10	1.10454e-16	-0.238316	0.798	0.809	4.04274e-12
KMT2E	1.12085e-16	0.162973	0.871	0.816	4.10244e-12
TMEM59	1.13859e-16	-0.271449	0.754	0.766	4.16735e-12
NR4A2	1.15288e-16	0.305685	0.648	0.564	4.21966e-12
PRKDC	1.1708e-16	0.251235	0.529	0.427	4.28526e-12
LRRC25	1.17408e-16	-0.301325	0.679	0.695	4.29726e-12
ZNF738	1.2248e-16	0.787304	0.111	0.062	4.48291e-12
RBBP7	1.2358e-16	0.297405	0.283	0.201	4.52315e-12
BRMS1L	1.24397e-16	0.742529	0.138	0.083	4.55306e-12
ITGB7	1.25224e-16	0.614327	0.12	0.068	4.58334e-12
EIF4G3	1.25718e-16	0.216229	0.858	0.799	4.60141e-12
AHNAK	1.2573e-16	0.101923	0.963	0.924	4.60184e-12
BORCS5	1.27709e-16	0.404142	0.305	0.223	4.67427e-12
ETFA	1.30151e-16	0.275242	0.562	0.474	4.76365e-12
AC027097.2	1.30515e-16	0.518718	0.311	0.237	4.77698e-12
FAM214A	1.31427e-16	0.346402	0.349	0.259	4.81035e-12
PLEKHA2	1.33084e-16	0.25528	0.581	0.486	4.87102e-12
PAM	1.34011e-16	0.485727	0.257	0.184	4.90493e-12
MIRLET7BHG	1.34778e-16	0.349812	0.289	0.206	4.93299e-12
DOCK4	1.35576e-16	0.496159	0.404	0.326	4.96223e-12
SH3KBP1	1.35927e-16	0.154734	0.957	0.935	4.97507e-12
SLTM	1.37393e-16	0.21181	0.792	0.718	5.02874e-12
AL133453.1	1.538e-16	-0.742783	0.113	0.172	5.62924e-12
NUP93	1.54144e-16	0.327401	0.381	0.289	5.64182e-12
NFKB2	1.57895e-16	0.285395	0.352	0.261	5.7791e-12
SLC40A1	1.58955e-16	-0.861525	0.147	0.206	5.81791e-12
CUX1	1.59096e-16	0.159966	0.967	0.948	5.82307e-12
MINDY2	1.6208e-16	0.340992	0.327	0.242	5.93229e-12
HSBP1	1.65659e-16	-0.281713	0.737	0.746	6.06328e-12
CAMTA1	1.66199e-16	0.227778	0.679	0.589	6.08306e-12
CCNI	1.67633e-16	-0.170286	0.921	0.903	6.13552e-12
CTTNBP2NL	1.68263e-16	0.604682	0.153	0.095	6.15859e-12
HBP1	1.70974e-16	0.236321	0.626	0.523	6.25782e-12
C11orf49	1.76528e-16	0.626822	0.173	0.112	6.46109e-12
ITGB1	1.76991e-16	0.209504	0.767	0.685	6.47803e-12
CARD19	1.7921e-16	0.229772	0.587	0.486	6.55925e-12
SEC63	1.87614e-16	0.259912	0.624	0.528	6.86687e-12
STMP1	1.90094e-16	-0.296144	0.667	0.683	6.95761e-12
ATP8A1	1.9113e-16	0.365631	0.34	0.257	6.99554e-12
RNF213	1.96993e-16	0.260293	0.845	0.794	7.21015e-12
SERPINB1	1.97351e-16	-0.143666	0.898	0.906	7.22326e-12
CALCOCO2	1.9838e-16	0.250271	0.626	0.525	7.26089e-12
VAPA	2.02883e-16	0.208298	0.853	0.789	7.42572e-12
SIRT1	2.10527e-16	0.362156	0.397	0.305	7.7055e-12
BDP1	2.14391e-16	0.260134	0.485	0.389	7.84693e-12
PGS1	2.19373e-16	0.214962	0.496	0.389	8.02926e-12
GNAS	2.25349e-16	0.144406	0.956	0.931	8.24801e-12
NOTCH2NLC	2.26523e-16	0.408202	0.286	0.204	8.29096e-12
TBCK	2.26929e-16	0.356213	0.433	0.344	8.30584e-12
TNK2	2.28538e-16	0.230648	0.536	0.431	8.36473e-12
BCAT1	2.28718e-16	0.812297	0.192	0.13	8.37129e-12
MARK4	2.29252e-16	0.282296	0.346	0.257	8.39084e-12
MTMR12	2.30205e-16	0.319761	0.33	0.242	8.42574e-12
RALGDS	2.33745e-16	0.42736	0.203	0.134	8.55532e-12
ZNF503	2.37391e-16	0.691467	0.118	0.068	8.68874e-12
ITM2B	2.37926e-16	-0.186664	0.984	0.985	8.70831e-12
CASS4	2.37964e-16	0.553081	0.132	0.078	8.70974e-12
MSR1	2.58564e-16	0.856008	0.166	0.108	9.46371e-12
ATXN2	2.69583e-16	0.237669	0.684	0.597	9.86701e-12
SUGP2	2.73219e-16	0.220326	0.4	0.301	1.00001e-11
TBC1D14	2.84331e-16	0.233155	0.595	0.495	1.04068e-11
RB1CC1	2.88921e-16	0.213417	0.727	0.642	1.05748e-11
HMGXB3	2.92434e-16	0.449918	0.219	0.148	1.07034e-11
DNMBP	3.1044e-16	0.408457	0.325	0.244	1.13624e-11
MAPKAP1	3.25715e-16	0.235175	0.695	0.607	1.19215e-11
RRM1	3.35825e-16	0.597006	0.134	0.08	1.22915e-11
EIF5	3.40917e-16	0.198771	0.836	0.762	1.24779e-11
NXT1	3.44158e-16	0.360493	0.25	0.174	1.25965e-11
DYM	3.5946e-16	0.197731	0.768	0.677	1.31566e-11
SMIM13	3.59574e-16	0.458423	0.188	0.123	1.31608e-11
WAC	3.66466e-16	0.178693	0.872	0.811	1.3413e-11
TIMM8B	3.79017e-16	-0.322434	0.544	0.579	1.38724e-11
TBC1D9	3.81686e-16	0.26117	0.636	0.551	1.39701e-11
RPL41	3.92913e-16	-0.0581894	1	0.999	1.4381e-11
SMARCA5	3.94785e-16	0.27992	0.56	0.465	1.44495e-11
SSBP3	3.98363e-16	0.326187	0.517	0.43	1.45805e-11
HLA-F	4.2247e-16	-0.264501	0.663	0.688	1.54628e-11
RPL27	4.30157e-16	-0.0870721	0.992	0.982	1.57442e-11
HEATR3	4.42808e-16	0.295636	0.347	0.255	1.62072e-11
DHX9	4.47745e-16	0.221152	0.605	0.501	1.63879e-11
NAA25	4.62913e-16	0.328057	0.383	0.291	1.69431e-11
KRAS	4.65331e-16	0.254804	0.624	0.525	1.70316e-11
PPP1CB	4.68841e-16	0.222551	0.86	0.803	1.71601e-11
ARIH2	4.76125e-16	0.265258	0.508	0.405	1.74267e-11
RABGAP1	4.93307e-16	0.228431	0.6	0.495	1.80555e-11
MTOR	5.31896e-16	0.336438	0.292	0.21	1.94679e-11
ITPK1	5.37757e-16	0.259193	0.625	0.53	1.96825e-11
SOCS4	5.50195e-16	0.416323	0.182	0.117	2.01377e-11
PCNX1	5.57943e-16	0.250618	0.796	0.718	2.04213e-11
ARHGDIB	5.59918e-16	-0.130334	0.967	0.95	2.04935e-11
MTREX	5.69985e-16	0.251956	0.461	0.358	2.0862e-11
FXYD5	5.72179e-16	-0.199767	0.867	0.85	2.09423e-11
LRRC8D	6.06001e-16	0.245459	0.692	0.612	2.21802e-11
CTSZ	6.12345e-16	-0.192381	0.884	0.876	2.24124e-11
RHBDF2	6.23483e-16	0.223004	0.563	0.459	2.28201e-11
TMEM62	6.35871e-16	0.367796	0.258	0.182	2.32735e-11
KCTD7	6.66096e-16	0.300258	0.26	0.182	2.43798e-11
USP33	6.75551e-16	0.249011	0.591	0.49	2.47259e-11
WSB1	6.90767e-16	0.198668	0.886	0.831	2.52828e-11
KIAA2026	6.94185e-16	0.259832	0.572	0.476	2.54079e-11
AF117829.1	7.01854e-16	0.451016	0.195	0.129	2.56886e-11
RNF7	7.06552e-16	-0.29543	0.648	0.671	2.58605e-11
YEATS2	7.09931e-16	0.28362	0.437	0.344	2.59842e-11
HLA-DRB5	7.15799e-16	0.605215	0.61	0.597	2.61989e-11
NCOA3	7.22729e-16	0.199322	0.85	0.792	2.64526e-11
TOP2B	7.25788e-16	0.250368	0.596	0.497	2.65646e-11
MED14	7.30359e-16	0.364126	0.321	0.238	2.67319e-11
ZNF326	7.97116e-16	0.250969	0.392	0.299	2.91752e-11
UTP18	8.1143e-16	0.292433	0.38	0.286	2.96991e-11
STK3	8.18797e-16	0.242174	0.721	0.647	2.99688e-11
NAPB	8.49613e-16	0.494498	0.197	0.131	3.10967e-11
RAPGEF6	8.50997e-16	0.265452	0.561	0.467	3.11473e-11
RAB2B	8.56948e-16	0.472822	0.168	0.106	3.13652e-11
ZNF410	8.71536e-16	0.297984	0.403	0.312	3.18991e-11
CCT8	8.79034e-16	-0.353489	0.533	0.569	3.21735e-11
KYNU	8.88589e-16	0.184894	0.854	0.789	3.25232e-11
POLB	9.19586e-16	0.364936	0.259	0.183	3.36578e-11
BTRC	9.21829e-16	0.302593	0.37	0.285	3.37399e-11
UBAP2	9.45677e-16	0.32535	0.324	0.241	3.46127e-11
ARSG	9.78518e-16	0.262669	0.426	0.33	3.58147e-11
CORO7	9.83668e-16	0.203906	0.562	0.46	3.60032e-11
NFATC3	1.00821e-15	0.212229	0.65	0.565	3.69014e-11
EXOC2	1.03969e-15	0.321562	0.391	0.303	3.80536e-11
PNISR	1.04248e-15	0.185696	0.756	0.673	3.81557e-11
IP6K1	1.04836e-15	0.249298	0.486	0.387	3.83711e-11
RALGAPA1	1.06945e-15	0.330566	0.436	0.349	3.91431e-11
TRIM22	1.07569e-15	0.302368	0.49	0.395	3.93715e-11
OAS2	1.08799e-15	0.35191	0.24	0.167	3.98215e-11
[truncated: 6,413 more rows]

## Sheet: NIHSS_D1 Mono D1
Gene	p_val	avg_log2FC	pct.1	pct.2	p_val_adj
AC105402.3	0	7.95391	0.528	0.015	0
RPS4Y1	0	-6.56246	0.002	0.338	0
RPS10	0	-1.16363	0.669	0.933	0
AC007952.4	0	-1.46616	0.705	0.926	0
MTRNR2L12	0	-1.14025	0.94	0.98	0
FOS	0	-0.810956	0.996	1	0
HLA-B	0	-0.605617	0.998	1	0
MT-ND3	0	0.501604	0.999	1	0
MT-CO3	0	0.497256	1	1	0
ZFP36	2.80775e-303	-0.895785	0.872	0.967	1.02767e-298
MTRNR2L8	1.77895e-297	3.30794	0.773	0.5	6.51112e-293
TMSB10	2.43165e-290	-0.478742	0.997	1	8.90007e-286
MT-CYB	6.31218e-276	0.541829	0.999	1	2.31032e-271
CST3	2.45352e-270	-0.572647	0.992	0.999	8.98012e-266
AC020916.1	2.67902e-269	-1.07039	0.792	0.934	9.80549e-265
UTY	4.17985e-257	-8.88605	0.001	0.281	1.52987e-252
TYMP	3.6476e-249	-0.668975	0.938	0.984	1.33506e-244
LINC00278	8.37903e-239	-10.0789	0.001	0.262	3.06681e-234
LRMDA	4.41606e-238	0.789101	0.97	0.954	1.61632e-233
DDX3Y	2.46865e-236	-9.81655	0.001	0.26	9.03551e-232
LGALS1	2.18078e-234	-0.759137	0.953	0.989	7.98186e-230
C5orf17	5.03077e-210	6.44164	0.214	0.005	1.84131e-205
SERF2	2.15643e-209	-0.447412	0.992	0.999	7.89277e-205
RPS26	3.60415e-209	-0.596376	0.935	0.992	1.31915e-204
FOSB	1.9047e-208	-0.795105	0.893	0.957	6.9714e-204
ADK	1.871e-207	0.947334	0.875	0.714	6.84805e-203
AC004556.3	7.0751e-207	7.80847	0.202	0.001	2.58956e-202
MT-ND4	6.05039e-204	0.385243	0.999	1	2.2145e-199
SNHG5	8.16748e-200	1.00792	0.828	0.67	2.98938e-195
RPS19	1.6514e-199	-0.467635	0.987	0.999	6.0443e-195
XIST	2.80856e-197	0.925545	0.833	0.535	1.02796e-192
ZBTB16	8.79149e-195	1.79268	0.622	0.355	3.21777e-190
MT-ATP6	2.51472e-192	0.381257	0.999	1	9.20411e-188
RPS18	6.16884e-187	-0.449513	0.988	0.999	2.25786e-182
RRP12	6.20117e-185	-1.1281	0.567	0.803	2.26969e-180
RPLP1	4.72013e-184	-0.35565	0.996	1	1.72762e-179
RPS29	7.91281e-177	-0.487715	0.983	0.995	2.89617e-172
RPS9	1.20678e-173	-0.359588	0.994	1	4.41694e-169
HIST2H2AA4	2.57121e-173	2.60513	0.361	0.11	9.41088e-169
AHNAK	2.36957e-168	-0.609288	0.921	0.974	8.67286e-164
MYADM	6.53066e-165	-0.912344	0.676	0.841	2.39029e-160
MALAT1	3.74461e-164	0.446609	1	1	1.37056e-159
HSPA8	3.06855e-161	-0.81977	0.632	0.835	1.12312e-156
RPL13	6.20435e-160	-0.333094	0.996	1	2.27085e-155
RPL27	5.14873e-154	-0.417688	0.974	0.992	1.88449e-149
JUND	6.4265e-153	-0.510777	0.958	0.986	2.35216e-148
NRG1	4.95789e-151	1.22956	0.71	0.492	1.81464e-146
RFX2	6.14734e-151	-1.27318	0.391	0.641	2.24999e-146
RPL18A	1.53101e-150	-0.395012	0.988	0.999	5.60365e-146
C3AR1	5.95309e-149	-1.61408	0.193	0.453	2.17889e-144
USP15	6.56688e-146	0.485979	0.987	0.982	2.40354e-141
MRPL23	5.47227e-144	-1.66917	0.166	0.419	2.00291e-139
RPL28	5.97414e-144	-0.296009	0.996	1	2.1866e-139
ITGB2	2.10178e-138	-0.430516	0.962	0.992	7.69271e-134
RPL32	2.75424e-138	-0.310102	0.993	1	1.00808e-133
PSAP	1.46422e-136	-0.355054	0.984	0.997	5.35919e-132
RPL35	2.54785e-132	-0.440483	0.958	0.984	9.32537e-128
ATP5F1E	8.96022e-132	-0.317881	0.995	1	3.27953e-127
LITAF	9.12015e-129	1.05781	0.703	0.485	3.33806e-124
NFKBIA	1.66615e-128	-0.626002	0.908	0.978	6.09826e-124
CLEC12A	6.63198e-128	0.596659	0.956	0.904	2.42737e-123
KLF6	1.1322e-126	-0.599126	0.934	0.979	4.14397e-122
SIPA1L1	1.17831e-125	0.766262	0.951	0.935	4.31275e-121
CCL3	1.88717e-125	-1.8167	0.335	0.554	6.90723e-121
HIF1A	1.18076e-123	0.668742	0.922	0.854	4.3217e-119
CXCL8	3.15249e-123	-1.53857	0.418	0.639	1.15384e-118
RPL41	6.85577e-123	-0.276947	0.997	1	2.50928e-118
PFN1	7.77982e-120	-0.366145	0.966	0.988	2.84749e-115
LST1	4.60961e-118	-0.360585	0.974	0.993	1.68716e-113
DPYD	4.22055e-117	0.290203	0.996	0.999	1.54476e-112
FAU	4.56943e-116	-0.300952	0.993	0.999	1.67246e-111
RPS28	1.47329e-115	-0.291322	0.995	1	5.39238e-111
CAPG	1.91573e-115	-0.5648	0.733	0.867	7.01176e-111
ATP2B1-AS1	2.22282e-112	-0.785951	0.657	0.793	8.13575e-108
RPL36	1.0287e-111	-0.364154	0.976	0.995	3.76515e-107
DUSP1	1.57705e-111	-0.400287	0.994	0.999	5.77218e-107
RPL10A	4.60971e-110	-0.419143	0.937	0.976	1.6872e-105
CALHM6	1.81016e-109	1.04233	0.681	0.473	6.62536e-105
RPL21	4.36741e-109	-0.307179	0.991	0.999	1.59851e-104
RPL19	3.53775e-108	-0.28576	0.994	0.999	1.29485e-103
TSPO	3.93738e-108	-0.306129	0.986	0.999	1.44112e-103
SLC35F1	6.16594e-108	-3.10272	0.056	0.225	2.25679e-103
CYBA	6.81987e-108	-0.263986	0.992	1	2.49614e-103
RPS8	8.04578e-108	-0.310507	0.989	0.999	2.94484e-103
PPP1R15B	1.12952e-107	-0.985935	0.441	0.639	4.13417e-103
RPL23A	1.70984e-105	-0.325255	0.977	0.99	6.2582e-101
CROCC	2.41724e-105	-0.793773	0.672	0.82	8.84733e-101
GRN	5.84169e-105	-0.358025	0.936	0.979	2.13812e-100
DOCK8	1.77068e-104	0.379465	0.983	0.98	6.48085e-100
KLF4	9.79806e-103	-0.596512	0.829	0.903	3.58619e-98
CCDC200	2.92627e-102	-1.16207	0.497	0.66	1.07105e-97
TNNT1	1.5691e-99	-2.75273	0.057	0.221	5.74308e-95
CASC8	3.82116e-99	-4.52219	0.009	0.138	1.39858e-94
LINC01619	4.27149e-99	0.750844	0.817	0.692	1.56341e-94
RPS6	4.78415e-99	-0.313045	0.983	0.995	1.75105e-94
PRKY	1.25059e-98	-7.10644	0.001	0.119	4.5773e-94
EIF1AY	2.54726e-98	-9.24344	0	0.115	9.32321e-94
IRAK3	3.12933e-98	0.419867	0.974	0.964	1.14537e-93
IL1B	1.6725e-97	-1.216	0.357	0.563	6.12153e-93
THBS1	2.23165e-97	1.56296	0.341	0.142	8.16805e-93
LDLR	1.36634e-96	-1.07951	0.37	0.574	5.00094e-92
AFAP1	3.07072e-96	5.82265	0.105	0.003	1.12391e-91
MT-CO2	6.68643e-96	0.207996	0.999	1	2.4473e-91
SBF2	9.32979e-96	0.536279	0.926	0.903	3.4148e-91
PTEN	3.54887e-92	0.555395	0.912	0.888	1.29892e-87
RPS12	2.74083e-91	-0.242953	0.994	1	1.00317e-86
LINC00486	3.18404e-91	-0.839218	0.35	0.561	1.16539e-86
SULT1A1	8.71775e-91	-0.84641	0.559	0.703	3.19078e-86
ACTB	9.11501e-90	-0.209234	0.998	1	3.33618e-85
EEF1G	2.03802e-89	-0.344464	0.935	0.969	7.45935e-85
RPL18	2.05181e-88	-0.251066	0.987	0.999	7.50984e-84
RPL37	5.11991e-88	-0.261915	0.994	0.999	1.87394e-83
CTSD	1.27234e-86	-0.43157	0.944	0.978	4.65689e-82
OOEP	1.56593e-86	1.38238	0.321	0.137	5.73148e-82
CD83	9.61527e-86	-0.466906	0.782	0.942	3.51928e-81
HSP90AA1	2.62168e-85	-0.52342	0.908	0.949	9.5956e-81
LYZ	6.06678e-85	0.274542	0.996	1	2.2205e-80
PPP1R15A	1.78185e-84	-0.562672	0.75	0.878	6.52175e-80
S100A6	4.97832e-84	-0.227187	0.996	1	1.82212e-79
VNN2	1.62833e-83	1.03762	0.606	0.419	5.95983e-79
RPL6	3.32246e-83	-0.231445	0.988	0.997	1.21605e-78
KYNU	3.53306e-83	0.655949	0.846	0.795	1.29314e-78
RPS14	7.23496e-83	-0.218247	0.995	1	2.64807e-78
AL450992.3	1.18855e-82	-1.7986	0.103	0.271	4.35023e-78
OAZ1	5.65452e-81	-0.232537	0.994	1	2.06961e-76
SPIDR	6.53122e-81	0.511904	0.929	0.926	2.39049e-76
RPS15	3.29649e-80	-0.251017	0.989	0.999	1.20655e-75
IGKC	1.44579e-79	2.16697	0.221	0.076	5.29174e-75
DDT	1.92169e-79	-0.509405	0.569	0.758	7.03357e-75
UBA52	2.32022e-78	-0.232906	0.989	0.999	8.49225e-74
RPS27	3.15299e-78	-0.294607	0.996	0.999	1.15403e-73
MT-CO1	1.32578e-77	0.212826	0.999	1	4.8525e-73
VSTM1	2.46025e-77	1.41265	0.273	0.11	9.00476e-73
KLF2	7.66959e-77	-0.454789	0.809	0.893	2.80715e-72
ANKRD11	2.06214e-76	0.505348	0.894	0.892	7.54766e-72
PLCG2	9.28054e-76	-0.573974	0.735	0.838	3.39677e-71
RPL35A	9.54731e-76	-0.220701	0.993	0.999	3.49441e-71
YBX1	2.25551e-75	-0.363243	0.938	0.97	8.25537e-71
RPL31	2.50112e-75	-0.359026	0.913	0.952	9.15435e-71
RPL38	1.03884e-74	-0.349297	0.956	0.978	3.80225e-70
MYL6	1.38952e-74	-0.239958	0.992	0.997	5.08577e-70
BST2	5.40114e-74	-0.478976	0.724	0.837	1.97687e-69
ATP6V0C	1.11852e-73	-0.3156	0.929	0.967	4.09389e-69
SSH2	5.00462e-73	0.36371	0.979	0.98	1.83174e-68
SYTL3	2.09589e-72	0.91043	0.605	0.462	7.67115e-68
OLIG1	4.61027e-72	1.59726	0.261	0.109	1.6874e-67
JUN	9.54601e-71	-0.43706	0.944	0.978	3.49394e-66
IFI30	5.70972e-70	-0.29028	0.975	0.992	2.08981e-65
S100A4	7.62782e-70	-0.204222	0.994	1	2.79186e-65
AC138123.1	9.01992e-70	1.4085	0.229	0.085	3.30138e-65
LINC00877	9.38554e-70	-0.784685	0.464	0.627	3.4352e-65
U2AF1	6.56913e-69	1.62937	0.197	0.065	2.40437e-64
VAMP8	8.42578e-69	-0.385202	0.876	0.929	3.08392e-64
NCF1	1.11624e-68	-0.477257	0.897	0.94	4.08557e-64
NAPRT	2.51178e-68	-0.67886	0.375	0.556	9.19338e-64
LIPA	2.95501e-68	-0.976588	0.294	0.463	1.08156e-63
CLU	4.34058e-68	-2.55366	0.052	0.176	1.5887e-63
CALR	4.66061e-68	-0.697399	0.582	0.702	1.70583e-63
ANXA1	5.53361e-68	-0.518853	0.963	0.976	2.02536e-63
ATP5MF	7.0247e-68	-0.436182	0.728	0.833	2.57111e-63
RPL17	9.09346e-68	-0.219886	0.986	0.998	3.3283e-63
PYCARD	1.08792e-67	-0.310842	0.915	0.957	3.98191e-63
RPS24	4.21135e-66	-0.190779	0.993	1	1.54139e-61
FTL	4.36151e-66	-0.247127	0.998	1	1.59636e-61
AL136454.1	5.13503e-66	2.24841	0.125	0.025	1.87947e-61
COX6B1	2.4145e-65	-0.320395	0.903	0.944	8.83731e-61
RPL11	4.24338e-64	-0.201805	0.996	1	1.55312e-59
S100A11	4.75651e-64	-0.208164	0.991	0.998	1.74093e-59
RPL8	1.57169e-63	-0.202009	0.989	0.998	5.75253e-59
RPL26	2.4562e-63	-0.195442	0.995	1	8.98995e-59
ANKRD30BL	5.47563e-63	2.7736	0.1	0.014	2.00413e-58
LRRK2	5.482e-63	0.484211	0.911	0.85	2.00647e-58
MIF	9.72252e-63	-0.484483	0.711	0.805	3.55854e-58
LINC02384	1.3236e-62	-1.56322	0.098	0.236	4.84449e-58
RASGEF1B	2.17643e-62	-0.744742	0.471	0.622	7.96595e-58
CRIP1	8.08686e-62	-1.03599	0.775	0.859	2.95987e-57
RPL13A	1.94675e-61	-0.256623	0.973	0.99	7.1253e-57
HDAC9	1.94742e-61	-0.556818	0.794	0.874	7.12777e-57
PICALM	2.14795e-61	0.31112	0.981	0.981	7.86173e-57
RAB20	8.32905e-61	0.900711	0.553	0.4	3.04851e-56
RPL12	9.98777e-61	-0.222513	0.988	0.998	3.65562e-56
AIF1	2.79221e-60	-0.21455	0.992	1	1.02198e-55
SLC25A6	3.06869e-60	-0.333171	0.902	0.937	1.12317e-55
RPS2	3.24183e-60	-0.222953	0.988	0.998	1.18654e-55
ANKRD28	3.36515e-60	-1.01085	0.278	0.438	1.23168e-55
ID2	1.12236e-59	-0.715033	0.717	0.785	4.10793e-55
DPYSL2	1.96075e-59	-0.553866	0.601	0.732	7.17654e-55
CSTB	3.19231e-59	-0.414202	0.819	0.878	1.16842e-54
SQLE	5.90326e-59	-1.93218	0.051	0.166	2.16065e-54
VASP	8.50989e-59	-0.365134	0.807	0.887	3.11471e-54
AC020911.2	9.59961e-59	-1.05475	0.143	0.292	3.51355e-54
RPL9	1.95584e-58	-0.198635	0.985	0.997	7.15856e-54
PRDX1	2.02527e-58	-0.490637	0.69	0.781	7.41269e-54
RPL37A	2.67469e-58	-0.284916	0.983	0.994	9.78965e-54
CFL1	3.39299e-58	-0.233406	0.965	0.985	1.24187e-53
AL021155.5	3.75395e-58	-0.602839	0.575	0.712	1.37398e-53
CCND3	4.64284e-58	0.554855	0.827	0.755	1.69933e-53
MEF2A	7.79852e-58	0.405056	0.894	0.87	2.85434e-53
PDE3B	8.77358e-58	0.897097	0.556	0.405	3.21122e-53
RPL22	9.4885e-58	-0.229099	0.981	0.995	3.47289e-53
DUSP6	1.55289e-57	-0.512329	0.679	0.792	5.68374e-53
RAB11FIP1	3.32717e-57	-0.380053	0.872	0.953	1.21778e-52
ITSN1	5.4658e-57	0.773131	0.557	0.413	2.00054e-52
MIR181A1HG	3.55073e-56	0.959671	0.697	0.631	1.2996e-51
LRRFIP1	7.41495e-56	-0.275427	0.977	0.992	2.71395e-51
S100A8	8.75275e-56	-0.436611	0.994	0.999	3.20359e-51
MIR222HG	2.78806e-55	-0.944841	0.25	0.406	1.02046e-50
KDM6A	4.39456e-55	0.454173	0.885	0.864	1.60845e-50
PPIB	5.03959e-55	-0.399749	0.753	0.833	1.84454e-50
UQCR11	9.54586e-55	-0.289819	0.895	0.94	3.49388e-50
EFCAB2	1.08246e-54	-0.666716	0.432	0.583	3.96192e-50
STK17B	2.12424e-54	0.384935	0.974	0.977	7.77492e-50
AC007384.1	2.42775e-54	-1.0904	0.184	0.329	8.88582e-50
PPIA	3.57735e-54	-0.34821	0.865	0.915	1.30934e-49
RPS3	3.76238e-54	-0.194708	0.985	0.997	1.37707e-49
HNRNPU	4.17924e-54	-0.345024	0.887	0.957	1.52964e-49
TSPAN33	6.46884e-54	1.6338	0.139	0.04	2.36766e-49
ERCC1	1.02322e-53	-0.577916	0.562	0.679	3.7451e-49
PLA2G7	1.0272e-53	1.15881	0.28	0.141	3.75967e-49
RPLP2	1.47586e-53	-0.2054	0.988	0.999	5.40179e-49
NDUFB2	4.47017e-53	-0.391632	0.759	0.849	1.63613e-48
ADGRE5	6.56934e-53	-0.450881	0.831	0.898	2.40444e-48
EMP3	9.83834e-53	-0.296473	0.961	0.977	3.60093e-48
COP1	1.81691e-52	0.313421	0.955	0.946	6.65008e-48
CLEC2B	3.0722e-52	0.677238	0.692	0.619	1.12446e-47
CALM2	4.39957e-52	-0.278111	0.948	0.974	1.61029e-47
ZNF83	6.19712e-52	1.15421	0.263	0.13	2.26821e-47
IFITM2	6.20177e-52	-0.190595	0.694	0.832	2.26991e-47
CSF3R	7.0069e-52	0.365075	0.958	0.941	2.5646e-47
RPS25	7.34465e-52	-0.224588	0.976	0.993	2.68822e-47
C22orf34	1.74547e-51	1.17534	0.357	0.217	6.38859e-47
ZFP36L2	4.50943e-51	-0.363031	0.875	0.938	1.65049e-46
TYROBP	8.85927e-51	-0.172461	0.994	0.999	3.24258e-46
ADAMTS2	1.12121e-50	-0.823688	0.116	0.252	4.10373e-46
NDUFS5	2.36373e-50	-0.42095	0.745	0.817	8.6515e-46
RPL7A	3.97792e-50	-0.183793	0.989	0.997	1.45596e-45
DHRS4L2	4.73551e-50	-0.622541	0.336	0.5	1.73325e-45
PAN3	6.21224e-50	0.387466	0.908	0.895	2.27374e-45
VIM-AS1	2.18388e-49	-0.835963	0.274	0.425	7.99322e-45
DYNLRB1	2.3875e-49	-0.554765	0.367	0.532	8.73849e-45
RPL27A	2.43561e-49	-0.305509	0.958	0.973	8.91459e-45
S100A9	2.59275e-49	-0.281403	0.995	1	9.48972e-45
LINC00937	2.87746e-49	0.781479	0.533	0.395	1.05318e-44
SUMF1	3.53745e-49	0.621465	0.725	0.655	1.29474e-44
RPL36A	3.84614e-49	-0.27277	0.957	0.983	1.40773e-44
TOMM7	5.97989e-49	-0.282803	0.915	0.947	2.1887e-44
CD68	6.7926e-49	-0.299632	0.899	0.944	2.48616e-44
IFITM3	8.25589e-49	-0.952098	0.317	0.451	3.02174e-44
ARHGDIA	9.7507e-49	-0.438562	0.632	0.741	3.56886e-44
TRG-AS1	1.38841e-48	-1.06629	0.115	0.246	5.08172e-44
STAB1	1.77082e-48	-0.693243	0.409	0.54	6.48137e-44
MARK3	9.06262e-48	0.485992	0.779	0.737	3.31701e-43
PNRC1	9.88042e-48	-0.354181	0.907	0.951	3.61633e-43
AC011444.3	1.4459e-47	-1.4979	0.062	0.166	5.29214e-43
HIST2H2AC	4.72483e-47	-0.761602	0.311	0.447	1.72934e-42
ELOB	6.16771e-47	-0.227958	0.941	0.971	2.25744e-42
NT5C3B	8.51011e-47	-1.50514	0.064	0.169	3.11479e-42
MZT2B	1.35285e-46	-0.472338	0.533	0.661	4.95157e-42
AL691403.1	1.91689e-46	-0.628985	0.48	0.608	7.01601e-42
TBC1D22A	1.96593e-46	0.432408	0.84	0.8	7.19549e-42
MEGF9	2.32362e-46	0.369783	0.95	0.919	8.50467e-42
CX3CR1	4.44792e-46	-0.514135	0.3	0.463	1.62798e-41
FKBP5	4.61768e-46	0.397218	0.946	0.96	1.69012e-41
ARPC1B	1.58596e-45	-0.156567	0.985	0.994	5.80478e-41
S100A10	2.14616e-45	-0.356673	0.967	0.989	7.85517e-41
CD99	2.33348e-45	-0.466364	0.725	0.819	8.54076e-41
DBI	2.85161e-45	-0.37921	0.779	0.846	1.04372e-40
ST6GALNAC3	2.94116e-45	0.654526	0.694	0.588	1.07649e-40
SLC11A1	4.1187e-45	0.375618	0.937	0.915	1.50748e-40
SNRPD2	1.04638e-44	-0.50437	0.545	0.66	3.82984e-40
AL627171.2	1.50027e-44	-0.903306	0.176	0.307	5.49113e-40
SH3BGRL3	1.6351e-44	-0.168495	0.991	0.998	5.98462e-40
AGO4	1.72099e-44	0.430738	0.81	0.733	6.29901e-40
NLRP1	1.90106e-44	0.499397	0.776	0.728	6.95807e-40
AC011476.3	1.99086e-44	-1.4078	0.069	0.173	7.28674e-40
CELF2	2.0512e-44	0.314057	0.968	0.98	7.5076e-40
CORO1A	4.14891e-44	-0.221498	0.922	0.959	1.51854e-39
ENO1	4.46947e-44	-0.296611	0.876	0.921	1.63587e-39
RGS2	6.23381e-44	-0.404957	0.883	0.913	2.28164e-39
AGPAT4	6.93143e-44	-0.626521	0.454	0.591	2.53697e-39
FAM49A	6.9394e-44	0.462559	0.87	0.867	2.53989e-39
COX4I1	7.46253e-44	-0.190263	0.978	0.99	2.73136e-39
NDUFA1	8.09075e-44	-0.301955	0.819	0.878	2.9613e-39
RPS7	1.13689e-43	-0.167602	0.991	0.999	4.16112e-39
YBX3	1.13783e-43	-0.399785	0.742	0.837	4.16456e-39
ACAP2	1.23447e-43	0.294423	0.957	0.959	4.5183e-39
AL355075.4	1.23984e-43	-0.87812	0.345	0.475	4.53792e-39
ARL4A	1.77842e-43	-0.741969	0.314	0.448	6.50921e-39
RTN1	3.09229e-43	0.604223	0.651	0.541	1.13181e-38
RPS21	5.99935e-43	-0.226106	0.983	0.996	2.19582e-38
ABRACL	6.51717e-43	-0.368761	0.612	0.733	2.38535e-38
PLAUR	6.83029e-43	0.505171	0.876	0.856	2.49996e-38
COX5B	2.41743e-42	-0.247829	0.883	0.926	8.84803e-38
AC011472.2	2.50621e-42	0.894188	0.353	0.222	9.17297e-38
TBXAS1	2.84564e-42	0.28959	0.954	0.963	1.04153e-37
ACTR2	3.28386e-42	-0.210936	0.949	0.97	1.20193e-37
CCL3L1	9.76907e-42	-1.1697	0.2	0.326	3.57558e-37
TPT1	9.9332e-42	-0.12546	0.998	1	3.63565e-37
COG5	1.54896e-41	0.49419	0.74	0.671	5.66934e-37
POLR2L	1.97371e-41	-0.366912	0.756	0.822	7.22399e-37
PPT1	2.2573e-41	-0.335657	0.726	0.815	8.26196e-37
RPS17	2.6711e-41	-0.245731	0.932	0.966	9.77649e-37
ATF3	3.37146e-41	-0.468036	0.536	0.687	1.23399e-36
ITM2B	6.69461e-41	0.275289	0.989	0.989	2.45029e-36
RICTOR	9.04151e-41	0.574793	0.68	0.579	3.30928e-36
CHPT1	9.27558e-41	0.653754	0.567	0.449	3.39495e-36
PTAFR	9.53648e-41	-0.44447	0.599	0.701	3.49045e-36
RARA	1.07685e-40	-0.467662	0.533	0.659	3.94139e-36
BLVRB	2.35204e-40	-0.29086	0.881	0.922	8.60869e-36
EREG	5.55153e-40	-0.7706	0.257	0.387	2.03192e-35
NUTM2A-AS1	6.42762e-40	-0.720598	0.281	0.414	2.35257e-35
NDUFB7	8.4153e-40	-0.365688	0.647	0.751	3.08008e-35
RPL34	9.13226e-40	-0.148112	0.996	1	3.3425e-35
TMSB4X	1.124e-39	-0.13929	0.998	1	4.11397e-35
GSTP1	1.23064e-39	-0.208191	0.944	0.97	4.50425e-35
RPL29	3.02339e-39	-0.161434	0.989	0.998	1.10659e-34
SMAP2	3.35504e-39	0.252748	0.974	0.98	1.22798e-34
GNAI2	3.75625e-39	-0.202312	0.962	0.981	1.37482e-34
FAM89B	4.30296e-39	-0.486048	0.323	0.471	1.57493e-34
APRT	4.94622e-39	-0.323755	0.736	0.81	1.81037e-34
HSP90B1	4.99261e-39	-0.396836	0.697	0.776	1.82735e-34
MIDN	6.05708e-39	0.466422	0.801	0.784	2.21695e-34
PLSCR1	6.28045e-39	0.506113	0.717	0.628	2.29871e-34
CD44	1.41321e-38	-0.286055	0.963	0.982	5.17247e-34
TIMM8B	2.25367e-38	-0.470639	0.486	0.614	8.24864e-34
SRGAP1	3.69674e-38	1.62886	0.241	0.137	1.35304e-33
GAA	3.76016e-38	-0.495003	0.462	0.586	1.37626e-33
RPS13	3.91173e-38	-0.159862	0.992	0.999	1.43173e-33
IER3	6.52097e-38	-0.633223	0.53	0.632	2.38674e-33
AC044849.1	7.6515e-38	-1.17024	0.11	0.214	2.80052e-33
CAPNS1	2.29247e-37	-0.345446	0.72	0.804	8.39067e-33
JUNB	2.92507e-37	-0.249535	0.986	0.992	1.07061e-32
ZMYM2	2.95708e-37	0.544573	0.765	0.736	1.08232e-32
BASP1	4.54331e-37	0.695537	0.617	0.494	1.6629e-32
EIF3C	5.21578e-37	1.36241	0.123	0.044	1.90903e-32
RPL3	6.00569e-37	-0.188632	0.965	0.988	2.19814e-32
AGFG1	9.78057e-37	0.355159	0.892	0.861	3.57978e-32
OSCAR	1.28056e-36	0.440219	0.724	0.631	4.68699e-32
OSBPL9	1.55951e-36	0.579254	0.708	0.675	5.70797e-32
SF3B5	2.27507e-36	-0.334549	0.715	0.805	8.32697e-32
ANXA2	2.76041e-36	-0.230837	0.938	0.968	1.01034e-31
ATG7	3.04775e-36	0.277875	0.947	0.951	1.11551e-31
CPB2-AS1	3.7614e-36	0.731848	0.384	0.252	1.37671e-31
SERPINB1	5.0668e-36	0.340458	0.928	0.892	1.8545e-31
AC008440.1	5.43521e-36	-1.14417	0.098	0.196	1.98934e-31
S100Z	7.58636e-36	0.533554	0.668	0.569	2.77668e-31
SORL1	7.73552e-36	0.431195	0.867	0.805	2.83128e-31
ARPC4	1.14741e-35	-0.265128	0.766	0.846	4.19963e-31
TPST1	1.32522e-35	-0.394457	0.191	0.326	4.85045e-31
RPL4	1.50145e-35	-0.207247	0.929	0.962	5.49545e-31
HSPA1A	1.62057e-35	-0.342281	0.526	0.671	5.93146e-31
ELF2	1.69173e-35	0.416667	0.844	0.818	6.1919e-31
CITED2	2.74515e-35	-0.721633	0.404	0.512	1.00475e-30
NME2	2.85617e-35	-0.253673	0.864	0.916	1.04539e-30
VPS8	2.88845e-35	0.458394	0.736	0.66	1.0572e-30
RGCC	3.00727e-35	-1.02649	0.211	0.324	1.10069e-30
GAB2	3.37019e-35	0.319233	0.943	0.935	1.23352e-30
ARL6IP4	4.07235e-35	-0.278393	0.735	0.818	1.49052e-30
SAT1	5.118e-35	0.245669	0.986	0.987	1.87324e-30
UBB	5.28778e-35	-0.284782	0.838	0.893	1.93538e-30
CCDC144A	5.85923e-35	-1.02033	0.106	0.205	2.14454e-30
PRKAG2	6.32146e-35	0.412843	0.862	0.876	2.31372e-30
RNF149	8.88239e-35	0.350649	0.941	0.91	3.25104e-30
CAMK1	9.06019e-35	-0.722366	0.265	0.386	3.31612e-30
RPL24	9.85737e-35	-0.154682	0.98	0.994	3.6079e-30
ATP5ME	1.35624e-34	-0.281138	0.79	0.859	4.96399e-30
HOOK2	1.49924e-34	-0.49366	0.49	0.602	5.48737e-30
PRDX5	1.66791e-34	-0.245547	0.693	0.783	6.10471e-30
ABCG1	1.88933e-34	1.36162	0.149	0.065	6.91513e-30
RNASE2	2.65256e-34	-0.647417	0.356	0.471	9.70865e-30
HSPA1B	2.8018e-34	-1.47848	0.074	0.162	1.02549e-29
ITFG1	2.9434e-34	0.435977	0.771	0.732	1.07731e-29
HECA	3.14027e-34	-0.342998	0.712	0.811	1.14937e-29
ROGDI	3.42767e-34	-0.469124	0.287	0.427	1.25456e-29
NDUFA13	6.27809e-34	-0.225975	0.879	0.918	2.29784e-29
TMEM107	1.12366e-33	-0.759906	0.4	0.497	4.1127e-29
MBNL1	1.13764e-33	-0.214087	0.983	0.995	4.16387e-29
RNASEH2C	1.41561e-33	-0.410882	0.437	0.566	5.18127e-29
DPEP2	1.78004e-33	0.583698	0.535	0.412	6.51513e-29
HLA-DQB1	2.04748e-33	-0.409768	0.612	0.706	7.49397e-29
HIST1H1E	2.444e-33	-0.523347	0.53	0.643	8.94528e-29
PHPT1	2.57195e-33	-0.449335	0.448	0.565	9.41361e-29
CD86	3.03772e-33	0.511258	0.67	0.583	1.11184e-28
TNFSF13	4.18163e-33	-0.363421	0.589	0.694	1.53052e-28
ZDHHC20	4.56011e-33	0.337371	0.871	0.844	1.66905e-28
EDF1	4.61456e-33	-0.269889	0.791	0.849	1.68897e-28
TWF2	4.67356e-33	-0.369833	0.551	0.662	1.71057e-28
MPHOSPH6	5.34183e-33	0.862028	0.316	0.205	1.95516e-28
CHCHD2	5.70913e-33	-0.218228	0.899	0.932	2.0896e-28
HSPE1	6.78382e-33	-0.542663	0.349	0.461	2.48295e-28
BLOC1S1	7.27374e-33	-0.171724	0.781	0.871	2.66226e-28
HSPH1	7.48147e-33	-1.05273	0.184	0.288	2.73829e-28
ATP5PD	8.11413e-33	-0.289257	0.736	0.812	2.96985e-28
PRR16	8.27828e-33	1.22755	0.15	0.068	3.02994e-28
DDX21	9.12707e-33	-0.329825	0.672	0.772	3.3406e-28
AZIN1-AS1	9.53882e-33	-0.921953	0.237	0.35	3.4913e-28
RASA2	1.02149e-32	0.532567	0.653	0.571	3.73874e-28
SSR4	1.08719e-32	-0.284686	0.795	0.843	3.97923e-28
RPL22L1	1.32178e-32	-0.44242	0.482	0.596	4.83785e-28
PPP6R3	1.33094e-32	0.390054	0.783	0.748	4.87138e-28
FGD4	1.40086e-32	0.28435	0.913	0.9	5.1273e-28
MYOF	1.45744e-32	-0.607027	0.288	0.411	5.33438e-28
GLMP	1.81749e-32	-0.771772	0.153	0.261	6.65218e-28
LGALS9	2.16991e-32	-0.384533	0.568	0.668	7.94211e-28
RRAS	2.17625e-32	-0.739926	0.258	0.371	7.96529e-28
NUMB	2.8565e-32	0.253099	0.956	0.959	1.04551e-27
PNN	3.14135e-32	0.535705	0.658	0.603	1.14977e-27
GATD3B	3.1879e-32	-1.33979	0.07	0.153	1.1668e-27
OST4	3.42723e-32	-0.232057	0.898	0.927	1.2544e-27
IL6ST	3.61972e-32	0.566448	0.604	0.526	1.32485e-27
ABCA1	4.01141e-32	0.796419	0.445	0.331	1.46822e-27
NR4A1	4.58237e-32	-0.50418	0.449	0.564	1.67719e-27
AKIRIN2	6.6918e-32	-0.381048	0.67	0.754	2.44926e-27
COMT	8.41237e-32	-0.291862	0.735	0.806	3.07901e-27
MAP2K5	9.70602e-32	0.555879	0.552	0.444	3.5525e-27
LRP5L	1.20574e-31	0.90637	0.302	0.193	4.41313e-27
GABPB1-AS1	1.68315e-31	-0.666869	0.263	0.377	6.16051e-27
PCNX1	1.68783e-31	0.399839	0.79	0.735	6.17763e-27
ROCK1	1.81148e-31	0.287597	0.925	0.938	6.63021e-27
ATP5MG	1.92019e-31	-0.18081	0.958	0.981	7.02809e-27
SNHG29	1.96717e-31	-0.268335	0.799	0.857	7.20004e-27
SAMSN1	2.02512e-31	0.549975	0.765	0.709	7.41213e-27
GUK1	2.52124e-31	-0.248637	0.721	0.806	9.228e-27
ITGA4	2.55012e-31	0.413547	0.743	0.685	9.33371e-27
PARP8	2.56432e-31	0.361321	0.851	0.834	9.38565e-27
OSBPL8	2.8068e-31	0.274239	0.952	0.95	1.02732e-26
GNB2	3.48956e-31	-0.25102	0.758	0.84	1.27721e-26
AC073332.1	3.80019e-31	-0.943417	0.143	0.243	1.39091e-26
SCLT1	3.95292e-31	0.413328	0.821	0.79	1.44681e-26
PGAM1	5.44752e-31	-0.38012	0.586	0.681	1.99385e-26
GPBAR1	5.84686e-31	-0.605118	0.278	0.396	2.14001e-26
N4BP2L2	6.03082e-31	0.328493	0.847	0.811	2.20734e-26
DYNLL1	7.37808e-31	-0.265186	0.831	0.886	2.70045e-26
XPO6	8.4034e-31	0.641614	0.606	0.51	3.07573e-26
CD63	8.78345e-31	-0.235329	0.901	0.93	3.21483e-26
TUBA1A	9.66983e-31	-0.242148	0.747	0.816	3.53926e-26
LAMTOR4	1.02136e-30	-0.150183	0.914	0.951	3.73828e-26
UBC	1.05777e-30	-0.181334	0.989	0.996	3.87153e-26
FLNA	1.07448e-30	-0.251552	0.861	0.907	3.9327e-26
C1orf56	1.1102e-30	-1.00436	0.087	0.176	4.06345e-26
CPQ	1.45282e-30	0.393372	0.837	0.786	5.31748e-26
ODC1	1.50288e-30	-0.790729	0.159	0.264	5.50069e-26
HSPB1	1.53053e-30	-1.26248	0.076	0.159	5.60191e-26
ANPEP	1.94728e-30	0.587269	0.543	0.421	7.12723e-26
SMC5	2.29913e-30	0.539468	0.578	0.486	8.41506e-26
PAG1	2.85179e-30	0.464888	0.65	0.554	1.04378e-25
SLC25A37	2.87392e-30	0.57737	0.669	0.569	1.05188e-25
SEMA4D	2.96714e-30	0.436108	0.697	0.615	1.086e-25
FYB1	3.13065e-30	0.225106	0.968	0.972	1.14585e-25
FMNL1	3.17824e-30	0.335764	0.807	0.77	1.16327e-25
WDR83OS	3.65193e-30	-0.24823	0.721	0.804	1.33664e-25
RIC1	4.26306e-30	0.457436	0.703	0.653	1.56032e-25
SELENOW	4.45471e-30	-0.391267	0.473	0.58	1.63047e-25
FKBP1A	4.72205e-30	-0.200787	0.785	0.857	1.72832e-25
UQCR10	5.06859e-30	-0.223498	0.824	0.874	1.85515e-25
PLXDC2	6.93205e-30	0.188495	0.989	0.996	2.5372e-25
CFP	6.99642e-30	-0.242167	0.858	0.899	2.56076e-25
EGR1	7.10425e-30	-0.522387	0.388	0.508	2.60023e-25
FBXO34	7.7654e-30	-0.41824	0.629	0.724	2.84222e-25
ZFP36L1	1.04026e-29	-0.308024	0.784	0.838	3.80745e-25
MAML3	1.27167e-29	0.32334	0.902	0.89	4.65442e-25
MED26	1.83992e-29	0.80202	0.437	0.349	6.7343e-25
HLA-DRB1	2.28488e-29	-0.353305	0.842	0.911	8.36288e-25
NRIP3	2.90113e-29	1.28507	0.133	0.06	1.06184e-24
YPEL5	2.95857e-29	-0.309378	0.816	0.88	1.08287e-24
USP3	3.15472e-29	0.232282	0.951	0.957	1.15466e-24
BIRC6	3.37694e-29	0.287774	0.88	0.888	1.23599e-24
AC013652.1	3.53942e-29	0.843377	0.33	0.225	1.29546e-24
SAMHD1	4.0426e-29	-0.208093	0.938	0.969	1.47963e-24
POLR2J	4.15111e-29	-0.328601	0.443	0.57	1.51935e-24
ARHGAP15	4.63883e-29	0.374548	0.932	0.931	1.69786e-24
ASGR1	4.87229e-29	-0.279288	0.678	0.763	1.78331e-24
RIOK3	4.98271e-29	0.437049	0.747	0.723	1.82372e-24
GAPDH	5.037e-29	-0.143877	0.987	0.995	1.84359e-24
RAB31	5.55788e-29	0.36491	0.891	0.896	2.03424e-24
VMP1	5.70875e-29	0.228074	0.989	0.993	2.08946e-24
MRPL54	6.14028e-29	-0.380397	0.467	0.577	2.2474e-24
FBXO33	9.67176e-29	0.647861	0.572	0.495	3.53996e-24
ZBTB20	9.77377e-29	0.404706	0.811	0.775	3.5773e-24
NFKB1	1.07553e-28	-0.22817	0.738	0.852	3.93653e-24
AC009522.1	1.34743e-28	-1.06093	0.111	0.199	4.93171e-24
ANKRD12	1.40583e-28	0.33525	0.844	0.839	5.14547e-24
EPB41L3	1.49744e-28	0.652622	0.615	0.544	5.48079e-24
PIAS1	1.50145e-28	0.26753	0.892	0.893	5.49544e-24
FCHSD2	1.69684e-28	0.408359	0.829	0.798	6.21062e-24
GLIPR1	2.23318e-28	-0.229819	0.87	0.902	8.17366e-24
CYP27A1	2.83166e-28	-0.489262	0.378	0.492	1.03642e-23
DNAJB1	3.2369e-28	-0.619884	0.303	0.408	1.18474e-23
TLN1	3.39727e-28	-0.242261	0.794	0.85	1.24343e-23
PCSK5	3.40063e-28	0.599127	0.578	0.492	1.24467e-23
TUFM	3.42859e-28	-0.43911	0.476	0.573	1.2549e-23
CKAP4	3.56261e-28	-0.545549	0.371	0.478	1.30395e-23
ADAM8	3.88597e-28	0.669507	0.36	0.246	1.4223e-23
ATP5MC1	4.09072e-28	-0.449705	0.407	0.514	1.49724e-23
FUS	4.49043e-28	0.370784	0.782	0.77	1.64354e-23
CCL4	6.28203e-28	-2.40007	0.041	0.105	2.29928e-23
C4orf48	6.59702e-28	-0.247298	0.72	0.796	2.41457e-23
CISD1	6.97535e-28	-0.755585	0.116	0.208	2.55305e-23
CHMP1B	7.00594e-28	-0.483127	0.512	0.603	2.56424e-23
ATP8B4	7.13051e-28	-0.403017	0.406	0.533	2.60984e-23
HSP90AB1	7.72078e-28	-0.334718	0.757	0.809	2.82588e-23
HMGCS1	7.78608e-28	-0.709659	0.181	0.282	2.84978e-23
FAM117B	7.81147e-28	0.647095	0.513	0.421	2.85908e-23
NIPBL	1.27343e-27	0.266735	0.888	0.886	4.66089e-23
TRAF6	1.3898e-27	0.821028	0.221	0.126	5.08681e-23
NDUFA3	1.39681e-27	-0.317296	0.54	0.638	5.11247e-23
SDF2L1	1.42958e-27	-0.598667	0.241	0.348	5.2324e-23
CD55	1.46717e-27	0.21601	0.944	0.927	5.37e-23
RPL10	1.7244e-27	-0.119825	0.994	1	6.31147e-23
ZNF652	1.84361e-27	0.517104	0.573	0.478	6.74779e-23
TNFAIP3	2.25566e-27	-0.236521	0.613	0.762	8.25595e-23
TOMM6	2.40885e-27	-0.263498	0.775	0.826	8.81663e-23
VPS13C	2.42313e-27	0.266601	0.846	0.823	8.8689e-23
EFHD2	2.67689e-27	-0.197767	0.914	0.938	9.79768e-23
FNDC3A	2.97375e-27	0.425705	0.691	0.624	1.08842e-22
AC020656.1	3.14943e-27	-0.389174	0.979	0.98	1.15272e-22
PPP1R16B	3.43853e-27	1.36176	0.114	0.048	1.25854e-22
BRWD1	3.57108e-27	0.457347	0.61	0.515	1.30705e-22
MYO1F	3.64828e-27	0.194637	0.965	0.968	1.33531e-22
FCGRT	4.44732e-27	-0.154432	0.928	0.959	1.62776e-22
AP1S2	4.85e-27	-0.199232	0.917	0.948	1.77515e-22
FAM234B	5.24407e-27	-1.24536	0.059	0.131	1.91938e-22
SELENOH	6.59111e-27	-0.236212	0.753	0.826	2.41241e-22
PSMB6	6.65451e-27	-0.346828	0.536	0.638	2.43562e-22
CHCHD10	6.69463e-27	-0.428288	0.459	0.559	2.4503e-22
ACSL3	7.06281e-27	0.655763	0.598	0.534	2.58506e-22
CD180	7.5618e-27	-1.0536	0.095	0.175	2.76769e-22
OTUD1	8.18381e-27	-0.523221	0.431	0.534	2.99535e-22
PIK3R1	9.75823e-27	0.669273	0.551	0.478	3.57161e-22
CLEC11A	9.79815e-27	-0.969169	0.113	0.199	3.58622e-22
UBE2D3	1.11723e-26	0.297957	0.953	0.968	4.08916e-22
AP2S1	1.33595e-26	-0.183195	0.864	0.907	4.88969e-22
TSC22D3	1.34229e-26	-0.238585	0.923	0.95	4.91291e-22
PTK2B	1.68642e-26	0.330221	0.879	0.877	6.17245e-22
RPL15	2.00234e-26	-0.124164	0.986	0.997	7.32876e-22
SFMBT2	2.03375e-26	0.780058	0.345	0.246	7.44374e-22
HLA-C	2.53848e-26	0.154349	0.994	0.999	9.29107e-22
AL158801.2	2.71795e-26	-1.1874	0.089	0.167	9.94796e-22
SPATA6	3.03235e-26	0.762196	0.377	0.281	1.10987e-21
KLHL2	3.16244e-26	0.435351	0.688	0.615	1.15748e-21
DNAJB9	3.3363e-26	-0.644736	0.199	0.298	1.22112e-21
CEMIP2	3.87661e-26	0.596594	0.575	0.49	1.41888e-21
CLTA	6.21121e-26	-0.222725	0.794	0.852	2.27337e-21
TKT	6.72593e-26	0.204418	0.976	0.98	2.46176e-21
AC093849.4	7.20267e-26	0.900342	0.167	0.088	2.63625e-21
PROK2	8.02784e-26	-0.534751	0.114	0.206	2.93827e-21
AGPAT2	8.52012e-26	-0.432166	0.381	0.488	3.11845e-21
LPGAT1	9.95618e-26	0.385645	0.732	0.657	3.64406e-21
WAC	1.12114e-25	0.333667	0.834	0.821	4.10347e-21
PNISR	1.17618e-25	0.367995	0.744	0.691	4.30494e-21
FXYD5	1.30005e-25	-0.22682	0.804	0.857	4.7583e-21
ARPIN	1.46157e-25	0.817975	0.201	0.115	5.3495e-21
NCOA1	1.49951e-25	0.2956	0.884	0.874	5.48834e-21
GPATCH8	1.74344e-25	0.400102	0.701	0.643	6.38117e-21
COX8A	1.74963e-25	-0.179355	0.811	0.861	6.40382e-21
TRIB1	2.54572e-25	-0.490479	0.394	0.493	9.3176e-21
UBL5	2.73951e-25	-0.189586	0.893	0.924	1.00269e-20
LMAN2	2.87591e-25	-0.332799	0.564	0.653	1.05261e-20
ADAM28	3.40018e-25	1.25473	0.143	0.072	1.2445e-20
TAGLN2	3.58088e-25	-0.395544	0.763	0.829	1.31064e-20
PDIA6	3.58564e-25	-0.381056	0.503	0.599	1.31238e-20
LAIR1	3.67787e-25	-0.488603	0.36	0.462	1.34614e-20
ATP6V0D1	3.9442e-25	-0.217324	0.77	0.835	1.44362e-20
NAIP	5.01161e-25	0.335876	0.725	0.656	1.8343e-20
SESTD1	5.2822e-25	0.380216	0.716	0.657	1.93334e-20
HIST1H2BD	5.60438e-25	0.827425	0.241	0.149	2.05126e-20
TNFAIP6	5.7768e-25	-1.0692	0.132	0.218	2.11437e-20
SPRED2	6.00302e-25	0.898937	0.305	0.213	2.19717e-20
ANKRD44	6.76015e-25	0.233287	0.931	0.944	2.47428e-20
ANXA5	6.78732e-25	-0.200167	0.894	0.932	2.48423e-20
NCKAP5L	7.08315e-25	0.602544	0.419	0.323	2.5925e-20
ZCCHC2	7.43625e-25	0.660662	0.447	0.357	2.72174e-20
NDUFA7	7.51245e-25	-0.401067	0.421	0.52	2.74963e-20
CREB1	8.21232e-25	-0.303137	0.631	0.716	3.00579e-20
HOOK3	8.2216e-25	0.31831	0.827	0.827	3.00919e-20
AL163541.1	8.27474e-25	1.18956	0.325	0.241	3.02864e-20
SLBP	8.32055e-25	0.573299	0.385	0.279	3.04541e-20
TMA7	9.33823e-25	-0.172953	0.948	0.965	3.41789e-20
FAM49B	9.54172e-25	0.219306	0.96	0.972	3.49236e-20
LSM7	9.8742e-25	-0.324862	0.556	0.648	3.61406e-20
ASH1L	1.01837e-24	0.264594	0.847	0.845	3.72734e-20
ZNF148	1.06798e-24	0.378804	0.724	0.665	3.90893e-20
CREM	1.07102e-24	-0.557444	0.269	0.369	3.92003e-20
UBR2	1.07825e-24	0.357363	0.763	0.707	3.9465e-20
USP34	1.21408e-24	0.296428	0.817	0.802	4.44364e-20
ETS2	1.29627e-24	0.492365	0.684	0.619	4.74447e-20
Z93241.1	1.38692e-24	-0.375356	0.479	0.589	5.07625e-20
FGL2	1.4327e-24	-0.186369	0.952	0.973	5.24383e-20
MIR646HG	1.6157e-24	-0.603813	0.251	0.354	5.91363e-20
AGTPBP1	1.74019e-24	0.207362	0.955	0.949	6.36925e-20
LRRC75A	1.87347e-24	-1.18914	0.055	0.12	6.85709e-20
MIR4435-2HG	2.09386e-24	0.659353	0.355	0.254	7.66375e-20
PFDN5	2.18163e-24	-0.11931	0.99	0.998	7.98499e-20
CLEC12B	2.31573e-24	0.885177	0.163	0.087	8.47579e-20
ATM	2.33662e-24	0.385878	0.689	0.616	8.55226e-20
SYK	2.35912e-24	0.237209	0.918	0.913	8.63463e-20
PRKCE	2.37664e-24	0.467862	0.715	0.683	8.69875e-20
PHKB	2.62667e-24	0.381004	0.714	0.65	9.61388e-20
CSGALNACT2	2.72182e-24	0.30117	0.85	0.839	9.96213e-20
PDIA4	2.86873e-24	-0.632955	0.201	0.295	1.04998e-19
CXCR4	3.07121e-24	0.445025	0.642	0.566	1.12409e-19
NR4A2	3.22861e-24	-0.313877	0.632	0.739	1.1817e-19
PRDM2	3.3842e-24	0.441124	0.724	0.697	1.23865e-19
MTLN	3.43392e-24	-0.652707	0.215	0.311	1.25685e-19
LMBRD1	3.98208e-24	0.462047	0.606	0.519	1.45748e-19
LY6E	4.05079e-24	-0.534054	0.291	0.392	1.48263e-19
C12orf57	4.33593e-24	-0.534497	0.491	0.574	1.58699e-19
DOK2	4.48063e-24	-0.316151	0.614	0.703	1.63996e-19
GLT1D1	4.67311e-24	0.380816	0.779	0.717	1.71041e-19
MARCKS	5.03669e-24	-0.486767	0.463	0.556	1.84348e-19
SDR42E2	5.09725e-24	-1.35578	0.054	0.117	1.86564e-19
TENT2	5.10738e-24	0.340536	0.74	0.695	1.86935e-19
DIP2B	5.57689e-24	0.352108	0.752	0.712	2.0412e-19
NME1	5.78921e-24	-1.03745	0.111	0.188	2.11891e-19
KDM6B	6.01907e-24	-0.36049	0.519	0.616	2.20304e-19
BHLHE40-AS1	6.36061e-24	-0.950951	0.104	0.182	2.32805e-19
DNAJC15	6.36876e-24	-0.327018	0.542	0.643	2.33103e-19
METTL26	7.42846e-24	-0.434391	0.292	0.398	2.71889e-19
ZCCHC8	7.7601e-24	0.704811	0.466	0.392	2.84027e-19
TNRC6B	9.15038e-24	0.290118	0.87	0.86	3.34913e-19
STK24	9.98572e-24	0.439667	0.695	0.652	3.65487e-19
MICOS10	1.03401e-23	-0.190046	0.762	0.824	3.7846e-19
ATP9B	1.18681e-23	0.357763	0.69	0.62	4.34383e-19
L3MBTL4	1.28549e-23	1.00466	0.207	0.126	4.70501e-19
MARCH1	1.43184e-23	0.223821	0.926	0.944	5.24068e-19
INPP5A	1.88993e-23	0.565013	0.497	0.411	6.91733e-19
REPS1	1.93225e-23	-0.481801	0.469	0.565	7.07222e-19
TENT5A	2.0194e-23	0.53904	0.522	0.429	7.39119e-19
RPN2	2.05749e-23	-0.357137	0.544	0.625	7.53061e-19
MYDGF	2.14677e-23	-0.366845	0.489	0.581	7.8574e-19
MXD1	2.29271e-23	0.43231	0.792	0.76	8.39154e-19
GRK3	2.33846e-23	0.244952	0.895	0.905	8.55898e-19
LINC00482	2.44988e-23	-0.615009	0.098	0.177	8.96682e-19
PRICKLE1	2.64218e-23	-0.750468	0.133	0.22	9.67063e-19
TSTD1	2.67537e-23	-0.981359	0.068	0.136	9.79212e-19
ZNF487	2.78331e-23	-0.519379	0.31	0.407	1.01872e-18
MEF2D	2.86383e-23	0.499181	0.575	0.504	1.04819e-18
NDUFB1	2.87606e-23	-0.200077	0.798	0.85	1.05267e-18
PLIN2	2.90952e-23	0.421116	0.638	0.556	1.06491e-18
ATP5MC2	3.11698e-23	-0.145264	0.943	0.96	1.14084e-18
GGNBP2	3.28892e-23	0.40922	0.685	0.638	1.20378e-18
WDR45B	4.53997e-23	1.04964	0.563	0.548	1.66167e-18
NDUFAF8	4.78374e-23	-0.497211	0.281	0.381	1.7509e-18
ST6GALNAC2	4.96668e-23	1.13259	0.123	0.059	1.81786e-18
IL15	5.10866e-23	0.478248	0.582	0.504	1.86982e-18
KDM3B	5.51724e-23	0.425145	0.62	0.548	2.01936e-18
PTPRC	5.63535e-23	0.144972	0.994	0.997	2.06259e-18
AC009226.1	7.02583e-23	-0.704645	0.196	0.288	2.57152e-18
IFI27L2	7.29228e-23	-0.346202	0.475	0.565	2.66905e-18
RB1CC1	7.78573e-23	0.352787	0.75	0.691	2.84965e-18
MED13L	7.91725e-23	0.208257	0.976	0.984	2.89779e-18
PTDSS1	8.11833e-23	0.515885	0.464	0.365	2.97139e-18
GSG1	8.15528e-23	-1.22298	0.046	0.106	2.98492e-18
STK39	8.68294e-23	-0.410666	0.374	0.486	3.17804e-18
RPL39	1.02038e-22	-0.108883	0.996	1	3.7347e-18
RPS23	1.09198e-22	-0.120438	0.992	1	3.99677e-18
LMTK2	1.20213e-22	0.604837	0.375	0.275	4.39993e-18
AHR	1.32636e-22	-0.366418	0.721	0.804	4.85463e-18
LUC7L3	1.45024e-22	0.33451	0.748	0.723	5.30802e-18
BRWD3	1.58559e-22	0.550067	0.477	0.379	5.8034e-18
WDR74	1.61488e-22	-0.35989	0.559	0.641	5.91062e-18
CNTRL	1.65196e-22	0.413198	0.64	0.571	6.04633e-18
CXCL2	1.89559e-22	-1.42318	0.072	0.138	6.93804e-18
H2AFJ	2.27339e-22	-0.376982	0.563	0.637	8.32083e-18
POU2F2	2.47851e-22	-0.250179	0.81	0.861	9.07158e-18
STAT1	2.53144e-22	0.63542	0.483	0.393	9.26532e-18
RPL14	2.63084e-22	-0.12889	0.981	0.993	9.62915e-18
NKTR	2.6517e-22	0.404485	0.583	0.512	9.70548e-18
ADRB2	2.88022e-22	-1.11351	0.109	0.183	1.05419e-17
ZYX	2.96598e-22	-0.2474	0.645	0.724	1.08558e-17
MT2A	3.06172e-22	0.366884	0.644	0.556	1.12062e-17
CERS4	3.15917e-22	-1.08351	0.077	0.145	1.15629e-17
RNASET2	3.1981e-22	-0.186505	0.87	0.91	1.17054e-17
GADD45GIP1	3.25521e-22	-0.400497	0.381	0.479	1.19144e-17
ZNF429	3.37107e-22	-0.777634	0.101	0.174	1.23384e-17
LINC01409	3.39225e-22	0.866187	0.174	0.099	1.2416e-17
CSNK1D	3.43388e-22	0.468255	0.621	0.569	1.25683e-17
NDUFS6	3.44772e-22	-0.247269	0.683	0.747	1.2619e-17
MBD2	3.67969e-22	0.301969	0.813	0.763	1.3468e-17
TUBA1B	3.7997e-22	-0.328347	0.592	0.665	1.39073e-17
COX14	4.11688e-22	-0.300817	0.488	0.581	1.50682e-17
PET100	4.78692e-22	-0.224552	0.672	0.737	1.75206e-17
IKZF1	5.10009e-22	0.312909	0.824	0.829	1.86668e-17
CTSS	5.13814e-22	-0.0964928	0.994	1	1.88061e-17
CSF1R	6.42231e-22	-0.40715	0.49	0.571	2.35063e-17
AF111167.1	6.8595e-22	-0.930173	0.103	0.175	2.51064e-17
FABP5	7.45397e-22	-1.02605	0.147	0.226	2.72823e-17
CCDC173	8.36091e-22	-1.18775	0.055	0.116	3.06018e-17
BEST1	8.65537e-22	-0.760162	0.14	0.219	3.16795e-17
SRPK2	9.05374e-22	0.281637	0.887	0.871	3.31376e-17
ABCD3	9.31009e-22	0.616197	0.345	0.251	3.40759e-17
LPAR6	1.06427e-21	-0.47932	0.363	0.458	3.89533e-17
SLA	1.12052e-21	0.325399	0.788	0.757	4.10121e-17
ARID1B	1.28882e-21	0.281095	0.855	0.857	4.71721e-17
ATP5MC3	1.41273e-21	-0.217201	0.744	0.795	5.17074e-17
AKAP13	1.47112e-21	0.183177	0.98	0.989	5.38444e-17
MED29	1.83513e-21	-0.595468	0.283	0.372	6.71674e-17
ATP11A	1.97779e-21	0.322621	0.817	0.815	7.2389e-17
CRTC3	2.04639e-21	0.419559	0.542	0.452	7.48999e-17
SLC12A6	2.07206e-21	0.412457	0.689	0.619	7.58393e-17
AC253572.2	2.24173e-21	0.545971	0.612	0.544	8.20496e-17
ZNHIT1	2.42211e-21	-0.269272	0.561	0.652	8.86518e-17
OSBPL1A	2.44951e-21	0.640005	0.36	0.268	8.96546e-17
MSR1	2.62928e-21	0.89121	0.184	0.109	9.62342e-17
EHD1	3.01987e-21	-0.501588	0.283	0.373	1.1053e-16
IQGAP2	3.0972e-21	0.236629	0.912	0.907	1.13361e-16
RHOT1	3.1388e-21	0.406964	0.639	0.574	1.14883e-16
LUZP1	3.34594e-21	0.726004	0.501	0.454	1.22465e-16
ANKS1A	3.73926e-21	0.383583	0.681	0.621	1.36861e-16
PJA2	3.97005e-21	0.402786	0.686	0.625	1.45308e-16
EIF3L	3.98466e-21	-0.248556	0.726	0.791	1.45843e-16
NDUFB11	4.09153e-21	-0.214483	0.751	0.806	1.49754e-16
COTL1	4.09589e-21	-0.115591	0.99	0.998	1.49914e-16
CYTIP	4.24538e-21	0.372457	0.732	0.688	1.55385e-16
EXT1	4.28396e-21	0.354769	0.824	0.794	1.56797e-16
CDK2AP2	4.33719e-21	-0.399109	0.226	0.322	1.58745e-16
NT5C2	4.42206e-21	0.324943	0.799	0.759	1.61852e-16
YME1L1	5.05572e-21	-0.236176	0.688	0.777	1.85045e-16
C16orf54	5.30696e-21	-0.613374	0.162	0.246	1.9424e-16
AP2M1	5.46987e-21	-0.304853	0.576	0.647	2.00203e-16
MTMR10	6.09964e-21	0.572025	0.585	0.54	2.23253e-16
PIAS2	6.76854e-21	0.660797	0.343	0.256	2.47735e-16
PREX1	6.85105e-21	0.298504	0.857	0.855	2.50755e-16
PDK3	6.86832e-21	0.613932	0.378	0.288	2.51388e-16
PPDPF	8.39621e-21	-0.408671	0.618	0.672	3.0731e-16
CD36	8.41458e-21	-0.264693	0.905	0.947	3.07982e-16
ARF4	9.43688e-21	0.372494	0.716	0.67	3.45399e-16
ICAM1	1.00971e-20	-0.454239	0.365	0.459	3.69562e-16
NBPF26	1.02933e-20	0.637954	0.257	0.17	3.76746e-16
EVI5	1.03879e-20	0.23544	0.862	0.842	3.80207e-16
NDUFA11	1.09911e-20	-0.206815	0.758	0.816	4.02284e-16
EPDR1	1.12133e-20	0.800447	0.205	0.128	4.10417e-16
WDPCP	1.18473e-20	0.635635	0.389	0.305	4.33622e-16
GMFG	1.34812e-20	-0.108855	0.964	0.982	4.93424e-16
SRSF5	1.86769e-20	-0.192516	0.875	0.915	6.83592e-16
COQ7	1.90338e-20	-0.647291	0.251	0.333	6.96656e-16
GASK1B	2.11524e-20	-0.363308	0.506	0.591	7.74199e-16
SECTM1	2.17318e-20	-0.456637	0.353	0.44	7.95405e-16
CARD9	2.19542e-20	-0.631293	0.192	0.278	8.03545e-16
PARP14	2.20611e-20	0.506726	0.584	0.522	8.07458e-16
CANX	2.22386e-20	-0.238715	0.762	0.812	8.13955e-16
TIMP1	2.27186e-20	-0.321433	0.833	0.873	8.31525e-16
RCBTB2	2.60978e-20	0.432309	0.575	0.488	9.55206e-16
FOSL2	2.69097e-20	0.36332	0.723	0.67	9.84921e-16
DPH3	2.84105e-20	-0.463672	0.29	0.382	1.03985e-15
PDS5B	2.89776e-20	0.374876	0.657	0.603	1.06061e-15
TOM1	2.91344e-20	-0.261207	0.771	0.834	1.06635e-15
TAX1BP1	3.13118e-20	0.272109	0.833	0.811	1.14604e-15
SGK1	3.36638e-20	-0.553111	0.396	0.474	1.23213e-15
MID1IP1	3.50884e-20	-0.487251	0.367	0.453	1.28427e-15
RUFY3	3.75038e-20	0.465795	0.525	0.44	1.37268e-15
PSMA7	3.79332e-20	-0.142859	0.91	0.936	1.38839e-15
SP3	3.83611e-20	0.332133	0.736	0.7	1.40405e-15
SMARCA2	4.24555e-20	0.475284	0.709	0.704	1.55391e-15
KSR1	4.28334e-20	0.436984	0.637	0.592	1.56775e-15
AURKAIP1	4.73313e-20	-0.221494	0.588	0.672	1.73237e-15
AL078459.1	4.90282e-20	-0.994793	0.049	0.105	1.79448e-15
TREM1	5.47053e-20	-0.311621	0.663	0.725	2.00227e-15
GSAP	5.61301e-20	0.404363	0.611	0.544	2.05442e-15
TAGAP	5.84485e-20	-0.395142	0.46	0.548	2.13927e-15
ARID4A	5.97246e-20	0.409408	0.644	0.579	2.18598e-15
LAMTOR2	7.80845e-20	-0.244714	0.628	0.699	2.85797e-15
PLK3	8.07097e-20	-0.477801	0.332	0.42	2.95406e-15
BHLHE40	8.07788e-20	-0.575719	0.254	0.339	2.95658e-15
SLC45A4	8.49256e-20	0.687242	0.399	0.316	3.10836e-15
SLC49A4	8.57683e-20	0.371407	0.704	0.653	3.1392e-15
ZFX	8.74039e-20	0.466182	0.538	0.461	3.19907e-15
LINC01004	8.78093e-20	-0.447715	0.28	0.371	3.21391e-15
PHIP	9.07914e-20	0.295362	0.797	0.782	3.32306e-15
IRS2	1.00402e-19	0.39023	0.827	0.798	3.67481e-15
TRIM66	1.3959e-19	0.781982	0.198	0.123	5.10915e-15
FMN1	1.49784e-19	0.574282	0.649	0.646	5.48226e-15
HECTD1	1.5501e-19	0.433899	0.614	0.548	5.6735e-15
EIF1AX	1.58469e-19	0.350441	0.707	0.647	5.80014e-15
NUCB1	1.87987e-19	-0.355153	0.453	0.538	6.88053e-15
MCEMP1	1.88894e-19	-0.229795	0.363	0.469	6.91371e-15
ITSN2	1.91046e-19	0.282015	0.807	0.786	6.99248e-15
IGFLR1	1.93216e-19	-0.38193	0.336	0.428	7.07189e-15
PPM1B	1.99039e-19	0.344002	0.684	0.627	7.28503e-15
SNX27	1.99242e-19	0.359273	0.687	0.622	7.29246e-15
DDX17	2.04387e-19	0.213984	0.873	0.872	7.48078e-15
MRPS34	2.14983e-19	-0.35039	0.475	0.554	7.86858e-15
JAK2	2.17406e-19	0.286261	0.821	0.8	7.95727e-15
RNF13	2.30209e-19	0.245968	0.858	0.845	8.42589e-15
TEDC1	2.39318e-19	-0.800042	0.087	0.153	8.75928e-15
FCGR1A	3.11795e-19	-0.374435	0.33	0.425	1.1412e-14
UQCC2	3.15913e-19	-0.605759	0.182	0.263	1.15627e-14
MAP3K20	3.3741e-19	0.399811	0.646	0.588	1.23495e-14
Z93930.2	3.41722e-19	-0.569433	0.262	0.346	1.25074e-14
TBC1D8	3.44465e-19	0.429795	0.573	0.486	1.26078e-14
FAM53C	3.54327e-19	0.577298	0.443	0.358	1.29687e-14
FOXK2	3.57816e-19	0.517835	0.545	0.485	1.30964e-14
TET3	3.58632e-19	0.322056	0.762	0.741	1.31263e-14
CARD16	3.79439e-19	-0.146476	0.85	0.889	1.38878e-14
NCOR1	3.95527e-19	0.230415	0.831	0.81	1.44767e-14
MAN2A1	4.15551e-19	0.432021	0.662	0.614	1.52096e-14
INSIG1	4.51458e-19	-0.40143	0.224	0.312	1.65238e-14
RAB12	4.54315e-19	0.480749	0.442	0.356	1.66284e-14
IL10RB-DT	4.62701e-19	-0.664869	0.128	0.199	1.69353e-14
FGR	4.68311e-19	0.197053	0.924	0.927	1.71407e-14
AIP	4.69069e-19	-0.345919	0.365	0.458	1.71684e-14
STX10	4.89801e-19	-0.212669	0.55	0.645	1.79272e-14
HIPK2	5.02812e-19	0.403887	0.676	0.638	1.84034e-14
SOD1	5.10109e-19	-0.292057	0.475	0.558	1.86705e-14
ZCWPW2	5.1797e-19	-0.613673	0.201	0.282	1.89582e-14
AUH	5.62346e-19	0.624487	0.344	0.257	2.05824e-14
NQO2	6.11446e-19	0.492319	0.471	0.374	2.23795e-14
ADGRE3	6.12642e-19	1.12098	0.139	0.078	2.24233e-14
HIST1H3D	6.30508e-19	-0.937743	0.093	0.158	2.30772e-14
GK5	6.53676e-19	0.720589	0.21	0.136	2.39252e-14
WDFY1	7.07816e-19	0.447399	0.507	0.425	2.59068e-14
C4orf3	7.36575e-19	-0.165277	0.73	0.795	2.69594e-14
PHC2	7.75407e-19	0.375165	0.666	0.593	2.83807e-14
SOD2	7.79675e-19	-0.269541	0.898	0.925	2.85369e-14
KIF1B	8.37553e-19	0.405165	0.705	0.686	3.06553e-14
MIS18BP1	8.57138e-19	0.318994	0.771	0.73	3.13721e-14
MYOSLID	9.29936e-19	-0.720963	0.17	0.245	3.40366e-14
FBXO11	9.61504e-19	0.344246	0.809	0.815	3.5192e-14
MERTK	9.91503e-19	0.662204	0.211	0.137	3.629e-14
REX1BD	1.02828e-18	-0.240818	0.51	0.598	3.76361e-14
PTMA	1.13715e-18	-0.120211	0.993	0.998	4.16208e-14
ANKRD36	1.16997e-18	0.638195	0.185	0.112	4.28222e-14
HSPA5	1.20988e-18	-0.179448	0.69	0.78	4.42828e-14
DENND1A	1.22516e-18	0.20593	0.942	0.958	4.48423e-14
ERBIN	1.2688e-18	0.235188	0.844	0.82	4.64394e-14
CDC42SE2	1.34115e-18	0.286705	0.816	0.801	4.90875e-14
PPP1R21	1.35339e-18	0.413338	0.553	0.477	4.95353e-14
HCAR3	1.42138e-18	-1.11993	0.079	0.139	5.2024e-14
GTF2H2	1.46596e-18	0.815624	0.148	0.084	5.36557e-14
AOAH	1.74846e-18	0.150483	0.979	0.989	6.39953e-14
KIF9	2.16217e-18	-0.824101	0.082	0.145	7.91377e-14
B3GNT2	2.3358e-18	0.536514	0.385	0.299	8.54927e-14
GTF3A	2.35663e-18	-0.287172	0.579	0.65	8.62552e-14
PYGL	2.55568e-18	0.418439	0.687	0.615	9.35404e-14
ARHGDIB	2.67366e-18	-0.125677	0.943	0.963	9.78585e-14
FERMT3	2.7415e-18	-0.188707	0.709	0.781	1.00342e-13
C19orf53	2.83394e-18	-0.214007	0.627	0.704	1.03725e-13
USP32	2.86403e-18	0.290205	0.816	0.791	1.04826e-13
ANTKMT	3.21087e-18	-0.38756	0.297	0.39	1.17521e-13
SNRPB	3.80766e-18	-0.24366	0.577	0.655	1.39364e-13
RNF111	3.84332e-18	0.34643	0.663	0.59	1.40669e-13
AP000282.1	4.04225e-18	0.895776	0.164	0.099	1.4795e-13
SPI1	4.0901e-18	-0.157496	0.912	0.94	1.49702e-13
SNX17	4.30412e-18	-0.256853	0.459	0.555	1.57535e-13
SERPINA1	5.09013e-18	-0.0713076	0.938	0.963	1.86304e-13
LRMP	5.30823e-18	0.522647	0.553	0.492	1.94286e-13
C2CD5	5.62671e-18	0.475591	0.476	0.394	2.05943e-13
COPS9	5.80312e-18	-0.231486	0.736	0.797	2.124e-13
CCNT2	6.12188e-18	0.487948	0.444	0.36	2.24067e-13
TAF13	6.15328e-18	-0.515839	0.287	0.367	2.25216e-13
KMT2E-AS1	6.51427e-18	-0.51284	0.239	0.315	2.38429e-13
LFNG	6.53947e-18	-0.365321	0.464	0.539	2.39351e-13
NDUFV3	6.5481e-18	-0.400202	0.42	0.499	2.39667e-13
FUOM	6.81434e-18	-0.472393	0.205	0.289	2.49412e-13
AC010642.2	7.77115e-18	-0.648802	0.158	0.233	2.84432e-13
KAT6A	7.84889e-18	0.362198	0.705	0.666	2.87277e-13
AC027644.3	8.32527e-18	-0.583307	0.154	0.228	3.04713e-13
SOS2	8.59059e-18	0.284884	0.791	0.761	3.14424e-13
NBPF12	9.25956e-18	0.596422	0.221	0.144	3.38909e-13
UFC1	1.01676e-17	-0.299005	0.556	0.627	3.72144e-13
SNHG17	1.03517e-17	0.77169	0.166	0.1	3.78883e-13
AC022217.3	1.16752e-17	-0.225583	0.751	0.809	4.27324e-13
RPS15A	1.22971e-17	-0.103701	0.99	0.999	4.50085e-13
MAP3K8	1.23814e-17	0.42714	0.74	0.732	4.53171e-13
USP25	1.24332e-17	0.269393	0.785	0.756	4.55069e-13
MLXIP	1.33924e-17	0.38258	0.657	0.627	4.90174e-13
NUP50-DT	1.49824e-17	0.500172	0.386	0.299	5.48371e-13
COPE	1.58267e-17	-0.17784	0.766	0.817	5.79273e-13
LMBR1	1.79759e-17	0.412242	0.517	0.432	6.57936e-13
PPP1R14B	1.83552e-17	-0.523021	0.29	0.368	6.7182e-13
MIB1	2.00887e-17	0.533802	0.386	0.306	7.35266e-13
ATOX1	2.01439e-17	-0.245789	0.561	0.635	7.37287e-13
PRR34-AS1	2.26357e-17	-0.695735	0.07	0.129	8.28489e-13
TRMT1	2.33361e-17	-0.395523	0.335	0.418	8.54126e-13
TSPYL2	2.42746e-17	0.551978	0.294	0.212	8.88475e-13
STMP1	2.44185e-17	-0.19345	0.632	0.704	8.9374e-13
SEC61G	2.46711e-17	-0.221292	0.681	0.739	9.02985e-13
SIMC1	2.5713e-17	0.684693	0.22	0.148	9.4112e-13
SEPTIN7	2.62903e-17	0.258929	0.83	0.821	9.62251e-13
NBPF14	2.74733e-17	0.426247	0.468	0.387	1.00555e-12
MICOS13	2.85459e-17	-0.335489	0.406	0.489	1.04481e-12
CYB5R4	2.91291e-17	0.314321	0.736	0.694	1.06615e-12
KLF9	3.00091e-17	0.56664	0.429	0.354	1.09836e-12
RPS6KA4	3.01121e-17	-0.506306	0.287	0.363	1.10213e-12
CUX1	3.54269e-17	0.189995	0.941	0.955	1.29666e-12
ZNF638	3.56265e-17	0.28116	0.74	0.701	1.30397e-12
HSBP1	3.59341e-17	-0.172836	0.723	0.776	1.31522e-12
AC012368.1	3.85856e-17	0.72153	0.193	0.123	1.41227e-12
CRYL1	3.9115e-17	0.569845	0.285	0.204	1.43165e-12
SNRPD3	3.91921e-17	-0.3303	0.345	0.434	1.43447e-12
DYNLT1	4.08085e-17	0.281817	0.781	0.734	1.49363e-12
RAP1A	4.13099e-17	0.211312	0.882	0.881	1.51198e-12
SUSD3	4.14487e-17	1.0025	0.125	0.07	1.51706e-12
AP3B1	4.39041e-17	0.241651	0.831	0.826	1.60693e-12
AC002558.3	4.54652e-17	0.943003	0.102	0.052	1.66407e-12
GCNT2	4.76116e-17	0.470327	0.412	0.33	1.74263e-12
ZBTB7A	4.87461e-17	-0.263419	0.588	0.669	1.78416e-12
PFDN6	4.89912e-17	-0.522226	0.174	0.25	1.79313e-12
ITGB2-AS1	4.92152e-17	-0.404088	0.199	0.283	1.80133e-12
CD9	4.92875e-17	-0.961475	0.07	0.126	1.80397e-12
MOB3A	4.96046e-17	-0.235809	0.685	0.754	1.81558e-12
CR1	5.05133e-17	0.455029	0.593	0.525	1.84884e-12
FADS1	5.05422e-17	-0.703742	0.148	0.217	1.8499e-12
CDK13	5.39745e-17	0.352055	0.688	0.649	1.97552e-12
PIK3C2A	5.54204e-17	0.432505	0.566	0.51	2.02844e-12
TRIM22	5.55354e-17	0.456194	0.507	0.427	2.03265e-12
APBB1IP	6.02211e-17	0.213227	0.907	0.9	2.20415e-12
FRYL	6.37271e-17	0.303984	0.74	0.7	2.33247e-12
NFKBIZ	6.54727e-17	-0.0829901	0.823	0.915	2.39637e-12
MGME1	7.08466e-17	0.552154	0.262	0.183	2.59306e-12
CD81	7.24521e-17	-0.504773	0.27	0.342	2.65182e-12
STX11	7.62425e-17	-0.223932	0.842	0.887	2.79055e-12
MVB12B	7.76861e-17	0.621057	0.243	0.169	2.84339e-12
AL499604.1	8.22603e-17	-0.667499	0.194	0.263	3.01081e-12
GNAQ	8.29401e-17	0.177519	0.965	0.971	3.03569e-12
RNF24	8.535e-17	0.351965	0.733	0.696	3.12389e-12
SLC25A13	8.65211e-17	0.442355	0.546	0.483	3.16676e-12
AC008875.3	8.91767e-17	-0.603257	0.15	0.222	3.26396e-12
NDUFA2	9.05578e-17	-0.240841	0.636	0.702	3.3145e-12
CALM3	9.20665e-17	-0.208776	0.658	0.721	3.36973e-12
ELMO1	9.59406e-17	0.221013	0.899	0.92	3.51152e-12
ZNF433-AS1	9.98035e-17	0.552905	0.335	0.253	3.65291e-12
SYNJ1	1.02036e-16	0.451005	0.487	0.401	3.73462e-12
RPL30	1.02871e-16	-0.0959223	0.996	1	3.76518e-12
C1orf122	1.04793e-16	-0.43076	0.209	0.29	3.83551e-12
CBL	1.09426e-16	0.326779	0.709	0.659	4.00511e-12
MKLN1	1.19613e-16	0.266927	0.773	0.75	4.37796e-12
MAN2A2	1.23482e-16	0.580497	0.259	0.181	4.51956e-12
TCN2	1.23506e-16	-0.615858	0.174	0.248	4.52045e-12
JAML	1.24526e-16	0.211144	0.932	0.924	4.55777e-12
NBDY	1.45013e-16	-0.457604	0.302	0.382	5.30762e-12
PPM1D	1.4528e-16	0.47931	0.414	0.331	5.31739e-12
HK2	1.5305e-16	0.50052	0.583	0.535	5.60178e-12
MFSD10	1.54826e-16	-0.311678	0.341	0.431	5.66679e-12
ADAM17	1.56447e-16	-0.218019	0.751	0.821	5.72612e-12
PLXNC1	1.56935e-16	0.289498	0.801	0.766	5.74398e-12
LSM4	1.62641e-16	-0.29548	0.439	0.519	5.95284e-12
PLAGL1	1.71134e-16	0.548235	0.401	0.322	6.26367e-12
NELFA	1.72784e-16	0.614202	0.219	0.146	6.32408e-12
GCC2	1.74233e-16	0.439344	0.404	0.321	6.37711e-12
CTNNAL1	1.85539e-16	0.863491	0.139	0.081	6.7909e-12
PRR13	1.87318e-16	-0.181384	0.766	0.814	6.85603e-12
GOLM1	1.88116e-16	0.637749	0.231	0.158	6.88522e-12
NHP2	1.92702e-16	-0.402179	0.285	0.37	7.05308e-12
CUBN	2.06075e-16	-0.857972	0.067	0.122	7.54255e-12
MT-ND1	2.13094e-16	0.0761149	0.998	1	7.79946e-12
RHOC	2.15246e-16	-0.829849	0.112	0.175	7.87823e-12
LINC02649	2.19873e-16	0.987739	0.136	0.079	8.04757e-12
ATP8A1	2.32834e-16	0.555253	0.328	0.249	8.52196e-12
ADM	2.38397e-16	0.602915	0.33	0.249	8.72558e-12
TACC1	2.39333e-16	0.500881	0.761	0.791	8.75982e-12
AC007032.1	2.40349e-16	-0.847532	0.102	0.162	8.79703e-12
XRN1	2.4503e-16	0.338609	0.629	0.558	8.96836e-12
UBE2D1	2.48349e-16	-0.214733	0.746	0.806	9.08984e-12
CCDC170	2.59321e-16	0.594724	0.255	0.18	9.49139e-12
FLVCR2	2.65332e-16	0.537926	0.374	0.296	9.71142e-12
SPG11	2.7567e-16	0.284208	0.71	0.667	1.00898e-11
SCAND1	2.97848e-16	-0.19623	0.657	0.721	1.09015e-11
ROMO1	3.20504e-16	-0.292927	0.445	0.52	1.17308e-11
YBEY	3.56023e-16	-0.699987	0.084	0.142	1.30308e-11
TRAPPC1	3.60518e-16	-0.169821	0.696	0.756	1.31953e-11
DOCK5	3.63258e-16	0.226544	0.886	0.884	1.32956e-11
SLC38A2	3.66469e-16	0.355157	0.755	0.707	1.34131e-11
ADD3	3.6785e-16	0.316365	0.73	0.683	1.34637e-11
PUDP	3.78214e-16	0.506952	0.4	0.324	1.3843e-11
RPS19BP1	3.83078e-16	-0.314806	0.403	0.49	1.4021e-11
TMTC1	3.86124e-16	0.577132	0.27	0.195	1.41325e-11
PGS1	3.87641e-16	0.449397	0.525	0.44	1.41881e-11
PLEKHB2	3.95153e-16	0.38017	0.676	0.652	1.4463e-11
SOS1	4.18013e-16	0.371926	0.67	0.637	1.52997e-11
MAPK14	4.19037e-16	0.270842	0.822	0.806	1.53372e-11
TUT7	4.19677e-16	0.285898	0.771	0.728	1.53606e-11
TLE4	4.2594e-16	0.256708	0.869	0.877	1.55898e-11
VRK2	4.27994e-16	0.494401	0.418	0.341	1.5665e-11
PPP1R2	4.43687e-16	0.427012	0.578	0.528	1.62394e-11
TMCC3	4.45382e-16	0.583397	0.239	0.164	1.63014e-11
NBEAL1	4.52765e-16	0.48152	0.425	0.339	1.65716e-11
AC127502.2	4.53486e-16	0.725604	0.2	0.133	1.6598e-11
AMBRA1	4.77604e-16	0.389988	0.52	0.445	1.74808e-11
SREBF2	4.90611e-16	-0.309021	0.433	0.523	1.79569e-11
RBM33	5.00769e-16	0.321979	0.655	0.597	1.83286e-11
MRPL41	5.01093e-16	-0.291667	0.437	0.516	1.83405e-11
ZNF516	5.24489e-16	0.28953	0.759	0.737	1.91968e-11
NBPF10	5.53302e-16	0.474715	0.291	0.209	2.02514e-11
TIGAR	5.58785e-16	0.575929	0.33	0.252	2.04521e-11
TTC39C	5.6326e-16	0.425959	0.48	0.403	2.06159e-11
IDS	6.12811e-16	-0.310613	0.528	0.598	2.24295e-11
EMC10	6.47337e-16	-0.364704	0.394	0.474	2.36932e-11
MRPL52	6.49428e-16	-0.281659	0.469	0.545	2.37697e-11
PUM2	6.70094e-16	0.244778	0.783	0.76	2.45261e-11
PLEKHO1	6.83231e-16	-0.238138	0.715	0.773	2.5007e-11
ANKHD1	7.04932e-16	0.245278	0.801	0.795	2.58012e-11
LSM10	7.24862e-16	-0.226758	0.465	0.548	2.65307e-11
ZC3HAV1	7.40146e-16	0.476062	0.551	0.495	2.70901e-11
TLR8	7.51711e-16	-0.278669	0.397	0.485	2.75134e-11
PROSER2	7.94012e-16	0.718842	0.153	0.093	2.90616e-11
HNRNPF	8.15086e-16	-0.238506	0.733	0.778	2.9833e-11
SLC22A15	8.27453e-16	0.393702	0.556	0.485	3.02856e-11
RAB8B	8.62949e-16	0.26727	0.803	0.78	3.15848e-11
HIPK1-AS1	8.88182e-16	-1.249	0.052	0.1	3.25083e-11
UBQLN1	9.33031e-16	0.485683	0.608	0.585	3.41499e-11
TPPP3	9.82577e-16	-0.962946	0.134	0.195	3.59633e-11
HIST2H2BE	1.03831e-15	0.607996	0.205	0.134	3.80033e-11
PHF12	1.04897e-15	0.480757	0.355	0.273	3.83933e-11
PSTPIP2	1.06345e-15	0.363923	0.54	0.465	3.89232e-11
LRRC8C	1.13548e-15	0.425693	0.515	0.451	4.15598e-11
MNDA	1.1751e-15	0.167997	0.989	0.994	4.301e-11
SH3BP1	1.20145e-15	-0.389188	0.327	0.403	4.39743e-11
HCCS	1.20529e-15	-0.529621	0.214	0.287	4.4115e-11
RPLP0	1.20788e-15	-0.145251	0.908	0.942	4.42096e-11
COMMD6	1.21159e-15	-0.159285	0.9	0.932	4.43454e-11
MXD4	1.22419e-15	-0.353316	0.348	0.425	4.48065e-11
IFNAR2	1.26018e-15	0.339626	0.642	0.581	4.61238e-11
JTB	1.38834e-15	-0.161585	0.712	0.777	5.08147e-11
R3HCC1L	1.45193e-15	0.404738	0.529	0.457	5.3142e-11
TFEC	1.47025e-15	0.328514	0.63	0.585	5.38125e-11
HOMER3	1.48174e-15	-0.40238	0.317	0.395	5.42332e-11
LMF1	1.51624e-15	0.69093	0.156	0.096	5.5496e-11
SNX9	1.59057e-15	0.584773	0.51	0.451	5.82166e-11
FIG4	1.61013e-15	0.460761	0.435	0.357	5.89323e-11
KIAA0930	1.62009e-15	-0.243029	0.563	0.641	5.9297e-11
PPFIBP2	1.72458e-15	0.517083	0.315	0.238	6.31214e-11
SNX14	1.72479e-15	0.36061	0.579	0.507	6.31291e-11
TMEM160	1.73222e-15	-0.262653	0.454	0.539	6.34011e-11
H3F3A	1.75343e-15	-0.0508442	0.997	0.999	6.41771e-11
SMIM25	1.77645e-15	-0.26821	0.575	0.636	6.50197e-11
LRRC8D	1.91885e-15	0.331147	0.683	0.647	7.0232e-11
DLEU2	1.92046e-15	0.261998	0.937	0.954	7.02907e-11
UBE2B	1.93508e-15	0.286506	0.758	0.725	7.08259e-11
NRF1	2.08616e-15	0.386053	0.514	0.442	7.63556e-11
MAP4K4	2.12506e-15	0.25822	0.842	0.822	7.77794e-11
CPEB2	2.16268e-15	0.454033	0.592	0.544	7.91561e-11
ERGIC1	2.1725e-15	0.352485	0.644	0.583	7.95157e-11
ADAP1	2.17512e-15	-0.397555	0.265	0.343	7.96117e-11
CYBB	2.18362e-15	-0.162424	0.952	0.966	7.99226e-11
DNAJC25	2.19309e-15	0.756771	0.277	0.209	8.02691e-11
PLD3	2.21995e-15	-0.296436	0.544	0.619	8.12522e-11
MAP2K1	2.42781e-15	0.337477	0.793	0.812	8.88602e-11
TMEM219	2.5729e-15	-0.175562	0.659	0.733	9.41706e-11
FAM172A	2.68065e-15	0.322753	0.717	0.676	9.81145e-11
RNF138	2.79161e-15	0.455495	0.665	0.661	1.02176e-10
TUBB6	2.94779e-15	-0.433517	0.235	0.314	1.07892e-10
IFNGR1	2.98022e-15	0.198243	0.869	0.855	1.09079e-10
ATG2A	2.98904e-15	0.608432	0.328	0.253	1.09402e-10
KIF5B	3.0044e-15	0.293331	0.705	0.658	1.09964e-10
KMT2C	3.11995e-15	0.220905	0.94	0.97	1.14193e-10
CTSA	3.17484e-15	-0.225899	0.608	0.675	1.16202e-10
AC106865.2	3.1895e-15	-0.781025	0.148	0.212	1.16739e-10
STAT3	3.40187e-15	0.267394	0.81	0.794	1.24512e-10
ADAM15	3.41843e-15	-0.464917	0.29	0.361	1.25118e-10
DUSP2	3.48993e-15	-0.645886	0.221	0.289	1.27735e-10
SRPK1	3.56131e-15	0.573088	0.331	0.253	1.30348e-10
SLC8A1	3.72037e-15	-0.161472	0.953	0.973	1.36169e-10
BCAT1	3.80951e-15	0.684566	0.222	0.156	1.39432e-10
MRPL14	3.91499e-15	-0.406683	0.33	0.404	1.43293e-10
NPC2	4.15263e-15	-0.163585	0.874	0.909	1.5199e-10
NDEL1	4.39407e-15	0.424795	0.576	0.511	1.60827e-10
ACER3	4.60373e-15	0.320425	0.707	0.672	1.68501e-10
NDUFC2	5.22012e-15	-0.189869	0.692	0.746	1.91062e-10
SLC44A1	5.30852e-15	0.43596	0.495	0.424	1.94297e-10
POLE4	5.50724e-15	-0.114671	0.64	0.727	2.0157e-10
ISG15	5.50748e-15	-0.407959	0.294	0.369	2.01579e-10
SMAP1	5.50762e-15	0.36596	0.628	0.585	2.01584e-10
FES	5.54588e-15	0.354054	0.564	0.483	2.02985e-10
ARPC5	5.69419e-15	-0.0164742	0.914	0.955	2.08413e-10
THBS3	5.75581e-15	-0.806863	0.067	0.118	2.10668e-10
SCAF4	5.79065e-15	0.43191	0.567	0.518	2.11944e-10
JAG1	5.91455e-15	0.648836	0.139	0.083	2.16479e-10
TRAPPC10	5.93211e-15	0.416347	0.589	0.55	2.17121e-10
FCN1	5.95199e-15	-0.0804331	0.993	1	2.17849e-10
MCRIP2	6.04855e-15	-0.523927	0.197	0.267	2.21383e-10
SRGAP2	6.10174e-15	0.338731	0.689	0.661	2.2333e-10
LAPTM4A	6.25183e-15	0.27194	0.775	0.753	2.28823e-10
HNRNPAB	6.61743e-15	-0.40595	0.407	0.476	2.42205e-10
WDFY3	7.30781e-15	0.226489	0.874	0.861	2.67473e-10
N4BP2L1	7.35452e-15	0.464557	0.412	0.335	2.69183e-10
HNRNPC	7.4147e-15	-0.166093	0.885	0.93	2.71385e-10
RIN3	7.4525e-15	0.189464	0.884	0.897	2.72769e-10
CAP1	7.45577e-15	-0.116547	0.902	0.922	2.72888e-10
USP33	7.61696e-15	0.380691	0.539	0.472	2.78788e-10
AC103591.3	7.83568e-15	-0.67827	0.402	0.455	2.86794e-10
MON2	8.11379e-15	0.338373	0.67	0.628	2.96973e-10
AL160272.1	8.45424e-15	0.851208	0.15	0.093	3.09433e-10
FAM157C	8.68578e-15	-0.385054	0.177	0.249	3.17908e-10
DICER1	8.96096e-15	0.305219	0.706	0.668	3.2798e-10
SNX29	9.184e-15	0.234827	0.814	0.813	3.36144e-10
KHDC4	9.66985e-15	0.53138	0.322	0.247	3.53926e-10
SNX13	9.6925e-15	0.369085	0.58	0.518	3.54755e-10
SPATA5L1	9.96344e-15	0.682764	0.189	0.126	3.64672e-10
ZFYVE28	1.15073e-14	0.674341	0.153	0.095	4.2118e-10
SHPRH	1.16842e-14	0.501098	0.312	0.237	4.27652e-10
CCDC134	1.21624e-14	0.572655	0.219	0.151	4.45158e-10
NOP53	1.30012e-14	-0.206442	0.705	0.757	4.75859e-10
PLCB1	1.347e-14	0.178905	0.921	0.9	4.93017e-10
TTC7A	1.35538e-14	-0.221051	0.73	0.801	4.96084e-10
ABHD17A	1.37674e-14	-0.26416	0.447	0.523	5.039e-10
RNF181	1.43006e-14	-0.217984	0.542	0.614	5.23415e-10
CNPY3	1.44136e-14	-0.106628	0.82	0.868	5.27552e-10
LINC01127	1.62754e-14	0.892221	0.105	0.058	5.95695e-10
NF1	1.64233e-14	0.398122	0.601	0.546	6.01111e-10
UBA3	1.65951e-14	0.407402	0.483	0.411	6.07398e-10
LRRC8B	1.69178e-14	-0.521698	0.268	0.337	6.19209e-10
SASH1	1.69824e-14	-0.546464	0.209	0.282	6.21573e-10
NEMF	1.7006e-14	0.3286	0.624	0.568	6.22438e-10
POLR2E	1.71238e-14	-0.269351	0.462	0.542	6.2675e-10
PDE7A	1.73367e-14	0.463736	0.485	0.426	6.34541e-10
EP300	1.84299e-14	0.288917	0.759	0.753	6.74554e-10
CEP192	1.84954e-14	0.416351	0.453	0.376	6.7695e-10
ITCH	1.85124e-14	0.264113	0.756	0.737	6.77572e-10
RPSA	1.87875e-14	-0.127218	0.903	0.932	6.87641e-10
RENBP	1.94861e-14	-0.555976	0.153	0.218	7.13212e-10
NEDD8	2.01381e-14	-0.140153	0.78	0.824	7.37074e-10
ARHGEF40	2.04863e-14	-0.386142	0.368	0.439	7.49818e-10
FYN	2.08498e-14	0.21626	0.911	0.905	7.63125e-10
GNA13	2.13458e-14	0.311249	0.699	0.672	7.81279e-10
UBE2E1	2.1632e-14	0.349059	0.722	0.705	7.91752e-10
NEK6	2.23466e-14	-0.35149	0.315	0.392	8.17909e-10
ARHGAP17	2.25635e-14	0.360544	0.602	0.563	8.25847e-10
NEU1	2.31549e-14	-0.485019	0.272	0.341	8.47494e-10
CENPX	2.34296e-14	-0.421864	0.201	0.273	8.57545e-10
RACK1	2.36547e-14	-0.075515	0.98	0.989	8.65785e-10
DLEU1	2.59021e-14	-0.591931	0.45	0.512	9.48044e-10
ZNF654	2.63222e-14	0.456333	0.367	0.29	9.6342e-10
CDC42	2.63973e-14	-0.139617	0.951	0.969	9.66167e-10
NEK3	2.80353e-14	0.750505	0.13	0.078	1.02612e-09
DDIT4	2.86874e-14	0.386072	0.397	0.316	1.04999e-09
PIGA	2.87477e-14	-0.499901	0.242	0.314	1.05219e-09
DUSP23	3.22014e-14	-0.387241	0.282	0.356	1.1786e-09
CCDC167	3.50377e-14	-0.808503	0.062	0.11	1.28242e-09
AFF1	3.60167e-14	0.356967	0.716	0.709	1.31825e-09
COX7A2L	3.60453e-14	0.36543	0.677	0.623	1.31929e-09
RAD23A	3.7378e-14	-0.315045	0.475	0.537	1.36807e-09
SIPA1L2	3.88555e-14	0.65241	0.216	0.152	1.42215e-09
MIIP	3.99793e-14	-0.382696	0.196	0.267	1.46328e-09
ZNF644	4.03739e-14	0.350119	0.713	0.705	1.47773e-09
PRH1	4.08516e-14	0.680356	0.162	0.104	1.49521e-09
PGLS	4.31871e-14	-0.125818	0.804	0.858	1.58069e-09
CPD	4.34125e-14	0.40333	0.573	0.52	1.58894e-09
WWOX	4.49394e-14	0.592073	0.461	0.402	1.64483e-09
PIK3R5	4.63617e-14	0.253831	0.84	0.841	1.69688e-09
KPNB1	4.70281e-14	0.335319	0.656	0.61	1.72127e-09
LINC00623	4.791e-14	0.443173	0.35	0.269	1.75355e-09
VPS13B	5.26483e-14	0.192211	0.885	0.884	1.92698e-09
SRGAP2B	5.68479e-14	0.412729	0.479	0.413	2.08069e-09
PARP4	5.7441e-14	0.295447	0.677	0.633	2.1024e-09
RNF144B	5.77773e-14	0.222854	0.775	0.722	2.11471e-09
SENP6	6.05149e-14	0.241868	0.767	0.749	2.21491e-09
AC087190.1	6.06302e-14	0.915536	0.1	0.055	2.21913e-09
NBPF9	6.17236e-14	0.58047	0.175	0.114	2.25915e-09
BCL10	6.20641e-14	-0.443864	0.281	0.352	2.27161e-09
ARID3B	6.33169e-14	0.516925	0.294	0.222	2.31746e-09
CBFA2T3	6.37783e-14	-0.416045	0.236	0.307	2.33435e-09
LINC01220	6.43064e-14	-0.453061	0.247	0.319	2.35368e-09
STEAP4	6.57652e-14	0.721931	0.232	0.168	2.40707e-09
MRPS7	6.59714e-14	-0.343943	0.264	0.343	2.41462e-09
SLMAP	6.98353e-14	0.308423	0.716	0.697	2.55604e-09
EIF3G	7.34764e-14	-0.151437	0.8	0.854	2.68931e-09
MRPL33	7.34958e-14	-0.143154	0.632	0.696	2.69002e-09
POMP	7.43183e-14	-0.177315	0.719	0.765	2.72012e-09
PCBP2	7.43822e-14	0.172918	0.876	0.89	2.72246e-09
CUL3	7.55236e-14	0.243651	0.783	0.779	2.76424e-09
SMAD2	7.6015e-14	0.348385	0.581	0.521	2.78222e-09
LGALS3	7.91799e-14	0.242994	0.921	0.904	2.89806e-09
TCF7	7.96304e-14	0.796236	0.108	0.061	2.91455e-09
TOP1	8.01072e-14	0.277596	0.876	0.917	2.932e-09
ZNF292	8.21101e-14	0.294571	0.654	0.601	3.00531e-09
SRSF3	8.81248e-14	-0.176369	0.834	0.877	3.22546e-09
BACH1	8.97457e-14	0.19345	0.917	0.926	3.28478e-09
RASAL2	9.50566e-14	0.552512	0.14	0.085	3.47917e-09
GALNT3	9.68e-14	0.619652	0.327	0.259	3.54298e-09
RNASE6	1.01035e-13	0.306184	0.692	0.639	3.698e-09
COX19	1.02853e-13	-0.322894	0.356	0.432	3.76452e-09
AL139246.5	1.05855e-13	-0.544774	0.111	0.17	3.8744e-09
CD52	1.08527e-13	-0.0688377	0.867	0.917	3.97218e-09
ADCK1	1.10211e-13	0.724996	0.139	0.086	4.03382e-09
ITPR2	1.10416e-13	0.225434	0.808	0.795	4.04135e-09
ZFAND3	1.20237e-13	0.170093	0.967	0.981	4.40081e-09
DSC2	1.27188e-13	-0.523192	0.139	0.203	4.65521e-09
DYM	1.27874e-13	0.282748	0.711	0.677	4.68031e-09
CAMK1D	1.30326e-13	-0.178612	0.556	0.642	4.77005e-09
SLC9A1	1.35206e-13	0.461317	0.387	0.314	4.94867e-09
DMXL1	1.51284e-13	0.352345	0.583	0.531	5.53716e-09
CDC40	1.60132e-13	0.318512	0.578	0.508	5.86098e-09
SYNGR2	1.61929e-13	-0.301044	0.447	0.515	5.92676e-09
LINC02432	1.66712e-13	-0.437171	0.203	0.275	6.10184e-09
SLC25A24	1.69962e-13	-0.270527	0.396	0.47	6.22077e-09
ACADVL	1.80836e-13	-0.267183	0.461	0.526	6.61878e-09
NSA2	1.82849e-13	-0.171695	0.7	0.746	6.69246e-09
ZC3H6	1.89587e-13	0.558697	0.258	0.191	6.93907e-09
PAIP2	1.91386e-13	-0.175379	0.68	0.741	7.0049e-09
DNPH1	2.07116e-13	-0.675114	0.093	0.147	7.58067e-09
JPX	2.27825e-13	0.378008	0.518	0.446	8.33862e-09
GPRIN3	2.28342e-13	0.625665	0.24	0.176	8.35754e-09
TMEM65	2.3207e-13	0.425478	0.457	0.394	8.494e-09
MYCBP2	2.4376e-13	0.183314	0.884	0.89	8.92188e-09
HSD17B11	2.49222e-13	0.288193	0.741	0.686	9.12177e-09
LRPAP1	2.49736e-13	-0.166802	0.614	0.679	9.14059e-09
CTDSPL2	2.56342e-13	0.410292	0.421	0.347	9.38239e-09
SCO2	2.62373e-13	0.425667	0.465	0.385	9.60311e-09
BLOC1S6	2.62814e-13	-0.329921	0.429	0.501	9.61927e-09
ATXN7L3B	2.64145e-13	-0.414611	0.22	0.288	9.66797e-09
PID1	2.66502e-13	0.293133	0.583	0.499	9.75425e-09
HELZ	2.67304e-13	0.226604	0.817	0.817	9.7836e-09
MRPL12	2.69737e-13	-0.540881	0.188	0.249	9.87263e-09
SLC31A2	2.71642e-13	-0.282256	0.484	0.552	9.94239e-09
MPEG1	2.75655e-13	-0.133702	0.897	0.92	1.00892e-08
CCT5	2.82973e-13	-0.215519	0.51	0.585	1.03571e-08
NFE2L1	3.03956e-13	-0.623348	0.146	0.204	1.11251e-08
TBL1XR1	3.08386e-13	0.30343	0.663	0.615	1.12872e-08
UBE2Q2	3.2366e-13	0.482375	0.422	0.355	1.18463e-08
LETMD1	3.40277e-13	0.432797	0.294	0.221	1.24545e-08
ZNF100	3.58087e-13	-0.736554	0.132	0.19	1.31063e-08
ATXN1	3.80782e-13	0.220926	0.854	0.839	1.3937e-08
HGSNAT	3.81334e-13	0.389113	0.452	0.385	1.39572e-08
ZEB2	3.93647e-13	0.196572	0.984	0.997	1.44079e-08
IGF2R	4.35437e-13	0.268691	0.778	0.745	1.59374e-08
HIF1A-AS3	4.51918e-13	0.613459	0.149	0.095	1.65406e-08
NR3C1	4.60791e-13	0.228714	0.814	0.814	1.68654e-08
RABL3	4.73387e-13	-0.592164	0.111	0.167	1.73264e-08
CNIH4	4.9194e-13	0.401432	0.506	0.436	1.80055e-08
MBD5	4.98892e-13	0.393097	0.61	0.561	1.82599e-08
ABHD2	5.04538e-13	0.333715	0.623	0.575	1.84666e-08
SRSF11	5.19849e-13	0.209775	0.788	0.773	1.9027e-08
MARCH3	6.23349e-13	0.719486	0.169	0.113	2.28152e-08
NEK7	6.33161e-13	0.31812	0.676	0.622	2.31743e-08
CIAO2B	6.49143e-13	-0.189168	0.562	0.631	2.37593e-08
FAM13A	6.87244e-13	0.337255	0.581	0.52	2.51538e-08
RBM39	7.04012e-13	0.194912	0.926	0.953	2.57675e-08
MYLIP	7.05846e-13	0.464829	0.589	0.559	2.58347e-08
LINC02207	7.14457e-13	0.990761	0.102	0.058	2.61498e-08
HIPK1	7.34863e-13	-0.266231	0.612	0.674	2.68967e-08
NDUFAF3	7.36626e-13	-0.305444	0.316	0.388	2.69613e-08
MANF	7.75222e-13	-0.407687	0.196	0.263	2.83739e-08
STK17A	7.83691e-13	0.465408	0.32	0.249	2.86839e-08
ST3GAL6	8.59512e-13	0.443637	0.436	0.371	3.1459e-08
CISD3	9.0157e-13	-0.393894	0.237	0.307	3.29984e-08
CUL5	9.47611e-13	0.364341	0.511	0.449	3.46835e-08
CDA	1.00235e-12	0.30627	0.738	0.682	3.66872e-08
TTC17	1.01631e-12	0.285306	0.66	0.618	3.7198e-08
GAS7	1.0236e-12	-0.156719	0.881	0.934	3.74648e-08
AC105052.4	1.0521e-12	0.529238	0.153	0.098	3.8508e-08
RAB1B	1.05622e-12	-0.387096	0.305	0.374	3.86588e-08
ZDHHC7	1.07606e-12	0.314856	0.594	0.54	3.93848e-08
POLR2A	1.08811e-12	0.423421	0.566	0.518	3.98259e-08
GMDS-DT	1.09703e-12	0.525631	0.373	0.309	4.01523e-08
PIWIL4	1.1122e-12	0.529075	0.22	0.157	4.07075e-08
SFT2D2	1.118e-12	0.399284	0.429	0.362	4.09199e-08
RALGAPB	1.12585e-12	0.403333	0.423	0.353	4.12073e-08
SCAF11	1.1345e-12	0.193298	0.824	0.817	4.15239e-08
ENSA	1.17646e-12	-0.229722	0.723	0.78	4.30597e-08
AL161785.1	1.1798e-12	-0.411898	0.146	0.208	4.3182e-08
PLEC	1.18525e-12	-0.240733	0.545	0.602	4.33815e-08
WDSUB1	1.24856e-12	0.616474	0.197	0.137	4.56987e-08
RIPOR2	1.33101e-12	0.209919	0.956	0.954	4.87162e-08
SPINT1	1.36523e-12	-0.512429	0.163	0.224	4.99689e-08
CPPED1	1.37499e-12	-0.185427	0.912	0.938	5.03261e-08
FADS2	1.40277e-12	-0.795619	0.07	0.116	5.13429e-08
FAM174C	1.44993e-12	-0.208103	0.37	0.443	5.30688e-08
OXR1	1.48387e-12	0.307172	0.617	0.564	5.4311e-08
SLC12A9	1.48608e-12	-0.316127	0.32	0.386	5.43919e-08
ZCCHC17	1.48763e-12	0.398723	0.356	0.285	5.44486e-08
RUNX1	1.56369e-12	0.241896	0.891	0.898	5.72325e-08
AL592183.1	1.59355e-12	0.510449	0.191	0.132	5.83257e-08
RGS19	1.63201e-12	-0.147562	0.653	0.715	5.97332e-08
CCDC146	1.64997e-12	0.677709	0.176	0.12	6.03905e-08
SHB	1.67117e-12	0.682041	0.166	0.112	6.11666e-08
ST13	1.68763e-12	-0.245245	0.496	0.567	6.17691e-08
ARID5B	1.70539e-12	0.46324	0.296	0.23	6.24191e-08
PKM	1.73037e-12	-0.127828	0.863	0.901	6.33331e-08
UCP2	1.76066e-12	-0.308959	0.613	0.651	6.4442e-08
TNFSF12	1.77398e-12	-0.322039	0.28	0.352	6.49295e-08
AGTRAP	1.81697e-12	-0.0898273	0.814	0.866	6.65028e-08
TENT4A	1.82093e-12	0.493715	0.424	0.359	6.66479e-08
CDC37	1.84318e-12	-0.235341	0.582	0.651	6.74623e-08
BCAP31	1.8896e-12	-0.208663	0.479	0.551	6.91611e-08
ADAP2	1.89347e-12	-0.26835	0.444	0.516	6.93028e-08
HSPD1	1.91955e-12	-0.320454	0.478	0.539	7.02574e-08
PPP3R1	1.99166e-12	0.326961	0.802	0.82	7.28968e-08
PTGER2	2.10375e-12	-0.371572	0.338	0.405	7.69995e-08
DMXL2	2.17589e-12	-0.149943	0.92	0.956	7.96399e-08
SP140L	2.25908e-12	0.466726	0.293	0.222	8.26845e-08
BANF1	2.33084e-12	-0.24924	0.432	0.501	8.53111e-08
SLC1A3	2.33099e-12	1.2244	0.113	0.069	8.53165e-08
NRROS	2.39324e-12	0.470093	0.201	0.14	8.7595e-08
ADAM19	2.42191e-12	0.481244	0.358	0.286	8.86442e-08
PDK1	2.58381e-12	0.534544	0.301	0.237	9.45701e-08
OTUD4	2.61737e-12	0.491903	0.329	0.261	9.57983e-08
RIPK2	2.711e-12	0.533013	0.682	0.683	9.92253e-08
SIPA1	2.71777e-12	-0.285292	0.361	0.431	9.94731e-08
CDK11B	2.73349e-12	0.386277	0.413	0.342	1.00049e-07
ZNF385A	2.82906e-12	-0.191921	0.531	0.61	1.03546e-07
NPEPPS	2.8513e-12	0.26437	0.661	0.615	1.0436e-07
SNHG8	3.02513e-12	-0.271734	0.45	0.518	1.10723e-07
EIF2AK2	3.10346e-12	0.54242	0.331	0.268	1.1359e-07
AL359762.1	3.1821e-12	-0.578555	0.105	0.159	1.16468e-07
C20orf194	3.27681e-12	0.303245	0.656	0.631	1.19935e-07
LMNA	3.34064e-12	-0.898654	0.186	0.246	1.22271e-07
ARHGAP22	3.37301e-12	0.679967	0.17	0.116	1.23456e-07
TNFRSF10C	3.43314e-12	0.986803	0.127	0.08	1.25656e-07
CFAP20	3.47062e-12	-0.765911	0.123	0.176	1.27028e-07
MOB3B	3.58627e-12	0.505962	0.323	0.258	1.31261e-07
JOSD2	3.8324e-12	-0.262743	0.343	0.415	1.4027e-07
UQCRQ	3.94917e-12	-0.161625	0.723	0.764	1.44543e-07
BPTF	4.132e-12	0.218977	0.791	0.781	1.51235e-07
VMA21	4.16735e-12	-0.229031	0.466	0.537	1.52529e-07
AC098829.1	4.29509e-12	-0.714269	0.103	0.154	1.57204e-07
SLIRP	4.34038e-12	-0.254692	0.506	0.566	1.58862e-07
NUDT1	4.39814e-12	-0.354644	0.25	0.318	1.60976e-07
CRADD	4.47611e-12	-0.489072	0.248	0.317	1.6383e-07
SEC14L1	4.64248e-12	0.374453	0.658	0.618	1.6992e-07
SCNM1	4.75573e-12	-0.317953	0.303	0.371	1.74065e-07
MAML2	4.76619e-12	-0.170494	0.803	0.861	1.74447e-07
NEDD1	4.9572e-12	0.534811	0.189	0.131	1.81438e-07
TMEM140	5.18904e-12	0.511587	0.201	0.141	1.89924e-07
CLASP1	5.36192e-12	0.308896	0.657	0.618	1.96252e-07
POLB	5.4087e-12	0.46135	0.262	0.196	1.97964e-07
CACYBP	5.43207e-12	-0.334929	0.329	0.397	1.98819e-07
SAP130	5.50256e-12	0.429654	0.358	0.291	2.01399e-07
CENPC	5.50966e-12	0.34485	0.427	0.352	2.01659e-07
FIS1	5.54812e-12	-0.159966	0.592	0.653	2.03067e-07
MSI2	5.60052e-12	0.446433	0.417	0.355	2.04985e-07
RPS5	6.44758e-12	-0.102577	0.917	0.948	2.35988e-07
PTPN7	6.49926e-12	0.664833	0.129	0.081	2.37879e-07
ARMC8	6.95631e-12	0.346024	0.45	0.379	2.54608e-07
PTBP3	7.33329e-12	0.241854	0.793	0.789	2.68406e-07
UBE2Z	7.52967e-12	-0.342807	0.278	0.345	2.75594e-07
NFIL3	7.82953e-12	0.354665	0.712	0.702	2.86569e-07
TRAPPC5	7.83039e-12	-0.0955974	0.909	0.928	2.866e-07
HDAC8	7.92361e-12	0.445664	0.432	0.372	2.90012e-07
DCP2	7.95021e-12	0.283539	0.587	0.525	2.90986e-07
NHLRC3	8.23774e-12	0.497802	0.243	0.18	3.01509e-07
DHFR	8.31411e-12	0.599642	0.129	0.081	3.04305e-07
VPS9D1	8.53668e-12	0.441975	0.274	0.206	3.12451e-07
DAB2	8.87278e-12	-0.823495	0.06	0.102	3.24753e-07
UBR1	9.45281e-12	0.432988	0.413	0.352	3.45982e-07
BCAS3	9.62514e-12	0.314671	0.71	0.683	3.5229e-07
TRA2B	9.68212e-12	-0.112751	0.861	0.922	3.54375e-07
MPP7	9.94639e-12	0.218138	0.775	0.737	3.64048e-07
USF2	1.0303e-11	-0.259153	0.406	0.473	3.771e-07
TK2	1.04266e-11	0.375101	0.364	0.291	3.81625e-07
LUC7L2	1.05874e-11	0.257968	0.7	0.664	3.87508e-07
COX6A1	1.0617e-11	-0.112362	0.791	0.84	3.88592e-07
NGLY1	1.06651e-11	0.376913	0.496	0.439	3.90353e-07
NDUFAB1	1.08073e-11	-0.14143	0.534	0.609	3.95557e-07
DENND1B	1.09358e-11	0.406491	0.452	0.391	4.00259e-07
SNHG9	1.11701e-11	-0.218483	0.221	0.29	4.08835e-07
TMCO1	1.13457e-11	-0.204715	0.398	0.476	4.15263e-07
SCMH1	1.20012e-11	0.682344	0.183	0.13	4.39257e-07
FBXO38	1.2155e-11	0.438054	0.38	0.312	4.44886e-07
CRYBG1	1.23949e-11	0.314227	0.594	0.548	4.53665e-07
TOR3A	1.24219e-11	-0.429353	0.21	0.273	4.54654e-07
WNK1	1.26642e-11	0.220532	0.824	0.831	4.63524e-07
SMIM4	1.31143e-11	-0.427094	0.203	0.265	4.79998e-07
VSIG4	1.38132e-11	-0.828171	0.064	0.106	5.05577e-07
TULP4	1.38187e-11	0.400941	0.37	0.304	5.05778e-07
HDGF	1.50274e-11	-0.269646	0.39	0.453	5.50017e-07
CLEC10A	1.51594e-11	-0.67687	0.128	0.182	5.54849e-07
NME4	1.55742e-11	-0.824332	0.094	0.14	5.70032e-07
MAP2K2	1.56119e-11	-0.172391	0.532	0.601	5.7141e-07
IFT57	1.58907e-11	-0.631583	0.103	0.154	5.81617e-07
CTDSPL	1.65253e-11	-0.790441	0.061	0.103	6.04842e-07
AC096667.1	1.68189e-11	0.325874	0.477	0.406	6.15587e-07
PTBP2	1.79246e-11	0.332902	0.547	0.494	6.56059e-07
ZNF808	1.84652e-11	0.573324	0.149	0.098	6.75847e-07
UBXN4	1.86997e-11	0.23439	0.73	0.691	6.84426e-07
ULK1	1.87998e-11	0.376771	0.447	0.375	6.8809e-07
LRRC8A	1.88327e-11	0.605282	0.203	0.146	6.89297e-07
CTSZ	1.89835e-11	-0.0987352	0.866	0.909	6.94815e-07
BCL7C	1.90887e-11	-0.338403	0.293	0.365	6.98664e-07
RIN1	1.92746e-11	-0.642166	0.099	0.148	7.05469e-07
PTGER4	1.97118e-11	-0.497035	0.259	0.322	7.21472e-07
LINC01138	1.98003e-11	0.384793	0.335	0.265	7.24709e-07
TSPYL1	2.00525e-11	-0.437939	0.185	0.244	7.33943e-07
ECHS1	2.0055e-11	-0.306944	0.347	0.413	7.34032e-07
AC104695.4	2.04254e-11	0.524435	0.232	0.171	7.47591e-07
ZFAND2A	2.04508e-11	0.421788	0.289	0.219	7.48519e-07
AC012447.1	2.08512e-11	-0.294199	0.544	0.603	7.63176e-07
ITGA5	2.09585e-11	-0.298527	0.349	0.414	7.671e-07
SIAH1	2.10122e-11	0.413153	0.395	0.33	7.69068e-07
JMJD1C	2.16222e-11	-0.123206	0.963	0.988	7.91393e-07
KCTD9	2.18723e-11	0.606748	0.239	0.181	8.00547e-07
ACVR1B	2.255e-11	0.535838	0.269	0.209	8.25352e-07
ALOX5	2.26141e-11	0.246681	0.755	0.726	8.27698e-07
NUP54	2.29689e-11	0.490284	0.292	0.23	8.40686e-07
FAM207A	2.3056e-11	-0.483583	0.164	0.221	8.43874e-07
SREBF2-AS1	2.31346e-11	-0.953314	0.067	0.109	8.46751e-07
KDM2A	2.3374e-11	0.157324	0.904	0.923	8.55512e-07
ZNF277	2.36034e-11	0.406627	0.418	0.354	8.63909e-07
PLAC8	2.40086e-11	-0.411676	0.47	0.523	8.78739e-07
PLAA	2.44421e-11	0.388459	0.403	0.338	8.94606e-07
RBM14	2.45023e-11	-0.42356	0.287	0.345	8.96809e-07
AC087239.1	2.48076e-11	-0.452308	0.201	0.259	9.07985e-07
TNPO1	2.64804e-11	0.375789	0.478	0.419	9.69208e-07
XBP1	2.65563e-11	-0.261849	0.589	0.638	9.71988e-07
KHDRBS1	2.72568e-11	0.258862	0.682	0.635	9.97625e-07
ATP1A1	2.7324e-11	-0.209303	0.626	0.697	1.00008e-06
FBXL15	2.83381e-11	-0.266593	0.242	0.309	1.0372e-06
LRBA	2.85921e-11	0.388783	0.455	0.394	1.0465e-06
ACSL1	2.89487e-11	0.191909	0.969	0.948	1.05955e-06
HLA-DMB	2.93134e-11	0.279226	0.625	0.568	1.0729e-06
RALGDS	2.95477e-11	-0.562894	0.179	0.233	1.08147e-06
CORO1B	3.00415e-11	-0.257596	0.351	0.42	1.09955e-06
APPBP2	3.0193e-11	0.457549	0.369	0.308	1.10509e-06
ZFHX3	3.15337e-11	-0.152177	0.687	0.77	1.15416e-06
COPS3	3.20513e-11	0.370292	0.411	0.345	1.17311e-06
PRKD3	3.21001e-11	0.361975	0.441	0.376	1.1749e-06
AC040970.1	3.34353e-11	-0.541753	0.185	0.242	1.22377e-06
MORF4L2	3.36494e-11	-0.270478	0.497	0.564	1.2316e-06
GALNT2	3.54208e-11	0.30096	0.57	0.515	1.29643e-06
COX7B	3.65428e-11	-0.173788	0.789	0.816	1.3375e-06
DBNL	3.73213e-11	-0.177866	0.631	0.683	1.366e-06
SH3BP5	3.73796e-11	0.341942	0.488	0.419	1.36813e-06
UBR5	3.8373e-11	0.292953	0.715	0.711	1.40449e-06
SKI	4.02082e-11	0.549153	0.37	0.313	1.47166e-06
LSM14A	4.0268e-11	0.271114	0.671	0.64	1.47385e-06
SLC22A4	4.07553e-11	0.507055	0.326	0.263	1.49168e-06
ATXN2L	4.08765e-11	0.382953	0.443	0.382	1.49612e-06
SNX10	4.10189e-11	0.225852	0.811	0.793	1.50133e-06
METRNL	4.11729e-11	-0.199315	0.54	0.601	1.50697e-06
PGK1	4.15707e-11	-0.106129	0.823	0.85	1.52153e-06
ZC3H7A	4.1632e-11	0.337632	0.492	0.425	1.52377e-06
FLOT2	4.17744e-11	-0.176685	0.424	0.498	1.52899e-06
YY1AP1	4.25895e-11	0.341313	0.502	0.441	1.55882e-06
SH3PXD2B	4.33354e-11	0.81792	0.143	0.097	1.58612e-06
CAPZA2	4.41385e-11	-0.14492	0.815	0.864	1.61551e-06
ERC1	4.48396e-11	0.219869	0.798	0.804	1.64117e-06
LINC01506	4.64926e-11	-0.518546	0.077	0.122	1.70167e-06
GNS	4.69241e-11	-0.18598	0.621	0.676	1.71747e-06
CDK11A	4.71947e-11	0.438564	0.366	0.3	1.72737e-06
CDK14	4.72777e-11	0.446763	0.482	0.431	1.73041e-06
RCBTB1	5.00126e-11	0.586116	0.16	0.11	1.83051e-06
VPS41	5.02819e-11	0.315486	0.585	0.528	1.84037e-06
RBFOX2	5.11263e-11	0.512821	0.188	0.133	1.87127e-06
CDV3	5.44185e-11	-0.12765	0.754	0.804	1.99177e-06
DTNA	5.48122e-11	-0.678858	0.082	0.128	2.00618e-06
CTSH	5.48279e-11	-0.138024	0.797	0.84	2.00676e-06
VAT1	5.51755e-11	-0.736566	0.07	0.113	2.01948e-06
MSRB1	5.57332e-11	-0.117839	0.559	0.636	2.03989e-06
TRIT1	5.57873e-11	0.437488	0.225	0.165	2.04187e-06
ELP1	5.74259e-11	0.586747	0.201	0.146	2.10184e-06
CLASP2	5.75006e-11	0.263784	0.686	0.656	2.10458e-06
CLEC2D	5.79011e-11	0.384394	0.294	0.227	2.11924e-06
TFAM	5.79489e-11	-0.352085	0.227	0.289	2.12099e-06
PKN2	5.8839e-11	0.203647	0.826	0.823	2.15357e-06
PITHD1	6.15381e-11	0.483346	0.289	0.227	2.25236e-06
MKKS	6.17787e-11	0.53718	0.166	0.114	2.26116e-06
TMEM173	6.26409e-11	-0.299697	0.392	0.452	2.29272e-06
RNF167	6.32223e-11	-0.403837	0.209	0.268	2.314e-06
TAF15	6.55842e-11	0.223089	0.675	0.633	2.40045e-06
ERN1	6.59985e-11	0.379556	0.481	0.424	2.41561e-06
TAPBP	6.6325e-11	-0.209891	0.662	0.708	2.42756e-06
TXN	6.66998e-11	-0.143044	0.79	0.809	2.44128e-06
RNH1	6.67513e-11	-0.155858	0.792	0.831	2.44316e-06
TEX14	6.78069e-11	-0.210131	0.836	0.869	2.4818e-06
FKBP8	6.82633e-11	-0.169589	0.587	0.641	2.49851e-06
UBE4B	6.89251e-11	0.291633	0.565	0.517	2.52273e-06
MAP3K3	6.93693e-11	0.192326	0.814	0.801	2.53899e-06
CHMP2A	6.96824e-11	-0.0792251	0.68	0.739	2.55045e-06
ITPA	7.42542e-11	-0.328173	0.31	0.372	2.71778e-06
PGP	7.4617e-11	-0.221829	0.374	0.441	2.73106e-06
GLS	7.70767e-11	0.401688	0.702	0.708	2.82109e-06
CENPB	8.51167e-11	-0.466838	0.191	0.248	3.11536e-06
AC083855.2	8.75185e-11	-0.811783	0.062	0.103	3.20327e-06
CREBBP	8.76558e-11	0.201681	0.819	0.826	3.20829e-06
PCGF5	8.80341e-11	0.432369	0.343	0.281	3.22213e-06
SYNE1	9.15533e-11	0.570144	0.404	0.346	3.35094e-06
CACUL1	9.23672e-11	0.301013	0.56	0.504	3.38073e-06
PHC3	9.43183e-11	0.290427	0.586	0.537	3.45214e-06
TIMM17B	9.4355e-11	-0.261491	0.272	0.34	3.45349e-06
TIMM10	9.53449e-11	-0.443093	0.26	0.317	3.48972e-06
LAMP1	9.56525e-11	-0.180466	0.605	0.658	3.50098e-06
CERT1	9.6092e-11	0.221015	0.776	0.761	3.51706e-06
SPTLC2	9.94122e-11	0.203001	0.87	0.872	3.63859e-06
VDAC1	1.01701e-10	-0.225887	0.493	0.553	3.72237e-06
ALDOA	1.01782e-10	-0.375944	0.195	0.254	3.72531e-06
ATP5PO	1.02687e-10	-0.159719	0.704	0.748	3.75846e-06
PARVB	1.0275e-10	-0.278387	0.435	0.501	3.76074e-06
TIMP2	1.0583e-10	-0.139137	0.838	0.884	3.87348e-06
MRPS21	1.07247e-10	-0.193009	0.497	0.558	3.92534e-06
UBE2D2	1.08324e-10	0.228727	0.797	0.787	3.96476e-06
SRM	1.10632e-10	-0.418146	0.209	0.266	4.04925e-06
ZNF10	1.1262e-10	0.737848	0.135	0.09	4.12199e-06
HIGD2A	1.12859e-10	-0.140201	0.776	0.818	4.13077e-06
PLXNB2	1.1302e-10	-0.239558	0.515	0.571	4.13663e-06
SAC3D1	1.16909e-10	-0.567277	0.088	0.134	4.27898e-06
PPP1R12A	1.20675e-10	0.169782	0.863	0.865	4.41682e-06
TNFAIP8	1.2103e-10	0.297311	0.711	0.692	4.42983e-06
CSRNP1	1.21688e-10	-0.354974	0.378	0.432	4.45391e-06
NDUFB8	1.22211e-10	-0.130012	0.652	0.707	4.47304e-06
UBR4	1.23315e-10	0.323867	0.555	0.507	4.51347e-06
POM121	1.23385e-10	0.349011	0.45	0.389	4.51603e-06
LAMTOR1	1.28509e-10	-0.074551	0.835	0.875	4.70355e-06
CES1	1.28758e-10	-0.392732	0.337	0.395	4.71266e-06
SLC12A7	1.29548e-10	0.473497	0.24	0.181	4.74159e-06
NAXE	1.30236e-10	-0.5463	0.138	0.188	4.76677e-06
C16orf72	1.33307e-10	0.352565	0.559	0.513	4.87916e-06
SAMD1	1.36826e-10	-0.563993	0.134	0.186	5.00795e-06
EIF3M	1.36883e-10	0.203994	0.762	0.723	5.01007e-06
MRPL27	1.43085e-10	-0.325865	0.274	0.334	5.23706e-06
LRP1	1.43292e-10	-0.163532	0.794	0.851	5.24463e-06
POGZ	1.47798e-10	0.434532	0.467	0.414	5.40956e-06
SNF8	1.48638e-10	-0.191407	0.485	0.555	5.44028e-06
RASSF4	1.50244e-10	-0.263903	0.506	0.562	5.49908e-06
NSD3	1.50792e-10	0.253429	0.683	0.637	5.51913e-06
XPR1	1.5093e-10	0.342083	0.598	0.56	5.5242e-06
AL390957.1	1.50965e-10	-0.39625	0.117	0.168	5.52547e-06
RNF166	1.52191e-10	-0.215884	0.504	0.564	5.57036e-06
GFPT1	1.52283e-10	0.462464	0.288	0.228	5.57373e-06
TPP1	1.52786e-10	-0.167446	0.659	0.702	5.59212e-06
MFN2	1.57914e-10	0.410805	0.301	0.236	5.77981e-06
MDH2	1.61701e-10	-0.165016	0.52	0.575	5.91843e-06
HBS1L	1.62901e-10	0.371274	0.343	0.275	5.96234e-06
ANTXR2	1.6353e-10	-0.121012	0.696	0.777	5.98536e-06
SCAPER	1.64078e-10	0.438145	0.473	0.425	6.00543e-06
STAU2	1.69164e-10	0.426207	0.439	0.385	6.19158e-06
MAP7D1	1.70122e-10	0.358615	0.516	0.472	6.22662e-06
DYNC1H1	1.71702e-10	0.261993	0.668	0.638	6.28447e-06
CTSL	1.77008e-10	-0.706764	0.067	0.107	6.47865e-06
SP140	1.80149e-10	0.750183	0.121	0.078	6.59364e-06
PTPRE	1.8127e-10	0.155908	0.936	0.955	6.63468e-06
CYB5R3	1.82222e-10	-0.262766	0.313	0.376	6.6695e-06
TMEM154	1.83693e-10	-0.192767	0.592	0.648	6.72333e-06
STK3	1.92379e-10	0.27932	0.672	0.634	7.04127e-06
MCRIP1	1.92706e-10	-0.269977	0.333	0.398	7.05325e-06
IL1R2	1.93954e-10	1.32135	0.163	0.115	7.09891e-06
MT1F	2.00609e-10	0.613528	0.169	0.119	7.34248e-06
HERC4	2.02691e-10	0.291653	0.635	0.601	7.4187e-06
JOSD1	2.05858e-10	-0.312197	0.298	0.359	7.53459e-06
RBM5	2.07962e-10	0.316923	0.556	0.493	7.61162e-06
AC011511.2	2.17846e-10	-0.624437	0.115	0.162	7.97339e-06
ARIH1	2.27764e-10	-0.127581	0.893	0.937	8.33639e-06
MRPL34	2.28849e-10	-0.271224	0.381	0.446	8.37609e-06
RIN2	2.36253e-10	-0.157329	0.654	0.741	8.64709e-06
NDUFB10	2.37246e-10	-0.125142	0.679	0.734	8.68343e-06
EIF4G3	2.37492e-10	0.189664	0.836	0.827	8.69245e-06
ANO6	2.3775e-10	0.262035	0.66	0.619	8.7019e-06
UXT	2.44896e-10	-0.156862	0.614	0.681	8.96345e-06
SLC25A29	2.60651e-10	0.527778	0.218	0.161	9.5401e-06
FCER1G	2.61043e-10	-0.0906719	0.98	0.994	9.55445e-06
MAPK3	2.6137e-10	-0.333795	0.196	0.255	9.56641e-06
TGIF1	2.64494e-10	-0.377928	0.317	0.373	9.68075e-06
LTA4H	2.67491e-10	-0.113601	0.839	0.873	9.79043e-06
DOCK10	2.67497e-10	-0.202515	0.572	0.644	9.79066e-06
ARRDC1	2.7219e-10	-0.255624	0.335	0.4	9.96243e-06
VSIR	2.82596e-10	0.123242	0.956	0.963	1.03433e-05
SLC36A4	2.84455e-10	0.323916	0.51	0.451	1.04113e-05
RSU1	2.935e-10	-0.240752	0.413	0.485	1.07424e-05
TIMM13	2.94119e-10	-0.190493	0.457	0.517	1.0765e-05
TNFRSF10D	2.97183e-10	0.605689	0.237	0.183	1.08772e-05
PEA15	2.98089e-10	-0.399084	0.253	0.309	1.09104e-05
TPK1	2.99692e-10	0.331651	0.545	0.496	1.0969e-05
GPR27	3.07275e-10	-0.298363	0.06	0.101	1.12466e-05
DCAF5	3.17655e-10	0.379094	0.486	0.434	1.16265e-05
SNHG32	3.24868e-10	-0.34987	0.369	0.424	1.18905e-05
CRLF3	3.26118e-10	0.286655	0.591	0.535	1.19362e-05
C9orf16	3.28115e-10	-0.16401	0.559	0.627	1.20093e-05
MRPL20	3.28963e-10	-0.152718	0.629	0.679	1.20404e-05
CLEC16A	3.29895e-10	0.376615	0.464	0.413	1.20745e-05
PDCD5	3.31194e-10	-0.195116	0.359	0.429	1.2122e-05
DISC1	3.32128e-10	0.199641	0.796	0.781	1.21562e-05
WHAMM	3.4987e-10	0.411018	0.364	0.305	1.28056e-05
MKRN2	3.54942e-10	0.429547	0.222	0.164	1.29912e-05
VASH1	3.62057e-10	-0.662648	0.102	0.147	1.32517e-05
SLC25A36	3.69943e-10	0.327859	0.522	0.473	1.35403e-05
ERICH1	3.70382e-10	0.25605	0.703	0.674	1.35564e-05
FLI1	3.80894e-10	0.17273	0.842	0.85	1.39411e-05
AKAP8	3.82609e-10	0.355489	0.353	0.289	1.40039e-05
KRTCAP2	3.94952e-10	-0.149516	0.68	0.713	1.44557e-05
AC010210.1	3.98694e-10	0.52056	0.173	0.122	1.45926e-05
TNFSF13B	4.20028e-10	0.205377	0.869	0.849	1.53735e-05
THOC1	4.44486e-10	0.503807	0.293	0.237	1.62686e-05
IL17RA	4.50743e-10	0.173008	0.88	0.876	1.64977e-05
THAP9	4.55108e-10	-0.48646	0.136	0.186	1.66574e-05
CHP1	4.71879e-10	-0.177739	0.62	0.682	1.72712e-05
EPC1	4.77314e-10	0.29836	0.69	0.666	1.74702e-05
RNF38	4.78468e-10	0.297157	0.647	0.618	1.75124e-05
TUT4	4.89821e-10	0.404792	0.393	0.331	1.79279e-05
ALDH1A2	4.97415e-10	-0.422297	0.15	0.204	1.82059e-05
SOAT1	5.10956e-10	0.29273	0.625	0.58	1.87015e-05
KMT2E	5.42419e-10	0.168998	0.838	0.849	1.98531e-05
MT-ATP8	5.45849e-10	0.190778	0.911	0.89	1.99786e-05
STXBP1	5.48096e-10	-0.641883	0.072	0.113	2.00609e-05
CPM	5.67152e-10	0.545489	0.337	0.284	2.07583e-05
CHCHD1	5.69659e-10	-0.25654	0.373	0.436	2.08501e-05
COX6C	5.73013e-10	-0.149501	0.793	0.821	2.09729e-05
GRK2	5.89301e-10	-0.146173	0.687	0.736	2.1569e-05
YWHAG	5.89972e-10	0.375219	0.634	0.625	2.15936e-05
MLLT11	5.917e-10	-0.721451	0.103	0.145	2.16568e-05
SVBP	5.92001e-10	-0.220447	0.285	0.347	2.16678e-05
MMP17	5.92747e-10	-0.454098	0.122	0.171	2.16951e-05
DNAJA1	5.96813e-10	-0.151777	0.844	0.891	2.1844e-05
AC009093.2	6.09601e-10	0.48988	0.531	0.498	2.2312e-05
IL1RN	6.43989e-10	-0.421618	0.192	0.246	2.35706e-05
GINM1	6.50038e-10	0.344975	0.431	0.367	2.3792e-05
MRPL11	6.64204e-10	-0.303572	0.287	0.35	2.43105e-05
SIVA1	6.64442e-10	-0.219033	0.44	0.502	2.43192e-05
RNF146	6.75436e-10	0.357564	0.389	0.324	2.47216e-05
SUSD6	6.79761e-10	0.284586	0.737	0.733	2.48799e-05
ANGPT1	6.80003e-10	-0.629843	0.079	0.121	2.48888e-05
ATP5IF1	6.9178e-10	-0.148973	0.692	0.735	2.53199e-05
SAP30	6.9765e-10	0.247065	0.544	0.479	2.55347e-05
CORO7	7.05485e-10	0.341079	0.531	0.488	2.58215e-05
IFI16	7.07257e-10	0.194829	0.795	0.776	2.58863e-05
GIGYF2	7.44477e-10	0.249084	0.616	0.569	2.72486e-05
KIAA1109	7.46403e-10	0.308195	0.611	0.572	2.73191e-05
MOB1A	7.51007e-10	-0.107152	0.777	0.816	2.74876e-05
NRGN	7.53833e-10	-0.222532	0.513	0.567	2.7591e-05
CYBC1	7.91664e-10	-0.19521	0.392	0.456	2.89757e-05
MED13	8.05209e-10	0.2615	0.656	0.615	2.94714e-05
IGF1R	8.06407e-10	0.499755	0.352	0.291	2.95153e-05
FTX	8.24537e-10	0.183516	0.835	0.834	3.01789e-05
ASB3	8.51308e-10	0.397901	0.354	0.294	3.11587e-05
FTH1	8.73472e-10	-0.0539181	0.998	1	3.19699e-05
LTBR	8.80889e-10	-0.283395	0.326	0.385	3.22414e-05
KCTD20	8.95234e-10	0.319644	0.5	0.443	3.27665e-05
ATL2	9.22721e-10	0.319599	0.422	0.36	3.37725e-05
AC016831.5	9.24732e-10	0.595782	0.136	0.092	3.38461e-05
ZNF697	9.29235e-10	0.569027	0.138	0.093	3.40109e-05
ANAPC15	9.29457e-10	-0.19677	0.349	0.415	3.40191e-05
SETX	9.3232e-10	0.189506	0.773	0.765	3.41238e-05
EVI2B	9.34854e-10	0.123679	0.962	0.967	3.42166e-05
PIGBOS1	9.39452e-10	-0.308744	0.25	0.311	3.43849e-05
CEP85	9.56449e-10	0.592089	0.155	0.109	3.5007e-05
GNAL	9.61298e-10	-0.664082	0.078	0.119	3.51845e-05
ID1	9.63419e-10	-0.674394	0.179	0.229	3.52621e-05
TAF5L	9.71778e-10	0.453981	0.234	0.179	3.5568e-05
MGAT1	9.79104e-10	-0.140821	0.739	0.79	3.58362e-05
MTM1	1.0157e-09	0.358369	0.429	0.374	3.71757e-05
EHMT1	1.05645e-09	0.248984	0.656	0.633	3.86673e-05
GCA	1.06567e-09	0.395313	0.82	0.807	3.90047e-05
DENND4C	1.07416e-09	0.324357	0.493	0.437	3.93155e-05
WDR37	1.07959e-09	0.311724	0.593	0.566	3.9514e-05
BAZ2A	1.08636e-09	0.335112	0.495	0.439	3.97618e-05
INSR	1.09602e-09	0.336435	0.586	0.55	4.01155e-05
AL731577.2	1.13084e-09	0.483124	0.347	0.29	4.13898e-05
MFN1	1.15947e-09	0.410781	0.254	0.196	4.24377e-05
LINC01410	1.16116e-09	-0.42503	0.157	0.206	4.24995e-05
SEMA3C	1.20456e-09	-0.276312	0.219	0.283	4.40882e-05
SLC11A2	1.2562e-09	0.3585	0.293	0.232	4.5978e-05
DRAP1	1.26991e-09	-0.164849	0.597	0.649	4.64798e-05
PSMD8	1.27149e-09	-0.155452	0.571	0.627	4.65379e-05
KBTBD2	1.28123e-09	0.404185	0.488	0.445	4.68944e-05
HADHB	1.31137e-09	0.249195	0.694	0.667	4.79974e-05
ZNF281	1.32307e-09	0.397463	0.311	0.252	4.84256e-05
NLRC5	1.38205e-09	0.325671	0.465	0.403	5.05844e-05
KLHL24	1.41114e-09	0.263876	0.634	0.584	5.1649e-05
PRELID1	1.4612e-09	-0.04454	0.891	0.917	5.34814e-05
AC092164.1	1.47912e-09	-0.44054	0.079	0.12	5.41373e-05
NT5DC3	1.48465e-09	0.611182	0.131	0.088	5.43398e-05
ZXDC	1.49843e-09	0.313209	0.527	0.473	5.4844e-05
MAP4K5	1.51669e-09	0.448455	0.376	0.32	5.55125e-05
AKAP7	1.53269e-09	0.545339	0.197	0.148	5.60978e-05
PHF11	1.53718e-09	0.333288	0.409	0.344	5.62622e-05
APOBEC3A	1.54764e-09	-0.230238	0.546	0.598	5.6645e-05
PRKCSH	1.56329e-09	-0.234577	0.366	0.428	5.72182e-05
RSF1	1.57809e-09	0.27142	0.631	0.595	5.77598e-05
MKRN1	1.58161e-09	0.291929	0.553	0.506	5.78884e-05
SMIM30	1.59503e-09	-0.468193	0.146	0.197	5.83795e-05
SMC6	1.5969e-09	0.461713	0.244	0.189	5.84481e-05
GTPBP6	1.59718e-09	-0.366582	0.217	0.274	5.84585e-05
SLC7A1	1.61998e-09	-0.543844	0.15	0.198	5.92929e-05
BOD1L1	1.62608e-09	0.214005	0.676	0.623	5.95161e-05
HLA-DRB5	1.62615e-09	0.136148	0.773	0.718	5.95187e-05
MGST3	1.62819e-09	-0.186563	0.585	0.634	5.95933e-05
CLMN	1.6353e-09	0.291653	0.602	0.563	5.98536e-05
PSME1	1.68835e-09	-0.0954269	0.811	0.836	6.17952e-05
TMEM250	1.74715e-09	-0.42873	0.139	0.188	6.39473e-05
RNF11	1.74858e-09	0.391317	0.504	0.475	6.39998e-05
KDM5A	1.75084e-09	0.248794	0.652	0.602	6.40824e-05
TMEM165	1.75645e-09	0.193794	0.808	0.801	6.42879e-05
RAB2A	1.81419e-09	0.168514	0.877	0.875	6.64013e-05
COLGALT1	1.81503e-09	-0.186386	0.417	0.482	6.64317e-05
ADGRB3	1.82381e-09	-0.462203	0.168	0.221	6.67531e-05
PTPN1	1.8354e-09	0.313722	0.583	0.537	6.71774e-05
MFSD14C	1.84456e-09	0.275503	0.564	0.515	6.75126e-05
LYL1	1.84931e-09	-0.216007	0.467	0.526	6.76867e-05
PPA2	1.85031e-09	0.333348	0.437	0.377	6.77231e-05
PIEZO1	1.85169e-09	-0.363686	0.283	0.339	6.77738e-05
BRCA2	1.86107e-09	-0.682183	0.082	0.123	6.81172e-05
KCNN4	1.86933e-09	-0.57718	0.128	0.174	6.84192e-05
ARSB	1.90096e-09	0.39949	0.468	0.421	6.95769e-05
FBXL4	1.90778e-09	0.469762	0.297	0.241	6.98267e-05
ULK4	1.91273e-09	0.471113	0.307	0.255	7.00077e-05
S100PBP	1.94606e-09	0.384374	0.314	0.252	7.12278e-05
SMCHD1	1.94606e-09	0.160179	0.93	0.936	7.12278e-05
DLG1	1.95192e-09	0.314748	0.569	0.529	7.14422e-05
GPR89A	2.01601e-09	0.545168	0.106	0.068	7.37879e-05
SUPT20H	2.05879e-09	0.374822	0.358	0.298	7.53536e-05
C1GALT1	2.06667e-09	0.384754	0.361	0.303	7.56422e-05
SIAH2-AS1	2.07963e-09	-0.658147	0.1	0.144	7.61164e-05
EEF1B2	2.08531e-09	-0.0980267	0.92	0.939	7.63245e-05
NUP133	2.10653e-09	0.408559	0.235	0.18	7.71012e-05
RSRP1	2.15516e-09	0.190156	0.819	0.808	7.88811e-05
MINDY1	2.19004e-09	-0.558838	0.1	0.143	8.01576e-05
C6orf120	2.20885e-09	-0.548618	0.115	0.16	8.08463e-05
SEC24B	2.21778e-09	0.280016	0.627	0.598	8.11729e-05
UBXN2B	2.25363e-09	0.459868	0.383	0.326	8.24852e-05
FAM32A	2.28453e-09	-0.239431	0.368	0.424	8.36162e-05
KTN1	2.29195e-09	0.221679	0.713	0.681	8.38876e-05
ATP5F1B	2.31396e-09	-0.128636	0.737	0.779	8.46933e-05
ASAH1	2.32198e-09	0.142755	0.909	0.921	8.49869e-05
ZNF33A	2.33536e-09	0.329332	0.428	0.363	8.54763e-05
FAM20C	2.34088e-09	-0.407163	0.229	0.283	8.56784e-05
URGCP	2.41716e-09	0.496981	0.162	0.116	8.84705e-05
SELENOO	2.41823e-09	0.338283	0.387	0.328	8.85098e-05
AHCTF1	2.42078e-09	0.306511	0.62	0.596	8.86029e-05
RHOB	2.49869e-09	-0.190188	0.77	0.821	9.14546e-05
AC005632.3	2.55989e-09	0.472145	0.267	0.211	9.36947e-05
RAD23B	2.57609e-09	0.269216	0.646	0.63	9.42875e-05
DCUN1D1	2.58417e-09	0.428765	0.343	0.286	9.45831e-05
EXOSC6	2.60666e-09	0.437107	0.216	0.161	9.54064e-05
UQCRH	2.62888e-09	-0.0998016	0.876	0.903	9.62197e-05
THAP2	2.69339e-09	-0.474165	0.117	0.162	9.85807e-05
NDUFB9	2.69862e-09	-0.156041	0.576	0.622	9.8772e-05
AC004854.2	2.73317e-09	-0.712688	0.084	0.123	0.000100037
MRE11	2.74764e-09	0.365333	0.295	0.236	0.000100566
PDE8A	2.80777e-09	0.338833	0.543	0.504	0.000102767
RNPEPL1	2.822e-09	-0.154615	0.503	0.57	0.000103288
CCDC85B	2.83489e-09	-0.206004	0.484	0.542	0.00010376
RCOR1	2.86442e-09	0.211659	0.819	0.829	0.00010484
OSER1	2.93045e-09	0.336139	0.477	0.426	0.000107258
NOTCH1	2.97971e-09	-0.348978	0.256	0.309	0.00010906
SIGLEC9	3.06297e-09	-0.217274	0.47	0.528	0.000112108
RELB	3.09013e-09	-0.172942	0.544	0.619	0.000113102
C2orf49	3.09601e-09	-0.493518	0.144	0.192	0.000113317
ABHD15-AS1	3.10497e-09	0.481414	0.31	0.252	0.000113645
YIPF4	3.18997e-09	0.276145	0.504	0.445	0.000116756
FAM193B	3.19722e-09	0.411956	0.262	0.205	0.000117021
ASCL2	3.22659e-09	-0.415379	0.169	0.219	0.000118096
B2M	3.26479e-09	0.105739	0.998	1	0.000119495
TMEM258	3.27413e-09	-0.115999	0.759	0.799	0.000119836
ATAD2	3.36483e-09	0.420129	0.27	0.214	0.000123156
GRB2	3.36698e-09	0.150502	0.947	0.966	0.000123235
DNASE2	3.40363e-09	-0.361833	0.206	0.261	0.000124576
JMY	3.41388e-09	-0.473139	0.228	0.28	0.000124951
CAMK2G	3.56015e-09	0.378911	0.376	0.32	0.000130305
[truncated: 6,666 more rows]

## Sheet: NIHSS_D1 Mono D3
Gene	p_val	avg_log2FC	pct.1	pct.2	p_val_adj
[truncated: 8,249 more rows]

[truncated: 103 more sheets: NIHSS_D1 Mono D7, Hem_Vol_D1 Mono D1, Hem_Vol_D1 Mono D3, Hem_Vol_D1 Mono D7, PHE_Day_1 Mono D1, PHE_Day_1 Mono D3, PHE_Day_1 Mono D7, Rel_PHE_D1 Mono D1, Rel_PHE_D1 Mono D3, Rel_PHE_D1 Mono D7, ICH_score Mono D1, ICH_score Mono D3, ICH_score Mono D7, mRS_D90 CD16_Mono D1, mRS_D90 CD16_Mono D3, mRS_D90 CD16_Mono D7, NIHSS_D1 CD16_Mono D1, NIHSS_D1 CD16_Mono D3, NIHSS_D1 CD16_Mono D7, Hem_Vol_D1 CD16_Mono D1 …]
