# Supplementary material for: Intracerebral hemorrhage induces monocyte TNF signaling that is suppressed by Siponimod (BAF312): a single-cell transcriptomics study in patients
Source: medRxiv. 2026 Jan 27:2026.01.22.26344292. Preprint. [Version 1] doi: 10.64898/2026.01.22.26344292 (PMC12870585; doi:10.64898/2026.01.22.26344292)
Supplement: Supplement 10 [file media-10.xlsx]

## Sheet: Description
GSEA comparisons by metadata
GSEA based on DEGs from single cell gene expression, populations downsampled
Population	Downsampled size
Monocytes	1,600
CD16+ Monocytes	400
NK cells	400
CD4+ T cells	800
CD8+ T cells	400
B cells	400
Category	Comparison
mRS Day 90	Below 4 vs above or equal to 4
NIHSS Day 1	Above or equal to 10 vs below 10
ICH Volume Day 1	Above or equal to 30mL vs below 30mL
Perihematomal Edema Volume Day 1	Above or equal to 30mL vs below 30mL
Relative Perihematomal Edema Volume (PHE Vol / ICH Vol) Day 1	Above or equal to 1 vs below 1
ICH score	Above or equal to 2 vs below 2

## Sheet: mRS_D90 Mono D1
Pathway	p-value	padj	log2err	ES	NES	Size	Leading Edge	Enrichment
TNFA SIGNALING VIA NFKB	1.49095e-16	6.85838e-15	1.04763	0.675846	2.38248	144	OLR1, NR4A3, CCL4, PTX3, TNFAIP3, CXCL2, MAFF, GPR183, PDE4B, DUSP5, SERPINB2, ABCA1, TIPARP, RIPK2, GCH1, BTG3, G0S2, ZBTB10, FOSL1, DUSP2, VEGFA, NFKB1, NR4A1, KLF9, ATF3, CD83, TRAF1, JAG1, BIRC3, SMAD3, NR4A2, TNFAIP6, RHOB, NFKBIA, NFIL3, NFAT5, NAMPT, CDKN1A, B4GALT1, PLAUR, REL, ZC3H12A, NFE2L2, IL1B, ICAM1, PER1, PANX1, NFKBIE, KLF10, CCNL1, IFIH1, MAP3K8, IL6ST, BTG2, HBEGF, RELB, RNF19B…	Up-regulated
INFLAMMATORY RESPONSE	2.30715e-08	3.53763e-07	0.733762	0.597764	2.06917	110	OLR1, EREG, GPR183, PDE4B, CXCL8, ABCA1, RIPK2, GCH1, IRAK2, GPR132, NFKB1, NLRP3, TNFAIP6, NFKBIA, ATP2A2, NAMPT, CDKN1A, PLAUR, OSM, MSR1, IL1B, ICAM1, LY6E, SLC7A1, ACVR2A, BTG2, HBEGF, C3AR1, EIF2AK2, AHR, LCP2, RNF144B, P2RX4, ABI1, NOD2, PVR, LYN, MXD1, GNA15, IL15, FFAR2, PIK3R5, PTGER4	Up-regulated
KRAS SIGNALING DN	0.00227063	0.00949536	0.431708	0.631662	1.83322	30	IFI44L, MX1, SERPINB2, PRKN, NR4A2, BTG2, SKIL, FGGY, SGK1	Up-regulated
KRAS SIGNALING UP	0.00075347	0.00693193	0.477271	0.511026	1.72869	86	EREG, TNFAIP3, PRDM1, EPB41L3, GALNT3, G0S2, JUP, USP12, TRAF1, BIRC3, MTMR10, PLAUR, CDADC1, IL1B, CXCR4, CCND2, HBEGF, C3AR1, PPP1R15A, DNMBP, KCNN4, ANKH, TMEM176B, HDAC9, TRIB1	Up-regulated
UV RESPONSE DN	0.00208623	0.00949536	0.431708	0.517801	1.71727	77	MT1E, NFKB1, TENT4A, SMAD3, ID1, AKT3, NR1D2, PRKCE, CDC42BPA, PRDM2, SLC7A1, ACVR2A, SIPA1L1, VAV2, SFMBT1, ZMIZ1, PRKCA, ARHGEF9, INSIG1, YTHDC1, CDKN1B, DYRK1A, ABCC1, CELF2, RUNX1, PRKAR2B, WDR37, NR3C1, MIOS, SCAF8, NIPBL, CDK13, AGGF1, BHLHE40, PHF3, ATRX	Up-regulated
WNT BETA CATENIN SIGNALING	0.0145169	0.0468276	0.38073	0.629383	1.70178	20	JAG1, CSNK1E, TCF7, PPARD, CTNNB1, CCND2, MAML1, CUL1, HDAC5, ADAM17, NCOR2	Up-regulated
MITOTIC SPINDLE	0.000292704	0.0033661	0.498493	0.473752	1.66851	142	NET1, FSCN1, PRC1, CDC42EP4, DOCK4, SMC4, DST, EPB41L2, KIF20B, ARHGAP5, BRCA2, CDC42BPA, WASL, SPTBN1, CD2AP, CSNK1D, PPP4R2, ARHGAP10, OPHN1, PLEKHG2, TUBGCP6, PKD2, TBCD, TSC1, TRIO, DYNC1H1, ARHGEF7, ABI1, PCM1, PCNT, RANBP9, FGD6, CDK5RAP2, CCDC88A, MYO9B, ATG4B, BCR, LRPPRC, EZR, CNTROB, ROCK1, STAU1, ITSN1, BCL2L11, KIF1B, MYH9, CEP192, HOOK3, CNTRL, ALMS1, ALS2, DYNLL2, TIAM1, STK38L, NF1…	Up-regulated
TGF BETA SIGNALING	0.0162879	0.0468276	0.352488	0.534496	1.63329	40	THBS1, SKI, SMAD3, SMURF1, ID1, CTNNB1, KLF10, SPTBN1, PPP1R15A, UBE2D3, ARID4B, SKIL, SLC20A1, HIPK2, TGIF1, RAB31, JUNB, NCOR2, ID2	Up-regulated
G2M CHECKPOINT	0.00177617	0.0090782	0.45506	0.456523	1.59256	119	SLC38A1, SLC7A5, EZH2, DBF4, TENT4A, MT2A, SMAD3, PRC1, CKS2, SMC4, KIF20B, TOP1, BRCA2, HNRNPU, SLC7A1, ILF3, PML, SLC12A2, MNAT1, UCK2, CUL1, KPNA2, CHAF1A, TFDP1, WRN, YTHDC1, PDS5B, ARID4A, CDKN1B, CUL3, TRA2B, BCL3, SYNCRIP, CCNT1, NUP98, NCL, SFPQ, NSD2, PRPF4B, RAD23B, FOXN3, RPS6KA5, GSPT1, HUS1	Up-regulated
INTERFERON ALPHA RESPONSE	0.0138703	0.0468276	0.38073	0.464299	1.53891	75	IFI44L, MX1, RIPK2, IFI44, IFIT3, EPSTI1, OASL, PARP14, TMEM140, LY6E, TENT5A, ISG15, IFIH1, DDX60, EIF2AK2, LPAR6, TRIM14, ELF1, IFIT2, NCOA7, PARP12, IL15, HELZ2, PNPT1, CMTR1, TRIM25, SLC25A28	Up-regulated
DNA REPAIR	0.00116621	0.00798462	0.45506	-0.321926	-1.57073	117	BOLA2, PNP, POLR2J, SURF1, POLR2K, NT5C, DAD1, POLE4, TAF10, MPG, VPS28, POLD4, POLR2F, RPA2, SAC3D1, GTF2A2, CDA, GPX4, ADRM1, POLR2C, MRPL40, GMPR2, RPA3, HPRT1, RBX1, APRT, TMED2, POLR2I, ERCC4, NME3, EDF1, GUK1, COX17, SDCBP, TAF9, SUPT4H1, RAE1, PCNA, SNAPC5, EIF1B, CETN2, NELFE, TAF12, POLR2E, GTF2H5	Down-regulated
OXIDATIVE PHOSPHORYLATION	2.92162e-11	6.71973e-10	0.851339	-0.417367	-2.23151	189	NQO2, PRDX3, ATP6V0E1, ATP6V0B, SURF1, BAX, COX7A2L, NDUFB3, NDUFA3, NDUFB1, POLR2F, HSD17B10, NDUFAB1, ATP5ME, SLC25A11, UQCR10, ISCU, MRPS22, ETFB, GPX4, NDUFB8, ATP5MF, COX8A, COX6B1, COX6A1, IDH1, NDUFB7, MDH2, NDUFB2, NDUFA7, NDUFC1, SDHD, COX5B, NDUFS3, NDUFA4, ATP6V1F, CYC1, IDH3G, NDUFC2, NDUFB5, UQCRB, PDHB, TIMM8B, ATP5MC3, MRPS12, ATP5F1E, COX7A2, COX17, ATP6V1G1, NDUFA1, COX4I1, UQCR1…	Down-regulated

## Sheet: mRS_D90 Mono D3
Pathway	p-value	padj	log2err	ES	NES	Size	Leading Edge	Enrichment
TNFA SIGNALING VIA NFKB	8.42454e-23	3.87529e-21	1.2379	0.762831	2.56225	144	OLR1, CXCL2, PHLDA1, G0S2, DUSP2, NR4A3, CD69, TUBB2A, PTX3, IL1B, PDE4B, GPR183, TRAF1, BTG3, ABCA1, FOSL1, NFKBIA, PHLDA2, MAFF, EGR1, VEGFA, ATF3, NFAT5, TNFAIP3, CD83, SERPINB2, BHLHE40, NR4A1, ZBTB10, NFKB1, DUSP5, IER5, GCH1, RIPK2, KLF10, PPP1R15A, JUN, ID2, NFKBIE, TNF, IER2, CCNL1, ZC3H12A, JUNB, HBEGF, SMAD3, RELB, TIPARP, NR4A2, RHOB, ZFP36, B4GALT1, BTG2, ICAM1, LDLR, KLF6, FOSB, MCL1…	Up-regulated
INFLAMMATORY RESPONSE	3.94833e-07	9.08116e-06	0.674963	0.619151	2.02232	110	OLR1, CXCL8, EREG, IRAK2, CD69, IL1B, PDE4B, GPR183, ABCA1, NFKBIA, NFKB1, OSM, LY6E, GCH1, RIPK2, GPR132, HBEGF, AHR, NLRP3, BTG2, ATP2A2, ICAM1, LDLR, PTGIR, KLF6, MSR1, ACVR2A, SLC7A1, GNA15, ADM, PLAUR, EIF2AK2, P2RX4, ABI1, SCARF1, ATP2B1, NAMPT, PIK3R5, CDKN1A, TNFAIP6, MXD1, IRF1, LYN, KIF1B, GABBR1, LCP2	Up-regulated
KRAS SIGNALING UP	4.06365e-06	6.23093e-05	0.610527	0.627138	1.98739	85	G0S2, EREG, EMP1, IL1B, GALNT3, JUP, TRAF1, PRDM1, ANKH, KCNN4, TNFAIP3, CCND2, PPP1R15A, ID2, USP12, EPB41L3, HBEGF, MTMR10, PTGS2, HDAC9, TRIB1, PLAUR, CDADC1, KLF4	Up-regulated
TGF BETA SIGNALING	0.000405168	0.00281724	0.498493	0.675058	1.92359	39	ID1, CTNNB1, KLF10, PPP1R15A, ID2, JUNB, SMURF1, SMAD7, SMAD3, SKI, SKIL, ARID4B, PPM1A, SPTBN1	Up-regulated
IL2 STAT5 SIGNALING	0.000428711	0.00281724	0.498493	0.533573	1.74598	111	PHLDA1, EMP1, SNX9, SPRED2, NOP2, TRAF1, IL3RA, MAFF, CD83, BHLHE40, CCND2, MAPKAPK2, GABARAPL1, HK2, NFKBIZ, AHR, BCL2, RHOB, ARL4A, MYO1E, UCK2, KLF6, TWSG1, GADD45B, NDRG1, P2RX4, MXD1, MAP3K8, ALCAM, DENND5A, AHNAK, CDC42SE2	Up-regulated
APOPTOSIS	0.000672656	0.00343802	0.477271	0.527411	1.71198	105	EREG, LMNA, EMP1, CD69, IL1B, DDIT3, BTG3, ANKH, ATF3, CCND2, PMAIP1, CTNNB1, GCH1, JUN, TNF, PTK2, SMAD7, RHOB, ETF1, BTG2, HSPB1, GNA15, PEA15, MCL1, GADD45B, CYLD, IER3, NEDD9, CDKN1A, CDKN1B, IRF1, SQSTM1, CASP9, DNAJC3, DNM1L, IFITM3, BMF, PDCD4, BCL2L11, ANXA1, MADD, RARA	Up-regulated
MITOTIC SPINDLE	0.000180103	0.00165695	0.518848	0.510065	1.71073	142	NET1, FSCN1, EZR, KIF20B, PLEKHG2, PRC1, CDC42EP4, BIN1, EPB41L2, DST, MYO1E, ARHGAP10, RHOF, MID1IP1, ATG4B, TRIO, MYO9B, NEDD9, ABI1, SMC4, WASL, DOCK4, PCGF5, SPTBN1, KIF1B, CD2AP, RANBP9, PCNT, CLIP2, KLC1, PPP4R2, FGD6, YWHAE, SEPTIN9, ARHGAP5, MARCKS, CNTROB, ABR, BCL2L11, ARHGEF7, TUBGCP6, BCR, DYNC1H1, OPHN1, MYH9, ALMS1, TIAM1, TUBGCP2, ARL8A, CCDC88A, CLIP1, SPTAN1, NF1, CKAP5, PCM1, HO…	Up-regulated
G2M CHECKPOINT	0.00051314	0.00295056	0.477271	0.511713	1.68533	116	SLC38A1, SLC7A5, EZH2, KIF20B, PRC1, SMAD3, TENT4A, ILF3, UCK2, DBF4, SLC7A1, YTHDC1, HMGA1, TOP1, SLC12A2, TRA2B, RPS6KA5, NSD2, HNRNPU, CKS2, SMC4, DDX39A, SFPQ, AMD1, CDKN1B, KPNA2, CUL1, SQLE, HIF1A, KMT5A, CUL3, NUP98, NOLC1, EWSR1, MARCKS, RBM14, STAG1, GSPT1, FOXN3, PDS5B, SYNCRIP, RAD23B, UBE2S, NCL, SRSF10, PML, CCNT1, WRN, HIRA, ODF2	Up-regulated
ESTROGEN RESPONSE EARLY	0.00518071	0.0180416	0.407018	0.526274	1.65792	76	SLC7A5, NXT1, BHLHE40, PMAIP1, KLF10, SLC16A1, UGCG, BCL2, PPIF, TIPARP, ELOVL5, B4GALT1, TGIF2, NRIP1, MYOF, TOB1, KLF4, RRP12, SCARB1, IL6ST, OPN3, ELF1, SLC19A2, FOS, AMFR, SYNGR1, XBP1, NCOR2, ASB13, RARA, SLC37A1, MED13L	Up-regulated
APICAL JUNCTION	0.00732769	0.0210671	0.407018	0.518467	1.64234	80	JUP, TRAF1, FSCN1, NECTIN2, TSPAN4, EPB41L2, AKT3, INSIG1, PTK2, VAV2, B4GALT1, ICAM1, RHOF, PKD1, SRC, WASL, EVL, MVD, ADAM15, CTNND1	Up-regulated
UV RESPONSE DN	0.00588314	0.0180416	0.407018	0.499621	1.57332	77	ID1, BHLHE40, NFKB1, NR1D2, AKT3, INSIG1, SMAD7, SMAD3, VAV2, TENT4A, LDLR, MT1E, ACVR2A, SLC7A1, YTHDC1, ZMIZ1, ATP2B1, PRDM2, PRKAR2B, CDKN1B, DUSP1, DYRK1A, MIOS, GRK5, ABCC1, SCAF8, RUNX1, NR3C1, PRKCA, PRKCE, ATP2C1, MGMT	Up-regulated
UNFOLDED PROTEIN RESPONSE	0.0176782	0.0427999	0.352488	0.472729	1.51487	92	TUBB2A, SLC7A5, VEGFA, EIF2AK3, HSPA5, ATF3, TSPYL2, EIF4E, DCP1A, DDIT4, BAG3, YWHAZ, DDX10, ZBTB17, HYOU1, HSPA9, SEC31A, DNAJC3, ATF4, NOLC1, HSP90B1, XBP1, CALR, ERN1, SRPRB, EIF4G1, EDEM1, KHSRP, NABP1, ARFGAP1, NPM1, TATDN2, CNOT2, EXOSC10, PDIA5, EXOC2, EDC4, FUS, EEF2, CNOT4	Up-regulated
OXIDATIVE PHOSPHORYLATION	4.96764e-05	0.000571279	0.557332	-0.379074	-1.902	188	NQO2, PRDX3, ATP6V0E1, NDUFB1, PDK4, NDUFB3, TIMM8B, IDH1, NDUFC1, COX7A2, COX17, SURF1, ISCU, MRPL35, ATP6V0B, UQCR10, BAX, COX7A2L, POLR2F, ATP5F1E, NDUFB4, ATP6V1G1, UQCR11, COX15, ATP5MF, NDUFAB1, HADHB, NDUFA3, DLD, MRPS12, NDUFB7, SLC25A11, NDUFB2, COX6B1, NDUFA4, ATP5PF, SDHC, NDUFB6, UQCRQ, ACADM, NDUFA7, COX5B, NDUFC2, POR, HADHA, GPX4, COX6A1, MRPS22, COX7C, UQCRB, NDUFS1, ATP5ME, ATP6V…	Down-regulated

## Sheet: mRS_D90 Mono D7
Pathway	p-value	padj	log2err	ES	NES	Size	Leading Edge	Enrichment
TNFA SIGNALING VIA NFKB	2.06723e-10	9.71599e-09	0.826657	0.64719	2.24812	137	OLR1, NR4A3, G0S2, GPR183, TNFAIP3, TRAF1, NR4A1, ABCA1, HBEGF, KLF9, DUSP2, FOSL1, RIPK2, PTX3, DUSP5, PDE4B, VEGFA, MAFF, BTG3, B4GALT1, MAP3K8, BHLHE40, GCH1, CD83, PLAUR, ZBTB10, PANX1, BIRC3, NAMPT, CDKN1A, NFIL3, SOCS3, REL, ICAM1, PLEK, SMAD3, RHOB, KLF10, PTGS2, PFKFB3, NFKB1, NFE2L2, NFAT5, BTG2, TIPARP, CCNL1, NFKBIA, RELB, NFKBIE, RNF19B, MXD1, PER1, IL1B, ETS2, ATF3, SQSTM1	Up-regulated
TGF BETA SIGNALING	0.00371626	0.021833	0.431708	0.602879	1.84178	40	THBS1, SKI, SMAD3, SMURF1, KLF10, HIPK2, SLC20A1, ID1, SKIL, SMAD7, CTNNB1, UBE2D3, NCOR2, RAB31, PPM1A, SMAD1, BMPR2, ARID4B, ACVR1, SMURF2, SPTBN1, PPP1R15A	Up-regulated
KRAS SIGNALING UP	0.000462934	0.00435158	0.498493	0.540272	1.81705	87	PRDM1, G0S2, TNFAIP3, TRAF1, HBEGF, ANKH, JUP, GALNT3, PPBP, C3AR1, USP12, EREG, EPB41L3, PLAUR, BIRC3, CMKLR1, CDADC1, CXCR4, BTBD3, PTGS2, CSF2RA, KCNN4, CCND2, PTBP2, MTMR10	Up-regulated
KRAS SIGNALING DN	0.00670012	0.0314906	0.407018	0.607709	1.79541	31	ZBTB16, IFI44L, MX1, PRKN, CAMK1D, SKIL, BTG2, FGGY, TG, MTHFR, CDKAL1	Up-regulated
MITOTIC SPINDLE	0.000160603	0.00251611	0.518848	0.51074	1.77779	143	PRC1, EPB41L2, CDC42EP4, CDC42BPA, PLEKHG2, ARHGAP5, BIN1, KIF20B, CKAP5, EZR, KIF1B, DST, CD2AP, WASL, CNTROB, SMC4, KIFAP3, DOCK4, TRIO, MYO1E, ITSN1, RANBP9, ALMS1, NEDD9, BCR, DYNC1H1, PCNT, ABR, CLIP2, PCGF5, ARHGEF7, CDK5RAP2, RHOF, TBCD, MYO9B, KLC1, ATG4B, PKD2, PCM1, ROCK1, ARHGAP10, RASA2, ABI1, CSNK1D, CEP192, NF1, FGD4, CNTRL, FGD6, HDAC6, SEPTIN9, CCDC88A, RASAL2, RFC1, HOOK3, SPTBN1…	Up-regulated
IL2 STAT5 SIGNALING	0.000559846	0.00438546	0.477271	0.508588	1.73881	111	IL1R2, TRAF1, SPRED2, MAFF, IL3RA, PLIN2, IFITM3, MAP3K8, SNX9, BHLHE40, GABARAPL1, CD83, NOP2, NDRG1, MAPKAPK2, NFIL3, BCL2, SELL, HK2, RHOB, PRKCH, HIPK2, ARL4A, UCK2, CCND2, MYO1E, MXD1, IGF1R, CASP3, TWSG1, P2RX4, NFKBIZ, CCND3, DENND5A, PLAGL1, BMPR2, ALCAM, PHTF2, GADD45B, RABGAP1L, LRRC8C, SYT11, P4HA1, BCL2L1	Up-regulated
UV RESPONSE DN	0.00439961	0.0229757	0.407018	0.491968	1.63621	77	MT1E, AKT3, VAV2, NR1D2, TENT4A, BHLHE40, PRKCE, CDC42BPA, PRKAR2B, SMAD3, ID1, NFKB1, SMAD7, SLC7A1, SIPA1L1, IGF1R, ZMIZ1, PTEN, CELF2, PRDM2, ABCC1, SFMBT1, CDK13, MGMT, RASA2, DYRK1A, RUNX1, YTHDC1, ATP2C1, ATRN, ARHGEF9, GRK5, NR3C1, ANXA4, WDR37, SCAF8, SLC22A18, MTA1, PRKCA, TOGARAM1, MIOS, ACVR2A, FYN, ATRX, ATP2B1, PEX14, CDKN1B, DLG1	Up-regulated
INTERFERON GAMMA RESPONSE	0.000997324	0.00669632	0.45506	0.462748	1.61622	147	TNFAIP3, IFI44L, MT2A, AUTS2, RIPK2, PDE4B, HLA-DRB1, MX1, IFITM3, GCH1, HLA-DQA1, NAMPT, CDKN1A, LY6E, CMKLR1, SOCS3, EPSTI1, ICAM1, OASL, ITGB7, PTPN1, ARID5B, PTGS2, XAF1, OAS3, ARL4A, NFKB1, IFI44, TDRD7, NFKBIA, PARP12, CASP3, CIITA, LCP2, TRIM14, ZNFX1, IFIT3, HIF1A, EIF2AK2, CD74, PFKP, PARP14, ISG20, OAS2, IFNAR2, UPP1, LATS2, IFIH1, STAT3, TRIM25, DDX60, NUP93, HELZ2, SLC25A28, ISG15, PE…	Up-regulated
OXIDATIVE PHOSPHORYLATION	0.000127783	0.00251611	0.518848	-0.344452	-1.74194	189	NQO2, ATP6V0E1, NDUFB1, PRDX3, COX7A2L, SLC25A11, NDUFAB1, ATP6V0B, BAX, UQCR10, NDUFA3, SURF1, NDUFB3, ATP6V1F, NDUFA8, NDUFB7, IDH1, POLR2F, TIMM8B, NDUFB5, ISCU, ATP5PF, ATP6V1G1, NDUFB4, NDUFB2, NDUFA4, ATP5MC3, COX7A2, COX5B, MRPS12, ATP5MF, TOMM22, MRPL35, UQCRQ, COX17, TIMM13, COX6A1, ATP5F1E, UQCR11, HSD17B10, NDUFC2, COX6B1, MRPS11, COX8A, PDHB, GPX4, HCCS, ATP6V0C, NDUFA1, NDUFS3, NDUFB…	Down-regulated

## Sheet: NIHSS_D1 Mono D1
Pathway	p-value	padj	log2err	ES	NES	Size	Leading Edge	Enrichment
TNFA SIGNALING VIA NFKB	0.000983196	0.0462102	0.45506	-0.474511	-1.93685	144	CCL4, CXCL2, IL1B, LDLR, TNFAIP6, ZFP36, FOS, FOSB, ID2, DUSP2, IER3, NFKBIA, OLR1, KLF6, KLF4, BHLHE40, PPP1R15A, SGK1, EGR1, NR4A1, EHD1, PTGER4, TRIB1, MARCKS, ATF3, CD83, KLF2, ICAM1, PLK2, JUN, YRDC, ZBTB10, DUSP1, NFKBIE, TNF, TGIF1, KDM6B, PNRC1, PHLDA2, PTGS2, NR4A2	Down-regulated

## Sheet: NIHSS_D1 Mono D3
Pathway	p-value	padj	log2err	ES	NES	Size	Leading Edge	Enrichment
TNFA SIGNALING VIA NFKB	1.72511e-05	0.000810804	0.57561	-0.62074	-2.2602	138	EGR1, JUN, SERPINB2, FOSB, TNFAIP6, PTX3, FOS, NR4A3, MAFF, ATF3, IER2, DUSP2, PPP1R15A, TIPARP, ABCA1, IL1B, TRIB1, KLF4, KLF6, BTG2, PNRC1, ZFP36, RHOB, SGK1, MCL1, DUSP1, NR4A2, CCNL1, IER3, SOD2, TGIF1, SOCS3, IRS2, GADD45B, ZBTB10, EHD1, PTGER4, NFKBIA, BCL2A1, CD44, SERPINB8, TNF, ID2, NAMPT, NFKBIE, KLF2, CEBPD, TANK, JUNB, IFIH1, KDM6B	Down-regulated

## Sheet: NIHSS_D1 Mono D7
Pathway	p-value	padj	log2err	ES	NES	Size	Leading Edge	Enrichment

## Sheet: Hem_Vol_D1 Mono D1
Pathway	p-value	padj	log2err	ES	NES	Size	Leading Edge	Enrichment
CHOLESTEROL HOMEOSTASIS	0.00138502	0.0247578	0.45506	0.548768	1.82758	46	CLU, SQLE, LDLR, FABP5, CD9, SC5D, FADS2, HMGCS1, STARD4, HMGCR, SREBF2, CTNNB1	Up-regulated
COAGULATION	0.00158028	0.0247578	0.45506	0.552344	1.81154	43	CLU, HTRA1, OLR1, CD9, SERPINB2, ANXA1, DUSP6, CTSB	Up-regulated
INFLAMMATORY RESPONSE	0.00385077	0.0452465	0.431708	0.411843	1.61347	109	RGS1, CXCL8, C3AR1, LDLR, OLR1, TNFAIP6, STAB1, IL1B, MYC, KLF6, GABBR1, AHR, SGMS2, PTGER4, PTAFR, PTGER2, PROK2, BEST1, AQP9, KCNJ2, MARCO, NFKB1, ITGA5	Up-regulated
INTERFERON ALPHA RESPONSE	0.000969831	0.0247578	0.477271	-0.607715	-1.99432	75	IFI44L, EPSTI1, OASL, EIF2AK2, IFIT3, MX1, TMEM140, IFI44, ISG15, DDX60, TENT5A, RIPK2, LY6E, IFIT2, PLSCR1, PARP14, SLC25A28, TRIM5, TAP1, SAMD9L, IL15, PARP12, IRF7, PSMB9, TXNIP, PNPT1, SELL, B2M, OAS1, LAP3, TRIM26, HLA-C, UBE2L6, NMI, CNP, HELZ2, CMTR1, ISG20, PSME1	Down-regulated

## Sheet: Hem_Vol_D1 Mono D3
Pathway	p-value	padj	log2err	ES	NES	Size	Leading Edge	Enrichment
TNFA SIGNALING VIA NFKB	3.34247e-09	1.57096e-07	0.774939	0.556187	2.23336	138	EGR1, SERPINB2, PTX3, NR4A3, DUSP2, TRIB1, JUN, ABCA1, IER2, MAFF, FOS, RHOB, ATF3, BTG2, TIPARP, SGK1, KLF6, PPP1R15A, DUSP1, PNRC1, IL1B, IRS2, TNFAIP6, IER3, NAMPT, FOSB, PTGER4, TGIF1, ZBTB10, MYC, NR4A2, KLF4, SOCS3, ZFP36, MCL1, NFKBIA, VEGFA, BCL2A1, CCNL1, DRAM1, SOD2, BTG1, ETS2, BHLHE40, NFIL3, CEBPD, GADD45A, NFKB1, BCL6, ID2, OLR1, TANK, EHD1	Up-regulated
EPITHELIAL MESENCHYMAL TRANSITION	0.000167453	0.00196758	0.518848	0.590178	2.02533	50	CXCL8, PTX3, JUN, RHOB, DAB2, LGALS1, VEGFA, FBN2, TPM1, SPOCK1, GLIPR1, GADD45A, ID2, SAT1, PLAUR, ANPEP, VCAN, TGFBI, CD44	Up-regulated
COAGULATION	0.00336129	0.0221113	0.431708	0.53859	1.77454	42	CLU, SERPINB2, MAFF, CD9, ANXA1, LTA4H, THBD, OLR1	Up-regulated
HYPOXIA	0.000698042	0.0065616	0.477271	0.438631	1.71081	110	ADM, JUN, DDIT3, MAFF, CITED2, FOS, ATF3, TIPARP, KLF6, PPP1R15A, DUSP1, PNRC1, FOXO3, IRS2, PIM1, IER3, CDKN1B, GAA, JMJD6, ZFP36, VEGFA, P4HA2, HSPA5, ALDOA, BTG1, BHLHE40, CCNG2, AMPD3, NFIL3	Up-regulated
UV RESPONSE UP	0.0025742	0.0201646	0.431708	0.437159	1.67093	91	PLCL1, CDKN2B, SULT1A1, FOS, RHOB, ATF3, BTG2, HNRNPU, MRPL23, CCND3, DNAJB1, FOSB, NFKBIA, NUP58, TUBA4A, SOD2, ALDOA, BTG1, EIF2S3	Up-regulated
P53 PATHWAY	0.00376362	0.0221113	0.431708	0.381814	1.51985	131	JUN, DDIT3, CDKN2B, FOS, ATF3, BTG2, ZBTB16, PPP1R15A, CCND3, FOXO3, GM2A, IER3, PLK3, KLF4, CEBPA, CYFIP2, RALGDS, CD81, SLC19A2, DRAM1, BTG1, CTSD, ST14, IRAK1, TCN2, GADD45A, APAF1, DNTTIP2	Up-regulated
INTERFERON GAMMA RESPONSE	1.24891e-05	0.000195663	0.593325	-0.609887	-2.19353	149	EPSTI1, IFI44L, MT2A, IFIT3, GBP4, LY6E, IFIT2, OAS3, ITGB7, CMKLR1, IFITM3, HLA-DQA1, CD40, PSME2, IRF1, EIF2AK2, MX1, ISG15, STAT1, HIF1A, OASL, UBE2L6, CASP7, XAF1, IRF7, DDX60, PSMB9, OAS2, IRF9, TAP1, LAP3, NUP93, CD74, ST3GAL5, PARP12, PML, ICAM1, PSME1, HLA-DRB1, STAT2, IFITM2, APOL6, CIITA, NMI, IFI44, PFKP, ZNFX1, PNPT1, SAMD9L, RNF213, NOD1, HLA-DMA, CD86, B2M, PTGS2, TAPBP, PLSCR1, PLA…	Down-regulated
INTERFERON ALPHA RESPONSE	1.99153e-06	4.6801e-05	0.627257	-0.740466	-2.45342	77	EPSTI1, IFI44L, IFIT3, GBP4, LY6E, IFIT2, IFITM3, PSME2, IRF1, EIF2AK2, MX1, MOV10, ISG15, OASL, UBE2L6, IRF7, DDX60, PSMB9, IRF9, TAP1, LAP3, OAS1, CD74, PARP12, SELL, PSME1, STAT2, IFITM2, NMI, IFI44, PARP9, PNPT1, SAMD9L, GBP2, CD47, B2M, PLSCR1, ISG20, PARP14, PSMA3, RNF31, TMEM140, TDRD7, IFI35	Down-regulated

## Sheet: Hem_Vol_D1 Mono D7
Pathway	p-value	padj	log2err	ES	NES	Size	Leading Edge	Enrichment
TNFA SIGNALING VIA NFKB	0.000207172	0.00486855	0.518848	-0.547232	-1.90364	133	G0S2, ABCA1, DUSP2, PTX3, NR4A1, VEGFA, BIRC3, SOCS3, PLEK, FOSL1, RNF19B, GADD45B, PLAUR, IFIT2, DUSP5, BHLHE40, SQSTM1, IER5, BCL3, ICAM1, CD83, NR4A3, RIPK2, GCH1, TNFAIP6, SMAD3, B4GALT1, HBEGF, PFKFB3, IER3, CDKN1A, NFKBIA, NFKB2, MXD1, BTG3, SOD2, MAP3K8, REL, NFKBIE, BCL2A1, NFAT5, RELB, ZC3H12A, IFIH1, TNFAIP2, DENND5A, NFE2L2, PDE4B, BTG2, SLC2A6, TNIP1, TNIP2, FOSL2, KYNU, KLF10	Down-regulated
INTERFERON GAMMA RESPONSE	2.57247e-05	0.00120906	0.57561	-0.56817	-1.99021	147	CD40, SOCS3, IFI44L, ARID5B, OASL, IFIT2, MX1, EPSTI1, XAF1, CASP7, CIITA, ICAM1, CASP3, IFITM2, RIPK2, GCH1, IFITM3, TNFAIP6, PLSCR1, IFIT3, HLA-DQA1, CSF2RB, OAS3, LY6E, CDKN1A, HLA-DRB1, NFKBIA, SOD2, TDRD7, LCP2, IFIH1, TNFAIP2, TRIM25, HIF1A, RIPK1, EIF2AK2, MX2, PDE4B, PARP14, CMTR1, DDX60, RNF213, ITGB7, PARP12, SAMD9L, LATS2, GBP4, ISG15, PML, CD74, MT2A, TOR1B, LAP3, FGL2, IFNAR2, TRIM21…	Down-regulated
INTERFERON ALPHA RESPONSE	0.000322092	0.00504611	0.498493	-0.617696	-2.00379	77	IFI44L, OASL, IFIT2, MX1, EPSTI1, SELL, IFITM2, RIPK2, IFITM3, PLSCR1, IFIT3, LY6E, TMEM140, TDRD7, IFIH1, TRIM25, MOV10, EIF2AK2, TENT5A, OAS1, PARP14, CMTR1, DDX60, LPAR6, PARP12, SAMD9L, GBP4, ISG15, NCOA7, CD74, LAP3	Down-regulated

[truncated: 99 more sheets: PHE_Day_1 Mono D1, PHE_Day_1 Mono D3, PHE_Day_1 Mono D7, Rel_PHE_D1 Mono D1, Rel_PHE_D1 Mono D3, Rel_PHE_D1 Mono D7, ICH_score Mono D1, ICH_score Mono D3, ICH_score Mono D7, mRS_D90 NK_cell D1, mRS_D90 NK_cell D3, mRS_D90 NK_cell D7, NIHSS_D1 NK_cell D1, NIHSS_D1 NK_cell D3, NIHSS_D1 NK_cell D7, Hem_Vol_D1 NK_cell D1, Hem_Vol_D1 NK_cell D3, Hem_Vol_D1 NK_cell D7, PHE_Day_1 NK_cell D1, PHE_Day_1 NK_cell D3 …]
