# Supplementary material for: Intracerebral hemorrhage induces monocyte TNF signaling that is suppressed by Siponimod (BAF312): a single-cell transcriptomics study in patients
Source: medRxiv. 2026 Jan 27:2026.01.22.26344292. Preprint. [Version 1] doi: 10.64898/2026.01.22.26344292 (PMC12870585; doi:10.64898/2026.01.22.26344292)
Supplement: Supplement 11 [file media-11.xlsx]

## Sheet: Fig 2A
Patient	Day	Cluster	Freq	Treatment	Percent	Lineage
5	Day 1	B cells	0.0280852	Placebo	2.80852	Adaptive
6	Day 1	B cells	0.0346591	Placebo	3.46591	Adaptive
5	Day 3	B cells	0.173703	Placebo	17.3703	Adaptive
6	Day 3	B cells	0.0324324	Placebo	3.24324	Adaptive
5	Day 7	B cells	0.122897	Placebo	12.2897	Adaptive
6	Day 7	B cells	0.037871	Placebo	3.7871	Adaptive
5	Day 1	CD4+ T cells	0.0269784	Placebo	2.69784	Adaptive
6	Day 1	CD4+ T cells	0.171212	Placebo	17.1212	Adaptive
5	Day 3	CD4+ T cells	0.155588	Placebo	15.5588	Adaptive
6	Day 3	CD4+ T cells	0.0652334	Placebo	6.52334	Adaptive
5	Day 7	CD4+ T cells	0.145958	Placebo	14.5958	Adaptive
6	Day 7	CD4+ T cells	0.189355	Placebo	18.9355	Adaptive
5	Day 1	CD8+ T cells	0.0402601	Placebo	4.02601	Adaptive
6	Day 1	CD8+ T cells	0.0600379	Placebo	6.00379	Adaptive
5	Day 3	CD8+ T cells	0.0764061	Placebo	7.64061	Adaptive
6	Day 3	CD8+ T cells	0.0687961	Placebo	6.87961	Adaptive
5	Day 7	CD8+ T cells	0.0651112	Placebo	6.51112	Adaptive
6	Day 7	CD8+ T cells	0.108751	Placebo	10.8751	Adaptive
5	Day 1	CD16+ Monocytes	0.119673	Placebo	11.9673	Innate
6	Day 1	CD16+ Monocytes	0.0367424	Placebo	3.67424	Innate
5	Day 3	CD16+ Monocytes	0.0207451	Placebo	2.07451	Innate
6	Day 3	CD16+ Monocytes	0.0816953	Placebo	8.16953	Innate
5	Day 7	CD16+ Monocytes	0.042051	Placebo	4.2051	Innate
6	Day 7	CD16+ Monocytes	0.0465711	Placebo	4.65711	Innate
5	Day 1	cDC1	0.000415053	Placebo	0.0415053	Innate
6	Day 1	cDC1	0.00208333	Placebo	0.208333	Innate
5	Day 3	cDC1	0.000146092	Placebo	0.0146092	Innate
6	Day 3	cDC1	0.0004914	Placebo	0.04914	Innate
5	Day 7	cDC1	0.000542594	Placebo	0.0542594	Innate
6	Day 7	cDC1	0.000127943	Placebo	0.0127943	Innate
5	Day 1	cDC2	0.00470393	Placebo	0.470393	Innate
6	Day 1	cDC2	0.00965909	Placebo	0.965909	Innate
5	Day 3	cDC2	0.00452885	Placebo	0.452885	Innate
6	Day 3	cDC2	0.00675676	Placebo	0.675676	Innate
5	Day 7	cDC2	0.000271297	Placebo	0.0271297	Innate
6	Day 7	cDC2	0.00409417	Placebo	0.409417	Innate
5	Day 1	Monocytes	0.464997	Placebo	46.4997	Innate
6	Day 1	Monocytes	0.517803	Placebo	51.7803	Innate
5	Day 3	Monocytes	0.254346	Placebo	25.4346	Innate
6	Day 3	Monocytes	0.659091	Placebo	65.9091	Innate
5	Day 7	Monocytes	0.106077	Placebo	10.6077	Innate
6	Day 7	Monocytes	0.443577	Placebo	44.3577	Innate
5	Day 1	NK cells	0.199087	Placebo	19.9087	Innate
6	Day 1	NK cells	0.0935606	Placebo	9.35606	Innate
5	Day 3	NK cells	0.0901388	Placebo	9.01388	Innate
6	Day 3	NK cells	0.0345209	Placebo	3.45209	Innate
5	Day 7	NK cells	0.397992	Placebo	39.7992	Innate
6	Day 7	NK cells	0.0716479	Placebo	7.16479	Innate

## Sheet: Fig 2C
Day 3 vs Day 1
Pathway	p-value	padj	log2err	ES	NES	Size	Leading Edge	Enrichment
TNFA SIGNALING VIA NFKB	8.82e-15	4.06e-13	0.986546	0.60039	2.54848	142	EGR1, PHLDA2, DUSP2, IER2, JUN, PTX3, VEGFA, ZBTB10, ATF3, NFAT5, FOSL1, NFKBIA, G0S2, DUSP5, ABCA1, MAFF, TNF, TRAF1, NFKBIE, RHOB, IER5, JUNB, BHLHE40, SQSTM1, TAP1, IL1B, MARCKS, TNIP1, NFKB2, BTG3, RELB, ZC3H12A, KLF6, SLC2A6, ICAM1, PPP1R15A, DENND5A, BCL3, CCNL1, NINJ1, KDM6B, CDKN1A, YRDC, IFIT2, IRF1, FOSB, IL15RA, EHD1, TGIF1, SMAD3, SNN, BIRC3, KLF4, BTG2, MCL1, FUT4, TNFAIP2, GCH1, OLR…	Up-regulated
INTERFERON ALPHA RESPONSE	3.39e-08	7.8e-07	0.719513	0.599772	2.30046	74	GBP4, PSME2, UBE2L6, ISG15, HELZ2, TAP1, EPSTI1, IRF9, IFIT3, LY6E, IFIT2, IRF7, TRIM21, IRF1, PSMB9, IFI35, TMEM140, PSME1, IFITM3, RIPK2, IFI30, IFIH1, DDX60, SLC25A28, MX1, CD74, GBP2, PARP14, TENT5A, PSMB8, PSMA3, IL4R, CNP, LAP3, B2M	Up-regulated
APOPTOSIS	2.74e-07	3.15e-06	0.674963	0.532999	2.14962	100	CLU, DDIT3, JUN, ATF3, TNF, RHOB, HSPB1, PMAIP1, SQSTM1, TAP1, IL1B, BTG3, BID, CDKN1A, GNA15, IRF1, CASP7, CDKN1B, BIRC3, PTK2, BMF, BTG2, MCL1, GCH1, IFITM3, ANXA1, BCL2L11	Up-regulated
CHOLESTEROL HOMEOSTASIS	5.33e-05	0.000409	0.557332	0.61269	2.10121	40	CLU, ATF3, ATF5, ACAT2, FBXO6, CYP51A1, FABP5, CPEB2, SREBF2, PLAUR, ALCAM, CHKA, PNRC1, PMVK, ACTG1, CTNNB1, STX5, EBP, LGALS3, MVD, FDPS, LDLR	Up-regulated
INTERFERON GAMMA RESPONSE	5.2e-08	7.98e-07	0.719513	0.491526	2.09405	143	GBP4, NFKBIA, PSME2, UBE2L6, ISG15, HELZ2, VAMP5, PNP, TAP1, MT2A, EPSTI1, IRF9, ICAM1, STAT1, IFIT3, LY6E, LYSMD2, CD40, CDKN1A, IFIT2, IRF7, PIM1, TRIM21, IRF1, CASP7, ST3GAL5, PSMB9, IL15RA, IFI35, XAF1, CSF2RB, APOL6, TNFAIP2, PSME1, PML, GCH1, IFITM3, FCGR1A, TAPBP, RIPK2, IFI30, IFIH1, PSMB10, ARID5B, IRF5, DDX60, SLC25A28, HLA-DMA, MX1, CD74, PARP14, PSMB8, PSMA3, SECTM1, IL4R, ZNFX1, LAP3…	Up-regulated
UV RESPONSE UP	1.85e-05	0.00017	0.57561	0.498158	1.96438	90	ATF3, NFKBIA, RHOB, JUNB, ALAS1, PPIF, SQSTM1, TAP1, BTG3, GLS, ALDOA, BID, ICAM1, PRKCD, TUBA4A, IRF1, FOSB, BAK1, BTG2, YKT6, GCH1, BCL2L11, DGAT1, IL6ST, AP2S1, CDC34, CHKA	Up-regulated
INFLAMMATORY RESPONSE	0.000181	0.001186	0.518848	0.43916	1.80012	107	ADM, CXCL8, NFKBIA, ABCA1, OSM, IRAK2, GPR132, IL1B, KLF6, ICAM1, LY6E, CD40, CDKN1A, GNA15, CD82, ACVR2A, IRF7, SLC7A1, IRF1, IL15RA, ATP2A2, BTG2, GCH1, TAPBP, OLR1, RIPK2, P2RX4, TIMP1, PLAUR, ADRM1, ABI1, EMP3, ADGRE1, NOD2, ITGA5, RHOG, MARCO, FFAR2, IL4R, IFNGR2, RGS1	Up-regulated
HYPOXIA	0.000436	0.002332	0.498493	0.435247	1.77746	105	ADM, PLAC8, DDIT3, JUN, VEGFA, ATF3, MAFF, HSPA5, AMPD3, BHLHE40, MT2A, ALDOA, KLF6, PPP1R15A, CDKN1A, HK2, P4HA2, PIM1, JMJD6, CDKN1B, SLC25A1, RRAGD, PLAUR, GAPDH, NDST1, ZFP36, KDM3A, NAGK, TPST2, PNRC1	Up-regulated
MTORC1 SIGNALING	0.000456	0.002332	0.498493	0.390124	1.66879	146	DDIT3, HSPA5, MLLT11, BHLHE40, PNP, SQSTM1, FADS1, RIT1, ALDOA, PPP1R15A, CDKN1A, HK2, TUBA4A, ATP2A2, INSIG1, CYP51A1, ARPC5L, BTG2, SLC1A5, ACTR3, YKT6, PPA1, PRDX1, IFI30, ACACA, DDX39A, NFKBIB, CCNG1, GAPDH, EEF1E1, ETF1, SHMT2, PSMA3, ITGB2, CORO1A, MAP2K3, ACSL3, GGA2, ELOVL5, TXNRD1, RAB1A, EBP, CALR, GLA, PSMA4, PSMG1, RDH11, PSMB5, PITPNB, LDHA, SLC7A5, GLRX, LDLR, ENO1, ERO1A	Up-regulated
IL2 STAT5 SIGNALING	0.003597	0.016545	0.431708	0.389651	1.57523	102	NOP2, GBP4, SPRED2, MAFF, TRAF1, RHOB, MAPKAPK2, BHLHE40, PNP, KLF6, LTB, GABARAPL1, DENND5A, IL3RA, HK2, PIM1, SNX9, NFKBIZ, SMPDL3A, SLC1A5, GSTO1, IFITM3, P2RX4, CD83, RRAGD, CTSZ, ALCAM, BATF	Up-regulated
Day 7 vs Day 1
Pathway	p-value	padj	log2err	ES	NES	Size	Leading Edge	Enrichment
INTERFERON ALPHA RESPONSE	0.000165737	0.00190598	0.518848	0.485845	1.94227	72	IRF9, EPSTI1, IFIT2, TRIM21, ISG15, PSMB9, UBE2L6, PSME2, PSME1, DDX60, IFI44, TAP1, LY6E, IFITM2, PSMA3, IRF7, MVB12A, PARP9, TRAFD1, GBP2, B2M, TENT5A, STAT2, ISG20, OGFR, CD47, EIF2AK2, NMI, IRF2	Up-regulated
ESTROGEN RESPONSE EARLY	0.000301626	0.00277496	0.498493	-0.513693	-1.83293	71	SLC7A5, KLF10, BHLHE40, TIPARP, RRP12, B4GALT1, PMAIP1, FOS, NRIP1, NXT1, INPP5F, RBBP8, RARA, GLA, XBP1, ISG20L2, ELOVL5, PPIF, PAPSS2, TGIF2, TIAM1, SIAH2, GAB2, NCOR2, CD44, FKBP4, ELF1, UGCG, SLC19A2	Down-regulated
MYC TARGETS V2	0.000937147	0.00718479	0.477271	-0.607933	-1.86238	33	DUSP2, RRP12, NOP2, LAS1L, NOC4L, TCOF1, WDR74, HSPE1, EXOSC5, WDR43, HSPD1, HK2, DDX18, GNL3, PRMT3, SRM, NPM1, AIMP2, SORD, SUPV3L1	Down-regulated
KRAS SIGNALING UP	2.48482e-07	3.81006e-06	0.674963	-0.607223	-2.18361	78	G0S2, PTGS2, EREG, IL1B, HBEGF, EPB41L3, TRIB1, TNFAIP3, GALNT3, PPP1R15A, TMEM176B, ID2, C3AR1, ADAM17, ALDH1A2, USP12, DNMBP, RETN, TMEM176A, PLAUR	Down-regulated
INFLAMMATORY RESPONSE	2.79988e-10	6.43973e-09	0.814036	-0.624441	-2.33797	104	OLR1, CXCL8, EREG, IL1B, HBEGF, PDE4B, GPR183, TNFAIP6, ATP2B1, AHR, NFKB1, ABCA1, RIPK2, NFKBIA, LDLR, BTG2, NAMPT, PTGER4, CALCRL, KLF6, LYN, GCH1, C3AR1, HIF1A, AQP9, GABBR1, GPR132, ICAM1, PLAUR, PTGER2	Down-regulated
TNFA SIGNALING VIA NFKB	5.76782e-29	2.6532e-27	1.39519	-0.751815	-2.92676	138	OLR1, CCL4, CXCL2, G0S2, PTGS2, NR4A3, IL1B, PTX3, HBEGF, PDE4B, GPR183, TNFAIP6, ATP2B1, DUSP2, CD83, ZBTB10, TRIB1, KLF10, BHLHE40, ATF3, NFKB1, NR4A1, MAFF, SERPINB2, ABCA1, TNFAIP3, RIPK2, TIPARP, BCL2A1, SOCS3, MAP3K8, NFKBIA, PPP1R15A, LDLR, BTG2, SGK1, ZFP36, ID2, NAMPT, NR4A2, PTGER4, PER1, B4GALT1, KLF6, REL, PANX1, FOS, GCH1, IRS2, DUSP1, NFIL3, BTG3, PFKFB3, SMAD3, KLF2, IFIH1, VEGFA, …	Down-regulated

## Sheet: Fig 2D
Day 3 vs Day 1
	p-value	padj	log2err	ES	NES	Size	Leading Edge	Enrichment
Monocytes	8.81762e-15	4.0561e-13	0.986546	0.60039	2.54848	142	EGR1, PHLDA2, DUSP2, IER2, JUN, PTX3, VEGFA, ZBTB10, ATF3, NFAT5, FOSL1, NFKBIA, G0S2, DUSP5, ABCA1, MAFF, TNF, TRAF1, NFKBIE, RHOB, IER5, JUNB, BHLHE40, SQSTM1, TAP1, IL1B, MARCKS, TNIP1, NFKB2, BTG3, RELB, ZC3H12A, KLF6, SLC2A6, ICAM1, PPP1R15A, DENND5A, BCL3, CCNL1, NINJ1, KDM6B, CDKN1A, YRDC, IFIT2, IRF1, FOSB, IL15RA, EHD1, TGIF1, SMAD3, SNN, BIRC3, KLF4, BTG2, MCL1, FUT4, TNFAIP2, GCH1, OLR…	Up-regulated
CD16+ Monocytes		[Not significant]
CD4+ T cells	2.46739e-16	1.11033e-14	1.0377	0.649989	1.9725	119	NR4A3, EGR1, TUBB2A, NFKBIA, NFKB1, RELB, DUSP5, PHLDA1, ABCA1, DUSP2, TNFAIP3, TRAF1, FOSL1, NFKBIE, LDLR, GCH1, PPP1R15A, PTGER4, ZFP36, BCL3, CD83, MAFF, SOCS3, BTG3, IL23A, CCNL1, REL, NAMPT, IRS2, KLF6, ATF3, CD69, ZBTB10, TANK, SGK1, BTG2, KDM6B, FOS, NFKB2, IRF1, NFAT5, IER5, IFIH1, ATP2B1, ZC3H12A, RELA, B4GALT1, JUN, NR4A2, CD44, NR4A1, AREG, RNF19B, DUSP1, IL6ST, TGIF1, DENND5A, PER1, I…	Up-regulated
CD8+ T cells	5.68352e-07	1.33563e-05	0.659444	0.480262	2.0459	114	ZC3H12A, SOCS3, NFKB2, NR4A3, KDM6B, NFKB1, RELB, TRAF1, NFKBIA, BTG2, DRAM1, IFIT2, JUN, MYC, CD69, YRDC, PPP1R15A, TNFAIP3, IFIH1, IER2, JUNB, IER5, GADD45A, TAP1, BIRC3, DENND5A, IRF1, GPR183, DUSP5, BTG3, IL6ST, TNIP2, IER3, ZFP36	Up-regulated
B cells	1.55097e-12	6.97938e-11	0.91012	0.586408	2.4371	115	IL6, DUSP2, CDKN1A, EGR1, NR4A1, IRS2, CD83, IER2, JUN, NR4A3, CD69, FOS, SOCS3, ATF3, ICOSLG, PMEPA1, PPP1R15A, GADD45B, TGIF1, TIPARP, IL6ST, KDM6B, BTG3, RELB, ZBTB10, ZFP36, NFKB1, NFKBIA, PTGER4, ABCA1, IER5, JUNB, DUSP1, CCNL1, GCH1, FOSB, NFKBIE, IFIH1, BTG2, DENND5A, TSC22D1, REL, SQSTM1, MARCKS, NFKB2, SNN, SLC2A3, PER1, TNIP1	Up-regulated
NK cells	1.23792e-05	0.00019394	0.593325	0.488995	1.89382	104	EGR1, NINJ1, ATF3, NFKB2, ZC3H12A, LDLR, DENND5A, JUN, BIRC3, NAMPT, CD69, RELB, CD83, TAP1, KLF4, TANK, PDLIM5, NFKBIA, FOS, B4GALT5, TRAF1, IER3, PPP1R15A, KLF6, IFIH1, SLC2A3, IFNGR2, MAFF, FOSB, B4GALT1, MCL1, RIPK2, GCH1, IRF1, KDM6B, TNIP1, SLC16A6, NFKB1, MAP2K3, RELA	Up-regulated
Day 7 vs Day 1
	p-value	padj	log2err	ES	NES	Size	Leading Edge	Enrichment
Monocytes	5.76782e-29	2.6532e-27	1.39519	-0.751815	-2.92676	138	OLR1, CCL4, CXCL2, G0S2, PTGS2, NR4A3, IL1B, PTX3, HBEGF, PDE4B, GPR183, TNFAIP6, ATP2B1, DUSP2, CD83, ZBTB10, TRIB1, KLF10, BHLHE40, ATF3, NFKB1, NR4A1, MAFF, SERPINB2, ABCA1, TNFAIP3, RIPK2, TIPARP, BCL2A1, SOCS3, MAP3K8, NFKBIA, PPP1R15A, LDLR, BTG2, SGK1, ZFP36, ID2, NAMPT, NR4A2, PTGER4, PER1, B4GALT1, KLF6, REL, PANX1, FOS, GCH1, IRS2, DUSP1, NFIL3, BTG3, PFKFB3, SMAD3, KLF2, IFIH1, VEGFA, …	Down-regulated
CD16+ Monocytes	4.89987e-23	2.30294e-21	1.24623	-0.682952	-2.74015	136	CCL4, G0S2, NR4A3, NFKB1, ABCA1, DUSP2, CD83, ICAM1, MAFF, NFKBIA, PDE4B, HBEGF, PLAUR, NR4A2, NFAT5, FOSL1, ZBTB10, NR4A1, KLF10, PTGS2, B4GALT1, EHD1, NAMPT, LDLR, PPP1R15A, CCNL1, GCH1, REL, PFKFB3, SMAD3, RELB, TNFAIP3, ATF3, PANX1, ATP2B1, BTG3, EGR1, FOS, BIRC3, NFKB2, FOSL2, TIPARP, IL1B, CDKN1A, SOD2, BHLHE40, DUSP1, B4GALT5, TANK, PLK2, JUN, PER1, DENND5A, KLF6, PLEK, DRAM1, RIPK2, TRIB1…	Down-regulated
CD4+ T cells	0.000459827	0.00528801	0.498493	0.448268	1.68287	108	AREG, TNFAIP3, IL6ST, PTGER4, KLF9, NFKB1, MAFF, SOCS3, NFKBIA, DUSP5, NR4A3, CD69, ZFP36, PDE4B, DUSP2, TNF, DENND5A, GCH1, SGK1, RIPK2, GPR183, PER1, BTG3, GADD45A, JUNB, BIRC3, CCNL1, IRF1, STAT5A, BTG2	Up-regulated
CD8+ T cells		[Not significant]
B cells		[Not significant]
NK cells	5.84855e-08	2.69033e-06	0.719513	0.520127	2.22897	102	AREG, MAFF, ATF3, ZFP36, ZC3H12A, KLF9, RIPK2, IRS2, CD69, GADD45A, NFIL3, TNFAIP3, PER1, NFKBIA, IL6ST, PTGER4, ZBTB10, BTG2, NFAT5, JUNB, IL7R, TAP1, BIRC3, CCL4, DUSP2, NFKB2, B4GALT1, MAP2K3, PPP1R15A, BHLHE40, FOSL2, NR4A2, IFNGR2, LDLR, IRF1, NR4A1, BTG3, CFLAR, TIPARP, DUSP1, GCH1, MCL1, REL, STAT5A, KLF6, PDLIM5, TNIP1, SLC2A3, FOS, NFKB1, RELB, CEBPB, NFE2L2, LITAF, PNRC1	Up-regulated

## Sheet: Fig 2F
Cluster	Module	Direction	Day 1	Day 3	Day 7
B cells	Bai 2024 ICHvHTN Up	Up	-0.0474986	-0.0524813	-0.052119
B cells	Durocher 2019 Up	Up	-0.0963176	-0.107187	-0.103296
B cells	Walsh 2019 Up	Up	-0.0734048	-0.0811673	-0.0939755
B cells	Bai 2024 ICHvHTN Down	Down	-0.0437488	-0.0432331	-0.0442161
B cells	Durocher 2019 Down	Down	-0.0321619	-0.0353333	-0.0306248
B cells	Walsh 2019 Down	Down	-0.015877	-0.0152911	-0.0156747
CD8+ T cells	Bai 2024 ICHvHTN Up	Up	-0.0589296	-0.0655136	-0.0627288
CD8+ T cells	Durocher 2019 Up	Up	-0.0893997	-0.101255	-0.10068
CD8+ T cells	Walsh 2019 Up	Up	-0.0627956	-0.0827919	-0.0893771
CD8+ T cells	Bai 2024 ICHvHTN Down	Down	0.0763541	0.0666124	0.0752834
CD8+ T cells	Durocher 2019 Down	Down	0.232381	0.246698	0.243693
CD8+ T cells	Walsh 2019 Down	Down	-0.0119073	-0.0150975	-0.0136744
CD4+ T cells	Bai 2024 ICHvHTN Up	Up	-0.0464708	-0.0621811	-0.0547202
CD4+ T cells	Durocher 2019 Up	Up	-0.0889702	-0.105264	-0.100541
CD4+ T cells	Walsh 2019 Up	Up	-0.0447272	-0.0748579	-0.0758849
CD4+ T cells	Bai 2024 ICHvHTN Down	Down	0.00279256	-0.00871916	-0.00535061
CD4+ T cells	Durocher 2019 Down	Down	0.235369	0.260652	0.254832
CD4+ T cells	Walsh 2019 Down	Down	-0.00939337	-0.0125183	-0.0118608
NK cells	Bai 2024 ICHvHTN Up	Up	-0.0665028	-0.0695713	-0.0672646
NK cells	Durocher 2019 Up	Up	-0.0954307	-0.0991148	-0.0927835
NK cells	Walsh 2019 Up	Up	-0.092302	-0.0990518	-0.105419
NK cells	Bai 2024 ICHvHTN Down	Down	0.141998	0.14166	0.137357
NK cells	Durocher 2019 Down	Down	0.167638	0.168469	0.154498
NK cells	Walsh 2019 Down	Down	-0.0116648	-0.0126744	-0.0135654
CD16+ Monocytes	Bai 2024 ICHvHTN Up	Up	-0.00783379	-0.00814353	-0.00721965
CD16+ Monocytes	Durocher 2019 Up	Up	0.0561371	0.0333601	0.0408705
CD16+ Monocytes	Walsh 2019 Up	Up	0.0513544	0.0766537	0.046551
CD16+ Monocytes	Bai 2024 ICHvHTN Down	Down	-0.0495257	-0.0446729	-0.0477284
CD16+ Monocytes	Durocher 2019 Down	Down	-0.149501	-0.137654	-0.139796
CD16+ Monocytes	Walsh 2019 Down	Down	-0.00630956	-0.000668543	-0.00612629
Monocytes	Bai 2024 ICHvHTN Up	Up	0.0692985	0.056764	0.0718032
Monocytes	Durocher 2019 Up	Up	0.17961	0.139925	0.16517
Monocytes	Walsh 2019 Up	Up	0.309991	0.296554	0.298172
Monocytes	Bai 2024 ICHvHTN Down	Down	-0.0458704	-0.0433629	-0.0444915
Monocytes	Durocher 2019 Down	Down	-0.137517	-0.136987	-0.131457
Monocytes	Walsh 2019 Down	Down	0.0168077	0.0185724	0.0171553

## Sheet: Fig 3A
Patient	Day	Cluster	Freq	Treatment	Percent	Lineage
3	Day 1	B cells	0.12016	BAF312	12.016	Adaptive
4	Day 1	B cells	0.124361	BAF312	12.4361	Adaptive
7	Day 1	B cells	0.0317218	BAF312	3.17218	Adaptive
8	Day 1	B cells	0.0285155	BAF312	2.85155	Adaptive
3	Day 3	B cells	0.0948985	BAF312	9.48985	Adaptive
4	Day 3	B cells	0.0123457	BAF312	1.23457	Adaptive
7	Day 3	B cells	0.00980742	BAF312	0.980742	Adaptive
8	Day 3	B cells	0.0110709	BAF312	1.10709	Adaptive
3	Day 7	B cells	0.0203963	BAF312	2.03963	Adaptive
4	Day 7	B cells	0.0157983	BAF312	1.57983	Adaptive
7	Day 7	B cells	0.00525594	BAF312	0.525594	Adaptive
8	Day 7	B cells	0.00553151	BAF312	0.553151	Adaptive
3	Day 1	CD4+ T cells	0.462951	BAF312	46.2951	Adaptive
4	Day 1	CD4+ T cells	0.279092	BAF312	27.9092	Adaptive
7	Day 1	CD4+ T cells	0.158991	BAF312	15.8991	Adaptive
8	Day 1	CD4+ T cells	0.163909	BAF312	16.3909	Adaptive
3	Day 3	CD4+ T cells	0.0375754	BAF312	3.75754	Adaptive
4	Day 3	CD4+ T cells	0.0134039	BAF312	1.34039	Adaptive
7	Day 3	CD4+ T cells	0.00945078	BAF312	0.945078	Adaptive
8	Day 3	CD4+ T cells	0.0158156	BAF312	1.58156	Adaptive
3	Day 7	CD4+ T cells	0.0171911	BAF312	1.71911	Adaptive
4	Day 7	CD4+ T cells	0.0463866	BAF312	4.63866	Adaptive
7	Day 7	CD4+ T cells	0.0141682	BAF312	1.41682	Adaptive
8	Day 7	CD4+ T cells	0.002886	BAF312	0.2886	Adaptive
3	Day 1	CD8+ T cells	0.181909	BAF312	18.1909	Adaptive
4	Day 1	CD8+ T cells	0.0601023	BAF312	6.01023	Adaptive
7	Day 1	CD8+ T cells	0.223199	BAF312	22.3199	Adaptive
8	Day 1	CD8+ T cells	0.0370048	BAF312	3.70048	Adaptive
3	Day 3	CD8+ T cells	0.0397696	BAF312	3.97696	Adaptive
4	Day 3	CD8+ T cells	0.0130511	BAF312	1.30511	Adaptive
7	Day 3	CD8+ T cells	0.0279957	BAF312	2.79957	Adaptive
8	Day 3	CD8+ T cells	0.0244013	BAF312	2.44013	Adaptive
3	Day 7	CD8+ T cells	0.0148601	BAF312	1.48601	Adaptive
4	Day 7	CD8+ T cells	0.012437	BAF312	1.2437	Adaptive
7	Day 7	CD8+ T cells	0.0185101	BAF312	1.85101	Adaptive
8	Day 7	CD8+ T cells	0.0108225	BAF312	1.08225	Adaptive
3	Day 1	CD16+ Monocytes	0.0170227	BAF312	1.70227	Innate
4	Day 1	CD16+ Monocytes	0.028133	BAF312	2.8133	Innate
7	Day 1	CD16+ Monocytes	0.0838907	BAF312	8.38907	Innate
8	Day 1	CD16+ Monocytes	0.0620374	BAF312	6.20374	Innate
3	Day 3	CD16+ Monocytes	0.107789	BAF312	10.7789	Innate
4	Day 3	CD16+ Monocytes	0.075485	BAF312	7.5485	Innate
7	Day 3	CD16+ Monocytes	0.141405	BAF312	14.1405	Innate
8	Day 3	CD16+ Monocytes	0.146859	BAF312	14.6859	Innate
3	Day 7	CD16+ Monocytes	0.240676	BAF312	24.0676	Innate
4	Day 7	CD16+ Monocytes	0.228908	BAF312	22.8908	Innate
7	Day 7	CD16+ Monocytes	0.13574	BAF312	13.574	Innate
8	Day 7	CD16+ Monocytes	0.313612	BAF312	31.3612	Innate
3	Day 1	cDC1	0.00233645	BAF312	0.233645	Innate
4	Day 1	cDC1	0.00191816	BAF312	0.191816	Innate
7	Day 1	cDC1	0.000191095	BAF312	0.0191095	Innate
8	Day 1	cDC1	0.00108838	BAF312	0.108838	Innate
3	Day 3	cDC1	0.0115195	BAF312	1.15195	Innate
4	Day 3	cDC1	0.00176367	BAF312	0.176367	Innate
7	Day 3	cDC1	0.000713267	BAF312	0.0713267	Innate
8	Day 3	cDC1	0.000903751	BAF312	0.0903751	Innate
3	Day 7	cDC1	0.0110723	BAF312	1.10723	Innate
4	Day 7	cDC1	0.00336134	BAF312	0.336134	Innate
7	Day 7	cDC1	0.000457038	BAF312	0.0457038	Innate
3	Day 1	cDC2	0.00133511	BAF312	0.133511	Innate
4	Day 1	cDC2	0.00191816	BAF312	0.191816	Innate
7	Day 1	cDC2	0.00439518	BAF312	0.439518	Innate
8	Day 1	cDC2	0.0117545	BAF312	1.17545	Innate
3	Day 3	cDC2	0.0647285	BAF312	6.47285	Innate
4	Day 3	cDC2	0.0112875	BAF312	1.12875	Innate
7	Day 3	cDC2	0.00588445	BAF312	0.588445	Innate
8	Day 3	cDC2	0.010845	BAF312	1.0845	Innate
3	Day 7	cDC2	0.0405012	BAF312	4.05012	Innate
4	Day 7	cDC2	0.0218487	BAF312	2.18487	Innate
7	Day 7	cDC2	0.011426	BAF312	1.1426	Innate
8	Day 7	cDC2	0.0108225	BAF312	1.08225	Innate
3	Day 1	Monocytes	0.00934579	BAF312	0.934579	Innate
4	Day 1	Monocytes	0.120524	BAF312	12.0524	Innate
7	Day 1	Monocytes	0.210396	BAF312	21.0396	Innate
8	Day 1	Monocytes	0.503483	BAF312	50.3483	Innate
3	Day 3	Monocytes	0.380143	BAF312	38.0143	Innate
4	Day 3	Monocytes	0.754497	BAF312	75.4497	Innate
7	Day 3	Monocytes	0.718438	BAF312	71.8438	Innate
8	Day 3	Monocytes	0.582919	BAF312	58.2919	Innate
3	Day 7	Monocytes	0.411713	BAF312	41.1713	Innate
4	Day 7	Monocytes	0.572437	BAF312	57.2437	Innate
7	Day 7	Monocytes	0.748629	BAF312	74.8629	Innate
8	Day 7	Monocytes	0.489899	BAF312	48.9899	Innate
3	Day 1	NK cells	0.0460614	BAF312	4.60614	Innate
4	Day 1	NK cells	0.203964	BAF312	20.3964	Innate
7	Day 1	NK cells	0.189375	BAF312	18.9375	Innate
8	Day 1	NK cells	0.105137	BAF312	10.5137	Innate
3	Day 3	NK cells	0.116566	BAF312	11.6566	Innate
4	Day 3	NK cells	0.0405644	BAF312	4.05644	Innate
7	Day 3	NK cells	0.0493937	BAF312	4.93937	Innate
8	Day 3	NK cells	0.153412	BAF312	15.3412	Innate
3	Day 7	NK cells	0.10373	BAF312	10.373	Innate
4	Day 7	NK cells	0.0420168	BAF312	4.20168	Innate
7	Day 7	NK cells	0.0262797	BAF312	2.62797	Innate
8	Day 7	NK cells	0.122174	BAF312	12.2174	Innate

## Sheet: Fig 3B
Patient	Cluster	Treatment	Day 1	Day 3	Day 7	Ratio_Type	Ratio
3	B Int	BAF312	0.00300401	0.00959956	0.00262238	Day3v1_Ratio	3.19559
4	B Int	BAF312	0.011509	0.00564374	0.00403361	Day3v1_Ratio	0.490378
7	B Int	BAF312	0.0114657	0.00588445	0.00251371	Day3v1_Ratio	0.513222
8	B Int	BAF312	0.0189377	0.00768188	0.00505051	Day3v1_Ratio	0.405639
3	B Int	BAF312	0.00300401	0.00959956	0.00262238	Day7v1_Ratio	0.87296
4	B Int	BAF312	0.011509	0.00564374	0.00403361	Day7v1_Ratio	0.350476
7	B Int	BAF312	0.0114657	0.00588445	0.00251371	Day7v1_Ratio	0.219238
8	B Int	BAF312	0.0189377	0.00768188	0.00505051	Day7v1_Ratio	0.26669
3	B Mem	BAF312	0.0100134	0.0285244	0.00320513	Day3v1_Ratio	2.84864
4	B Mem	BAF312	0.0121483	0.0031746	0.00302521	Day3v1_Ratio	0.26132
7	B Mem	BAF312	0.0114657	0.0021398	0.00159963	Day3v1_Ratio	0.186626
8	B Mem	BAF312	0.00304745	0.00135563	0	Day3v1_Ratio	0.444839
3	B Mem	BAF312	0.0100134	0.0285244	0.00320513	Day7v1_Ratio	0.320085
4	B Mem	BAF312	0.0121483	0.0031746	0.00302521	Day7v1_Ratio	0.249023
7	B Mem	BAF312	0.0114657	0.0021398	0.00159963	Day7v1_Ratio	0.139515
8	B Mem	BAF312	0.00304745	0.00135563	0	Day7v1_Ratio	0
3	B Naive	BAF312	0.107143	0.0567745	0.0145688	Day3v1_Ratio	0.529896
4	B Naive	BAF312	0.100703	0.00352734	0.0087395	Day3v1_Ratio	0.035027
7	B Naive	BAF312	0.00879037	0.00178317	0.0011426	Day3v1_Ratio	0.202855
8	B Naive	BAF312	0.00653026	0.00203344	0.000481	Day3v1_Ratio	0.311387
3	B Naive	BAF312	0.107143	0.0567745	0.0145688	Day7v1_Ratio	0.135975
4	B Naive	BAF312	0.100703	0.00352734	0.0087395	Day7v1_Ratio	0.0867846
7	B Naive	BAF312	0.00879037	0.00178317	0.0011426	Day7v1_Ratio	0.129983
8	B Naive	BAF312	0.00653026	0.00203344	0.000481	Day7v1_Ratio	0.0736572
3	CD4 Naive	BAF312	0.254673	0.0101481	0.00786713	Day3v1_Ratio	0.0398476
4	CD4 Naive	BAF312	0.173593	0.00141093	0.010084	Day3v1_Ratio	0.00812782
7	CD4 Naive	BAF312	0.0477737	0.000891583	0.000914077	Day3v1_Ratio	0.0186626
8	CD4 Naive	BAF312	0.0687854	0.00203344	0.000721501	Day3v1_Ratio	0.0295621
3	CD4 Naive	BAF312	0.254673	0.0101481	0.00786713	Day7v1_Ratio	0.0308911
4	CD4 Naive	BAF312	0.173593	0.00141093	0.010084	Day7v1_Ratio	0.05809
7	CD4 Naive	BAF312	0.0477737	0.000891583	0.000914077	Day7v1_Ratio	0.0191335
8	CD4 Naive	BAF312	0.0687854	0.00203344	0.000721501	Day7v1_Ratio	0.0104892
3	CD4 TCM	BAF312	0.162216	0.0117937	0.004662	Day3v1_Ratio	0.0727038
4	CD4 TCM	BAF312	0.0853581	0.00529101	0.0184874	Day3v1_Ratio	0.061986
7	CD4 TCM	BAF312	0.0741448	0.00356633	0.00662706	Day3v1_Ratio	0.0480995
8	CD4 TCM	BAF312	0.0727035	0.00813376	0.001443	Day3v1_Ratio	0.111876
3	CD4 TCM	BAF312	0.162216	0.0117937	0.004662	Day7v1_Ratio	0.0287394
4	CD4 TCM	BAF312	0.0853581	0.00529101	0.0184874	Day7v1_Ratio	0.216586
7	CD4 TCM	BAF312	0.0741448	0.00356633	0.00662706	Day7v1_Ratio	0.0893799
8	CD4 TCM	BAF312	0.0727035	0.00813376	0.001443	Day7v1_Ratio	0.0198478
3	CD4 TEM	BAF312	0.0153538	0.00191991	0.000582751	Day3v1_Ratio	0.125045
4	CD4 TEM	BAF312	0.00575448	0.00141093	0.00268908	Day3v1_Ratio	0.245189
7	CD4 TEM	BAF312	0.032104	0.0021398	0.00205667	Day3v1_Ratio	0.0666522
8	CD4 TEM	BAF312	0.0148019	0.0018075	0.0002405	Day3v1_Ratio	0.122113
3	CD4 TEM	BAF312	0.0153538	0.00191991	0.000582751	Day7v1_Ratio	0.0379548
4	CD4 TEM	BAF312	0.00575448	0.00141093	0.00268908	Day7v1_Ratio	0.467302
7	CD4 TEM	BAF312	0.032104	0.0021398	0.00205667	Day7v1_Ratio	0.0640629
8	CD4 TEM	BAF312	0.0148019	0.0018075	0.0002405	Day7v1_Ratio	0.0162479
3	CD8 Naive	BAF312	0.156208	0.0161821	0.00641026	Day3v1_Ratio	0.103593
4	CD8 Naive	BAF312	0.0179028	0.000352734	0.000672269	Day3v1_Ratio	0.0197027
7	CD8 Naive	BAF312	0.00649723	0	0	Day3v1_Ratio	0
8	CD8 Naive	BAF312	0.00304745	0.000225938	0	Day3v1_Ratio	0.0741398
3	CD8 Naive	BAF312	0.156208	0.0161821	0.00641026	Day7v1_Ratio	0.0410366
4	CD8 Naive	BAF312	0.0179028	0.000352734	0.000672269	Day7v1_Ratio	0.037551
7	CD8 Naive	BAF312	0.00649723	0	0	Day7v1_Ratio	0
8	CD8 Naive	BAF312	0.00304745	0.000225938	0	Day7v1_Ratio	0
3	CD8 TCM	BAF312	0.018024	0.00548546	0.000582751	Day3v1_Ratio	0.304342
4	CD8 TCM	BAF312	0.00255754	0.000352734	0.000336134	Day3v1_Ratio	0.137919
7	CD8 TCM	BAF312	0.0187273	0.000713267	0.000457038	Day3v1_Ratio	0.038087
8	CD8 TCM	BAF312	0.00631258	0.00158156	0	Day3v1_Ratio	0.250541
3	CD8 TCM	BAF312	0.018024	0.00548546	0.000582751	Day7v1_Ratio	0.0323319
4	CD8 TCM	BAF312	0.00255754	0.000352734	0.000336134	Day7v1_Ratio	0.131429
7	CD8 TCM	BAF312	0.0187273	0.000713267	0.000457038	Day7v1_Ratio	0.0244049
8	CD8 TCM	BAF312	0.00631258	0.00158156	0	Day7v1_Ratio	0
3	CD8 TEM	BAF312	0.0076769	0.018102	0.00786713	Day3v1_Ratio	2.35799
4	CD8 TEM	BAF312	0.0396419	0.0123457	0.0114286	Day3v1_Ratio	0.31143
7	CD8 TEM	BAF312	0.197974	0.0272825	0.018053	Day3v1_Ratio	0.137808
8	CD8 TEM	BAF312	0.0276448	0.0225938	0.0108225	Day3v1_Ratio	0.817289
3	CD8 TEM	BAF312	0.0076769	0.018102	0.00786713	Day7v1_Ratio	1.02478
4	CD8 TEM	BAF312	0.0396419	0.0123457	0.0114286	Day7v1_Ratio	0.288295
7	CD8 TEM	BAF312	0.197974	0.0272825	0.018053	Day7v1_Ratio	0.0911886
8	CD8 TEM	BAF312	0.0276448	0.0225938	0.0108225	Day7v1_Ratio	0.391485
3	Treg	BAF312	0.0307076	0.0137137	0.00407925	Day3v1_Ratio	0.446588
4	Treg	BAF312	0.0143862	0.00529101	0.0151261	Day3v1_Ratio	0.367784
7	Treg	BAF312	0.00496847	0.00285307	0.00457038	Day3v1_Ratio	0.574235
8	Treg	BAF312	0.00761863	0.00384094	0.000481	Day3v1_Ratio	0.504151
3	Treg	BAF312	0.0307076	0.0137137	0.00407925	Day7v1_Ratio	0.132842
4	Treg	BAF312	0.0143862	0.00529101	0.0151261	Day7v1_Ratio	1.05143
7	Treg	BAF312	0.00496847	0.00285307	0.00457038	Day7v1_Ratio	0.919878
8	Treg	BAF312	0.00761863	0.00384094	0.000481	Day7v1_Ratio	0.0631347

## Sheet: Fig 3D
Day 3 vs Day 1
Pathway	p-value	padj	log2err	ES	NES	Size	Leading Edge	Enrichment
MITOTIC SPINDLE	2.89748e-05	0.000194545	0.57561	0.39404	1.81404	138	BIN1, CLIP2, EZR, KIF3B, VCL, MYO1E, FLNB, RASA2, GSN, CCDC88A, PXN, APC, RASA1, ALMS1, LMNB1, TIAM1, RICTOR, DLG1, ARAP3, CDC42BPA, NF1, BCR, PKD2, SMC1A, RAPGEF6, SHROOM1, CDC27, WASF2, RABGAP1, TLK1, ARHGAP10, STK38L, TRIO, CEP192, NIN, PDLIM5, ARHGEF2, RAB3GAP1, KLC1, ARHGEF11, MAP1S, SEPTIN9, SAC3D1, ABR, TUBGCP3, CLIP1, CLASP1, CEP250, DST, ARFGEF1, ITSN1, SOS1, PCGF5, MYH9, ARF6, ABL1, NUM…	Up-regulated
APICAL JUNCTION	0.0153426	0.0480734	0.38073	0.349716	1.45893	79	AKT3, VCL, VCAN, RASA1, PIK3CB, MAPK14, SRC, PTK2, DLG1, NF1, CDK8, SYK, CTNNA1, ACTG1, CTNND1, CAP1, PECAM1, INSIG1, RSU1, NF2, MVD, MPZL1, ZYX, FYB1, CD86, ACTB, SKAP2, MYH9, PTPRC, YWHAH, ADAM9, MSN, VAV2, ADAM15, ACTN1, CNN2, PBX2, MAP4K2, BAIAP2, DHX16	Up-regulated
G2M CHECKPOINT	0.00163257	0.00697551	0.45506	-0.409876	-1.64993	114	BRCA2, CKS2, DBF4, SAP30, HSPA8, MARCKS, TRA2B, HNRNPU, DDX39A, EZH2, MT2A, CDKN1B, TOP1, SLC7A5, SLC7A1, ATF5, RBM14, SMC4, HUS1, HMGN2, UBE2S, NOLC1, UPF1, TENT4A, SMAD3, DTYMK, BCL3, YTHDC1, XPO1, SFPQ, RPS6KA5, HMGA1, ILF3	Down-regulated
UNFOLDED PROTEIN RESPONSE	0.000524102	0.00246328	0.477271	-0.451374	-1.75618	90	ATF3, TSPYL2, VEGFA, DNAJB9, EXOSC5, HSPA5, EIF4A3, XBP1, YWHAZ, EIF4A2, SLC7A5, DDIT4, HERPUD1, EIF2AK3, NPM1, SRPRB, NHP2, NOLC1, EIF4E	Down-regulated
P53 PATHWAY	1.54647e-05	0.00012114	0.57561	-0.462456	-1.90931	130	SOCS1, ZBTB16, IER3, ATF3, TSPYL2, TXNIP, SLC19A2, JUN, PPP1R15A, IER5, FOS, DDIT3, CDKN1A, KLF4, GADD45A, FAM162A, PLK3, RALGDS, MDM2, FUCA1, LDHB, DDIT4, SESN1, SLC3A2, BTG1, FAS, COQ8A, TPRKB, FOXO3, TCN2, BTG2, RPL36, RPS12, MKNK2, RHBDF2	Down-regulated
MYC TARGETS V1	6.48611e-07	6.09695e-06	0.659444	-0.455925	-1.95118	176	IFRD1, HSPE1, TRA2B, HNRNPU, HSPD1, POLD2, HSP90AB1, YWHAQ, IMPDH2, PABPC4, ETF1, EIF3J, NME1, HNRNPC, NPM1, DUT, C1QBP, NHP2, ACP1, RPS10, NOLC1, EIF4E, MRPS18B, RRM1, SNRPD2, DDX21, APEX1, POLE3, RPL34, HDDC2, CNBP, RANBP1, XPO1, AIMP2, SRSF7, RPL14, ABCE1, SRSF3, DDX18, USP1, RPS2, RPL22, RSL1D1, NAP1L1, RPS6, PRPF31, LSM7, NOP56, RPL18, ODC1, EEF1B2, SRM, UBE2E1, EXOSC7, SYNCRIP, PPIA, SNRPB2…	Down-regulated
MYC TARGETS V2	0.000230048	0.00120136	0.518848	-0.611661	-2.00915	36	DUSP2, WDR74, HSPE1, EXOSC5, HSPD1, HK2, NOC4L, NPM1, NOLC1, TCOF1, AIMP2, RRP12, DDX18, TBRG4, NOP56, DCTPP1, IMP4, SRM	Down-regulated
APOPTOSIS	4.60637e-07	5.41248e-06	0.674963	-0.532807	-2.10907	102	EREG, IL1B, IER3, ATF3, GCH1, TXNIP, BIRC3, PMAIP1, JUN, ISG20, RHOB, DDIT3, GADD45B, CDKN1A, TNF, GADD45A, PDCD4, BTG3, CDKN1B, SLC20A1, IL18, SOD2, HSPB1, MCL1, ETF1, BMF, IRF1, RARA, FAS, SQSTM1, SOD1, DNAJA1, BTG2, CYLD, PEA15, RELA, ANXA1, BCL2L11, BNIP3L, GPX4, CASP9	Down-regulated
HYPOXIA	2.84967e-08	6.69673e-07	0.733762	-0.541213	-2.16755	109	CXCR4, MAFF, TNFAIP3, IER3, ATF3, TIPARP, VEGFA, NOCT, JUN, PPP1R15A, PLIN2, SAP30, ISG20, FOS, DUSP1, ZFP36, DDIT3, CDKN1A, HSPA5, MT2A, KLF6, HK2, PNRC1, P4HA2, CDKN1B, FAM162A, IRS2, DDIT4, KDM3A, BTG1, GRHPR, FOXO3, MXI1, SIAH2	Down-regulated
UV RESPONSE UP	7.92455e-08	1.24151e-06	0.704976	-0.56513	-2.2056	91	ATF3, NFKBIA, GCH1, FOSB, DNAJB1, FOS, PPIF, RHOB, JUNB, HNRNPU, HLA-F, BTG3, SOD2, IRF1, GLS, NUP58, BTG1, SQSTM1, CHKA, POLR2H, DNAJA1, MGAT1, EIF5, GRPEL1, BTG2, TUBA4A, NR4A1, FKBP4, ICAM1, RXRB, DDX21, POLE3	Down-regulated
TNFA SIGNALING VIA NFKB	1.11227e-29	5.22765e-28	1.41728	-0.740408	-3.07558	134	G0S2, IL1B, MAFF, TNFAIP3, IER3, ATF3, NFKBIA, DUSP2, PTX3, GCH1, ZBTB10, EGR1, ZC3H12A, BIRC3, PHLDA2, TIPARP, IER2, VEGFA, NR4A3, JUN, PPP1R15A, IER5, KLF10, FOSB, PDE4B, FOS, NR4A2, TNFAIP6, TRIB1, RHOB, KLF9, TGIF1, CD83, JUNB, NFKB2, DUSP1, ZFP36, MARCKS, GADD45B, KDM6B, CDKN1A, PER1, FOSL1, CCNL1, TNF, PTGER4, KLF4, GPR183, LDLR, NFKBIE, KLF6, GADD45A, RIPK2, PNRC1, BTG3, NFKB1, IL18, SOD2,…	Down-regulated
Day 7 vs Day 1
Pathway	p-value	padj	log2err	ES	NES	Size	Leading Edge	Enrichment
MITOTIC SPINDLE	0.000251404	0.001477	0.498493	0.411161	1.78417	138	BIN1, VCL, MYO1E, CLIP2, FLNB, RICTOR, GSN, ALMS1, DLG1, TIAM1, RASA2, CCDC88A, EZR, APC, CDC27, RASA1, NIN, KIF3B, PDLIM5, RAPGEF6, PCGF5, CEP192, SMC1A, RABGAP1, ARAP3, STK38L, SAC3D1, PKD2, RAB3GAP1, LATS1, SEPTIN9, SMC3, SOS1, ARFGEF1, ARF6, TLK1, NUMA1, KIF1B, NF1, TRIO, LRPPRC, PXN, ARHGEF11, NOTCH2, LMNB1, TUBGCP3, CLIP1, ARHGEF2, PALLD, BCR, ITSN1, CLASP1, MYH9, KLC1, SPTBN1, RFC1, EPB41,…	Up-regulated
APICAL JUNCTION	0.0124546	0.0390243	0.38073	0.387419	1.55248	79	VCL, SRC, PTK2, PIK3CB, AKT3, DLG1, RASA1, MAP4K2, CTNND1, SYK, CDK8, CD86, CAP1, PECAM1, MAPK14, ARHGEF6, VCAN, ACTG1, ICAM2, VAV2, ZYX, NF1, FYB1, CNN2, ACTB, MVD, NF2, CTNNA1, PTPRC, MYH9, INSIG1, YWHAH, TSC1, MPZL1, RSU1, SYMPK, SKAP2	Up-regulated
MYC TARGETS V1	0.00394394	0.0142589	0.407018	-0.336426	-1.51689	176	MYC, HSP90AB1, IFRD1, TRA2B, HNRNPU, HSPE1, HSPD1, NME1, IMPDH2, ETF1, POLD2, NPM1, EIF3J, YWHAQ, RPS10, HNRNPC, ACP1, NHP2, EIF4E, C1QBP, SRSF3, DUT, SNRPD2, CCT3, TFDP1, EEF1B2, CANX, RPS6, PABPC4, RPL34, VDAC1, COPS5, RRM1, SNRPB2, RANBP1, CNBP, RAN, PSMA7, SNRPD3, HDDC2, NOLC1, PSMC4, PRPF31, NCBP2, POLE3, RPL14, DDX21, TUFM, DDX18, RPL22, MRPS18B, AIMP2, RPS5, HNRNPA2B1, ODC1, KPNA2, LSM2, R…	Down-regulated
IL2 STAT5 SIGNALING	0.00365091	0.0142589	0.431708	-0.384367	-1.5912	108	IL1R2, SOCS1, MAFF, RHOB, PLIN2, ARL4A, GADD45B, XBP1, NFKBIZ, CD83, GABARAPL1, MYC, KLF6, AHR, HK2, SPRED2, CCND3, PTGER2, IRF8, MAPKAPK2	Down-regulated
KRAS SIGNALING UP	0.000970414	0.00414632	0.477271	-0.428083	-1.69364	83	EREG, IL1B, TNFAIP3, G0S2, CXCR4, TRIB1, PPP1R15A, BIRC3, GADD45G, FUCA1, JUP, ADAM17, MAFB, ALDH1A2, YRDC, KLF4, IRF8, DUSP6	Down-regulated
UNFOLDED PROTEIN RESPONSE	0.000822948	0.00414632	0.477271	-0.428926	-1.70832	89	ATF3, VEGFA, TSPYL2, HSPA5, SLC7A5, DDIT4, XBP1, CALR, DNAJB9, EIF4A3, HSP90B1, HERPUD1, EXOSC5, EIF4A2, YWHAZ, NPM1, EIF2AK3, POP4, NHP2, EIF4E, SRPRB, HYOU1, PDIA6	Down-regulated
MYC TARGETS V2	0.000898332	0.00414632	0.477271	-0.557963	-1.88892	37	DUSP2, MYC, HK2, WDR74, HSPE1, HSPD1, NOC4L, EXOSC5, NPM1	Down-regulated
P53 PATHWAY	1.65628e-06	1.29742e-05	0.643552	-0.477447	-2.05925	130	ZBTB16, SOCS1, IER3, ATF3, PPP1R15A, FOS, TSPYL2, JUN, IER5, PLK3, GADD45A, DDIT4, TXNIP, DDIT3, SLC19A2, FAS, FUCA1, CDKN1A, FOXO3, BTG2, CCND3, FAM162A, KLF4, TRIAP1, SLC3A2, RALGDS, GM2A, MDM2, TCN2, TPRKB, BTG1, SESN1, MKNK2, ISCU, ZFP36L1	Down-regulated
EPITHELIAL MESENCHYMAL TRANSITION	4.66851e-05	0.000313457	0.557332	-0.573926	-2.08124	51	CXCL8, THBS1, TNFAIP3, PTX3, RHOB, VEGFA, JUN, GADD45A, GADD45B, FAS, FUCA1	Down-regulated
INFLAMMATORY RESPONSE	4.59344e-08	5.3973e-07	0.719513	-0.535552	-2.20381	104	CXCL8, EREG, IL1B, GPR183, NFKBIA, TNFAIP6, GCH1, PDE4B, PTGER4, ABCA1, SLC31A2, MYC, KLF6, AHR, GPR132, RNF144B, CDKN1A, ADM, SLC7A1, IL18, BEST1, NFKB1, SGMS2, BTG2, PTGER2, BST2	Down-regulated
UV RESPONSE UP	1.33349e-07	1.25349e-06	0.690132	-0.551727	-2.21454	92	ATF3, NFKBIA, GCH1, RHOB, FOS, DNAJB1, PPIF, FOSB, JUNB, BTG3, NR4A1, HNRNPU, BTG2, CCND3, FKBP4, SOD2, GLS, TUBA4A, GRPEL1, NUP58, BCL2L11, HLA-F, BTG1, SQSTM1, SELENOW, GRINA, POLR2H, PDAP1, ICAM1, SIGMAR1	Down-regulated
HYPOXIA	2.28016e-10	3.57225e-09	0.826657	-0.580918	-2.41314	109	TNFAIP3, MAFF, IER3, ATF3, CXCR4, TIPARP, PPP1R15A, FOS, ZFP36, VEGFA, JUN, SAP30, DUSP1, NOCT, HSPA5, PLIN2, DDIT4, DDIT3, ISG20, KLF6, CDKN1A, ADM, HK2, PNRC1, FOXO3, CDKN1B, FAM162A, CITED2, IRS2, MIF, GRHPR, MT2A, BTG1, P4HA2, PFKFB3, JMJD6	Down-regulated
APOPTOSIS	1.58535e-11	3.72558e-10	0.863415	-0.617982	-2.52351	101	EREG, IL1B, IER3, ATF3, GCH1, RHOB, PMAIP1, JUN, BIRC3, GADD45A, TNF, HSPB1, GADD45B, MCL1, TXNIP, DDIT3, ISG20, BTG3, FAS, CDKN1A, CLU, IL18, RARA, CDKN1B, BTG2, LMNA, ETF1, SOD2, PDCD4, SLC20A1, BCL2L11, HMGB2	Down-regulated
TNFA SIGNALING VIA NFKB	1.4597e-33	6.86058e-32	1.50926	-0.762882	-3.28907	134	IL1B, EGR1, GPR183, TNFAIP3, G0S2, MAFF, IER3, PTX3, ATF3, NFKBIA, TIPARP, TNFAIP6, SERPINB2, DUSP2, ZC3H12A, TRIB1, GCH1, RHOB, PPP1R15A, FOS, ZFP36, PDE4B, PTGER4, VEGFA, IER2, JUN, BCL2A1, DUSP1, IER5, BIRC3, PHLDA2, ZBTB10, GADD45A, TNF, FOSB, JUNB, FOSL1, GADD45B, MCL1, ABCA1, CD83, BTG3, KDM6B, TGIF1, NR4A3, KLF9, MYC, KLF6, CDKN1A, CCNL1, NR4A1, KLF10, CEBPD, NFKB2, PNRC1, IL18, PER1, NFKB…	Down-regulated

## Sheet: Fig 3E
Day 3 vs Day 1
	p-value	padj	log2err	ES	NES	Size	Leading Edge	Enrichment
Monocytes	1.11227e-29	5.22765e-28	1.41728	-0.740408	-3.07558	134	G0S2, IL1B, MAFF, TNFAIP3, IER3, ATF3, NFKBIA, DUSP2, PTX3, GCH1, ZBTB10, EGR1, ZC3H12A, BIRC3, PHLDA2, TIPARP, IER2, VEGFA, NR4A3, JUN, PPP1R15A, IER5, KLF10, FOSB, PDE4B, FOS, NR4A2, TNFAIP6, TRIB1, RHOB, KLF9, TGIF1, CD83, JUNB, NFKB2, DUSP1, ZFP36, MARCKS, GADD45B, KDM6B, CDKN1A, PER1, FOSL1, CCNL1, TNF, PTGER4, KLF4, GPR183, LDLR, NFKBIE, KLF6, GADD45A, RIPK2, PNRC1, BTG3, NFKB1, IL18, SOD2,…	Down-regulated
CD16+ Monocytes	7.60163e-21	3.57277e-19	1.17789	-0.676468	-2.86692	130	EGR1, ABCA1, G0S2, HES1, TIPARP, PLK2, ATF3, JUN, IRS2, DUSP2, FOS, IL1B, NR4A3, NR4A2, MAFF, TNFAIP3, PPP1R15A, NFKBIA, IER2, FOSB, BTG3, IL18, SOD2, KLF6, ZBTB10, TNF, RIPK2, PTGER4, DUSP1, JUNB, BIRC3, BTG2, CCNL1, PER1, BTG1, MCL1, DUSP5, TRIB1, PDE4B, ZFP36, IER3, GADD45A, CD83, KDM6B, BCL2A1, ICAM1, CEBPD, GADD45B, GCH1, SOCS3, KLF9, NFKB2, EIF1, TGIF1, NFAT5, IFIT2, SGK1, KLF4, RELB, PNRC1…	Down-regulated
CD4+ T cells		[Not significant]
CD8+ T cells	7.84386e-07	1.22887e-05	0.659444	-0.400371	-2.05987	110	AREG, EGR1, NFKBIA, NFKB1, TNF, RELB, MYC, IER2, JUN, TNFAIP3, ZBTB10, IL7R, SGK1, BTG2, GADD45A, ATF3, BTG3, PPP1R15A, KDM6B, CD69, KLF9, JUNB, GADD45B, IER5, FOSB, KLF6, TRAF1, BTG1, FOS, RHOB, KLF2, PER1, IL6ST, GPR183, SOCS3, BIRC3, ZFP36, DUSP1, IRF1, EIF1, NR4A1, CCNL1	Down-regulated
B cells		[Not significant]
NK cells	6.70837e-18	3.08585e-16	1.09593	-0.692071	-2.74251	93	TRAF1, AREG, ATF3, KDM6B, JUN, CD69, NFKBIA, ZC3H12A, DUSP1, IER2, PPP1R15A, BTG2, FOSB, FOS, RHOB, KLF9, ZFP36, JUNB, KLF6, PER1, MCL1, SLC16A6, NFKB1, SLC2A3, ZBTB10, IER5, CEBPD, TSC22D1, NFE2L2, SMAD3, NFKB2, B4GALT1, CFLAR, BTG1, MAFF, SQSTM1, PTGER4, NFAT5, DUSP2, CEBPB, NR4A2, RELB, BTG3, CCNL1	Down-regulated
Day 7 vs Day 1
	p-value	padj	log2err	ES	NES	Size	Leading Edge	Enrichment
Monocytes	1.4597e-33	6.86058e-32	1.50926	-0.762882	-3.28907	134	IL1B, EGR1, GPR183, TNFAIP3, G0S2, MAFF, IER3, PTX3, ATF3, NFKBIA, TIPARP, TNFAIP6, SERPINB2, DUSP2, ZC3H12A, TRIB1, GCH1, RHOB, PPP1R15A, FOS, ZFP36, PDE4B, PTGER4, VEGFA, IER2, JUN, BCL2A1, DUSP1, IER5, BIRC3, PHLDA2, ZBTB10, GADD45A, TNF, FOSB, JUNB, FOSL1, GADD45B, MCL1, ABCA1, CD83, BTG3, KDM6B, TGIF1, NR4A3, KLF9, MYC, KLF6, CDKN1A, CCNL1, NR4A1, KLF10, CEBPD, NFKB2, PNRC1, IL18, PER1, NFKB…	Down-regulated
CD16+ Monocytes	3.19103e-28	1.49978e-26	1.38026	-0.741726	-3.09221	131	EGR1, G0S2, DUSP2, IL1B, NR4A3, FOS, JUN, FOSL1, ATF3, TIPARP, ABCA1, NFKBIA, TNFAIP3, MAFF, PLK2, TGIF1, SOCS3, NR4A2, FOSB, IER2, HBEGF, PPP1R15A, ZFP36, BTG3, HES1, DUSP1, IRS2, MYC, GADD45A, KDM6B, IER3, SGK1, JUNB, ZBTB10, PDE4B, GADD45B, MCL1, PER1, CEBPD, RIPK2, KLF6, CD83, CDKN1A, CCNL1, RHOB, BTG2, PTGER4, BCL3, FOSL2, IL18, NFKB2, TRIB1, GCH1, NFKBIE, ICAM1, BTG1, B4GALT1, KLF9, SOD2, B…	Down-regulated
CD4+ T cells		[Not significant]
CD8+ T cells	9.51079e-07	2.18748e-05	0.659444	-0.40812	-2.1135	109	EGR1, SGK1, MYC, NFKBIA, SOCS3, RELB, AREG, IL7R, IER2, NFKB1, BTG3, KLF9, JUN, BTG2, GADD45B, IER5, PPP1R15A, JUNB, TRAF1, RHOB, TNF, FOS, BIRC3, PER1, BIRC2, KLF2, KLF6, TNFAIP3, IL6ST, FOSB, BTG1, PNRC1	Down-regulated
B cells		[Not significant]
NK cells	2.13418e-19	3.27242e-18	1.14219	-0.703607	-2.82915	93	NFKBIA, DUSP1, JUN, KDM6B, ZC3H12A, IER2, FOS, CD69, BTG2, FOSB, KLF9, KLF6, NFKB2, PER1, PPP1R15A, NFKB1, JUNB, RHOB, AREG, ZFP36, TSC22D1, ATF3, CEBPD, BCL6, BTG1, CD83, MCL1, CD44, SQSTM1, TGIF1, IER5, DUSP2, ZBTB10, B4GALT1, MAFF, NFE2L2, CFLAR, FOSL2, TRAF1, PNRC1, SLC2A3, SMAD3, SLC16A6, PTGER4, ATP2B1, CCNL1, CEBPB, TANK	Down-regulated

## Sheet: Fig 4B
Day 1
Pathway	p-value	padj	log2err	ES	NES	Size	Leading Edge	Enrichment
INFLAMMATORY RESPONSE	0.002279	0.035704	0.431708	-0.44399	-1.75099	106	OLR1, TNFAIP6, PROK2, CXCL8, AQP9, LPAR1, CD55, NAMPT, ABCA1, HBEGF, FFAR2, ATP2B1, TLR1, MEFV, TLR2, PDE4B, PLAUR, MARCO, IFNAR1, LCP2, HIF1A, CYBB, NFKB1, CSF3R, LYN, MXD1, PTGER4, BTG2, ADM	Down-regulated
TNFA SIGNALING VIA NFKB	0.002197	0.035704	0.431708	-0.43364	-1.7888	139	CCL4, OLR1, PTGS2, TNFAIP6, SERPINB2, SGK1, NAMPT, ABCA1, G0S2, SOCS3, BCL2A1, NR4A3, CXCL2, HBEGF, TNFAIP3, ATP2B1, TLR2, PDE4B, PLAUR, SOD2, LITAF, B4GALT5, IRS2, GADD45A, PTX3, PLEK, NFKB1, CFLAR, PANX1, MXD1, PTGER4, TNFAIP8, BTG2, DUSP1, DUSP2, KYNU, ETS2, BHLHE40	Down-regulated
KRAS SIGNALING UP	0.000942	0.035704	0.477271	-0.52308	-2.00542	81	TMEM176A, TMEM176B, PTGS2, IL2RG, RETN, G0S2, HBEGF, TNFAIP3, TLR8, ALDH1A2, PLAUR, NIN, CTSS, EPB41L3, CLEC4A, PECAM1, EVI5, ZNF277, MAP3K1, HDAC9, LCP1, ADAM8	Down-regulated
Day 3
Pathway	p-value	padj	log2err	ES	NES	Size	Leading Edge	Enrichment
INTERFERON ALPHA RESPONSE	0.003796	0.022301	0.431708	-0.506	-1.76912	75	GBP4, RIPK2, IFIH1, TMEM140, IRF1, GBP2, LPAR6, LAP3, IFIT2, UBE2L6, PSME2, TXNIP, SLC25A28, IFI35, TAP1, HELZ2, B2M, PLSCR1, SP110, NUB1, PARP14, SAMD9L, PSME1, IRF9, IFITM2, NMI, PSMB9, PSMB8, HLA-C, TRIM21, SAMD9, ISG20, TRAFD1, DDX60, CD74, CASP1, ELF1, PARP9, TRIM5	Down-regulated
HYPOXIA	6.55e-06	6.16e-05	0.610527	-0.55993	-2.08742	109	ADM, DDIT3, ATF3, MAFF, JUN, VEGFA, PPP1R15A, TNFAIP3, IER3, DUSP1, HSPA5, ZFP36, FOS, CDKN1B, PLIN2, PNRC1, KLF6, FOXO3, BHLHE40, HK2, TIPARP, P4HA2, PLAUR, NAGK, NDST1, CXCR4, BTG1, AMPD3, JMJD6, NOCT, CITED2, BNIP3L, IDS, PDK1	Down-regulated
INTERFERON GAMMA RESPONSE	1.53e-06	2.4e-05	0.643552	-0.53875	-2.0945	145	NFKBIA, TNFAIP6, GBP4, TNFAIP3, CD40, PDE4B, GCH1, SOD2, NFKB1, RIPK2, AUTS2, IFIH1, CSF2RB, STAT1, NAMPT, IRF1, PTGS2, VAMP5, LAP3, IFIT2, UBE2L6, ARL4A, ICAM1, PNP, LCP2, TNFAIP2, LYSMD2, APOL6, PSME2, TXNIP, SLC25A28, BTG1, FGL2, IFI35, TNFSF10, TAP1, HELZ2, B2M, PLSCR1, SP110, ZNFX1, PARP14, SAMD9L, PSME1, IRF9, IFITM2, CDKN1A, FCGR1A, MT2A, NMI, PSMB9, PSMB8, XAF1, TRIM21, PSMB10, PIM1, ISG2…	Down-regulated
INFLAMMATORY RESPONSE	7.89e-08	1.85e-06	0.704976	-0.61341	-2.28678	109	CXCL8, RGS1, NFKBIA, ADM, ABCA1, EREG, TNFAIP6, OLR1, IL1B, CD40, PDE4B, GCH1, OSM, PROK2, NFKB1, KLF6, BTG2, RIPK2, LPAR1, NAMPT, IRF1, AQP9, FFAR2, PTGER4, AHR, MEFV, GPR132, MARCO, PLAUR, ICAM1, LCP2	Down-regulated
TNFA SIGNALING VIA NFKB	1.41e-40	6.64e-39	1.65956	-0.8379	-3.24044	141	G0S2, CXCL2, DUSP2, EGR1, PTX3, NFKBIA, IER2, SERPINB2, NR4A3, ABCA1, TNFAIP6, OLR1, ATF3, MAFF, IL1B, JUN, ZBTB10, TRAF1, VEGFA, RHOB, PPP1R15A, TNFAIP3, DUSP5, IER3, JUNB, IER5, NFAT5, TRIB1, SGK1, BCL2A1, PDE4B, DUSP1, CD83, CCNL1, GCH1, ZFP36, KLF4, FOS, SOD2, NFKB1, NFKBIE, BIRC3, GADD45A, FOSB, PNRC1, KLF6, BTG2, RIPK2, IFIH1, MARCKS, TNF, NFKB2, BTG3, BHLHE40, ZC3H12A, NAMPT, GADD45B, MCL1…	Down-regulated
Day 7
[No statistically significant pathways]

## Sheet: Fig 4C
Day 1
	p-value	padj	log2err	ES	NES	Size	Leading Edge	Enrichment
Monocytes	0.0021975	0.0357042	0.431708	-0.433638	-1.7888	139	CCL4, OLR1, PTGS2, TNFAIP6, SERPINB2, SGK1, NAMPT, ABCA1, G0S2, SOCS3, BCL2A1, NR4A3, CXCL2, HBEGF, TNFAIP3, ATP2B1, TLR2, PDE4B, PLAUR, SOD2, LITAF, B4GALT5, IRS2, GADD45A, PTX3, PLEK, NFKB1, CFLAR, PANX1, MXD1, PTGER4, TNFAIP8, BTG2, DUSP1, DUSP2, KYNU, ETS2, BHLHE40	Down-regulated
CD16+ Monocytes	4.93723e-05	0.00116025	0.557332	-0.441087	-1.79409	136	CCL4, NR4A3, PDE4B, ACKR3, NFKB1, ABCA1, ICAM1, PTGS2, TNFAIP3, LITAF, PFKFB3, NAMPT, PLAUR, TRAF1, RIPK2, BHLHE40, IFIH1, SGK1, IL15RA, CD83, PLEK, HBEGF, PTGER4, PTPRE, PANX1, RCAN1, DUSP2, SOCS3, B4GALT5, IL6ST, KYNU, MXD1, REL, NR4A2, NFKBIA, B4GALT1, SLC2A3, TLR2, FUT4	Down-regulated
CD4+ T cells		[Not significant]
CD8+ T cells		[Not significant]
B cells	1.53884e-05	0.000330851	0.57561	-0.506853	-1.64228	108	CCL5, NR4A3, NAMPT, TNFAIP3, NR4A2, PTPRE, GADD45A, RNF19B, NFIL3, ID2, NFKB1, MXD1, PDLIM5, PFKFB3, IFIH1, CD80, NFAT5, DUSP5, KLF10, TSC22D1, PTGER4, FOS, BCL2A1, CDKN1A, RIPK2, SMAD3, GPR183, B4GALT5, TNIP2, SGK1, GCH1, MYC, MAP2K3, SERPINB8, KYNU, KLF4, FOSB	Down-regulated
NK cells	2.63664e-05	0.000606428	0.57561	0.486805	2.14006	98	AREG, ZC3H12A, ATF3, KDM6B, IER2, LDLR, NFKBIA, JUN, NFKB2, CEBPD, JUNB, CD69, RELB, MAFF, BTG2, ZBTB10, PER1, SQSTM1, FOSB, IER5, BTG1, CEBPB, ZFP36, DUSP1, PPP1R15A, KLF6, FOS, SAT1, IRS2, FOSL2, EIF1, CCL4, MCL1	Up-regulated
Day 3
	p-value	padj	log2err	ES	NES	Size	Leading Edge	Enrichment
Monocytes	1.41187e-40	6.63577e-39	1.65957	-0.837901	-3.24044	141	G0S2, CXCL2, DUSP2, EGR1, PTX3, NFKBIA, IER2, SERPINB2, NR4A3, ABCA1, TNFAIP6, OLR1, ATF3, MAFF, IL1B, JUN, ZBTB10, TRAF1, VEGFA, RHOB, PPP1R15A, TNFAIP3, DUSP5, IER3, JUNB, IER5, NFAT5, TRIB1, SGK1, BCL2A1, PDE4B, DUSP1, CD83, CCNL1, GCH1, ZFP36, KLF4, FOS, SOD2, NFKB1, NFKBIE, BIRC3, GADD45A, FOSB, PNRC1, KLF6, BTG2, RIPK2, IFIH1, MARCKS, TNF, NFKB2, BTG3, BHLHE40, ZC3H12A, NAMPT, GADD45B, MCL1…	Down-regulated
CD16+ Monocytes	8.33979e-18	3.9197e-16	1.08644	-0.698226	-2.7802	135	DUSP2, ABCA1, EGR1, NR4A3, G0S2, SOCS3, NFKBIA, ICAM1, IFIT2, TRAF1, TNFAIP3, ATF3, BTG3, ZBTB10, IER2, PDE4B, GADD45B, PTGER4, IER3, SGK1, NR4A2, BIRC3, IL6ST, JUN, NFKB2, FOS, RIPK2, NFKB1, NFAT5, CD83, ZFP36, DUSP1, PPP1R15A, MAFF, PLAUR, JUNB, CCNL1, BCL3, PFKFB3, TAP1, IL18, PLEK, BHLHE40, IRF1, IFIH1, TNFAIP2, RELB, NFKBIE, FUT4, BTG1, MCL1, SOD2, GCH1, FOSL2, MARCKS, SQSTM1, BTG2, PNRC1, Z…	Down-regulated
CD4+ T cells	5.95325e-13	2.7385e-11	0.921426	-0.614253	-2.32276	121	EGR1, AREG, NR4A3, ZBTB10, NFKB1, NFKBIA, TNFAIP3, FOS, DUSP2, CCL5, PPP1R15A, TUBB2A, NR4A2, CD69, ZFP36, PTGER4, IER5, CCL4, FOSB, TNF, DUSP1, JUN, CCNL1, KLF6, TGIF1, TRAF1, KDM6B, RELB, GCH1, BCL2A1, BHLHE40, TSC22D1, IRS2, PNRC1, MAFF, NFKB2, SOCS3, IL7R, JUNB, IFIH1, BTG2, IER2, NFKBIE, IRF1, PHLDA1, FOSL1, IL23A, GADD45B, KLF9, CD83, PER1, IER3, REL, RIPK2, DENND5A	Down-regulated
CD8+ T cells	1.20137e-07	2.82321e-06	0.690132	-0.517139	-1.89367	116	NR4A3, TNFAIP3, NFKB1, BHLHE40, PTGER4, PPP1R15A, NFKBIA, CD69, ATF3, DUSP5, TRAF1, JUN, DUSP1, BTG3, KDM6B, GCH1, BTG2, IFIH1, NR4A2, IRF1, IL15RA, CD83, ZFP36, FOS, MAFF, B4GALT1, B4GALT5, NFAT5, ZBTB10, IFIT2, SMAD3, LDLR, TSC22D1, TANK, GADD45A, TNF, CCNL1, KLF6, TIPARP, GADD45B, FOSB, RNF19B, TAP1, SOCS3, REL, BIRC3, PDE4B, IER5, CFLAR, RELB, MCL1	Down-regulated
B cells	2.89562e-10	1.24512e-08	0.814036	-0.595335	-2.04012	109	FOS, IL6, NR4A3, FOSB, SOCS3, CDKN1A, IRS2, NFKB1, IL6ST, NR4A2, CD69, PPP1R15A, ATF3, CD83, GADD45B, TNFAIP3, CCNL1, TIPARP, PTGER4, ZFP36, IFIH1, NFKBIA, ABCA1, NAMPT, DUSP1, BTG3, AREG, GCH1, ICAM1, SLC2A3, KLF4, ZBTB10, JUN, SMAD3, KDM6B, PMEPA1, EGR1, NFAT5, RELB, CD44, PNRC1, NFKBIE, TSC22D1, DUSP2, KLF10, REL, DRAM1, TANK	Down-regulated
NK cells		[Not significant]
Day 7
	p-value	padj	log2err	ES	NES	Size	Leading Edge	Enrichment
Monocytes		[Not significant]
CD16+ Monocytes		[Not significant]
CD4+ T cells	1.60827e-06	7.55887e-05	0.643552	-0.537187	-2.17446	109	AREG, CCL4, CCL5, TNFAIP3, NFKBIA, BHLHE40, MAFF, FOS, DUSP2, ZFP36, ZBTB10, CD69, KLF9, NFKB1, PTGER4, RIPK2, PPP1R15A, NR4A2, RHOB, SGK1, KDM6B, DUSP1, TNF, JUNB, IL6ST, JUN, PER1, BTG2, SOCS3, TSC22D1, NR4A3, CCNL1, IER2, KLF6, IL7R, BIRC2, FOSB, BCL2A1, RELB, TNIP2, ID2, MAP3K8, GADD45B, LITAF	Down-regulated
CD8+ T cells		[Not significant]
B cells	6.21631e-05	0.00144978	0.538434	-0.494084	-1.66216	107	IL6, CCL4, TIPARP, ICOSLG, CD69, TNFAIP3, FOS, KLF4, AREG, ATF3, NFKB1, NFKBIA, DUSP5, MYC, FOSB, PTGER4, IL6ST, NR4A3, NR4A2, KLF9, ID2, CD83, IRS2, KDM6B, TSC22D1, ZFP36	Down-regulated
NK cells	1.78056e-05	0.000273019	0.57561	-0.480305	-1.90998	100	IL7R, KLF9, PDE4B, ZFP36, TNFAIP3, DUSP1, NFKB1, NFAT5, TSC22D1, BIRC3, NFKBIA, BCL2A1, NFIL3, TIPARP, FOS, PPP1R15A, PTGER4, TANK, PER1, KLF6, BTG2, CFLAR, RNF19B, DUSP2, RIPK2, CD69, AREG, BTG3, MAFF, PFKFB3, B4GALT1, GCH1, PNRC1, CD44, IFNGR2, B4GALT5, FOSB, MCL1, ATP2B1, IL6ST, NFE2L2, SLC2A3, FOSL2, BHLHE40, JUNB, SLC16A6, PTPRE, IRS2, NFKB2, NR4A2, CCNL1, CD83, TNIP1, KDM6B, REL, JUN, IRF1,…	Down-regulated

[truncated: 17 more sheets: Fig 4D, Fig 4E, Fig 5A, Fig 5B, Fig 5C, Fig 5D, Fig 5E, Fig 5G, Fig 5H, Fig S1C, Fig S2A, Fig S2B, Fig S3B, Fig S3C, Fig S3D, Fig S3E, Fig S4A]
